# Supplementary material for: Mutations on the surface of HDAC1 reveal molecular determinants of specific complex assembly and their requirement for gene regulation
Source: Nucleic Acids Res. 2025 Sep 17;53(17):gkaf918. doi: 10.1093/nar/gkaf918 (PMC12448893; doi:10.1093/nar/gkaf918)
Supplement: gkaf918_Supplemental_Files [file gkaf918_supplemental_files.zip]

Archive with 4 entries (4 files):
- Supplementary Figures - Fig S1-S7.pdf
- Supplementary Table S1 - HDAC1 coIP_ms.xlsx
- Supplementary Table S2 - List of RNAseq DEGs.xlsx
- Supplementary Table S3 - Histone analysis.xlsx
