# Supplementary material for: Mutations on the surface of HDAC1 reveal molecular determinants of specific complex assembly and their requirement for gene regulation
Source: Nucleic Acids Res. 2025 Sep 17;53(17):gkaf918. doi: 10.1093/nar/gkaf918 (PMC12448893; doi:10.1093/nar/gkaf918)
Supplement: gkaf918_Supplemental_Files [file gkaf918_supplemental_files.zip › Supplementary Table S1 - HDAC1 coIP_ms.xlsx]

## Sheet: Legend 
Supplementary Table 1: Maxquant proteinGroups output for the proteomic analysis of HDAC1-Flag pulldowns. Peptide/protein identifications have been filtered to an FDR of 1% and reverse and contaminant hits have been removed. Statistical analysis of the quantitative data was performed uisng t-testing with a permutation-based FDR 0.05. Imputed LFQ Intensities are highlighted in yellow
Experimental Groups
DKO_C R1-4	HDAC-Flag pulldowns from HDAC1/2 double knockout cells lacking HDAC1-Flag as a control, replicates 1-4
AH1 R1-4	HDAC-Flag pulldowns from HDAC1/2 double knockout cells rescued with wild type HDAC1-Flag, replicates 1-4
AH2 R1-4	HDAC-Flag pulldowns from HDAC1/2 double knockout cells rescued with Y48E HDAC1-Flag, replicates 1-4
AH6 R1-4	HDAC-Flag pulldowns from HDAC1/2 double knockout cells rescued with E63R HDAC1-Flag, replicates 1-4

## Sheet: ProteinGroups
Protein IDs	Majority protein IDs	Peptide counts (all)	Peptide counts (razor+unique)	Peptide counts (unique)	Fasta headers	Protein name	Gene name	Number of proteins	Peptides	Razor + unique peptides	Unique peptides	Peptides AH1_R1-01	Peptides AH1_R2-01	Peptides AH1_R3-01	Peptides AH1_R4-01	Peptides AH2_R1-01	Peptides AH2_R2-01	Peptides AH2_R3-01	Peptides AH2_R4-01	Peptides AH6_R1-01	Peptides AH6_R2-01	Peptides AH6_R3-01	Peptides AH6_R4-01	Peptides DKO_C_R1-01	Peptides DKO_C_R2-01	Peptides DKO_C_R3-01	Peptides DKO_C_R4-01	Razor + unique peptides AH1_R1-01	Razor + unique peptides AH1_R2-01	Razor + unique peptides AH1_R3-01	Razor + unique peptides AH1_R4-01	Razor + unique peptides AH2_R1-01	Razor + unique peptides AH2_R2-01	Razor + unique peptides AH2_R3-01	Razor + unique peptides AH2_R4-01	Razor + unique peptides AH6_R1-01	Razor + unique peptides AH6_R2-01	Razor + unique peptides AH6_R3-01	Razor + unique peptides AH6_R4-01	Razor + unique peptides DKO_C_R1-01	Razor + unique peptides DKO_C_R2-01	Razor + unique peptides DKO_C_R3-01	Razor + unique peptides DKO_C_R4-01	Unique peptides AH1_R1-01	Unique peptides AH1_R2-01	Unique peptides AH1_R3-01	Unique peptides AH1_R4-01	Unique peptides AH2_R1-01	Unique peptides AH2_R2-01
sp|P01868|IGHG1_MOUSE;sp|P01869|IGH1M_MOUSE	sp|P01868|IGHG1_MOUSE;sp|P01869|IGH1M_MOUSE	20;20	20;20	3;3	sp|P01868|IGHG1_MOUSE Ig gamma-1 chain C region secreted form OS=Mus musculus OX=10090 GN=Ighg1 PE=1 SV=1;sp|P01869|IGH1M_MOUSE Ig gamma-1 chain C region, membrane-bound form OS=Mus musculus OX=10090 GN=Ighg1 PE=1 SV=2	Ig gamma-1 chain C region secreted form	Ighg1	2	20	20	3	14	16	13	14	14	14	14	14	16	15	15	15	13	13	13	13	14	16	13	14	14	14	14	14	16	15	15	15	13	13	13	13	2	3	2	3	2	2
sp|P01837|IGKC_MOUSE;tr|A0A5H1ZRK8|A0A5H1ZRK8_MOUSE	sp|P01837|IGKC_MOUSE;tr|A0A5H1ZRK8|A0A5H1ZRK8_MOUSE	10;8	10;8	10;8	sp|P01837|IGKC_MOUSE Immunoglobulin kappa constant OS=Mus musculus OX=10090 GN=Igkc PE=1 SV=2;tr|A0A5H1ZRK8|A0A5H1ZRK8_MOUSE Immunoglobulin kappa constant (Fragment) OS=Mus musculus OX=10090 GN=Igkc PE=1 SV=1	Immunoglobulin kappa constant	Igkc	2	10	10	10	8	9	8	7	8	10	9	9	9	7	8	9	8	8	9	8	8	9	8	7	8	10	9	9	9	7	8	9	8	8	9	8	8	9	8	7	8	10
sp|Q8VDD5|MYH9_MOUSE;tr|A0A2R8VKI5|A0A2R8VKI5_MOUSE;tr|F2Z494|F2Z494_MOUSE;tr|A0A2R8W6V7|A0A2R8W6V7_MOUSE	sp|Q8VDD5|MYH9_MOUSE	107;8;6;4	107;8;6;4	90;8;5;4	sp|Q8VDD5|MYH9_MOUSE Myosin-9 OS=Mus musculus OX=10090 GN=Myh9 PE=1 SV=4	Myosin-9	Myh9	4	107	107	90	47	44	46	48	69	72	68	73	78	71	73	80	31	40	28	38	47	44	46	48	69	72	68	73	78	71	73	80	31	40	28	38	39	38	41	39	58	64
sp|P01631|KV2A7_MOUSE;tr|A0A140T8M0|A0A140T8M0_MOUSE;tr|A0A0B4J1I0|A0A0B4J1I0_MOUSE;tr|A0A075B5K8|A0A075B5K8_MOUSE;tr|F6XWB2|F6XWB2_MOUSE;tr|A0A140T8N1|A0A140T8N1_MOUSE;tr|A0A140T8M9|A0A140T8M9_MOUSE;tr|A0A075B5N0|A0A075B5N0_MOUSE;tr|A0A0G2JDE5|A0A0G2JDE5_MOUSE	sp|P01631|KV2A7_MOUSE;tr|A0A140T8M0|A0A140T8M0_MOUSE;tr|A0A0B4J1I0|A0A0B4J1I0_MOUSE;tr|A0A075B5K8|A0A075B5K8_MOUSE;tr|F6XWB2|F6XWB2_MOUSE;tr|A0A140T8N1|A0A140T8N1_MOUSE	5;5;5;4;4;3;2;2;2	5;5;5;4;4;3;2;2;2	5;5;5;4;4;3;2;2;2	sp|P01631|KV2A7_MOUSE Ig kappa chain V-II region 26-10 OS=Mus musculus OX=10090 PE=1 SV=1;tr|A0A140T8M0|A0A140T8M0_MOUSE Immunoglobulin kappa variable 1-117 (Fragment) OS=Mus musculus OX=10090 GN=Igkv1-117 PE=4 SV=2;tr|A0A0B4J1I0|A0A0B4J1I0_MOUSE Immunoglo	Ig kappa chain V-II region 26-10 OS=Mus musculus OX=10090 PE=1 SV=1;tr|A0A140T8M0|A0A140T8M0	Immunoglobulin	9	5	5	5	2	1	3	2	4	3	2	3	2	3	3	2	2	1	3	2	2	1	3	2	4	3	2	3	2	3	3	2	2	1	3	2	2	1	3	2	4	3
sp|Q60972|RBBP4_MOUSE	sp|Q60972|RBBP4_MOUSE	20	20	14	sp|Q60972|RBBP4_MOUSE Histone-binding protein RBBP4 OS=Mus musculus OX=10090 GN=Rbbp4 PE=1 SV=5	Histone-binding protein RBBP4	Rbbp4	1	20	20	14	18	19	18	18	12	11	9	12	13	11	11	13	1	2	2	2	18	19	18	18	12	11	9	12	13	11	11	13	1	2	2	2	13	13	13	13	9	8
sp|O09106|HDAC1_MOUSE	sp|O09106|HDAC1_MOUSE	19	19	14	sp|O09106|HDAC1_MOUSE Histone deacetylase 1 OS=Mus musculus OX=10090 GN=Hdac1 PE=1 SV=1	Histone deacetylase 1	Hdac1	1	19	19	14	15	16	15	15	10	9	7	9	11	9	8	8	1	0	1	0	15	16	15	15	10	9	7	9	11	9	8	8	1	0	1	0	12	13	10	11	6	6
tr|A0A075B5P4|A0A075B5P4_MOUSE;tr|A0A0A6YWR2|A0A0A6YWR2_MOUSE	tr|A0A075B5P4|A0A075B5P4_MOUSE;tr|A0A0A6YWR2|A0A0A6YWR2_MOUSE	19;19	2;2	2;2	tr|A0A075B5P4|A0A075B5P4_MOUSE Ig gamma-1 chain C region secreted form (Fragment) OS=Mus musculus OX=10090 GN=Ighg1 PE=1 SV=1;tr|A0A0A6YWR2|A0A0A6YWR2_MOUSE Ig gamma-1 chain C region secreted form (Fragment) OS=Mus musculus OX=10090 GN=Ighg1 PE=1 SV=1	Ig gamma-1 chain C region secreted form (Fragment)	Ighg1	2	19	2	2	13	14	12	12	13	13	13	14	16	14	14	15	12	12	12	13	1	1	1	1	1	1	1	2	2	1	1	2	1	1	1	2	1	1	1	1	1	1
tr|E9QAS4|E9QAS4_MOUSE	tr|E9QAS4|E9QAS4_MOUSE	82	82	1	tr|E9QAS4|E9QAS4_MOUSE DNA helicase OS=Mus musculus OX=10090 GN=Chd4 PE=1 SV=1	DNA helicase	Chd4	1	82	82	1	59	61	64	61	21	16	19	22	34	35	37	35	1	1	1	1	59	61	64	61	21	16	19	22	34	35	37	35	1	1	1	1	1	1	1	1	0	1
sp|Q60520|SIN3A_MOUSE;tr|E9PXF9|E9PXF9_MOUSE;tr|E9Q2L1|E9Q2L1_MOUSE	sp|Q60520|SIN3A_MOUSE	44;5;2	44;5;2	43;5;2	sp|Q60520|SIN3A_MOUSE Paired amphipathic helix protein Sin3a OS=Mus musculus OX=10090 GN=Sin3a PE=1 SV=3	Paired amphipathic helix protein Sin3a	Sin3a	3	44	44	43	29	30	28	24	29	32	29	32	27	24	27	23	0	0	0	0	29	30	28	24	29	32	29	32	27	24	27	23	0	0	0	0	28	29	27	24	28	31
tr|A0A338P6Z9|A0A338P6Z9_MOUSE;sp|Q9DA80|RSH3B_MOUSE;tr|A0A338P7J7|A0A338P7J7_MOUSE;sp|Q3UFY4|RSH3A_MOUSE;tr|A0A338P734|A0A338P734_MOUSE	tr|A0A338P6Z9|A0A338P6Z9_MOUSE;sp|Q9DA80|RSH3B_MOUSE;tr|A0A338P7J7|A0A338P7J7_MOUSE;sp|Q3UFY4|RSH3A_MOUSE;tr|A0A338P734|A0A338P734_MOUSE	1;1;1;1;1	1;1;1;1;1	1;1;1;1;1	tr|A0A338P6Z9|A0A338P6Z9_MOUSE Radial spoke head protein 3 homolog A (Fragment) OS=Mus musculus OX=10090 GN=Rsph3a PE=3 SV=1;sp|Q9DA80|RSH3B_MOUSE Radial spoke head protein 3 homolog B OS=Mus musculus OX=10090 GN=Rsph3b PE=2 SV=1;tr|A0A338P7J7|A0A338P7J7_M	Radial spoke head protein 3 homolog A (Fragment)	Rsph3a	5	1	1	1	1	1	1	0	1	1	1	1	1	1	1	1	1	1	1	1	1	1	1	0	1	1	1	1	1	1	1	1	1	1	1	1	1	1	1	0	1	1
sp|P63260|ACTG_MOUSE;tr|G3UYG0|G3UYG0_MOUSE;tr|B1ATY1|B1ATY1_MOUSE	sp|P63260|ACTG_MOUSE	20;9;9	20;9;9	1;1;1	sp|P63260|ACTG_MOUSE Actin, cytoplasmic 2 OS=Mus musculus OX=10090 GN=Actg1 PE=1 SV=1	Actin, cytoplasmic 2	Actg1	3	20	20	1	10	8	12	13	14	18	15	14	17	14	14	16	9	7	7	9	10	8	12	13	14	18	15	14	17	14	14	16	9	7	7	9	0	1	0	0	0	1
sp|P11031|TCP4_MOUSE	sp|P11031|TCP4_MOUSE	8	8	8	sp|P11031|TCP4_MOUSE Activated RNA polymerase II transcriptional coactivator p15 OS=Mus musculus OX=10090 GN=Sub1 PE=1 SV=3	Activated RNA polymerase II transcriptional coactivator p15	Sub1	1	8	8	8	5	3	4	3	5	4	4	5	6	4	6	5	6	5	4	4	5	3	4	3	5	4	4	5	6	4	6	5	6	5	4	4	5	3	4	3	5	4
sp|Q61879|MYH10_MOUSE;tr|Q5SV64|Q5SV64_MOUSE;tr|Q3UH59|Q3UH59_MOUSE;tr|Q8BXF2|Q8BXF2_MOUSE	sp|Q61879|MYH10_MOUSE;tr|Q5SV64|Q5SV64_MOUSE;tr|Q3UH59|Q3UH59_MOUSE	100;100;100;13	86;86;86;9	82;82;82;9	sp|Q61879|MYH10_MOUSE Myosin-10 OS=Mus musculus OX=10090 GN=Myh10 PE=1 SV=2;tr|Q5SV64|Q5SV64_MOUSE Myosin-10 OS=Mus musculus OX=10090 GN=Myh10 PE=1 SV=1;tr|Q3UH59|Q3UH59_MOUSE Myosin-10 OS=Mus musculus OX=10090 GN=Myh10 PE=1 SV=1	Myosin-10	Myh10	4	100	86	82	30	30	36	44	64	60	55	53	61	62	65	73	28	29	22	33	24	26	33	38	55	53	47	45	53	52	57	65	24	25	18	28	23	25	32	38	52	50
sp|P10126|EF1A1_MOUSE;tr|D3YZ68|D3YZ68_MOUSE;tr|D3Z3I8|D3Z3I8_MOUSE;sp|P62631|EF1A2_MOUSE	sp|P10126|EF1A1_MOUSE	17;8;5;5	17;8;5;5	17;8;5;5	sp|P10126|EF1A1_MOUSE Elongation factor 1-alpha 1 OS=Mus musculus OX=10090 GN=Eef1a1 PE=1 SV=3	Elongation factor 1-alpha 1	Eef1a1	4	17	17	17	9	10	10	12	10	11	8	9	8	10	11	9	10	7	8	7	9	10	10	12	10	11	8	9	8	10	11	9	10	7	8	7	9	10	10	12	10	11
sp|Q9R190|MTA2_MOUSE	sp|Q9R190|MTA2_MOUSE	31	31	28	sp|Q9R190|MTA2_MOUSE Metastasis-associated protein MTA2 OS=Mus musculus OX=10090 GN=Mta2 PE=1 SV=1	Metastasis-associated protein MTA2	Mta2	1	31	31	28	23	23	22	23	12	12	10	11	15	17	15	16	2	2	1	0	23	23	22	23	12	12	10	11	15	17	15	16	2	2	1	0	21	21	19	21	11	11
sp|O08583|THOC4_MOUSE;tr|G3X9I4|G3X9I4_MOUSE;sp|Q9JJW6|ALRF2_MOUSE	sp|O08583|THOC4_MOUSE	11;5;5	11;5;5	11;5;5	sp|O08583|THOC4_MOUSE THO complex subunit 4 OS=Mus musculus OX=10090 GN=Alyref PE=1 SV=3	THO complex subunit 4	Alyref	3	11	11	11	10	9	10	11	9	8	7	6	6	5	7	9	10	6	9	9	10	9	10	11	9	8	7	6	6	5	7	9	10	6	9	9	10	9	10	11	9	8
sp|Q8BX22|SALL4_MOUSE;tr|A2AUZ6|A2AUZ6_MOUSE	sp|Q8BX22|SALL4_MOUSE	38;4	38;4	27;4	sp|Q8BX22|SALL4_MOUSE Sal-like protein 4 OS=Mus musculus OX=10090 GN=Sall4 PE=1 SV=2	Sal-like protein 4	Sall4	2	38	38	27	28	22	24	25	17	16	16	19	20	18	24	23	0	1	1	0	28	22	24	25	17	16	16	19	20	18	24	23	0	1	1	0	19	17	18	20	11	11
sp|Q6ZQ88|KDM1A_MOUSE;tr|A3KG93|A3KG93_MOUSE;tr|G8JL40|G8JL40_MOUSE;tr|F6Z4I3|F6Z4I3_MOUSE;tr|F6ZC60|F6ZC60_MOUSE	sp|Q6ZQ88|KDM1A_MOUSE;tr|A3KG93|A3KG93_MOUSE;tr|G8JL40|G8JL40_MOUSE	33;33;27;10;7	33;33;27;10;7	33;33;27;10;7	sp|Q6ZQ88|KDM1A_MOUSE Lysine-specific histone demethylase 1A OS=Mus musculus OX=10090 GN=Kdm1a PE=1 SV=2;tr|A3KG93|A3KG93_MOUSE Lysine-specific histone demethylase OS=Mus musculus OX=10090 GN=Kdm1a PE=1 SV=1;tr|G8JL40|G8JL40_MOUSE Lysine-specific histone d	Lysine-specific histone demethylase 1A	Kdm1a	5	33	33	33	20	25	21	26	11	8	9	15	12	14	14	14	0	0	0	0	20	25	21	26	11	8	9	15	12	14	14	14	0	0	0	0	20	25	21	26	11	8
tr|Q80XR5|Q80XR5_MOUSE;sp|P26369|U2AF2_MOUSE;tr|Q3KQM4|Q3KQM4_MOUSE;tr|A0A140LJK3|A0A140LJK3_MOUSE;tr|A0A140LJ08|A0A140LJ08_MOUSE	tr|Q80XR5|Q80XR5_MOUSE;sp|P26369|U2AF2_MOUSE;tr|Q3KQM4|Q3KQM4_MOUSE	14;14;9;3;1	14;14;9;3;1	14;14;9;3;1	tr|Q80XR5|Q80XR5_MOUSE U2 snRNP auxiliary factor large subunit OS=Mus musculus OX=10090 GN=U2af2 PE=1 SV=1;sp|P26369|U2AF2_MOUSE Splicing factor U2AF 65 kDa subunit OS=Mus musculus OX=10090 GN=U2af2 PE=1 SV=3;tr|Q3KQM4|Q3KQM4_MOUSE U2 snRNP auxiliary facto	U2 snRNP auxiliary factor large subunit	U2af2	5	14	14	14	9	7	8	8	8	7	4	8	8	8	5	10	8	9	9	7	9	7	8	8	8	7	4	8	8	8	5	10	8	9	9	7	9	7	8	8	8	7
sp|P62315|SMD1_MOUSE;tr|A0A3Q4L381|A0A3Q4L381_MOUSE;tr|A0A3Q4L2W0|A0A3Q4L2W0_MOUSE	sp|P62315|SMD1_MOUSE	5;1;1	5;1;1	5;1;1	sp|P62315|SMD1_MOUSE Small nuclear ribonucleoprotein Sm D1 OS=Mus musculus OX=10090 GN=Snrpd1 PE=1 SV=1	Small nuclear ribonucleoprotein Sm D1	Snrpd1	3	5	5	5	4	3	4	4	4	4	3	3	4	4	3	3	5	5	5	5	4	3	4	4	4	4	3	3	4	4	3	3	5	5	5	5	4	3	4	4	4	4
tr|Q8CFQ9|Q8CFQ9_MOUSE;sp|P56959|FUS_MOUSE;tr|G3UXT7|G3UXT7_MOUSE;tr|G3UZD2|G3UZD2_MOUSE;tr|Q91VQ2|Q91VQ2_MOUSE	tr|Q8CFQ9|Q8CFQ9_MOUSE;sp|P56959|FUS_MOUSE;tr|G3UXT7|G3UXT7_MOUSE	11;11;10;4;4	11;11;10;4;4	9;9;8;4;4	tr|Q8CFQ9|Q8CFQ9_MOUSE Fusion, derived from t(1216) malignant liposarcoma (Human) OS=Mus musculus OX=10090 GN=Fus PE=1 SV=1;sp|P56959|FUS_MOUSE RNA-binding protein FUS OS=Mus musculus OX=10090 GN=Fus PE=1 SV=1;tr|G3UXT7|G3UXT7_MOUSE RNA-binding protein FUS	Fusion, derived from t(1216) malignant liposarcoma (Human)	Fus	5	11	11	9	6	5	5	6	8	6	6	5	6	7	7	8	7	8	7	8	6	5	5	6	8	6	6	5	6	7	7	8	7	8	7	8	5	4	5	5	7	6
sp|Q3UEB3|PUF60_MOUSE	sp|Q3UEB3|PUF60_MOUSE	24	24	24	sp|Q3UEB3|PUF60_MOUSE Poly(U)-binding-splicing factor PUF60 OS=Mus musculus OX=10090 GN=Puf60 PE=1 SV=2	Poly(U)-binding-splicing factor PUF60	Puf60	1	24	24	24	10	10	12	12	17	13	11	12	12	13	10	15	15	19	16	14	10	10	12	12	17	13	11	12	12	13	10	15	15	19	16	14	10	10	12	12	17	13
sp|P63017|HSP7C_MOUSE;tr|Q504P4|Q504P4_MOUSE;tr|D3Z5E2|D3Z5E2_MOUSE;sp|P17156|HSP72_MOUSE	sp|P63017|HSP7C_MOUSE;tr|Q504P4|Q504P4_MOUSE	24;23;7;7	24;23;7;7	21;20;6;5	sp|P63017|HSP7C_MOUSE Heat shock cognate 71 kDa protein OS=Mus musculus OX=10090 GN=Hspa8 PE=1 SV=1;tr|Q504P4|Q504P4_MOUSE Heat shock cognate 71 kDa protein OS=Mus musculus OX=10090 GN=Hspa8 PE=1 SV=1	Heat shock cognate 71 kDa protein	Hspa8	4	24	24	21	13	15	11	12	11	13	15	14	12	16	10	11	11	10	13	9	13	15	11	12	11	13	15	14	12	16	10	11	11	10	13	9	11	12	9	10	8	11
tr|Q5SUT0|Q5SUT0_MOUSE;sp|Q61545|EWS_MOUSE;tr|Q5SUS9|Q5SUS9_MOUSE;tr|Q5SUS8|Q5SUS8_MOUSE	tr|Q5SUT0|Q5SUT0_MOUSE;sp|Q61545|EWS_MOUSE;tr|Q5SUS9|Q5SUS9_MOUSE	10;10;10;1	10;10;10;1	10;10;10;1	tr|Q5SUT0|Q5SUT0_MOUSE RNA-binding protein EWS OS=Mus musculus OX=10090 GN=Ewsr1 PE=1 SV=1;sp|Q61545|EWS_MOUSE RNA-binding protein EWS OS=Mus musculus OX=10090 GN=Ewsr1 PE=1 SV=2;tr|Q5SUS9|Q5SUS9_MOUSE RNA-binding protein EWS OS=Mus musculus OX=10090 GN=Ew	RNA-binding protein EWS	Ewsr1	4	10	10	10	7	7	4	5	5	6	6	4	7	6	4	8	8	6	7	5	7	7	4	5	5	6	6	4	7	6	4	8	8	6	7	5	7	7	4	5	5	6
sp|Q9D883|U2AF1_MOUSE;tr|G3UW94|G3UW94_MOUSE;tr|A0A494B947|A0A494B947_MOUSE;tr|E9PUZ3|E9PUZ3_MOUSE;tr|A0A494BA95|A0A494BA95_MOUSE;tr|A0A494B9X9|A0A494B9X9_MOUSE;tr|E9Q809|E9Q809_MOUSE;tr|E9PWX6|E9PWX6_MOUSE;tr|E9PWM2|E9PWM2_MOUSE;tr|E9PWA1|E9PWA1_MOUSE;tr|A0A140LII6|A0A140LII6_MOUSE	sp|Q9D883|U2AF1_MOUSE;tr|G3UW94|G3UW94_MOUSE;tr|A0A494B947|A0A494B947_MOUSE	9;7;5;3;2;2;2;1;1;1;1	9;7;5;3;2;2;2;1;1;1;1	6;4;4;0;0;0;0;0;0;0;0	sp|Q9D883|U2AF1_MOUSE Splicing factor U2AF 35 kDa subunit OS=Mus musculus OX=10090 GN=U2af1 PE=1 SV=4;tr|G3UW94|G3UW94_MOUSE Splicing factor U2AF 35 kDa subunit OS=Mus musculus OX=10090 GN=U2af1 PE=1 SV=1;tr|A0A494B947|A0A494B947_MOUSE Splicing factor U2AF	Splicing factor U2AF 35 kDa subunit	U2af1	11	9	9	6	5	7	6	5	6	5	5	5	8	5	6	6	5	5	6	6	5	7	6	5	6	5	5	5	8	5	6	6	5	5	6	6	4	5	5	5	5	4
sp|Q8CHY6|P66A_MOUSE;tr|E9QMN5|E9QMN5_MOUSE;tr|A0A1I7Q4G8|A0A1I7Q4G8_MOUSE;tr|A0A1D5RM58|A0A1D5RM58_MOUSE;tr|A0A1D5RM07|A0A1D5RM07_MOUSE	sp|Q8CHY6|P66A_MOUSE;tr|E9QMN5|E9QMN5_MOUSE;tr|A0A1I7Q4G8|A0A1I7Q4G8_MOUSE	25;25;24;7;6	25;25;24;7;6	24;24;23;7;6	sp|Q8CHY6|P66A_MOUSE Transcriptional repressor p66 alpha OS=Mus musculus OX=10090 GN=Gatad2a PE=1 SV=2;tr|E9QMN5|E9QMN5_MOUSE Transcriptional repressor p66 alpha OS=Mus musculus OX=10090 GN=Gatad2a PE=1 SV=1;tr|A0A1I7Q4G8|A0A1I7Q4G8_MOUSE Transcriptional r	Transcriptional repressor p66 alpha	Gatad2a	5	25	25	24	17	15	16	21	11	8	9	7	16	13	14	14	0	1	0	1	17	15	16	21	11	8	9	7	16	13	14	14	0	1	0	1	16	14	15	20	11	8
sp|Q8BTI8|SRRM2_MOUSE;tr|A0A087WPS9|A0A087WPS9_MOUSE;tr|A0A3B2W3Z4|A0A3B2W3Z4_MOUSE;tr|A0A087WR98|A0A087WR98_MOUSE	sp|Q8BTI8|SRRM2_MOUSE	48;4;4;2	48;4;4;2	44;0;0;2	sp|Q8BTI8|SRRM2_MOUSE Serine/arginine repetitive matrix protein 2 OS=Mus musculus OX=10090 GN=Srrm2 PE=1 SV=3	Serine/arginine repetitive matrix protein 2	Srrm2	4	48	48	44	18	23	22	17	22	22	25	18	28	26	20	22	32	32	32	33	18	23	22	17	22	22	25	18	28	26	20	22	32	32	32	33	16	21	20	16	20	21
sp|Q7TPV4|MBB1A_MOUSE	sp|Q7TPV4|MBB1A_MOUSE	43	43	43	sp|Q7TPV4|MBB1A_MOUSE Myb-binding protein 1A OS=Mus musculus OX=10090 GN=Mybbp1a PE=1 SV=2	Myb-binding protein 1A	Mybbp1a	1	43	43	43	20	17	17	15	16	17	13	13	17	19	14	20	19	19	20	12	20	17	17	15	16	17	13	13	17	19	14	20	19	19	20	12	20	17	17	15	16	17
sp|P62806|H4_MOUSE	sp|P62806|H4_MOUSE	8	8	8	sp|P62806|H4_MOUSE Histone H4 OS=Mus musculus OX=10090 GN=H4c1 PE=1 SV=2	Histone H4	H4c1	1	8	8	8	4	5	4	6	4	2	2	3	4	3	4	4	4	3	2	3	4	5	4	6	4	2	2	3	4	3	4	4	4	3	2	3	4	5	4	6	4	2
sp|Q8VEK3|HNRPU_MOUSE	sp|Q8VEK3|HNRPU_MOUSE	20	20	20	sp|Q8VEK3|HNRPU_MOUSE Heterogeneous nuclear ribonucleoprotein U OS=Mus musculus OX=10090 GN=Hnrnpu PE=1 SV=1	Heterogeneous nuclear ribonucleoprotein U	Hnrnpu	1	20	20	20	13	11	12	11	13	11	15	13	13	15	12	13	14	11	11	8	13	11	12	11	13	11	15	13	13	15	12	13	14	11	11	8	13	11	12	11	13	11
sp|P62320|SMD3_MOUSE;tr|A0A1W2P7K5|A0A1W2P7K5_MOUSE	sp|P62320|SMD3_MOUSE;tr|A0A1W2P7K5|A0A1W2P7K5_MOUSE	4;2	4;2	4;2	sp|P62320|SMD3_MOUSE Small nuclear ribonucleoprotein Sm D3 OS=Mus musculus OX=10090 GN=Snrpd3 PE=1 SV=1;tr|A0A1W2P7K5|A0A1W2P7K5_MOUSE Small nuclear ribonucleoprotein Sm D3 OS=Mus musculus OX=10090 GN=Snrpd3 PE=1 SV=1	Small nuclear ribonucleoprotein Sm D3	Snrpd3	2	4	4	4	4	3	4	3	4	4	4	4	4	3	3	3	4	4	4	3	4	3	4	3	4	4	4	4	4	3	3	3	4	4	4	3	4	3	4	3	4	4
sp|Q9CQF3|CPSF5_MOUSE;tr|A0A1D5RM23|A0A1D5RM23_MOUSE;tr|A0A1D5RLT7|A0A1D5RLT7_MOUSE	sp|Q9CQF3|CPSF5_MOUSE;tr|A0A1D5RM23|A0A1D5RM23_MOUSE	13;11;5	13;11;5	3;1;1	sp|Q9CQF3|CPSF5_MOUSE Cleavage and polyadenylation specificity factor subunit 5 OS=Mus musculus OX=10090 GN=Nudt21 PE=1 SV=1;tr|A0A1D5RM23|A0A1D5RM23_MOUSE Cleavage and polyadenylation specificity factor subunit 5 OS=Mus musculus OX=10090 GN=Nudt21 PE=1 SV	Cleavage and polyadenylation specificity factor subunit 5	Nudt21	3	13	13	3	5	6	9	7	8	8	6	7	10	8	9	7	10	9	10	10	5	6	9	7	8	8	6	7	10	8	9	7	10	9	10	10	0	2	2	1	2	1
sp|Q9Z2D8|MBD3_MOUSE;tr|D3YTR5|D3YTR5_MOUSE;tr|F6WZH1|F6WZH1_MOUSE	sp|Q9Z2D8|MBD3_MOUSE;tr|D3YTR5|D3YTR5_MOUSE;tr|F6WZH1|F6WZH1_MOUSE	15;13;10	15;13;10	3;1;0	sp|Q9Z2D8|MBD3_MOUSE Methyl-CpG-binding domain protein 3 OS=Mus musculus OX=10090 GN=Mbd3 PE=1 SV=1;tr|D3YTR5|D3YTR5_MOUSE Methyl-CpG-binding domain protein 3 OS=Mus musculus OX=10090 GN=Mbd3 PE=1 SV=1;tr|F6WZH1|F6WZH1_MOUSE Methyl-CpG-binding domain prote	Methyl-CpG-binding domain protein 3	Mbd3	3	15	15	3	12	12	10	12	4	3	3	4	6	7	7	6	0	0	0	1	12	12	10	12	4	3	3	4	6	7	7	6	0	0	0	1	2	2	1	2	0	0
sp|Q3THE2|ML12B_MOUSE;tr|D3Z249|D3Z249_MOUSE	sp|Q3THE2|ML12B_MOUSE	10;2	10;2	1;0	sp|Q3THE2|ML12B_MOUSE Myosin regulatory light chain 12B OS=Mus musculus OX=10090 GN=Myl12b PE=1 SV=2	Myosin regulatory light chain 12B	Myl12b	2	10	10	1	2	3	1	3	9	7	4	5	3	5	9	7	5	3	4	3	2	3	1	3	9	7	4	5	3	5	9	7	5	3	4	3	0	0	0	0	0	0
sp|Q6NVF9|CPSF6_MOUSE;tr|H3BJ30|H3BJ30_MOUSE;tr|H3BJW3|H3BJW3_MOUSE;tr|H3BKW0|H3BKW0_MOUSE	sp|Q6NVF9|CPSF6_MOUSE;tr|H3BJ30|H3BJ30_MOUSE;tr|H3BJW3|H3BJW3_MOUSE;tr|H3BKW0|H3BKW0_MOUSE	8;8;8;4	8;8;8;4	6;6;6;4	sp|Q6NVF9|CPSF6_MOUSE Cleavage and polyadenylation specificity factor subunit 6 OS=Mus musculus OX=10090 GN=Cpsf6 PE=1 SV=1;tr|H3BJ30|H3BJ30_MOUSE Cleavage and polyadenylation specificity factor subunit 6 OS=Mus musculus OX=10090 GN=Cpsf6 PE=1 SV=1;tr|H3BJ	Cleavage and polyadenylation specificity factor subunit 6	Cpsf6	4	8	8	6	5	4	5	5	4	4	6	5	6	6	6	4	7	6	6	5	5	4	5	5	4	4	6	5	6	6	6	4	7	6	6	5	4	3	4	4	3	3
sp|Q61656|DDX5_MOUSE;tr|Q8BTS0|Q8BTS0_MOUSE;tr|S4R1I6|S4R1I6_MOUSE;tr|B1ARB9|B1ARB9_MOUSE;tr|B1ARC0|B1ARC0_MOUSE;tr|S4R1E3|S4R1E3_MOUSE	sp|Q61656|DDX5_MOUSE;tr|Q8BTS0|Q8BTS0_MOUSE;tr|S4R1I6|S4R1I6_MOUSE	21;21;17;6;5;3	20;20;16;6;5;3	16;16;12;5;5;3	sp|Q61656|DDX5_MOUSE Probable ATP-dependent RNA helicase DDX5 OS=Mus musculus OX=10090 GN=Ddx5 PE=1 SV=2;tr|Q8BTS0|Q8BTS0_MOUSE DEAD box protein 5 OS=Mus musculus OX=10090 GN=Ddx5 PE=1 SV=1;tr|S4R1I6|S4R1I6_MOUSE RNA helicase OS=Mus musculus OX=10090 GN=Dd	Probable ATP-dependent RNA helicase DDX5	Ddx5	6	21	20	16	9	10	7	10	10	7	9	6	8	8	5	9	11	9	11	11	8	9	6	9	9	6	8	6	8	7	4	8	10	9	10	10	6	8	4	6	7	4
sp|Q60605|MYL6_MOUSE;tr|A0A1W2P6F6|A0A1W2P6F6_MOUSE;tr|A0A1W2P7Q9|A0A1W2P7Q9_MOUSE	sp|Q60605|MYL6_MOUSE;tr|A0A1W2P6F6|A0A1W2P6F6_MOUSE;tr|A0A1W2P7Q9|A0A1W2P7Q9_MOUSE	7;7;7	7;7;7	1;1;1	sp|Q60605|MYL6_MOUSE Myosin light polypeptide 6 OS=Mus musculus OX=10090 GN=Myl6 PE=1 SV=3;tr|A0A1W2P6F6|A0A1W2P6F6_MOUSE Myosin light polypeptide 6 OS=Mus musculus OX=10090 GN=Myl6 PE=1 SV=1;tr|A0A1W2P7Q9|A0A1W2P7Q9_MOUSE Myosin light polypeptide 6 OS=Mus	Myosin light polypeptide 6	Myl6	3	7	7	1	5	4	6	4	5	5	3	5	7	6	5	6	3	3	3	4	5	4	6	4	5	5	3	5	7	6	5	6	3	3	3	4	1	1	1	1	1	1
sp|Q8VHR5|P66B_MOUSE;tr|A0A0U1RNM2|A0A0U1RNM2_MOUSE	sp|Q8VHR5|P66B_MOUSE	19;5	18;5	1;0	sp|Q8VHR5|P66B_MOUSE Transcriptional repressor p66-beta OS=Mus musculus OX=10090 GN=Gatad2b PE=1 SV=1	Transcriptional repressor p66-beta	Gatad2b	2	19	18	1	18	15	16	15	3	5	2	4	8	8	6	6	0	2	1	0	17	14	15	14	3	5	2	4	8	8	6	6	0	2	1	0	1	1	1	1	0	0
tr|A0A3Q4EH04|A0A3Q4EH04_MOUSE;tr|A0A3Q4L335|A0A3Q4L335_MOUSE;tr|A0A3Q4L393|A0A3Q4L393_MOUSE;sp|Q8BL97|SRSF7_MOUSE	tr|A0A3Q4EH04|A0A3Q4EH04_MOUSE;tr|A0A3Q4L335|A0A3Q4L335_MOUSE;tr|A0A3Q4L393|A0A3Q4L393_MOUSE;sp|Q8BL97|SRSF7_MOUSE	5;5;5;5	5;5;5;5	4;4;4;4	tr|A0A3Q4EH04|A0A3Q4EH04_MOUSE Serine/arginine-rich-splicing factor 7 OS=Mus musculus OX=10090 GN=Srsf7 PE=1 SV=1;tr|A0A3Q4L335|A0A3Q4L335_MOUSE Serine/arginine-rich-splicing factor 7 OS=Mus musculus OX=10090 GN=Srsf7 PE=1 SV=1;tr|A0A3Q4L393|A0A3Q4L393_MOU	Serine/arginine-rich-splicing factor 7	Srsf7	4	5	5	4	3	1	0	2	1	2	1	2	2	2	0	2	5	3	3	4	3	1	0	2	1	2	1	2	2	2	0	2	5	3	3	4	2	0	0	1	1	1
sp|Q60973|RBBP7_MOUSE;tr|A2AFI9|A2AFI9_MOUSE;tr|A2AFJ1|A2AFJ1_MOUSE;tr|F6ZLC6|F6ZLC6_MOUSE;tr|F6U539|F6U539_MOUSE	sp|Q60973|RBBP7_MOUSE;tr|A2AFI9|A2AFI9_MOUSE;tr|A2AFJ1|A2AFJ1_MOUSE	20;19;18;9;3	14;13;12;7;1	14;13;12;7;1	sp|Q60973|RBBP7_MOUSE Histone-binding protein RBBP7 OS=Mus musculus OX=10090 GN=Rbbp7 PE=1 SV=1;tr|A2AFI9|A2AFI9_MOUSE Histone-binding protein RBBP7 OS=Mus musculus OX=10090 GN=Rbbp7 PE=1 SV=1;tr|A2AFJ1|A2AFJ1_MOUSE Histone-binding protein RBBP7 OS=Mus mus	Histone-binding protein RBBP7	Rbbp7	5	20	14	14	16	17	18	16	11	12	11	12	8	9	11	10	0	2	1	1	11	11	13	11	8	9	8	9	5	5	8	6	0	1	1	0	11	11	13	11	8	9
sp|P62751|RL23A_MOUSE	sp|P62751|RL23A_MOUSE	5	5	5	sp|P62751|RL23A_MOUSE 60S ribosomal protein L23a OS=Mus musculus OX=10090 GN=Rpl23a PE=1 SV=1	60S ribosomal protein L23a	Rpl23a	1	5	5	5	3	2	2	3	4	2	5	3	3	3	3	3	4	4	2	5	3	2	2	3	4	2	5	3	3	3	3	3	4	4	2	5	3	2	2	3	4	2
sp|Q9CU65|ZMYM2_MOUSE;tr|A0A286YCD5|A0A286YCD5_MOUSE;tr|A0A286YDI0|A0A286YDI0_MOUSE;sp|Q3U2E2|ZMYM5_MOUSE	sp|Q9CU65|ZMYM2_MOUSE	44;2;2;2	44;2;2;2	44;2;2;2	sp|Q9CU65|ZMYM2_MOUSE Zinc finger MYM-type protein 2 OS=Mus musculus OX=10090 GN=Zmym2 PE=1 SV=3	Zinc finger MYM-type protein 2	Zmym2	4	44	44	44	26	33	33	32	13	19	16	16	16	19	21	19	0	0	0	0	26	33	33	32	13	19	16	16	16	19	21	19	0	0	0	0	26	33	33	32	13	19
sp|P16858|G3P_MOUSE;tr|A0A0A0MQF6|A0A0A0MQF6_MOUSE;tr|S4R1W1|S4R1W1_MOUSE;tr|A0A1D5RLD8|A0A1D5RLD8_MOUSE;tr|S4R257|S4R257_MOUSE;tr|S4R1W8|S4R1W8_MOUSE;tr|V9GX06|V9GX06_MOUSE;tr|V9GXA7|V9GXA7_MOUSE;tr|A0A0R4J0X7|A0A0R4J0X7_MOUSE;tr|S4R2G5|S4R2G5_MOUSE;sp|Q64467|G3PT_MOUSE	sp|P16858|G3P_MOUSE;tr|A0A0A0MQF6|A0A0A0MQF6_MOUSE;tr|S4R1W1|S4R1W1_MOUSE;tr|A0A1D5RLD8|A0A1D5RLD8_MOUSE;tr|S4R257|S4R257_MOUSE	13;13;12;12;11;2;2;1;1;1;1	13;13;12;12;11;2;2;1;1;1;1	13;13;12;12;11;2;2;1;1;1;1	sp|P16858|G3P_MOUSE Glyceraldehyde-3-phosphate dehydrogenase OS=Mus musculus OX=10090 GN=Gapdh PE=1 SV=2;tr|A0A0A0MQF6|A0A0A0MQF6_MOUSE Glyceraldehyde-3-phosphate dehydrogenase OS=Mus musculus OX=10090 GN=Gapdh PE=1 SV=1;tr|S4R1W1|S4R1W1_MOUSE Glyceraldehy	Glyceraldehyde-3-phosphate dehydrogenase	Gapdh	11	13	13	13	6	6	4	5	5	5	6	6	7	5	5	7	6	8	7	6	6	6	4	5	5	5	6	6	7	5	5	7	6	8	7	6	6	6	4	5	5	5
tr|Q3UII8|Q3UII8_MOUSE;tr|Q3U3A7|Q3U3A7_MOUSE;sp|Q924K8|MTA3_MOUSE;tr|H3BLE1|H3BLE1_MOUSE;tr|H3BIY7|H3BIY7_MOUSE	tr|Q3UII8|Q3UII8_MOUSE;tr|Q3U3A7|Q3U3A7_MOUSE;sp|Q924K8|MTA3_MOUSE;tr|H3BLE1|H3BLE1_MOUSE	24;22;22;13;7	18;16;16;8;7	3;1;3;1;2	tr|Q3UII8|Q3UII8_MOUSE Metastasis-associated protein MTA3 OS=Mus musculus OX=10090 GN=Mta3 PE=1 SV=1;tr|Q3U3A7|Q3U3A7_MOUSE Metastasis-associated protein MTA3 OS=Mus musculus OX=10090 GN=Mta3 PE=1 SV=1;sp|Q924K8|MTA3_MOUSE Metastasis-associated protein MTA	Metastasis-associated protein MTA3	Mta3	5	24	18	3	17	16	17	19	5	6	5	6	8	10	12	11	0	0	0	0	13	12	11	14	3	4	3	4	6	7	9	8	0	0	0	0	2	3	2	3	0	0
sp|Q8CFE3|RCOR1_MOUSE;tr|A0A140T8R7|A0A140T8R7_MOUSE	sp|Q8CFE3|RCOR1_MOUSE;tr|A0A140T8R7|A0A140T8R7_MOUSE	22;20	22;20	18;16	sp|Q8CFE3|RCOR1_MOUSE REST corepressor 1 OS=Mus musculus OX=10090 GN=Rcor1 PE=1 SV=3;tr|A0A140T8R7|A0A140T8R7_MOUSE REST corepressor 1 OS=Mus musculus OX=10090 GN=Rcor1 PE=1 SV=1	REST corepressor 1	Rcor1	2	22	22	18	15	13	14	14	8	8	9	9	8	4	9	7	0	0	0	0	15	13	14	14	8	8	9	9	8	4	9	7	0	0	0	0	14	12	12	12	6	6
sp|Q8C796|RCOR2_MOUSE;tr|A0A0R4J1I0|A0A0R4J1I0_MOUSE;tr|D3YUX3|D3YUX3_MOUSE	sp|Q8C796|RCOR2_MOUSE;tr|A0A0R4J1I0|A0A0R4J1I0_MOUSE	16;15;2	16;15;2	16;15;2	sp|Q8C796|RCOR2_MOUSE REST corepressor 2 OS=Mus musculus OX=10090 GN=Rcor2 PE=1 SV=1;tr|A0A0R4J1I0|A0A0R4J1I0_MOUSE REST corepressor 2 OS=Mus musculus OX=10090 GN=Rcor2 PE=1 SV=1	REST corepressor 2	Rcor2	3	16	16	16	11	13	15	14	2	2	3	1	6	6	6	8	0	0	0	0	11	13	15	14	2	2	3	1	6	6	6	8	0	0	0	0	11	13	15	14	2	2
sp|P25444|RS2_MOUSE;tr|D3YVC1|D3YVC1_MOUSE;tr|D3YWJ3|D3YWJ3_MOUSE	sp|P25444|RS2_MOUSE;tr|D3YVC1|D3YVC1_MOUSE;tr|D3YWJ3|D3YWJ3_MOUSE	11;10;10	11;10;10	11;10;10	sp|P25444|RS2_MOUSE 40S ribosomal protein S2 OS=Mus musculus OX=10090 GN=Rps2 PE=1 SV=3;tr|D3YVC1|D3YVC1_MOUSE 40S ribosomal protein S2 (Fragment) OS=Mus musculus OX=10090 GN=Rps2 PE=1 SV=1;tr|D3YWJ3|D3YWJ3_MOUSE 40S ribosomal protein S2 OS=Mus musculus OX	40S ribosomal protein S2	Rps2	3	11	11	11	6	4	5	4	8	6	6	6	8	6	6	8	5	6	8	4	6	4	5	4	8	6	6	6	8	6	6	8	5	6	8	4	6	4	5	4	8	6
sp|P70288|HDAC2_MOUSE;tr|A0A0R4J008|A0A0R4J008_MOUSE;tr|Q8BQ10|Q8BQ10_MOUSE	sp|P70288|HDAC2_MOUSE;tr|A0A0R4J008|A0A0R4J008_MOUSE;tr|Q8BQ10|Q8BQ10_MOUSE	9;9;8	4;4;3	4;4;3	sp|P70288|HDAC2_MOUSE Histone deacetylase 2 OS=Mus musculus OX=10090 GN=Hdac2 PE=1 SV=1;tr|A0A0R4J008|A0A0R4J008_MOUSE Histone deacetylase 2 OS=Mus musculus OX=10090 GN=Hdac2 PE=1 SV=1;tr|Q8BQ10|Q8BQ10_MOUSE Histone deacetylase OS=Mus musculus OX=10090 GN=	Histone deacetylase 2	Hdac2	3	9	4	4	4	5	8	6	4	3	3	3	5	5	3	4	1	0	1	0	1	2	3	2	0	0	0	0	1	1	1	1	0	0	1	0	1	2	3	2	0	0
tr|E9PW20|E9PW20_MOUSE;sp|Q9CY57|CHTOP_MOUSE;tr|D3YZA1|D3YZA1_MOUSE;tr|D3Z7T7|D3Z7T7_MOUSE	tr|E9PW20|E9PW20_MOUSE;sp|Q9CY57|CHTOP_MOUSE;tr|D3YZA1|D3YZA1_MOUSE;tr|D3Z7T7|D3Z7T7_MOUSE	7;7;4;4	7;7;4;4	7;7;4;4	tr|E9PW20|E9PW20_MOUSE Chromatin target of PRMT1 protein OS=Mus musculus OX=10090 GN=Chtop PE=1 SV=1;sp|Q9CY57|CHTOP_MOUSE Chromatin target of PRMT1 protein OS=Mus musculus OX=10090 GN=Chtop PE=1 SV=2;tr|D3YZA1|D3YZA1_MOUSE Chromatin target of PRMT1 protei	Chromatin target of PRMT1 protein	Chtop	4	7	7	7	4	4	5	3	4	4	4	4	4	4	5	4	5	4	4	5	4	4	5	3	4	4	4	4	4	4	5	4	5	4	4	5	4	4	5	3	4	4
sp|Q6PDM2|SRSF1_MOUSE;tr|H7BX95|H7BX95_MOUSE;tr|F7AI47|F7AI47_MOUSE;tr|F6QXN3|F6QXN3_MOUSE	sp|Q6PDM2|SRSF1_MOUSE;tr|H7BX95|H7BX95_MOUSE	10;10;3;1	10;10;3;1	10;10;3;1	sp|Q6PDM2|SRSF1_MOUSE Serine/arginine-rich splicing factor 1 OS=Mus musculus OX=10090 GN=Srsf1 PE=1 SV=3;tr|H7BX95|H7BX95_MOUSE Serine/arginine-rich splicing factor 1 OS=Mus musculus OX=10090 GN=Srsf1 PE=1 SV=1	Serine/arginine-rich splicing factor 1	Srsf1	4	10	10	10	5	2	2	2	4	2	2	3	3	4	2	4	7	6	4	4	5	2	2	2	4	2	2	3	3	4	2	4	7	6	4	4	5	2	2	2	4	2
sp|Q62376|RU17_MOUSE;tr|A0A1B0GRR8|A0A1B0GRR8_MOUSE;tr|A0A1B0GR44|A0A1B0GR44_MOUSE;tr|A0A1B0GR69|A0A1B0GR69_MOUSE;tr|A0A1B0GRV8|A0A1B0GRV8_MOUSE;tr|A0A1B0GSX5|A0A1B0GSX5_MOUSE;tr|A0A1B0GR50|A0A1B0GR50_MOUSE	sp|Q62376|RU17_MOUSE;tr|A0A1B0GRR8|A0A1B0GRR8_MOUSE;tr|A0A1B0GR44|A0A1B0GR44_MOUSE	12;9;7;4;3;2;2	12;9;7;4;3;2;2	12;9;7;4;3;2;2	sp|Q62376|RU17_MOUSE U1 small nuclear ribonucleoprotein 70 kDa OS=Mus musculus OX=10090 GN=Snrnp70 PE=1 SV=2;tr|A0A1B0GRR8|A0A1B0GRR8_MOUSE U1 small nuclear ribonucleoprotein 70 kDa (Fragment) OS=Mus musculus OX=10090 GN=Snrnp70 PE=1 SV=1;tr|A0A1B0GR44|A0A	U1 small nuclear ribonucleoprotein 70 kDa	Snrnp70	7	12	12	12	7	4	5	2	6	5	4	7	7	7	9	8	6	6	8	7	7	4	5	2	6	5	4	7	7	7	9	8	6	6	8	7	7	4	5	2	6	5
sp|B2RY56|RBM25_MOUSE;tr|S4R2B0|S4R2B0_MOUSE;tr|S4R2J1|S4R2J1_MOUSE;tr|S4R2A4|S4R2A4_MOUSE;tr|S4R1X9|S4R1X9_MOUSE;tr|S4R2F7|S4R2F7_MOUSE	sp|B2RY56|RBM25_MOUSE;tr|S4R2B0|S4R2B0_MOUSE	32;19;5;5;2;2	32;19;5;5;2;2	32;19;5;5;2;2	sp|B2RY56|RBM25_MOUSE RNA-binding protein 25 OS=Mus musculus OX=10090 GN=Rbm25 PE=1 SV=2;tr|S4R2B0|S4R2B0_MOUSE RNA-binding protein 25 (Fragment) OS=Mus musculus OX=10090 GN=Rbm25 PE=1 SV=1	RNA-binding protein 25	Rbm25	6	32	32	32	17	17	16	17	21	16	18	12	17	14	15	15	18	19	17	20	17	17	16	17	21	16	18	12	17	14	15	15	18	19	17	20	17	17	16	17	21	16
tr|F8WHY8|F8WHY8_MOUSE	tr|F8WHY8|F8WHY8_MOUSE	25	23	1	tr|F8WHY8|F8WHY8_MOUSE Metastasis-associated protein MTA1 OS=Mus musculus OX=10090 GN=Mta1 PE=1 SV=1	Metastasis-associated protein MTA1	Mta1	1	25	23	1	17	13	15	13	8	8	11	7	10	8	6	8	0	0	0	0	16	11	13	12	7	7	10	6	9	6	4	7	0	0	0	0	1	1	1	1	1	1
sp|P51881|ADT2_MOUSE	sp|P51881|ADT2_MOUSE	9	9	6	sp|P51881|ADT2_MOUSE ADP/ATP translocase 2 OS=Mus musculus OX=10090 GN=Slc25a5 PE=1 SV=3	ADP/ATP translocase 2	Slc25a5	1	9	9	6	7	4	4	3	6	5	4	3	4	4	3	5	3	4	2	2	7	4	4	3	6	5	4	3	4	4	3	5	3	4	2	2	4	3	2	2	4	3
sp|P62830|RL23_MOUSE;tr|A2A6F8|A2A6F8_MOUSE	sp|P62830|RL23_MOUSE	6;2	6;2	6;2	sp|P62830|RL23_MOUSE 60S ribosomal protein L23 OS=Mus musculus OX=10090 GN=Rpl23 PE=1 SV=1	60S ribosomal protein L23	Rpl23	2	6	6	6	2	2	1	1	3	2	3	3	1	2	2	1	4	2	2	3	2	2	1	1	3	2	3	3	1	2	2	1	4	2	2	3	2	2	1	1	3	2
sp|P68134|ACTS_MOUSE;sp|P68033|ACTC_MOUSE;sp|P63268|ACTH_MOUSE;sp|P62737|ACTA_MOUSE;tr|A0A1D5RM20|A0A1D5RM20_MOUSE;tr|D3Z2K3|D3Z2K3_MOUSE;tr|A0A494B9T3|A0A494B9T3_MOUSE;tr|D3YZY0|D3YZY0_MOUSE	sp|P68134|ACTS_MOUSE;sp|P68033|ACTC_MOUSE;sp|P63268|ACTH_MOUSE;sp|P62737|ACTA_MOUSE;tr|A0A1D5RM20|A0A1D5RM20_MOUSE;tr|D3Z2K3|D3Z2K3_MOUSE;tr|A0A494B9T3|A0A494B9T3_MOUSE;tr|D3YZY0|D3YZY0_MOUSE	11;11;10;10;7;7;7;7	1;1;1;1;1;1;1;1	1;1;1;1;1;1;1;1	sp|P68134|ACTS_MOUSE Actin, alpha skeletal muscle OS=Mus musculus OX=10090 GN=Acta1 PE=1 SV=1;sp|P68033|ACTC_MOUSE Actin, alpha cardiac muscle 1 OS=Mus musculus OX=10090 GN=Actc1 PE=1 SV=1;sp|P63268|ACTH_MOUSE Actin, gamma-enteric smooth muscle OS=Mus musc	Actin, alpha skeletal muscle	Acta1	8	11	1	1	5	4	7	6	7	9	8	7	10	7	7	8	5	5	5	5	1	1	1	1	1	1	1	1	1	1	1	1	1	1	1	1	1	1	1	1	1	1
sp|O35286|DHX15_MOUSE;tr|Q497W9|Q497W9_MOUSE;tr|A0A0G2JG10|A0A0G2JG10_MOUSE;tr|A0A0G2JGQ5|A0A0G2JGQ5_MOUSE	sp|O35286|DHX15_MOUSE;tr|Q497W9|Q497W9_MOUSE;tr|A0A0G2JG10|A0A0G2JG10_MOUSE	27;24;21;9	27;24;21;9	26;23;20;9	sp|O35286|DHX15_MOUSE Pre-mRNA-splicing factor ATP-dependent RNA helicase DHX15 OS=Mus musculus OX=10090 GN=Dhx15 PE=1 SV=2;tr|Q497W9|Q497W9_MOUSE RNA helicase OS=Mus musculus OX=10090 GN=Dhx15 PE=1 SV=1;tr|A0A0G2JG10|A0A0G2JG10_MOUSE RNA helicase OS=Mus m	Pre-mRNA-splicing factor ATP-dependent RNA helicase DHX15	Dhx15	4	27	27	26	16	9	11	12	12	9	12	8	14	10	9	9	17	17	15	9	16	9	11	12	12	9	12	8	14	10	9	9	17	17	15	9	15	8	10	12	11	8
tr|Q3UMP4|Q3UMP4_MOUSE;sp|Q9CY58|PAIRB_MOUSE;tr|A0A0N4SV32|A0A0N4SV32_MOUSE;tr|A0A0N4SWH2|A0A0N4SWH2_MOUSE;tr|A0A0N4SUQ1|A0A0N4SUQ1_MOUSE;tr|A0A0N4SUN8|A0A0N4SUN8_MOUSE;tr|A0A0N4SV40|A0A0N4SV40_MOUSE;tr|A0A0N4SVK5|A0A0N4SVK5_MOUSE	tr|Q3UMP4|Q3UMP4_MOUSE;sp|Q9CY58|PAIRB_MOUSE;tr|A0A0N4SV32|A0A0N4SV32_MOUSE;tr|A0A0N4SWH2|A0A0N4SWH2_MOUSE	15;15;11;8;7;7;5;2	15;15;11;8;7;7;5;2	15;15;11;8;7;7;5;2	tr|Q3UMP4|Q3UMP4_MOUSE Plasminogen activator inhibitor 1 RNA-binding protein OS=Mus musculus OX=10090 GN=Serbp1 PE=1 SV=1;sp|Q9CY58|PAIRB_MOUSE Plasminogen activator inhibitor 1 RNA-binding protein OS=Mus musculus OX=10090 GN=Serbp1 PE=1 SV=2;tr|A0A0N4SV32	Plasminogen activator inhibitor 1 RNA-binding protein	Serbp1	8	15	15	15	5	4	4	5	6	6	7	7	6	8	7	6	13	11	6	6	5	4	4	5	6	6	7	7	6	8	7	6	13	11	6	6	5	4	4	5	6	6
sp|P68372|TBB4B_MOUSE;sp|Q9D6F9|TBB4A_MOUSE;tr|G3UZR1|G3UZR1_MOUSE;sp|A2AQ07|TBB1_MOUSE;CON__ENSEMBL:ENSBTAP00000025008	sp|P68372|TBB4B_MOUSE;sp|Q9D6F9|TBB4A_MOUSE	19;16;3;3;3	19;16;3;3;3	4;3;0;0;0	sp|P68372|TBB4B_MOUSE Tubulin beta-4B chain OS=Mus musculus OX=10090 GN=Tubb4b PE=1 SV=1;sp|Q9D6F9|TBB4A_MOUSE Tubulin beta-4A chain OS=Mus musculus OX=10090 GN=Tubb4a PE=1 SV=3	Tubulin beta-4B chain	Tubb4b	5	19	19	4	10	12	10	9	5	11	11	8	8	7	10	8	6	8	5	6	10	12	10	9	5	11	11	8	8	7	10	8	6	8	5	6	2	3	2	3	2	3
sp|P38647|GRP75_MOUSE	sp|P38647|GRP75_MOUSE	17	17	17	sp|P38647|GRP75_MOUSE Stress-70 protein, mitochondrial OS=Mus musculus OX=10090 GN=Hspa9 PE=1 SV=3	Stress-70 protein, mitochondrial	Hspa9	1	17	17	17	9	8	9	9	5	7	8	8	7	7	10	8	7	6	9	10	9	8	9	9	5	7	8	8	7	7	10	8	7	6	9	10	9	8	9	9	5	7
tr|A0A2I3BRL8|A0A2I3BRL8_MOUSE;sp|Q91VM5|RMXL1_MOUSE;tr|A2AFI3|A2AFI3_MOUSE;sp|Q9WV02|RBMX_MOUSE;tr|A2AFI4|A2AFI4_MOUSE;tr|A0A2I3BQC0|A0A2I3BQC0_MOUSE;tr|S4R1F6|S4R1F6_MOUSE	tr|A0A2I3BRL8|A0A2I3BRL8_MOUSE;sp|Q91VM5|RMXL1_MOUSE;tr|A2AFI3|A2AFI3_MOUSE;sp|Q9WV02|RBMX_MOUSE;tr|A2AFI4|A2AFI4_MOUSE	6;6;4;4;3;1;1	6;6;4;4;3;1;1	6;6;4;4;3;1;1	tr|A0A2I3BRL8|A0A2I3BRL8_MOUSE Predicted gene 7324 OS=Mus musculus OX=10090 GN=Gm7324 PE=4 SV=1;sp|Q91VM5|RMXL1_MOUSE RNA binding motif protein, X-linked-like-1 OS=Mus musculus OX=10090 GN=Rbmxl1 PE=2 SV=1;tr|A2AFI3|A2AFI3_MOUSE RNA-binding motif protein,	Predicted gene 7324	Gm7324	7	6	6	6	3	2	1	1	4	4	5	2	3	3	3	4	4	4	3	5	3	2	1	1	4	4	5	2	3	3	3	4	4	4	3	5	3	2	1	1	4	4
sp|P62702|RS4X_MOUSE;tr|V9GWY0|V9GWY0_MOUSE	sp|P62702|RS4X_MOUSE;tr|V9GWY0|V9GWY0_MOUSE	11;7	11;7	11;7	sp|P62702|RS4X_MOUSE 40S ribosomal protein S4, X isoform OS=Mus musculus OX=10090 GN=Rps4x PE=1 SV=2;tr|V9GWY0|V9GWY0_MOUSE 40S ribosomal protein S4 OS=Mus musculus OX=10090 GN=Gm15013 PE=3 SV=1	40S ribosomal protein S4, X isoform	Rps4x	2	11	11	11	5	5	6	8	6	5	5	5	5	3	5	4	5	4	5	6	5	5	6	8	6	5	5	5	5	3	5	4	5	4	5	6	5	5	6	8	6	5
tr|G3V018|G3V018_MOUSE;sp|Q7TMK9|HNRPQ_MOUSE;tr|G3UWM1|G3UWM1_MOUSE;tr|G3XA76|G3XA76_MOUSE	tr|G3V018|G3V018_MOUSE;sp|Q7TMK9|HNRPQ_MOUSE	22;22;9;3	22;22;9;3	2;2;0;0	tr|G3V018|G3V018_MOUSE Heterogeneous nuclear ribonucleoprotein Q OS=Mus musculus OX=10090 GN=Syncrip PE=1 SV=1;sp|Q7TMK9|HNRPQ_MOUSE Heterogeneous nuclear ribonucleoprotein Q OS=Mus musculus OX=10090 GN=Syncrip PE=1 SV=2	Heterogeneous nuclear ribonucleoprotein Q	Syncrip	4	22	22	2	14	6	10	6	12	12	11	12	13	4	11	9	15	16	14	9	14	6	10	6	12	12	11	12	13	4	11	9	15	16	14	9	1	1	1	0	2	1
sp|Q62189|SNRPA_MOUSE;tr|D3Z0S6|D3Z0S6_MOUSE;tr|D6RI83|D6RI83_MOUSE	sp|Q62189|SNRPA_MOUSE;tr|D3Z0S6|D3Z0S6_MOUSE	8;7;1	8;7;1	7;6;1	sp|Q62189|SNRPA_MOUSE U1 small nuclear ribonucleoprotein A OS=Mus musculus OX=10090 GN=Snrpa PE=1 SV=3;tr|D3Z0S6|D3Z0S6_MOUSE U1 small nuclear ribonucleoprotein A (Fragment) OS=Mus musculus OX=10090 GN=Snrpa PE=1 SV=1	U1 small nuclear ribonucleoprotein A	Snrpa	3	8	8	7	7	4	5	5	5	6	5	4	5	5	4	5	7	6	7	6	7	4	5	5	5	6	5	4	5	5	4	5	7	6	7	6	6	4	5	4	5	6
sp|Q3THW5|H2AV_MOUSE;sp|P0C0S6|H2AZ_MOUSE;tr|Q8R029|Q8R029_MOUSE;tr|Q3UA95|Q3UA95_MOUSE;tr|G3UWL7|G3UWL7_MOUSE	sp|Q3THW5|H2AV_MOUSE;sp|P0C0S6|H2AZ_MOUSE;tr|Q8R029|Q8R029_MOUSE;tr|Q3UA95|Q3UA95_MOUSE	5;5;3;3;2	5;5;3;3;2	3;3;2;2;1	sp|Q3THW5|H2AV_MOUSE Histone H2A.V OS=Mus musculus OX=10090 GN=H2az2 PE=1 SV=3;sp|P0C0S6|H2AZ_MOUSE Histone H2A.Z OS=Mus musculus OX=10090 GN=H2az1 PE=1 SV=2;tr|Q8R029|Q8R029_MOUSE Histone H2A OS=Mus musculus OX=10090 GN=H2az2 PE=2 SV=1;tr|Q3UA95|Q3UA95_MO	Histone H2A.V	H2az2	5	5	5	3	1	2	2	3	3	2	3	3	2	3	3	2	1	2	1	1	1	2	2	3	3	2	3	3	2	3	3	2	1	2	1	1	0	1	0	1	1	0
sp|Q99K48|NONO_MOUSE;tr|B1AXT0|B1AXT0_MOUSE	sp|Q99K48|NONO_MOUSE	13;1	13;1	13;1	sp|Q99K48|NONO_MOUSE Non-POU domain-containing octamer-binding protein OS=Mus musculus OX=10090 GN=Nono PE=1 SV=3	Non-POU domain-containing octamer-binding protein	Nono	2	13	13	13	10	10	8	6	12	9	8	8	7	9	8	9	10	10	10	9	10	10	8	6	12	9	8	8	7	9	8	9	10	10	10	9	10	10	8	6	12	9
tr|B2M1R6|B2M1R6_MOUSE;sp|P61979|HNRPK_MOUSE;tr|H3BKD0|H3BKD0_MOUSE;tr|A0A286YDM3|A0A286YDM3_MOUSE;tr|H3BK96|H3BK96_MOUSE;tr|A0A286YCM2|A0A286YCM2_MOUSE;tr|A0A286YDH1|A0A286YDH1_MOUSE;tr|A0A286YEC4|A0A286YEC4_MOUSE;tr|H3BKI8|H3BKI8_MOUSE;tr|H3BLL4|H3BLL4_MOUSE;tr|Q8BT23|Q8BT23_MOUSE;tr|A0A286YE41|A0A286YE41_MOUSE;tr|H3BJ43|H3BJ43_MOUSE;tr|H3BLP7|H3BLP7_MOUSE;tr|H3BJS9|H3BJS9_MOUSE	tr|B2M1R6|B2M1R6_MOUSE;sp|P61979|HNRPK_MOUSE;tr|H3BKD0|H3BKD0_MOUSE;tr|A0A286YDM3|A0A286YDM3_MOUSE;tr|H3BK96|H3BK96_MOUSE;tr|A0A286YCM2|A0A286YCM2_MOUSE;tr|A0A286YDH1|A0A286YDH1_MOUSE;tr|A0A286YEC4|A0A286YEC4_MOUSE;tr|H3BKI8|H3BKI8_MOUSE;tr|H3BLL4|H3BLL4_MOUSE	15;15;11;10;10;9;8;8;8;8;7;6;6;3;2	15;15;11;10;10;9;8;8;8;8;7;6;6;3;2	15;15;11;10;10;9;8;8;8;8;7;6;6;3;2	tr|B2M1R6|B2M1R6_MOUSE Heterogeneous nuclear ribonucleoprotein K OS=Mus musculus OX=10090 GN=Hnrnpk PE=1 SV=1;sp|P61979|HNRPK_MOUSE Heterogeneous nuclear ribonucleoprotein K OS=Mus musculus OX=10090 GN=Hnrnpk PE=1 SV=1;tr|H3BKD0|H3BKD0_MOUSE Heterogeneous	Heterogeneous nuclear ribonucleoprotein K	Hnrnpk	15	15	15	15	7	7	5	8	8	6	7	8	9	6	1	8	10	12	9	9	7	7	5	8	8	6	7	8	9	6	1	8	10	12	9	9	7	7	5	8	8	6
sp|Q8VIJ6|SFPQ_MOUSE	sp|Q8VIJ6|SFPQ_MOUSE	15	15	15	sp|Q8VIJ6|SFPQ_MOUSE Splicing factor, proline- and glutamine-rich OS=Mus musculus OX=10090 GN=Sfpq PE=1 SV=1	Splicing factor, proline- and glutamine-rich	Sfpq	1	15	15	15	7	5	4	4	7	8	9	6	10	7	5	6	8	8	7	7	7	5	4	4	7	8	9	6	10	7	5	6	8	8	7	7	7	5	4	4	7	8
sp|P42932|TCPQ_MOUSE;tr|H3BL49|H3BL49_MOUSE;tr|H3BJB6|H3BJB6_MOUSE;tr|H3BLL1|H3BLL1_MOUSE;tr|H3BKG2|H3BKG2_MOUSE;tr|H3BKR8|H3BKR8_MOUSE	sp|P42932|TCPQ_MOUSE;tr|H3BL49|H3BL49_MOUSE	23;19;10;5;5;2	23;19;10;5;5;2	23;19;10;5;5;2	sp|P42932|TCPQ_MOUSE T-complex protein 1 subunit theta OS=Mus musculus OX=10090 GN=Cct8 PE=1 SV=3;tr|H3BL49|H3BL49_MOUSE CCT-theta OS=Mus musculus OX=10090 GN=Cct8 PE=1 SV=1	T-complex protein 1 subunit theta	Cct8	6	23	23	23	13	12	8	7	14	15	13	13	11	7	13	9	0	1	0	0	13	12	8	7	14	15	13	13	11	7	13	9	0	1	0	0	13	12	8	7	14	15
sp|P27048|RSMB_MOUSE;tr|A0A0G2JGN4|A0A0G2JGN4_MOUSE	sp|P27048|RSMB_MOUSE	9;3	9;3	2;0	sp|P27048|RSMB_MOUSE Small nuclear ribonucleoprotein-associated protein B OS=Mus musculus OX=10090 GN=Snrpb PE=1 SV=1	Small nuclear ribonucleoprotein-associated protein B	Snrpb	2	9	9	2	6	4	6	4	4	4	4	3	6	4	3	7	7	5	5	5	6	4	6	4	4	4	4	3	6	4	3	7	7	5	5	5	2	1	1	1	0	1
sp|Q62241|RU1C_MOUSE;tr|A0A3B2W450|A0A3B2W450_MOUSE;tr|A0A3B2WCR6|A0A3B2WCR6_MOUSE	sp|Q62241|RU1C_MOUSE;tr|A0A3B2W450|A0A3B2W450_MOUSE;tr|A0A3B2WCR6|A0A3B2WCR6_MOUSE	2;1;1	2;1;1	2;1;1	sp|Q62241|RU1C_MOUSE U1 small nuclear ribonucleoprotein C OS=Mus musculus OX=10090 GN=Snrpc PE=1 SV=1;tr|A0A3B2W450|A0A3B2W450_MOUSE U1 small nuclear ribonucleoprotein C OS=Mus musculus OX=10090 GN=Snrpc PE=1 SV=1;tr|A0A3B2WCR6|A0A3B2WCR6_MOUSE U1 small nu	U1 small nuclear ribonucleoprotein C	Snrpc	3	2	2	2	2	2	2	2	2	2	2	2	2	2	2	2	2	2	2	2	2	2	2	2	2	2	2	2	2	2	2	2	2	2	2	2	2	2	2	2	2	2
sp|Q61584|FXR1_MOUSE;tr|A0A0G2JGL6|A0A0G2JGL6_MOUSE;tr|A0A0G2JGH0|A0A0G2JGH0_MOUSE	sp|Q61584|FXR1_MOUSE	26;5;1	26;5;1	3;0;0	sp|Q61584|FXR1_MOUSE Fragile X mental retardation syndrome-related protein 1 OS=Mus musculus OX=10090 GN=Fxr1 PE=1 SV=2	Fragile X mental retardation syndrome-related protein 1	Fxr1	3	26	26	3	16	18	13	11	12	12	9	12	12	10	12	12	14	16	10	9	16	18	13	11	12	12	9	12	12	10	12	12	14	16	10	9	1	2	1	1	2	2
tr|A0A0R4J060|A0A0R4J060_MOUSE;tr|J3QNK5|J3QNK5_MOUSE;sp|Q8BIH0|SP130_MOUSE;tr|A0A3Q4EGN6|A0A3Q4EGN6_MOUSE;tr|A0A3Q4EC23|A0A3Q4EC23_MOUSE	tr|A0A0R4J060|A0A0R4J060_MOUSE;tr|J3QNK5|J3QNK5_MOUSE;sp|Q8BIH0|SP130_MOUSE	17;17;17;1;1	17;17;17;1;1	17;17;17;1;1	tr|A0A0R4J060|A0A0R4J060_MOUSE Histone deacetylase complex subunit SAP130 OS=Mus musculus OX=10090 GN=Sap130 PE=1 SV=1;tr|J3QNK5|J3QNK5_MOUSE Histone deacetylase complex subunit SAP130 OS=Mus musculus OX=10090 GN=Sap130 PE=1 SV=1;sp|Q8BIH0|SP130_MOUSE Hist	Histone deacetylase complex subunit SAP130	Sap130	5	17	17	17	10	12	8	10	7	9	6	7	4	4	9	8	0	0	0	0	10	12	8	10	7	9	6	7	4	4	9	8	0	0	0	0	10	12	8	10	7	9
sp|P80317|TCPZ_MOUSE;tr|A0A571BEL9|A0A571BEL9_MOUSE;sp|Q61390|TCPW_MOUSE;tr|B1AT05|B1AT05_MOUSE	sp|P80317|TCPZ_MOUSE;tr|A0A571BEL9|A0A571BEL9_MOUSE	15;12;2;1	15;12;2;1	15;12;2;1	sp|P80317|TCPZ_MOUSE T-complex protein 1 subunit zeta OS=Mus musculus OX=10090 GN=Cct6a PE=1 SV=3;tr|A0A571BEL9|A0A571BEL9_MOUSE T-complex protein 1 subunit zeta OS=Mus musculus OX=10090 GN=Cct6a PE=1 SV=1	T-complex protein 1 subunit zeta	Cct6a	4	15	15	15	8	7	3	3	10	11	10	10	3	6	6	4	1	0	0	0	8	7	3	3	10	11	10	10	3	6	6	4	1	0	0	0	8	7	3	3	10	11
sp|Q99NB9|SF3B1_MOUSE;tr|G5E866|G5E866_MOUSE;tr|A0A087WNS2|A0A087WNS2_MOUSE	sp|Q99NB9|SF3B1_MOUSE;tr|G5E866|G5E866_MOUSE	40;40;3	40;40;3	40;40;3	sp|Q99NB9|SF3B1_MOUSE Splicing factor 3B subunit 1 OS=Mus musculus OX=10090 GN=Sf3b1 PE=1 SV=1;tr|G5E866|G5E866_MOUSE Splicing factor 3B subunit 1 OS=Mus musculus OX=10090 GN=Sf3b1 PE=1 SV=1	Splicing factor 3B subunit 1	Sf3b1	3	40	40	40	20	15	13	14	18	15	13	14	17	12	16	17	20	22	18	18	20	15	13	14	18	15	13	14	17	12	16	17	20	22	18	18	20	15	13	14	18	15
sp|Q8BK67|RCC2_MOUSE;tr|A2AWQ2|A2AWQ2_MOUSE	sp|Q8BK67|RCC2_MOUSE	18;4	18;4	18;4	sp|Q8BK67|RCC2_MOUSE Protein RCC2 OS=Mus musculus OX=10090 GN=Rcc2 PE=1 SV=1	Protein RCC2	Rcc2	2	18	18	18	14	12	8	9	12	10	9	11	9	11	11	8	13	12	12	9	14	12	8	9	12	10	9	11	9	11	11	8	13	12	12	9	14	12	8	9	12	10
sp|P11983|TCPA_MOUSE;tr|F2Z483|F2Z483_MOUSE	sp|P11983|TCPA_MOUSE	23;3	23;3	23;3	sp|P11983|TCPA_MOUSE T-complex protein 1 subunit alpha OS=Mus musculus OX=10090 GN=Tcp1 PE=1 SV=3	T-complex protein 1 subunit alpha	Tcp1	2	23	23	23	10	11	8	10	12	14	14	15	11	7	6	8	0	1	0	1	10	11	8	10	12	14	14	15	11	7	6	8	0	1	0	1	10	11	8	10	12	14
sp|P05213|TBA1B_MOUSE;sp|P68369|TBA1A_MOUSE;sp|P05214|TBA3_MOUSE;sp|Q9JJZ2|TBA8_MOUSE;tr|A0A2R8VHF3|A0A2R8VHF3_MOUSE;sp|Q3UX10|TBAL3_MOUSE	sp|P05213|TBA1B_MOUSE;sp|P68369|TBA1A_MOUSE;sp|P05214|TBA3_MOUSE;sp|Q9JJZ2|TBA8_MOUSE	16;14;11;8;7;2	16;14;11;8;7;2	0;0;0;0;0;0	sp|P05213|TBA1B_MOUSE Tubulin alpha-1B chain OS=Mus musculus OX=10090 GN=Tuba1b PE=1 SV=2;sp|P68369|TBA1A_MOUSE Tubulin alpha-1A chain OS=Mus musculus OX=10090 GN=Tuba1a PE=1 SV=1;sp|P05214|TBA3_MOUSE Tubulin alpha-3 chain OS=Mus musculus OX=10090 GN=Tuba3	Tubulin alpha-1B chain	Tuba1b	6	16	16	0	9	9	7	11	7	10	6	8	9	6	5	9	5	6	8	5	9	9	7	11	7	10	6	8	9	6	5	9	5	6	8	5	0	0	0	0	0	0
tr|Q3U0X6|Q3U0X6_MOUSE	tr|Q3U0X6|Q3U0X6_MOUSE	31	31	30	tr|Q3U0X6|Q3U0X6_MOUSE Zinc finger protein 217 OS=Mus musculus OX=10090 GN=Zfp217 PE=1 SV=1	Zinc finger protein 217	Zfp217	1	31	31	30	15	15	19	18	12	17	13	13	13	16	18	17	0	0	0	0	15	15	19	18	12	17	13	13	13	16	18	17	0	0	0	0	15	15	18	18	12	17
tr|J3QK00|J3QK00_MOUSE;tr|J3QMN9|J3QMN9_MOUSE;tr|Q3UPR8|Q3UPR8_MOUSE	tr|J3QK00|J3QK00_MOUSE	12;2;2	12;2;2	4;0;0	tr|J3QK00|J3QK00_MOUSE Predicted gene, 21761 OS=Mus musculus OX=10090 GN=Gm21761 PE=4 SV=1	Predicted gene, 21761	Gm21761	3	12	12	4	0	0	0	0	9	8	10	6	7	7	6	8	1	0	2	2	0	0	0	0	9	8	10	6	7	7	6	8	1	0	2	2	0	0	0	0	4	4
sp|Q8CGP2|H2B1P_MOUSE;sp|Q8CGP1|H2B1K_MOUSE;sp|Q6ZWY9|H2B1C_MOUSE;sp|Q64525|H2B2B_MOUSE;sp|Q64478|H2B1H_MOUSE;sp|Q64475|H2B1B_MOUSE;sp|P10854|H2B1M_MOUSE;sp|P10853|H2B1F_MOUSE;tr|Q8CBB6|Q8CBB6_MOUSE;sp|Q9D2U9|H2B3A_MOUSE;sp|Q8CGP0|H2B3B_MOUSE;sp|Q64524|H2B2E_MOUSE;sp|P70696|H2B1A_MOUSE	sp|Q8CGP2|H2B1P_MOUSE;sp|Q8CGP1|H2B1K_MOUSE;sp|Q6ZWY9|H2B1C_MOUSE;sp|Q64525|H2B2B_MOUSE;sp|Q64478|H2B1H_MOUSE;sp|Q64475|H2B1B_MOUSE;sp|P10854|H2B1M_MOUSE;sp|P10853|H2B1F_MOUSE;tr|Q8CBB6|Q8CBB6_MOUSE;sp|Q9D2U9|H2B3A_MOUSE;sp|Q8CGP0|H2B3B_MOUSE;sp|Q64524|H2B2E_MOUSE	4;4;4;4;4;4;4;4;4;2;2;2;1	4;4;4;4;4;4;4;4;4;2;2;2;1	4;4;4;4;4;4;4;4;4;2;2;2;1	sp|Q8CGP2|H2B1P_MOUSE Histone H2B type 1-P OS=Mus musculus OX=10090 GN=Hist1h2bp PE=1 SV=3;sp|Q8CGP1|H2B1K_MOUSE Histone H2B type 1-K OS=Mus musculus OX=10090 GN=H2bc12 PE=1 SV=3;sp|Q6ZWY9|H2B1C_MOUSE Histone H2B type 1-C/E/G OS=Mus musculus OX=10090 GN=H2	Histone H2B type 1-P	Hist1h2bp	13	4	4	4	2	3	3	1	1	2	1	1	0	1	2	0	0	2	2	0	2	3	3	1	1	2	1	1	0	1	2	0	0	2	2	0	2	3	3	1	1	2
sp|Q91VC3|IF4A3_MOUSE;tr|A0A0N4SVP8|A0A0N4SVP8_MOUSE;tr|A2AFK7|A2AFK7_MOUSE;tr|E9PV04|E9PV04_MOUSE;tr|A0A0N4SVM5|A0A0N4SVM5_MOUSE;tr|D6RJ60|D6RJ60_MOUSE;tr|D6RJ11|D6RJ11_MOUSE;tr|A0A338P6X5|A0A338P6X5_MOUSE	sp|Q91VC3|IF4A3_MOUSE;tr|A0A0N4SVP8|A0A0N4SVP8_MOUSE;tr|A2AFK7|A2AFK7_MOUSE;tr|E9PV04|E9PV04_MOUSE	14;11;10;9;6;1;1;1	14;11;10;9;6;1;1;1	13;10;9;8;5;0;0;0	sp|Q91VC3|IF4A3_MOUSE Eukaryotic initiation factor 4A-III OS=Mus musculus OX=10090 GN=Eif4a3 PE=1 SV=3;tr|A0A0N4SVP8|A0A0N4SVP8_MOUSE RNA helicase OS=Mus musculus OX=10090 GN=Eif4a3l2 PE=3 SV=1;tr|A2AFK7|A2AFK7_MOUSE RNA helicase (Fragment) OS=Mus musculus	Eukaryotic initiation factor 4A-III	Eif4a3	8	14	14	13	7	3	3	3	9	7	6	6	9	3	4	5	8	8	11	7	7	3	3	3	9	7	6	6	9	3	4	5	8	8	11	7	6	2	2	2	8	6
sp|P84104|SRSF3_MOUSE	sp|P84104|SRSF3_MOUSE	4	3	3	sp|P84104|SRSF3_MOUSE Serine/arginine-rich splicing factor 3 OS=Mus musculus OX=10090 GN=Srsf3 PE=1 SV=1	Serine/arginine-rich splicing factor 3	Srsf3	1	4	3	3	2	1	2	2	1	1	1	1	2	2	1	3	3	2	2	1	1	0	2	1	1	0	1	0	1	1	1	2	2	1	1	0	1	0	2	1	1	0
sp|P80314|TCPB_MOUSE;tr|A0A1W2P7B7|A0A1W2P7B7_MOUSE;tr|A0A1W2P828|A0A1W2P828_MOUSE;tr|A0A1W2P8B6|A0A1W2P8B6_MOUSE;tr|A0A1W2P6Q3|A0A1W2P6Q3_MOUSE;tr|A0A1W2P871|A0A1W2P871_MOUSE	sp|P80314|TCPB_MOUSE	22;8;4;3;3;2	22;8;4;3;3;2	22;8;4;3;3;2	sp|P80314|TCPB_MOUSE T-complex protein 1 subunit beta OS=Mus musculus OX=10090 GN=Cct2 PE=1 SV=4	T-complex protein 1 subunit beta	Cct2	6	22	22	22	7	3	5	6	11	9	14	14	9	7	6	5	0	0	0	0	7	3	5	6	11	9	14	14	9	7	6	5	0	0	0	0	7	3	5	6	11	9
tr|E9Q133|E9Q133_MOUSE;sp|P80318|TCPG_MOUSE;tr|Q3U0I3|Q3U0I3_MOUSE;tr|F6Q609|F6Q609_MOUSE	tr|E9Q133|E9Q133_MOUSE;sp|P80318|TCPG_MOUSE;tr|Q3U0I3|Q3U0I3_MOUSE;tr|F6Q609|F6Q609_MOUSE	22;22;21;12	22;22;21;12	22;22;21;12	tr|E9Q133|E9Q133_MOUSE T-complex protein 1 subunit gamma OS=Mus musculus OX=10090 GN=Cct3 PE=1 SV=1;sp|P80318|TCPG_MOUSE T-complex protein 1 subunit gamma OS=Mus musculus OX=10090 GN=Cct3 PE=1 SV=1;tr|Q3U0I3|Q3U0I3_MOUSE T-complex protein 1 subunit gamma O	T-complex protein 1 subunit gamma	Cct3	4	22	22	22	9	10	8	7	13	13	12	15	10	6	8	6	1	2	0	1	9	10	8	7	13	13	12	15	10	6	8	6	1	2	0	1	9	10	8	7	13	13
sp|Q62167|DDX3X_MOUSE;sp|P16381|DDX3L_MOUSE	sp|Q62167|DDX3X_MOUSE;sp|P16381|DDX3L_MOUSE	22;18	22;18	7;4	sp|Q62167|DDX3X_MOUSE ATP-dependent RNA helicase DDX3X OS=Mus musculus OX=10090 GN=Ddx3x PE=1 SV=3;sp|P16381|DDX3L_MOUSE Putative ATP-dependent RNA helicase Pl10 OS=Mus musculus OX=10090 GN=D1Pas1 PE=1 SV=1	ATP-dependent RNA helicase DDX3X	Ddx3x	2	22	22	7	7	5	6	5	10	6	6	3	4	4	4	6	8	7	5	8	7	5	6	5	10	6	6	3	4	4	4	6	8	7	5	8	1	1	1	0	3	2
sp|Q921M3|SF3B3_MOUSE	sp|Q921M3|SF3B3_MOUSE	31	31	31	sp|Q921M3|SF3B3_MOUSE Splicing factor 3B subunit 3 OS=Mus musculus OX=10090 GN=Sf3b3 PE=1 SV=1	Splicing factor 3B subunit 3	Sf3b3	1	31	31	31	14	11	9	10	11	9	7	10	13	11	11	15	18	16	13	9	14	11	9	10	11	9	7	10	13	11	11	15	18	16	13	9	14	11	9	10	11	9
sp|P84089|ERH_MOUSE;tr|A0A1W2P7H9|A0A1W2P7H9_MOUSE;tr|A0A1W2P7T3|A0A1W2P7T3_MOUSE;tr|G3UW85|G3UW85_MOUSE	sp|P84089|ERH_MOUSE;tr|A0A1W2P7H9|A0A1W2P7H9_MOUSE;tr|A0A1W2P7T3|A0A1W2P7T3_MOUSE;tr|G3UW85|G3UW85_MOUSE	3;2;2;2	3;2;2;2	3;2;2;2	sp|P84089|ERH_MOUSE Enhancer of rudimentary homolog OS=Mus musculus OX=10090 GN=Erh PE=1 SV=1;tr|A0A1W2P7H9|A0A1W2P7H9_MOUSE Enhancer of rudimentary homolog OS=Mus musculus OX=10090 GN=Erh PE=1 SV=1;tr|A0A1W2P7T3|A0A1W2P7T3_MOUSE Enhancer of rudimentary ho	Enhancer of rudimentary homolog	Erh	4	3	3	3	2	2	2	2	1	1	1	1	2	1	2	0	3	2	2	2	2	2	2	2	1	1	1	1	2	1	2	0	3	2	2	2	2	2	2	2	1	1
sp|P80315|TCPD_MOUSE;tr|G5E839|G5E839_MOUSE;tr|G3UYW5|G3UYW5_MOUSE	sp|P80315|TCPD_MOUSE;tr|G5E839|G5E839_MOUSE	16;15;1	16;15;1	16;15;1	sp|P80315|TCPD_MOUSE T-complex protein 1 subunit delta OS=Mus musculus OX=10090 GN=Cct4 PE=1 SV=3;tr|G5E839|G5E839_MOUSE T-complex protein 1 subunit delta OS=Mus musculus OX=10090 GN=Cct4 PE=1 SV=1	T-complex protein 1 subunit delta	Cct4	3	16	16	16	6	7	6	7	8	8	8	10	3	6	8	7	2	1	1	1	6	7	6	7	8	8	8	10	3	6	8	7	2	1	1	1	6	7	6	7	8	8
sp|P80313|TCPH_MOUSE;tr|A0A0N4SV00|A0A0N4SV00_MOUSE;tr|A0A0N4SUI8|A0A0N4SUI8_MOUSE	sp|P80313|TCPH_MOUSE;tr|A0A0N4SV00|A0A0N4SV00_MOUSE	16;14;1	16;14;1	16;14;1	sp|P80313|TCPH_MOUSE T-complex protein 1 subunit eta OS=Mus musculus OX=10090 GN=Cct7 PE=1 SV=1;tr|A0A0N4SV00|A0A0N4SV00_MOUSE T-complex protein 1 subunit eta OS=Mus musculus OX=10090 GN=Cct7 PE=1 SV=1	T-complex protein 1 subunit eta	Cct7	3	16	16	16	4	6	4	6	10	10	9	13	7	4	9	8	0	1	1	0	4	6	4	6	10	10	9	13	7	4	9	8	0	1	1	0	4	6	4	6	10	10
sp|P13020|GELS_MOUSE;tr|A0A0J9YUQ8|A0A0J9YUQ8_MOUSE;CON__Q3SX14;tr|A0A0J9YUJ8|A0A0J9YUJ8_MOUSE	sp|P13020|GELS_MOUSE;tr|A0A0J9YUQ8|A0A0J9YUQ8_MOUSE	13;10;3;2	13;10;3;2	9;6;2;0	sp|P13020|GELS_MOUSE Gelsolin OS=Mus musculus OX=10090 GN=Gsn PE=1 SV=3;tr|A0A0J9YUQ8|A0A0J9YUQ8_MOUSE Actin-depolymerizing factor (Fragment) OS=Mus musculus OX=10090 GN=Gsn PE=1 SV=1	Gelsolin	Gsn	4	13	13	9	2	1	1	2	8	9	7	9	9	8	7	9	0	1	0	0	2	1	1	2	8	9	7	9	9	8	7	9	0	1	0	0	2	1	1	1	6	6
sp|Q9D824|FIP1_MOUSE	sp|Q9D824|FIP1_MOUSE	17	17	7	sp|Q9D824|FIP1_MOUSE Pre-mRNA 3-end-processing factor FIP1 OS=Mus musculus OX=10090 GN=Fip1l1 PE=1 SV=1	Pre-mRNA 3-end-processing factor FIP1	Fip1l1	1	17	17	7	11	7	6	6	11	5	7	5	8	10	6	10	11	11	9	7	11	7	6	6	11	5	7	5	8	10	6	10	11	11	9	7	4	2	3	3	6	0
sp|Q99LF4|RTCB_MOUSE	sp|Q99LF4|RTCB_MOUSE	17	17	17	sp|Q99LF4|RTCB_MOUSE RNA-splicing ligase RtcB homolog OS=Mus musculus OX=10090 GN=Rtcb PE=1 SV=1	RNA-splicing ligase RtcB homolog	Rtcb	1	17	17	17	11	10	7	8	8	6	5	8	7	9	9	8	10	10	11	4	11	10	7	8	8	6	5	8	7	9	9	8	10	10	11	4	11	10	7	8	8	6
sp|Q8VH51|RBM39_MOUSE;tr|E9Q8F0|E9Q8F0_MOUSE;tr|F7AA45|F7AA45_MOUSE;tr|B7ZD61|B7ZD61_MOUSE;tr|B7ZD63|B7ZD63_MOUSE;tr|B7ZD64|B7ZD64_MOUSE;tr|E9PZF9|E9PZF9_MOUSE;tr|D6RCZ8|D6RCZ8_MOUSE;tr|E9Q999|E9Q999_MOUSE;tr|D6RJ85|D6RJ85_MOUSE	sp|Q8VH51|RBM39_MOUSE;tr|E9Q8F0|E9Q8F0_MOUSE;tr|F7AA45|F7AA45_MOUSE	17;14;10;7;4;2;2;2;2;2	17;14;10;7;4;2;2;2;2;2	17;14;10;7;4;2;2;2;2;2	sp|Q8VH51|RBM39_MOUSE RNA-binding protein 39 OS=Mus musculus OX=10090 GN=Rbm39 PE=1 SV=2;tr|E9Q8F0|E9Q8F0_MOUSE RNA-binding protein 39 OS=Mus musculus OX=10090 GN=Rbm39 PE=1 SV=1;tr|F7AA45|F7AA45_MOUSE RNA-binding protein 39 (Fragment) OS=Mus musculus OX=1	RNA-binding protein 39	Rbm39	10	17	17	17	5	6	6	4	7	3	4	7	7	4	5	7	7	5	4	6	5	6	6	4	7	3	4	7	7	4	5	7	7	5	4	6	5	6	6	4	7	3
sp|Q8BR65|SDS3_MOUSE;tr|A0A0R4J243|A0A0R4J243_MOUSE	sp|Q8BR65|SDS3_MOUSE;tr|A0A0R4J243|A0A0R4J243_MOUSE	12;12	12;12	12;12	sp|Q8BR65|SDS3_MOUSE Sin3 histone deacetylase corepressor complex component SDS3 OS=Mus musculus OX=10090 GN=Suds3 PE=1 SV=1;tr|A0A0R4J243|A0A0R4J243_MOUSE Sin3 histone deacetylase corepressor complex component SDS3 OS=Mus musculus OX=10090 GN=Suds3 PE=1 S	Sin3 histone deacetylase corepressor complex component SDS3	Suds3	2	12	12	12	5	7	7	6	7	7	5	7	6	5	4	4	0	0	0	0	5	7	7	6	7	7	5	7	6	5	4	4	0	0	0	0	5	7	7	6	7	7
sp|P35550|FBRL_MOUSE;tr|A0A140LIR6|A0A140LIR6_MOUSE	sp|P35550|FBRL_MOUSE	11;2	11;2	8;2	sp|P35550|FBRL_MOUSE rRNA 2-O-methyltransferase fibrillarin OS=Mus musculus OX=10090 GN=Fbl PE=1 SV=2	rRNA 2-O-methyltransferase fibrillarin	Fbl	2	11	11	8	4	6	5	5	7	6	4	5	3	4	6	6	5	8	6	6	4	6	5	5	7	6	4	5	3	4	6	6	5	8	6	6	3	5	4	4	5	4
sp|P62307|RUXF_MOUSE	sp|P62307|RUXF_MOUSE	7	7	7	sp|P62307|RUXF_MOUSE Small nuclear ribonucleoprotein F OS=Mus musculus OX=10090 GN=Snrpf PE=1 SV=1	Small nuclear ribonucleoprotein F	Snrpf	1	7	7	7	2	1	1	1	2	1	0	0	4	2	3	3	2	5	5	3	2	1	1	1	2	1	0	0	4	2	3	3	2	5	5	3	2	1	1	1	2	1
sp|P09405|NUCL_MOUSE;tr|A0A087WRM5|A0A087WRM5_MOUSE	sp|P09405|NUCL_MOUSE	18;1	18;1	18;1	sp|P09405|NUCL_MOUSE Nucleolin OS=Mus musculus OX=10090 GN=Ncl PE=1 SV=2	Nucleolin	Ncl	2	18	18	18	9	6	3	5	7	6	6	8	6	3	4	6	8	6	8	6	9	6	3	5	7	6	6	8	6	3	4	6	8	6	8	6	9	6	3	5	7	6
sp|Q3U3C9|GSE1_MOUSE	sp|Q3U3C9|GSE1_MOUSE	28	28	28	sp|Q3U3C9|GSE1_MOUSE Genetic suppressor element 1 OS=Mus musculus OX=10090 GN=Gse1 PE=1 SV=2	Genetic suppressor element 1	Gse1	1	28	28	28	17	20	16	17	0	0	0	3	5	5	7	6	0	0	0	0	17	20	16	17	0	0	0	3	5	5	7	6	0	0	0	0	17	20	16	17	0	0
sp|P62245|RS15A_MOUSE;tr|F8WJ41|F8WJ41_MOUSE;tr|D3YVB4|D3YVB4_MOUSE;tr|D3Z712|D3Z712_MOUSE	sp|P62245|RS15A_MOUSE;tr|F8WJ41|F8WJ41_MOUSE;tr|D3YVB4|D3YVB4_MOUSE;tr|D3Z712|D3Z712_MOUSE	5;4;3;3	5;4;3;3	5;4;3;3	sp|P62245|RS15A_MOUSE 40S ribosomal protein S15a OS=Mus musculus OX=10090 GN=Rps15a PE=1 SV=2;tr|F8WJ41|F8WJ41_MOUSE 40S ribosomal protein S15a (Fragment) OS=Mus musculus OX=10090 GN=Rps15a PE=1 SV=1;tr|D3YVB4|D3YVB4_MOUSE 40S ribosomal protein S15a (Fragm	40S ribosomal protein S15a	Rps15a	4	5	5	5	2	2	2	2	3	3	3	2	4	3	2	3	1	3	2	2	2	2	2	2	3	3	3	2	4	3	2	3	1	3	2	2	2	2	2	2	3	3
tr|E9Q2I4|E9Q2I4_MOUSE;tr|A0A1Y7VP67|A0A1Y7VP67_MOUSE	tr|E9Q2I4|E9Q2I4_MOUSE;tr|A0A1Y7VP67|A0A1Y7VP67_MOUSE	31;30	31;30	31;30	tr|E9Q2I4|E9Q2I4_MOUSE Mitotic deacetylase-associated SANT domain protein OS=Mus musculus OX=10090 GN=Mideas PE=1 SV=1;tr|A0A1Y7VP67|A0A1Y7VP67_MOUSE Mitotic deacetylase-associated SANT domain protein (Fragment) OS=Mus musculus OX=10090 GN=Mideas PE=1 SV=1	Mitotic deacetylase-associated SANT domain protein	Mideas	2	31	31	31	18	20	18	23	9	6	7	9	10	8	7	10	0	0	0	0	18	20	18	23	9	6	7	9	10	8	7	10	0	0	0	0	18	20	18	23	9	6
sp|Q9D8E6|RL4_MOUSE	sp|Q9D8E6|RL4_MOUSE	13	13	13	sp|Q9D8E6|RL4_MOUSE 60S ribosomal protein L4 OS=Mus musculus OX=10090 GN=Rpl4 PE=1 SV=3	60S ribosomal protein L4	Rpl4	1	13	13	13	7	4	6	5	7	8	7	6	7	8	5	8	9	6	5	7	7	4	6	5	7	8	7	6	7	8	5	8	9	6	5	7	7	4	6	5	7	8
sp|P14115|RL27A_MOUSE	sp|P14115|RL27A_MOUSE	4	4	4	sp|P14115|RL27A_MOUSE 60S ribosomal protein L27a OS=Mus musculus OX=10090 GN=Rpl27a PE=1 SV=5	60S ribosomal protein L27a	Rpl27a	1	4	4	4	2	2	2	2	2	2	3	2	2	3	2	3	1	2	2	2	2	2	2	2	2	2	3	2	2	3	2	3	1	2	2	2	2	2	2	2	2	2
sp|Q6P4T2|U520_MOUSE	sp|Q6P4T2|U520_MOUSE	45	45	45	sp|Q6P4T2|U520_MOUSE U5 small nuclear ribonucleoprotein 200 kDa helicase OS=Mus musculus OX=10090 GN=Snrnp200 PE=1 SV=1	U5 small nuclear ribonucleoprotein 200 kDa helicase	Snrnp200	1	45	45	45	8	11	11	6	15	10	11	8	16	17	10	17	17	25	13	10	8	11	11	6	15	10	11	8	16	17	10	17	17	25	13	10	8	11	11	6	15	10
sp|P29341|PABP1_MOUSE;tr|Q9D4E6|Q9D4E6_MOUSE;tr|Q62029|Q62029_MOUSE;tr|F6ZAX1|F6ZAX1_MOUSE;tr|A0A2I3BR37|A0A2I3BR37_MOUSE;tr|Q8C7D3|Q8C7D3_MOUSE	sp|P29341|PABP1_MOUSE;tr|Q9D4E6|Q9D4E6_MOUSE	16;8;7;4;3;1	16;8;7;4;3;1	10;5;3;3;2;1	sp|P29341|PABP1_MOUSE Polyadenylate-binding protein 1 OS=Mus musculus OX=10090 GN=Pabpc1 PE=1 SV=2;tr|Q9D4E6|Q9D4E6_MOUSE Polyadenylate-binding protein OS=Mus musculus OX=10090 GN=Pabpc6 PE=1 SV=1	Polyadenylate-binding protein 1	Pabpc1	6	16	16	10	5	5	5	4	9	7	8	9	6	9	6	7	9	6	9	8	5	5	5	4	9	7	8	9	6	9	6	7	9	6	9	8	4	4	3	3	5	4
sp|Q99PV0|PRP8_MOUSE;tr|B7ZC27|B7ZC27_MOUSE	sp|Q99PV0|PRP8_MOUSE	51;21	51;21	51;21	sp|Q99PV0|PRP8_MOUSE Pre-mRNA-processing-splicing factor 8 OS=Mus musculus OX=10090 GN=Prpf8 PE=1 SV=2	Pre-mRNA-processing-splicing factor 8	Prpf8	2	51	51	51	14	7	8	9	17	7	12	12	18	13	14	18	19	24	23	16	14	7	8	9	17	7	12	12	18	13	14	18	19	24	23	16	14	7	8	9	17	7
sp|Q922Q8|LRC59_MOUSE	sp|Q922Q8|LRC59_MOUSE	8	8	8	sp|Q922Q8|LRC59_MOUSE Leucine-rich repeat-containing protein 59 OS=Mus musculus OX=10090 GN=Lrrc59 PE=1 SV=1	Leucine-rich repeat-containing protein 59	Lrrc59	1	8	8	8	5	4	3	6	5	2	5	6	3	5	4	5	6	5	4	3	5	4	3	6	5	2	5	6	3	5	4	5	6	5	4	3	5	4	3	6	5	2
sp|P35700|PRDX1_MOUSE;tr|B1AXW5|B1AXW5_MOUSE;tr|B1AXW6|B1AXW6_MOUSE;tr|B1AXW4|B1AXW4_MOUSE	sp|P35700|PRDX1_MOUSE;tr|B1AXW5|B1AXW5_MOUSE;tr|B1AXW6|B1AXW6_MOUSE;tr|B1AXW4|B1AXW4_MOUSE	9;8;8;6	9;8;8;6	8;7;7;6	sp|P35700|PRDX1_MOUSE Peroxiredoxin-1 OS=Mus musculus OX=10090 GN=Prdx1 PE=1 SV=1;tr|B1AXW5|B1AXW5_MOUSE Peroxiredoxin-1 (Fragment) OS=Mus musculus OX=10090 GN=Prdx1 PE=1 SV=8;tr|B1AXW6|B1AXW6_MOUSE Peroxiredoxin-1 (Fragment) OS=Mus musculus OX=10090 GN=Pr	Peroxiredoxin-1	Prdx1	4	9	9	8	3	4	4	4	3	2	5	4	4	4	4	5	3	3	2	3	3	4	4	4	3	2	5	4	4	4	4	5	3	3	2	3	3	4	4	4	2	2
sp|Q9JIX8|ACINU_MOUSE;tr|F6RJ39|F6RJ39_MOUSE;tr|B8JJ92|B8JJ92_MOUSE;tr|B8JJ91|B8JJ91_MOUSE;tr|B8JJ89|B8JJ89_MOUSE;tr|F6Q8C0|F6Q8C0_MOUSE;tr|B8JJ90|B8JJ90_MOUSE	sp|Q9JIX8|ACINU_MOUSE;tr|F6RJ39|F6RJ39_MOUSE;tr|B8JJ92|B8JJ92_MOUSE;tr|B8JJ91|B8JJ91_MOUSE	22;20;12;12;3;2;2	22;20;12;12;3;2;2	11;9;1;1;3;0;0	sp|Q9JIX8|ACINU_MOUSE Apoptotic chromatin condensation inducer in the nucleus OS=Mus musculus OX=10090 GN=Acin1 PE=1 SV=3;tr|F6RJ39|F6RJ39_MOUSE Apoptotic chromatin condensation inducer in the nucleus (Fragment) OS=Mus musculus OX=10090 GN=Acin1 PE=1 SV=1;	Apoptotic chromatin condensation inducer in the nucleus	Acin1	7	22	22	11	12	8	6	7	9	11	8	6	15	4	12	12	16	16	15	13	12	8	6	7	9	11	8	6	15	4	12	12	16	16	15	13	5	4	4	4	4	6
sp|Q9WTI7|MYO1C_MOUSE;tr|Q5ND45|Q5ND45_MOUSE	sp|Q9WTI7|MYO1C_MOUSE	29;2	29;2	29;2	sp|Q9WTI7|MYO1C_MOUSE Unconventional myosin-Ic OS=Mus musculus OX=10090 GN=Myo1c PE=1 SV=2	Unconventional myosin-Ic	Myo1c	2	29	29	29	7	5	5	2	17	14	9	10	12	13	19	14	1	2	0	2	7	5	5	2	17	14	9	10	12	13	19	14	1	2	0	2	7	5	5	2	17	14
sp|Q91VR5|DDX1_MOUSE;tr|A0A1Y7VM48|A0A1Y7VM48_MOUSE	sp|Q91VR5|DDX1_MOUSE	21;8	21;8	21;8	sp|Q91VR5|DDX1_MOUSE ATP-dependent RNA helicase DDX1 OS=Mus musculus OX=10090 GN=Ddx1 PE=1 SV=1	ATP-dependent RNA helicase DDX1	Ddx1	2	21	21	21	14	10	6	6	10	12	9	10	10	6	8	8	8	11	11	7	14	10	6	6	10	12	9	10	10	6	8	8	8	11	11	7	14	10	6	6	10	12
sp|Q60749|KHDR1_MOUSE	sp|Q60749|KHDR1_MOUSE	2	2	2	sp|Q60749|KHDR1_MOUSE KH domain-containing, RNA-binding, signal transduction-associated protein 1 OS=Mus musculus OX=10090 GN=Khdrbs1 PE=1 SV=2	KH domain-containing, RNA-binding, signal transduction-associated protein 1	Khdrbs1	1	2	2	2	2	1	1	1	2	1	1	1	1	1	1	1	2	1	1	1	2	1	1	1	2	1	1	1	1	1	1	1	2	1	1	1	2	1	1	1	2	1
sp|Q62141|SIN3B_MOUSE;tr|A0A1D5RM25|A0A1D5RM25_MOUSE	sp|Q62141|SIN3B_MOUSE	31;4	30;4	30;4	sp|Q62141|SIN3B_MOUSE Paired amphipathic helix protein Sin3b OS=Mus musculus OX=10090 GN=Sin3b PE=1 SV=2	Paired amphipathic helix protein Sin3b	Sin3b	2	31	30	30	13	13	13	11	15	16	19	17	15	10	13	9	0	0	0	0	12	12	12	11	14	15	19	16	15	10	13	9	0	0	0	0	12	12	12	11	14	15
sp|P12970|RL7A_MOUSE;tr|V9GX35|V9GX35_MOUSE	sp|P12970|RL7A_MOUSE	8;1	8;1	8;1	sp|P12970|RL7A_MOUSE 60S ribosomal protein L7a OS=Mus musculus OX=10090 GN=Rpl7a PE=1 SV=2	60S ribosomal protein L7a	Rpl7a	2	8	8	8	5	6	4	4	3	3	4	3	4	3	2	4	1	4	3	3	5	6	4	4	3	3	4	3	4	3	2	4	1	4	3	3	5	6	4	4	3	3
sp|P30681|HMGB2_MOUSE;tr|A0A1B0GQX9|A0A1B0GQX9_MOUSE	sp|P30681|HMGB2_MOUSE;tr|A0A1B0GQX9|A0A1B0GQX9_MOUSE	6;3	6;3	6;3	sp|P30681|HMGB2_MOUSE High mobility group protein B2 OS=Mus musculus OX=10090 GN=Hmgb2 PE=1 SV=3;tr|A0A1B0GQX9|A0A1B0GQX9_MOUSE High mobility group protein B2 (Fragment) OS=Mus musculus OX=10090 GN=Hmgb2 PE=1 SV=1	High mobility group protein B2	Hmgb2	2	6	6	6	2	5	2	2	4	4	4	3	4	3	2	3	3	5	4	5	2	5	2	2	4	4	4	3	4	3	2	3	3	5	4	5	2	5	2	2	4	4
sp|Q9D6Z1|NOP56_MOUSE;tr|A2APD7|A2APD7_MOUSE;tr|F7CHQ7|F7CHQ7_MOUSE;tr|E0CXZ0|E0CXZ0_MOUSE;tr|F6USW7|F6USW7_MOUSE;tr|F6U250|F6U250_MOUSE;tr|F6V095|F6V095_MOUSE;tr|F7CHP9|F7CHP9_MOUSE	sp|Q9D6Z1|NOP56_MOUSE;tr|A2APD7|A2APD7_MOUSE	18;9;6;5;3;3;3;2	18;9;6;5;3;3;3;2	18;9;6;5;3;3;3;2	sp|Q9D6Z1|NOP56_MOUSE Nucleolar protein 56 OS=Mus musculus OX=10090 GN=Nop56 PE=1 SV=2;tr|A2APD7|A2APD7_MOUSE Nucleolar protein 56 (Fragment) OS=Mus musculus OX=10090 GN=Nop56 PE=1 SV=1	Nucleolar protein 56	Nop56	8	18	18	18	4	3	3	6	9	5	4	3	8	7	6	6	10	7	6	7	4	3	3	6	9	5	4	3	8	7	6	6	10	7	6	7	4	3	3	6	9	5
sp|P62264|RS14_MOUSE;tr|D3YVF4|D3YVF4_MOUSE;tr|D3Z7I1|D3Z7I1_MOUSE	sp|P62264|RS14_MOUSE;tr|D3YVF4|D3YVF4_MOUSE;tr|D3Z7I1|D3Z7I1_MOUSE	6;5;5	6;5;5	6;5;5	sp|P62264|RS14_MOUSE 40S ribosomal protein S14 OS=Mus musculus OX=10090 GN=Rps14 PE=1 SV=3;tr|D3YVF4|D3YVF4_MOUSE 40S ribosomal protein S14 (Fragment) OS=Mus musculus OX=10090 GN=Rps14 PE=1 SV=1;tr|D3Z7I1|D3Z7I1_MOUSE 40S ribosomal protein S14 (Fragment) O	40S ribosomal protein S14	Rps14	3	6	6	6	4	3	3	2	4	4	4	3	3	2	2	4	3	2	3	4	4	3	3	2	4	4	4	3	3	2	2	4	3	2	3	4	4	3	3	2	4	4
sp|P62305|RUXE_MOUSE;tr|E9Q4F4|E9Q4F4_MOUSE;tr|E9Q0W8|E9Q0W8_MOUSE	sp|P62305|RUXE_MOUSE;tr|E9Q4F4|E9Q4F4_MOUSE;tr|E9Q0W8|E9Q0W8_MOUSE	4;3;2	4;3;2	4;3;2	sp|P62305|RUXE_MOUSE Small nuclear ribonucleoprotein E OS=Mus musculus OX=10090 GN=Snrpe PE=1 SV=1;tr|E9Q4F4|E9Q4F4_MOUSE Small nuclear ribonucleoprotein E OS=Mus musculus OX=10090 GN=Snrpe PE=1 SV=1;tr|E9Q0W8|E9Q0W8_MOUSE Small nuclear ribonucleoprotein E	Small nuclear ribonucleoprotein E	Snrpe	3	4	4	4	3	1	1	0	2	4	3	3	4	3	0	2	3	2	2	2	3	1	1	0	2	4	3	3	4	3	0	2	3	2	2	2	3	1	1	0	2	4
sp|Q8BTV2|CPSF7_MOUSE;tr|A0A494B9T0|A0A494B9T0_MOUSE;tr|A0A494BAS7|A0A494BAS7_MOUSE;tr|A0A494BAN3|A0A494BAN3_MOUSE;tr|A0A494BBL0|A0A494BBL0_MOUSE	sp|Q8BTV2|CPSF7_MOUSE	8;3;1;1;1	8;3;1;1;1	8;3;1;1;1	sp|Q8BTV2|CPSF7_MOUSE Cleavage and polyadenylation specificity factor subunit 7 OS=Mus musculus OX=10090 GN=Cpsf7 PE=1 SV=2	Cleavage and polyadenylation specificity factor subunit 7	Cpsf7	5	8	8	8	6	5	3	4	4	2	1	1	3	3	4	2	7	5	5	4	6	5	3	4	4	2	1	1	3	3	4	2	7	5	5	4	6	5	3	4	4	2
sp|O35207|CDKA1_MOUSE;tr|F2Z4B3|F2Z4B3_MOUSE	sp|O35207|CDKA1_MOUSE;tr|F2Z4B3|F2Z4B3_MOUSE	3;2	3;2	3;2	sp|O35207|CDKA1_MOUSE Cyclin-dependent kinase 2-associated protein 1 OS=Mus musculus OX=10090 GN=Cdk2ap1 PE=1 SV=2;tr|F2Z4B3|F2Z4B3_MOUSE Cyclin-dependent kinase 2-associated protein 1 OS=Mus musculus OX=10090 GN=Cdk2ap1 PE=1 SV=1	Cyclin-dependent kinase 2-associated protein 1	Cdk2ap1	2	3	3	3	3	3	3	3	1	1	1	2	2	2	2	2	0	0	0	0	3	3	3	3	1	1	1	2	2	2	2	2	0	0	0	0	3	3	3	3	1	1
sp|Q8BMB0|EMSY_MOUSE;tr|A0A0U1RQ63|A0A0U1RQ63_MOUSE;tr|A0A0U1RPN4|A0A0U1RPN4_MOUSE	sp|Q8BMB0|EMSY_MOUSE	30;7;3	30;7;3	4;0;1	sp|Q8BMB0|EMSY_MOUSE BRCA2-interacting transcriptional repressor EMSY OS=Mus musculus OX=10090 GN=Emsy PE=1 SV=2	BRCA2-interacting transcriptional repressor EMSY	Emsy	3	30	30	4	14	12	16	14	14	13	16	14	11	15	13	12	0	0	0	0	14	12	16	14	14	13	16	14	11	15	13	12	0	0	0	0	1	1	2	2	1	1
sp|Q8K2F8|LS14A_MOUSE;tr|F6X2V9|F6X2V9_MOUSE;tr|A0A0U1RP90|A0A0U1RP90_MOUSE;tr|A2BH69|A2BH69_MOUSE;tr|A0A0U1RP30|A0A0U1RP30_MOUSE	sp|Q8K2F8|LS14A_MOUSE	13;6;3;3;2	13;6;3;3;2	13;6;3;3;2	sp|Q8K2F8|LS14A_MOUSE Protein LSM14 homolog A OS=Mus musculus OX=10090 GN=Lsm14a PE=1 SV=1	Protein LSM14 homolog A	Lsm14a	5	13	13	13	6	7	7	7	8	4	4	5	5	7	2	6	6	6	5	6	6	7	7	7	8	4	4	5	5	7	2	6	6	6	5	6	6	7	7	7	8	4
sp|P62983|RS27A_MOUSE;tr|A0A0A6YW67|A0A0A6YW67_MOUSE;tr|E9Q9J0|E9Q9J0_MOUSE;sp|P62984|RL40_MOUSE;tr|E9Q4P0|E9Q4P0_MOUSE;tr|E9Q5F6|E9Q5F6_MOUSE;tr|E9QNP0|E9QNP0_MOUSE;tr|Q5SX22|Q5SX22_MOUSE;sp|P0CG49|UBB_MOUSE;sp|P0CG50|UBC_MOUSE	sp|P62983|RS27A_MOUSE;tr|A0A0A6YW67|A0A0A6YW67_MOUSE;tr|E9Q9J0|E9Q9J0_MOUSE;sp|P62984|RL40_MOUSE;tr|E9Q4P0|E9Q4P0_MOUSE;tr|E9Q5F6|E9Q5F6_MOUSE;tr|E9QNP0|E9QNP0_MOUSE;tr|Q5SX22|Q5SX22_MOUSE;sp|P0CG49|UBB_MOUSE;sp|P0CG50|UBC_MOUSE	4;2;2;2;2;2;2;2;2;2	4;2;2;2;2;2;2;2;2;2	4;2;2;2;2;2;2;2;2;2	sp|P62983|RS27A_MOUSE Ubiquitin-40S ribosomal protein S27a OS=Mus musculus OX=10090 GN=Rps27a PE=1 SV=2;tr|A0A0A6YW67|A0A0A6YW67_MOUSE Predicted pseudogene 8797 OS=Mus musculus OX=10090 GN=Gm8797 PE=4 SV=1;tr|E9Q9J0|E9Q9J0_MOUSE 60S ribosomal protein L40 (	Ubiquitin-40S ribosomal protein S27a	Rps27a	10	4	4	4	1	0	2	1	3	4	2	4	2	2	1	2	3	3	1	2	1	0	2	1	3	4	2	4	2	2	1	2	3	3	1	2	1	0	2	1	3	4
sp|Q99M28|RNPS1_MOUSE	sp|Q99M28|RNPS1_MOUSE	5	5	5	sp|Q99M28|RNPS1_MOUSE RNA-binding protein with serine-rich domain 1 OS=Mus musculus OX=10090 GN=Rnps1 PE=1 SV=1	RNA-binding protein with serine-rich domain 1	Rnps1	1	5	5	5	3	1	2	3	3	2	2	2	4	3	2	3	3	3	3	3	3	1	2	3	3	2	2	2	4	3	2	3	3	3	3	3	3	1	2	3	3	2
sp|P61965|WDR5_MOUSE;tr|F6Q3W0|F6Q3W0_MOUSE	sp|P61965|WDR5_MOUSE;tr|F6Q3W0|F6Q3W0_MOUSE	10;7	10;7	10;7	sp|P61965|WDR5_MOUSE WD repeat-containing protein 5 OS=Mus musculus OX=10090 GN=Wdr5 PE=1 SV=1;tr|F6Q3W0|F6Q3W0_MOUSE WD repeat-containing protein 5 (Fragment) OS=Mus musculus OX=10090 GN=Wdr5 PE=1 SV=1	WD repeat-containing protein 5	Wdr5	2	10	10	10	4	7	7	6	0	2	2	3	5	2	2	5	1	1	1	1	4	7	7	6	0	2	2	3	5	2	2	5	1	1	1	1	4	7	7	6	0	2
sp|Q8C8M1|SHCAF_MOUSE;tr|D3Z0C1|D3Z0C1_MOUSE;tr|D3Z1Z9|D3Z1Z9_MOUSE;tr|A0A0N4SW48|A0A0N4SW48_MOUSE;tr|D3YVY1|D3YVY1_MOUSE;tr|A0A0N4SW91|A0A0N4SW91_MOUSE	sp|Q8C8M1|SHCAF_MOUSE	9;4;3;3;2;1	9;4;3;3;2;1	9;4;3;3;2;1	sp|Q8C8M1|SHCAF_MOUSE SIN3-HDAC complex-associated factor OS=Mus musculus OX=10090 GN=Sinhcaf PE=1 SV=1	SIN3-HDAC complex-associated factor	Sinhcaf	6	9	9	9	7	6	5	6	3	6	6	6	5	7	7	4	0	0	0	0	7	6	5	6	3	6	6	6	5	7	7	4	0	0	0	0	7	6	5	6	3	6
sp|Q7TSH3|ZN516_MOUSE;tr|A0A494B9U1|A0A494B9U1_MOUSE;tr|A0A494BA46|A0A494BA46_MOUSE;tr|A0A494BBJ0|A0A494BBJ0_MOUSE;sp|Q8K083|ZN536_MOUSE	sp|Q7TSH3|ZN516_MOUSE	30;6;2;1;1	29;6;2;1;0	29;6;2;1;0	sp|Q7TSH3|ZN516_MOUSE Zinc finger protein 516 OS=Mus musculus OX=10090 GN=Znf516 PE=1 SV=1	Zinc finger protein 516	Znf516	5	30	29	29	16	17	13	12	4	5	6	5	8	9	7	7	0	0	0	0	16	17	12	12	4	5	6	5	8	9	7	7	0	0	0	0	16	17	12	12	4	5
sp|O88574|SAP30_MOUSE	sp|O88574|SAP30_MOUSE	5	5	5	sp|O88574|SAP30_MOUSE Histone deacetylase complex subunit SAP30 OS=Mus musculus OX=10090 GN=Sap30 PE=1 SV=1	Histone deacetylase complex subunit SAP30	Sap30	1	5	5	5	3	1	2	3	3	4	1	3	2	1	1	2	0	0	0	0	3	1	2	3	3	4	1	3	2	1	1	2	0	0	0	0	3	1	2	3	3	4
sp|P99024|TBB5_MOUSE	sp|P99024|TBB5_MOUSE	19	5	4	sp|P99024|TBB5_MOUSE Tubulin beta-5 chain OS=Mus musculus OX=10090 GN=Tubb5 PE=1 SV=1	Tubulin beta-5 chain	Tubb5	1	19	5	4	11	13	13	9	5	10	10	9	10	9	11	11	5	8	5	5	3	4	5	3	2	2	3	3	4	4	4	4	2	2	2	1	2	3	4	2	2	2
tr|E9Q1T9|E9Q1T9_MOUSE;sp|Q9ERK4|XPO2_MOUSE;tr|F6ZEW4|F6ZEW4_MOUSE;tr|E9QAX7|E9QAX7_MOUSE;tr|F7D1H9|F7D1H9_MOUSE	tr|E9Q1T9|E9Q1T9_MOUSE;sp|Q9ERK4|XPO2_MOUSE;tr|F6ZEW4|F6ZEW4_MOUSE	5;5;4;2;1	5;5;4;2;1	5;5;4;2;1	tr|E9Q1T9|E9Q1T9_MOUSE Chromosome segregation 1-like protein OS=Mus musculus OX=10090 GN=Cse1l PE=1 SV=1;sp|Q9ERK4|XPO2_MOUSE Exportin-2 OS=Mus musculus OX=10090 GN=Cse1l PE=1 SV=1;tr|F6ZEW4|F6ZEW4_MOUSE Exportin-2 (Fragment) OS=Mus musculus OX=10090 GN=Cs	Chromosome segregation 1-like protein	Cse1l	5	5	5	5	2	3	2	2	4	2	3	2	2	3	2	3	2	2	3	1	2	3	2	2	4	2	3	2	2	3	2	3	2	2	3	1	2	3	2	2	4	2
sp|P67984|RL22_MOUSE	sp|P67984|RL22_MOUSE	4	4	4	sp|P67984|RL22_MOUSE 60S ribosomal protein L22 OS=Mus musculus OX=10090 GN=Rpl22 PE=1 SV=2	60S ribosomal protein L22	Rpl22	1	4	4	4	1	1	1	2	2	1	2	1	2	3	1	2	1	1	0	3	1	1	1	2	2	1	2	1	2	3	1	2	1	1	0	3	1	1	1	2	2	1
sp|P61358|RL27_MOUSE;tr|A2A4Q0|A2A4Q0_MOUSE	sp|P61358|RL27_MOUSE	5;1	5;1	5;1	sp|P61358|RL27_MOUSE 60S ribosomal protein L27 OS=Mus musculus OX=10090 GN=Rpl27 PE=1 SV=2	60S ribosomal protein L27	Rpl27	2	5	5	5	1	2	2	1	3	2	3	2	3	5	3	2	2	3	2	2	1	2	2	1	3	2	3	2	3	5	3	2	2	3	2	2	1	2	2	1	3	2
sp|Q8JZX4|SPF45_MOUSE;tr|A2AP40|A2AP40_MOUSE	sp|Q8JZX4|SPF45_MOUSE	13;3	13;3	13;3	sp|Q8JZX4|SPF45_MOUSE Splicing factor 45 OS=Mus musculus OX=10090 GN=Rbm17 PE=1 SV=1	Splicing factor 45	Rbm17	2	13	13	13	8	6	3	3	9	4	7	5	6	7	6	7	9	4	6	7	8	6	3	3	9	4	7	5	6	7	6	7	9	4	6	7	8	6	3	3	9	4
tr|F6YVP7|F6YVP7_MOUSE;tr|A0A1Y7VKY1|A0A1Y7VKY1_MOUSE;sp|P62270|RS18_MOUSE;tr|S4R1N6|S4R1N6_MOUSE	tr|F6YVP7|F6YVP7_MOUSE;tr|A0A1Y7VKY1|A0A1Y7VKY1_MOUSE;sp|P62270|RS18_MOUSE;tr|S4R1N6|S4R1N6_MOUSE	3;3;3;2	3;3;3;2	3;3;3;2	tr|F6YVP7|F6YVP7_MOUSE 40S ribosomal protein S18 OS=Mus musculus OX=10090 GN=Rps18-ps6 PE=3 SV=2;tr|A0A1Y7VKY1|A0A1Y7VKY1_MOUSE 40S ribosomal protein S18 OS=Mus musculus OX=10090 GN=Rps18-ps5 PE=3 SV=1;sp|P62270|RS18_MOUSE 40S ribosomal protein S18 OS=Mus	40S ribosomal protein S18	Rps18-ps6	4	3	3	3	1	3	2	2	2	2	1	2	3	1	1	2	1	1	1	0	1	3	2	2	2	2	1	2	3	1	1	2	1	1	1	0	1	3	2	2	2	2
sp|Q5SPL2|PHF12_MOUSE;tr|Q5SS87|Q5SS87_MOUSE;tr|F7AXU7|F7AXU7_MOUSE;tr|F7AKS4|F7AKS4_MOUSE;tr|F6U3I4|F6U3I4_MOUSE	sp|Q5SPL2|PHF12_MOUSE	24;6;3;1;1	24;6;3;1;1	24;6;3;1;1	sp|Q5SPL2|PHF12_MOUSE PHD finger protein 12 OS=Mus musculus OX=10090 GN=Phf12 PE=1 SV=1	PHD finger protein 12	Phf12	5	24	24	24	12	13	15	11	14	14	13	14	13	16	11	10	0	0	0	0	12	13	15	11	14	14	13	14	13	16	11	10	0	0	0	0	12	13	15	11	14	14
sp|Q9ER74|SALL1_MOUSE;tr|Q6P5E3|Q6P5E3_MOUSE;tr|A0A2I3BQV4|A0A2I3BQV4_MOUSE;sp|Q9QX96|SALL2_MOUSE	sp|Q9ER74|SALL1_MOUSE;tr|Q6P5E3|Q6P5E3_MOUSE	25;24;1;1	24;23;1;1	20;19;0;0	sp|Q9ER74|SALL1_MOUSE Sal-like protein 1 OS=Mus musculus OX=10090 GN=Sall1 PE=1 SV=1;tr|Q6P5E3|Q6P5E3_MOUSE Sal-like 1 (Drosophila) OS=Mus musculus OX=10090 GN=Sall1 PE=1 SV=1	Sal-like protein 1	Sall1	4	25	24	20	13	17	18	19	1	1	1	1	12	10	13	13	0	0	0	0	13	17	18	19	0	0	0	1	12	10	13	13	0	0	0	0	11	15	15	16	0	0
sp|P14869|RLA0_MOUSE;tr|S4R1N1|S4R1N1_MOUSE;tr|D3YVM5|D3YVM5_MOUSE	sp|P14869|RLA0_MOUSE;tr|S4R1N1|S4R1N1_MOUSE	7;4;3	7;4;3	7;4;3	sp|P14869|RLA0_MOUSE 60S acidic ribosomal protein P0 OS=Mus musculus OX=10090 GN=Rplp0 PE=1 SV=3;tr|S4R1N1|S4R1N1_MOUSE 60S acidic ribosomal protein P0 (Fragment) OS=Mus musculus OX=10090 GN=Rplp0 PE=1 SV=1	60S acidic ribosomal protein P0	Rplp0	3	7	7	7	5	4	4	3	4	4	4	5	5	5	2	6	4	2	2	5	5	4	4	3	4	4	4	5	5	5	2	6	4	2	2	5	5	4	4	3	4	4
sp|Q9CYI4|LUC7L_MOUSE;tr|A0A0R4J047|A0A0R4J047_MOUSE;tr|D3Z765|D3Z765_MOUSE;tr|D6RGP6|D6RGP6_MOUSE;tr|F6QU81|F6QU81_MOUSE	sp|Q9CYI4|LUC7L_MOUSE;tr|A0A0R4J047|A0A0R4J047_MOUSE;tr|D3Z765|D3Z765_MOUSE	8;7;5;1;1	8;7;5;1;1	6;5;3;1;1	sp|Q9CYI4|LUC7L_MOUSE Putative RNA-binding protein Luc7-like 1 OS=Mus musculus OX=10090 GN=Luc7l PE=1 SV=2;tr|A0A0R4J047|A0A0R4J047_MOUSE Putative RNA-binding protein Luc7-like 1 OS=Mus musculus OX=10090 GN=Luc7l PE=1 SV=1;tr|D3Z765|D3Z765_MOUSE Putative R	Putative RNA-binding protein Luc7-like 1	Luc7l	5	8	8	6	5	5	3	4	4	6	3	3	3	3	4	4	3	4	4	3	5	5	3	4	4	6	3	3	3	3	4	4	3	4	4	3	4	4	3	4	4	5
sp|P24788|CD11B_MOUSE;tr|A2A9P6|A2A9P6_MOUSE	sp|P24788|CD11B_MOUSE;tr|A2A9P6|A2A9P6_MOUSE	17;16	17;16	17;16	sp|P24788|CD11B_MOUSE Cyclin-dependent kinase 11B OS=Mus musculus OX=10090 GN=Cdk11b PE=1 SV=2;tr|A2A9P6|A2A9P6_MOUSE Cyclin-dependent kinase 11B OS=Mus musculus OX=10090 GN=Cdk11b PE=1 SV=1	Cyclin-dependent kinase 11B	Cdk11b	2	17	17	17	10	7	4	6	6	7	8	4	7	6	6	5	8	5	3	4	10	7	4	6	6	7	8	4	7	6	6	5	8	5	3	4	10	7	4	6	6	7
sp|P62242|RS8_MOUSE	sp|P62242|RS8_MOUSE	9	9	9	sp|P62242|RS8_MOUSE 40S ribosomal protein S8 OS=Mus musculus OX=10090 GN=Rps8 PE=1 SV=2	40S ribosomal protein S8	Rps8	1	9	9	9	4	1	2	2	4	3	4	3	3	5	5	5	6	2	3	2	4	1	2	2	4	3	4	3	3	5	5	5	6	2	3	2	4	1	2	2	4	3
sp|P20029|BIP_MOUSE	sp|P20029|BIP_MOUSE	17	16	16	sp|P20029|BIP_MOUSE Endoplasmic reticulum chaperone BiP OS=Mus musculus OX=10090 GN=Hspa5 PE=1 SV=3	Endoplasmic reticulum chaperone BiP	Hspa5	1	17	16	16	9	9	11	11	8	9	8	9	10	7	6	8	7	6	8	6	8	8	10	10	7	8	8	8	9	6	6	7	6	6	7	6	8	8	10	10	7	8
sp|Q9CXW4|RL11_MOUSE;tr|A2BH06|A2BH06_MOUSE	sp|Q9CXW4|RL11_MOUSE	3;1	3;1	3;1	sp|Q9CXW4|RL11_MOUSE 60S ribosomal protein L11 OS=Mus musculus OX=10090 GN=Rpl11 PE=1 SV=4	60S ribosomal protein L11	Rpl11	2	3	3	3	1	2	0	1	2	1	1	2	1	1	1	3	1	1	1	1	1	2	0	1	2	1	1	2	1	1	1	3	1	1	1	1	1	2	0	1	2	1
sp|P47963|RL13_MOUSE	sp|P47963|RL13_MOUSE	5	5	5	sp|P47963|RL13_MOUSE 60S ribosomal protein L13 OS=Mus musculus OX=10090 GN=Rpl13 PE=1 SV=3	60S ribosomal protein L13	Rpl13	1	5	5	5	2	2	1	1	2	1	3	3	4	2	1	2	2	1	0	1	2	2	1	1	2	1	3	3	4	2	1	2	2	1	0	1	2	2	1	1	2	1
sp|Q91VJ4|STK38_MOUSE;tr|A0A3B2W7L2|A0A3B2W7L2_MOUSE;tr|A0A3B2WD34|A0A3B2WD34_MOUSE;tr|A0A3B2WD06|A0A3B2WD06_MOUSE;tr|A0A3B2W7M3|A0A3B2W7M3_MOUSE;tr|A0A3B2WAZ4|A0A3B2WAZ4_MOUSE;tr|A0A3B2W7T8|A0A3B2W7T8_MOUSE	sp|Q91VJ4|STK38_MOUSE;tr|A0A3B2W7L2|A0A3B2W7L2_MOUSE;tr|A0A3B2WD34|A0A3B2WD34_MOUSE	12;7;7;2;2;2;2	12;7;7;2;2;2;2	10;6;5;2;2;2;2	sp|Q91VJ4|STK38_MOUSE Serine/threonine-protein kinase 38 OS=Mus musculus OX=10090 GN=Stk38 PE=1 SV=1;tr|A0A3B2W7L2|A0A3B2W7L2_MOUSE Serine/threonine-protein kinase 38 (Fragment) OS=Mus musculus OX=10090 GN=Stk38 PE=1 SV=1;tr|A0A3B2WD34|A0A3B2WD34_MOUSE Ser	Serine/threonine-protein kinase 38	Stk38	7	12	12	10	3	4	2	3	6	5	4	7	5	7	8	9	4	7	5	6	3	4	2	3	6	5	4	7	5	7	8	9	4	7	5	6	3	4	2	3	5	5
tr|O70517|O70517_MOUSE	tr|O70517|O70517_MOUSE	10	3	3	tr|O70517|O70517_MOUSE Predicted gene, 20767 OS=Mus musculus OX=10090 GN=Gm20767 PE=2 SV=1	Predicted gene, 20767	Gm20767	1	10	3	3	0	0	0	0	7	6	8	5	3	6	4	5	0	0	1	1	0	0	0	0	3	3	3	2	1	3	2	2	0	0	0	0	0	0	0	0	3	3
tr|A0A1L1SQA8|A0A1L1SQA8_MOUSE;sp|P62852|RS25_MOUSE	tr|A0A1L1SQA8|A0A1L1SQA8_MOUSE;sp|P62852|RS25_MOUSE	4;4	4;4	4;4	tr|A0A1L1SQA8|A0A1L1SQA8_MOUSE 40S ribosomal protein S25 OS=Mus musculus OX=10090 GN=Rps25 PE=1 SV=1;sp|P62852|RS25_MOUSE 40S ribosomal protein S25 OS=Mus musculus OX=10090 GN=Rps25 PE=1 SV=1	40S ribosomal protein S25	Rps25	2	4	4	4	2	1	1	1	3	0	3	1	2	2	2	3	1	2	0	0	2	1	1	1	3	0	3	1	2	2	2	3	1	2	0	0	2	1	1	1	3	0
tr|Q3UJB0|Q3UJB0_MOUSE;tr|A0A494B9S9|A0A494B9S9_MOUSE	tr|Q3UJB0|Q3UJB0_MOUSE	24;8	24;8	24;8	tr|Q3UJB0|Q3UJB0_MOUSE Splicing factor 3b, subunit 2 OS=Mus musculus OX=10090 GN=Sf3b2 PE=1 SV=1	Splicing factor 3b, subunit 2	Sf3b2	2	24	24	24	11	7	9	11	9	8	10	10	8	8	9	11	14	13	10	9	11	7	9	11	9	8	10	10	8	8	9	11	14	13	10	9	11	7	9	11	9	8
sp|P48962|ADT1_MOUSE;sp|Q3V132|ADT4_MOUSE	sp|P48962|ADT1_MOUSE	9;1	6;0	6;0	sp|P48962|ADT1_MOUSE ADP/ATP translocase 1 OS=Mus musculus OX=10090 GN=Slc25a4 PE=1 SV=4	ADP/ATP translocase 1	Slc25a4	2	9	6	6	7	3	6	3	4	5	5	4	4	6	2	5	6	5	4	2	4	2	4	2	2	3	4	4	2	4	1	3	4	3	3	2	4	2	4	2	2	3
sp|Q3U1T3|BRM1L_MOUSE	sp|Q3U1T3|BRM1L_MOUSE	9	9	9	sp|Q3U1T3|BRM1L_MOUSE Breast cancer metastasis-suppressor 1-like protein OS=Mus musculus OX=10090 GN=Brms1l PE=2 SV=1	Breast cancer metastasis-suppressor 1-like protein	Brms1l	1	9	9	9	6	4	6	3	5	6	4	6	4	5	4	5	0	0	0	0	6	4	6	3	5	6	4	6	4	5	4	5	0	0	0	0	6	4	6	3	5	6
sp|Q8BG05|ROA3_MOUSE;tr|A2AL12|A2AL12_MOUSE;tr|A2AL13|A2AL13_MOUSE	sp|Q8BG05|ROA3_MOUSE;tr|A2AL12|A2AL12_MOUSE	8;8;1	8;8;1	8;8;1	sp|Q8BG05|ROA3_MOUSE Heterogeneous nuclear ribonucleoprotein A3 OS=Mus musculus OX=10090 GN=Hnrnpa3 PE=1 SV=1;tr|A2AL12|A2AL12_MOUSE Heterogeneous nuclear ribonucleoprotein A3 OS=Mus musculus OX=10090 GN=Hnrnpa3 PE=1 SV=1	Heterogeneous nuclear ribonucleoprotein A3	Hnrnpa3	3	8	8	8	4	4	3	3	4	3	3	4	2	4	5	5	5	6	7	6	4	4	3	3	4	3	3	4	2	4	5	5	5	6	7	6	4	4	3	3	4	3
tr|A0A075B5V7|A0A075B5V7_MOUSE;tr|A0A075B5V6|A0A075B5V6_MOUSE;tr|A0A075B5V1|A0A075B5V1_MOUSE;tr|A0A075B5U6|A0A075B5U6_MOUSE;tr|A0A0A6YY38|A0A0A6YY38_MOUSE;tr|A0A0A6YXN5|A0A0A6YXN5_MOUSE;tr|A0A0A6YX66|A0A0A6YX66_MOUSE;tr|A0A0A6YWK5|A0A0A6YWK5_MOUSE;tr|A0A075B5V2|A0A075B5V2_MOUSE;tr|A0A075B5V0|A0A075B5V0_MOUSE;tr|A0A075B5U7|A0A075B5U7_MOUSE;sp|P06330|HVM51_MOUSE	tr|A0A075B5V7|A0A075B5V7_MOUSE;tr|A0A075B5V6|A0A075B5V6_MOUSE;tr|A0A075B5V1|A0A075B5V1_MOUSE;tr|A0A075B5U6|A0A075B5U6_MOUSE;tr|A0A0A6YY38|A0A0A6YY38_MOUSE;tr|A0A0A6YXN5|A0A0A6YXN5_MOUSE;tr|A0A0A6YX66|A0A0A6YX66_MOUSE;tr|A0A0A6YWK5|A0A0A6YWK5_MOUSE;tr|A0A075B5V2|A0A075B5V2_MOUSE;tr|A0A075B5V0|A0A075B5V0_MOUSE;tr|A0A075B5U7|A0A075B5U7_MOUSE;sp|P06330|HVM51_MOUSE	1;1;1;1;1;1;1;1;1;1;1;1	1;1;1;1;1;1;1;1;1;1;1;1	1;1;1;1;1;1;1;1;1;1;1;1	tr|A0A075B5V7|A0A075B5V7_MOUSE Immunoglobulin heavy variable V1-43 OS=Mus musculus OX=10090 GN=Ighv1-43 PE=4 SV=1;tr|A0A075B5V6|A0A075B5V6_MOUSE Immunoglobulin heavy variable V1-42 OS=Mus musculus OX=10090 GN=Ighv1-42 PE=1 SV=1;tr|A0A075B5V1|A0A075B5V1_MOU	Immunoglobulin heavy variable V1-43	Ighv1-43	12	1	1	1	1	1	1	0	1	1	0	0	1	1	1	1	1	1	1	0	1	1	1	0	1	1	0	0	1	1	1	1	1	1	1	0	1	1	1	0	1	1
sp|P46735|MYO1B_MOUSE;tr|Q7TQD7|Q7TQD7_MOUSE;tr|E9QNH6|E9QNH6_MOUSE;tr|E9Q580|E9Q580_MOUSE;tr|D3YV80|D3YV80_MOUSE;sp|O88329|MYO1A_MOUSE	sp|P46735|MYO1B_MOUSE;tr|Q7TQD7|Q7TQD7_MOUSE;tr|E9QNH6|E9QNH6_MOUSE;tr|E9Q580|E9Q580_MOUSE	29;29;28;28;6;3	29;29;28;28;6;3	29;29;28;28;6;3	sp|P46735|MYO1B_MOUSE Unconventional myosin-Ib OS=Mus musculus OX=10090 GN=Myo1b PE=1 SV=3;tr|Q7TQD7|Q7TQD7_MOUSE Myo1b protein OS=Mus musculus OX=10090 GN=Myo1b PE=1 SV=1;tr|E9QNH6|E9QNH6_MOUSE Unconventional myosin-Ib OS=Mus musculus OX=10090 GN=Myo1b PE	Unconventional myosin-Ib	Myo1b	6	29	29	29	4	3	2	7	6	12	11	10	15	11	14	9	1	4	1	4	4	3	2	7	6	12	11	10	15	11	14	9	1	4	1	4	4	3	2	7	6	12
sp|P80316|TCPE_MOUSE;tr|E0CZA1|E0CZA1_MOUSE	sp|P80316|TCPE_MOUSE	21;4	21;4	21;4	sp|P80316|TCPE_MOUSE T-complex protein 1 subunit epsilon OS=Mus musculus OX=10090 GN=Cct5 PE=1 SV=1	T-complex protein 1 subunit epsilon	Cct5	2	21	21	21	5	4	7	8	9	12	7	13	4	6	4	5	0	0	0	0	5	4	7	8	9	12	7	13	4	6	4	5	0	0	0	0	5	4	7	8	9	12
sp|P62908|RS3_MOUSE;tr|A0A140LI77|A0A140LI77_MOUSE;tr|D3YV43|D3YV43_MOUSE	sp|P62908|RS3_MOUSE;tr|A0A140LI77|A0A140LI77_MOUSE;tr|D3YV43|D3YV43_MOUSE	11;6;6	11;6;6	11;6;6	sp|P62908|RS3_MOUSE 40S ribosomal protein S3 OS=Mus musculus OX=10090 GN=Rps3 PE=1 SV=1;tr|A0A140LI77|A0A140LI77_MOUSE 40S ribosomal protein S3 OS=Mus musculus OX=10090 GN=Rps3 PE=1 SV=1;tr|D3YV43|D3YV43_MOUSE 40S ribosomal protein S3 OS=Mus musculus OX=10	40S ribosomal protein S3	Rps3	3	11	11	11	3	5	4	2	2	8	2	4	5	4	1	2	3	5	2	1	3	5	4	2	2	8	2	4	5	4	1	2	3	5	2	1	3	5	4	2	2	8
sp|P47911|RL6_MOUSE;tr|A0A0J9YU32|A0A0J9YU32_MOUSE	sp|P47911|RL6_MOUSE	7;1	7;1	7;1	sp|P47911|RL6_MOUSE 60S ribosomal protein L6 OS=Mus musculus OX=10090 GN=Rpl6 PE=1 SV=3	60S ribosomal protein L6	Rpl6	2	7	7	7	3	3	4	2	2	4	2	3	3	2	3	5	2	1	1	2	3	3	4	2	2	4	2	3	3	2	3	5	2	1	1	2	3	3	4	2	2	4
tr|E9Q452|E9Q452_MOUSE;tr|Q8BSH3|Q8BSH3_MOUSE;tr|Q8BP43|Q8BP43_MOUSE;tr|E9Q450|E9Q450_MOUSE;sp|P58771|TPM1_MOUSE;tr|E9Q454|E9Q454_MOUSE;tr|F8WID5|F8WID5_MOUSE;tr|S4R2U0|S4R2U0_MOUSE;tr|A2AIM5|A2AIM5_MOUSE;tr|E9Q448|E9Q448_MOUSE;tr|B7ZNL3|B7ZNL3_MOUSE	tr|E9Q452|E9Q452_MOUSE;tr|Q8BSH3|Q8BSH3_MOUSE;tr|Q8BP43|Q8BP43_MOUSE;tr|E9Q450|E9Q450_MOUSE;sp|P58771|TPM1_MOUSE;tr|E9Q454|E9Q454_MOUSE;tr|F8WID5|F8WID5_MOUSE;tr|S4R2U0|S4R2U0_MOUSE	10;10;10;10;10;10;9;8;4;4;4	10;10;10;10;10;10;9;8;4;4;4	1;1;1;1;1;1;0;1;0;0;0	tr|E9Q452|E9Q452_MOUSE Tropomyosin alpha-1 chain OS=Mus musculus OX=10090 GN=Tpm1 PE=1 SV=1;tr|Q8BSH3|Q8BSH3_MOUSE Tropomyosin alpha-1 chain OS=Mus musculus OX=10090 GN=Tpm1 PE=1 SV=1;tr|Q8BP43|Q8BP43_MOUSE Tropomyosin alpha-1 chain OS=Mus musculus OX=1009	Tropomyosin alpha-1 chain	Tpm1	11	10	10	1	0	2	1	1	7	5	6	8	7	6	6	7	2	2	1	2	0	2	1	1	7	5	6	8	7	6	6	7	2	2	1	2	0	0	0	0	0	1
tr|Q921K2|Q921K2_MOUSE;sp|P11103|PARP1_MOUSE;tr|A0A0A6YY63|A0A0A6YY63_MOUSE	tr|Q921K2|Q921K2_MOUSE;sp|P11103|PARP1_MOUSE	29;25;1	29;25;1	29;25;1	tr|Q921K2|Q921K2_MOUSE Poly [ADP-ribose] polymerase OS=Mus musculus OX=10090 GN=Parp1 PE=1 SV=1;sp|P11103|PARP1_MOUSE Poly [ADP-ribose] polymerase 1 OS=Mus musculus OX=10090 GN=Parp1 PE=1 SV=3	Poly [ADP-ribose] polymerase	Parp1	3	29	29	29	15	14	12	13	3	2	4	5	4	5	4	2	7	8	5	5	15	14	12	13	3	2	4	5	4	5	4	2	7	8	5	5	15	14	12	13	3	2
sp|A2CG63|ARI4B_MOUSE;tr|Z4YMH1|Z4YMH1_MOUSE;tr|Z4YL44|Z4YL44_MOUSE;tr|A0A1Y7VIX3|A0A1Y7VIX3_MOUSE	sp|A2CG63|ARI4B_MOUSE;tr|Z4YMH1|Z4YMH1_MOUSE;tr|Z4YL44|Z4YL44_MOUSE	21;15;13;4	21;15;13;4	21;15;13;4	sp|A2CG63|ARI4B_MOUSE AT-rich interactive domain-containing protein 4B OS=Mus musculus OX=10090 GN=Arid4b PE=1 SV=1;tr|Z4YMH1|Z4YMH1_MOUSE AT-rich interactive domain-containing protein 4B (Fragment) OS=Mus musculus OX=10090 GN=Arid4b PE=1 SV=1;tr|Z4YL44|Z4	AT-rich interactive domain-containing protein 4B	Arid4b	4	21	21	21	10	13	10	8	10	12	8	13	8	9	12	10	0	0	0	0	10	13	10	8	10	12	8	13	8	9	12	10	0	0	0	0	10	13	10	8	10	12
sp|Q6NV83|SR140_MOUSE;tr|A0A087WRG2|A0A087WRG2_MOUSE;tr|A0A087WQT2|A0A087WQT2_MOUSE;tr|A0A087WR93|A0A087WR93_MOUSE	sp|Q6NV83|SR140_MOUSE	21;7;1;1	21;7;1;1	21;7;1;1	sp|Q6NV83|SR140_MOUSE U2 snRNP-associated SURP motif-containing protein OS=Mus musculus OX=10090 GN=U2surp PE=1 SV=3	U2 snRNP-associated SURP motif-containing protein	U2surp	4	21	21	21	10	10	11	9	11	10	7	7	10	7	11	11	10	13	7	12	10	10	11	9	11	10	7	7	10	7	11	11	10	13	7	12	10	10	11	9	11	10
sp|Q8BP67|RL24_MOUSE	sp|Q8BP67|RL24_MOUSE	4	4	4	sp|Q8BP67|RL24_MOUSE 60S ribosomal protein L24 OS=Mus musculus OX=10090 GN=Rpl24 PE=1 SV=2	60S ribosomal protein L24	Rpl24	1	4	4	4	2	2	2	2	2	3	3	3	2	2	2	2	2	1	3	2	2	2	2	2	2	3	3	3	2	2	2	2	2	1	3	2	2	2	2	2	2	3
sp|Q9EPU4|CPSF1_MOUSE;tr|A0A2R8VK76|A0A2R8VK76_MOUSE;tr|A0A2R8VK03|A0A2R8VK03_MOUSE;tr|A0A2R8VI46|A0A2R8VI46_MOUSE	sp|Q9EPU4|CPSF1_MOUSE;tr|A0A2R8VK76|A0A2R8VK76_MOUSE	20;20;1;1	20;20;1;1	20;20;1;1	sp|Q9EPU4|CPSF1_MOUSE Cleavage and polyadenylation specificity factor subunit 1 OS=Mus musculus OX=10090 GN=Cpsf1 PE=1 SV=1;tr|A0A2R8VK76|A0A2R8VK76_MOUSE Cleavage and polyadenylation-specificity factor subunit 1 OS=Mus musculus OX=10090 GN=Cpsf1 PE=1 SV=1	Cleavage and polyadenylation specificity factor subunit 1	Cpsf1	4	20	20	20	10	5	4	7	10	8	6	5	9	6	5	4	12	10	4	7	10	5	4	7	10	8	6	5	9	6	5	4	12	10	4	7	10	5	4	7	10	8
sp|P62317|SMD2_MOUSE	sp|P62317|SMD2_MOUSE	5	5	5	sp|P62317|SMD2_MOUSE Small nuclear ribonucleoprotein Sm D2 OS=Mus musculus OX=10090 GN=Snrpd2 PE=1 SV=1	Small nuclear ribonucleoprotein Sm D2	Snrpd2	1	5	5	5	2	2	2	3	3	3	1	1	3	1	1	3	4	3	2	2	2	2	2	3	3	3	1	1	3	1	1	3	4	3	2	2	2	2	2	3	3	3
sp|Q80X50|UBP2L_MOUSE;tr|A0A0H2UH17|A0A0H2UH17_MOUSE;tr|A0A0G2JDV6|A0A0G2JDV6_MOUSE;tr|A0A0G2JG47|A0A0G2JG47_MOUSE;tr|A0A0G2JGD0|A0A0G2JGD0_MOUSE;tr|A0A0G2JFN7|A0A0G2JFN7_MOUSE;tr|A0A0G2JDT1|A0A0G2JDT1_MOUSE	sp|Q80X50|UBP2L_MOUSE;tr|A0A0H2UH17|A0A0H2UH17_MOUSE;tr|A0A0G2JDV6|A0A0G2JDV6_MOUSE	13;12;12;3;2;2;1	13;12;12;3;2;2;1	13;12;12;3;2;2;1	sp|Q80X50|UBP2L_MOUSE Ubiquitin-associated protein 2-like OS=Mus musculus OX=10090 GN=Ubap2l PE=1 SV=1;tr|A0A0H2UH17|A0A0H2UH17_MOUSE Ubiquitin-associated protein 2-like OS=Mus musculus OX=10090 GN=Ubap2l PE=1 SV=1;tr|A0A0G2JDV6|A0A0G2JDV6_MOUSE Ubiquitin-	Ubiquitin-associated protein 2-like	Ubap2l	7	13	13	13	12	6	4	6	9	6	9	11	7	6	5	8	13	10	9	6	12	6	4	6	9	6	9	11	7	6	5	8	13	10	9	6	12	6	4	6	9	6
sp|Q99104|MYO5A_MOUSE;tr|B8JK05|B8JK05_MOUSE;tr|D6RFU0|D6RFU0_MOUSE	sp|Q99104|MYO5A_MOUSE	39;6;1	39;6;1	1;1;0	sp|Q99104|MYO5A_MOUSE Unconventional myosin-Va OS=Mus musculus OX=10090 GN=Myo5a PE=1 SV=2	Unconventional myosin-Va	Myo5a	3	39	39	1	5	3	6	9	15	21	10	11	21	12	16	17	1	3	2	7	5	3	6	9	15	21	10	11	21	12	16	17	1	3	2	7	0	0	0	0	1	1
sp|P14148|RL7_MOUSE;tr|F6XI62|F6XI62_MOUSE	sp|P14148|RL7_MOUSE;tr|F6XI62|F6XI62_MOUSE	8;7	8;7	8;7	sp|P14148|RL7_MOUSE 60S ribosomal protein L7 OS=Mus musculus OX=10090 GN=Rpl7 PE=1 SV=2;tr|F6XI62|F6XI62_MOUSE 60S ribosomal protein L7 (Fragment) OS=Mus musculus OX=10090 GN=Rpl7 PE=1 SV=1	60S ribosomal protein L7	Rpl7	2	8	8	8	5	1	2	1	5	4	4	4	5	2	2	2	3	6	6	4	5	1	2	1	5	4	4	4	5	2	2	2	3	6	6	4	5	1	2	1	5	4
sp|O88874|CCNK_MOUSE;tr|Q3U3M5|Q3U3M5_MOUSE	sp|O88874|CCNK_MOUSE;tr|Q3U3M5|Q3U3M5_MOUSE	11;11	11;11	11;11	sp|O88874|CCNK_MOUSE Cyclin-K OS=Mus musculus OX=10090 GN=Ccnk PE=1 SV=3;tr|Q3U3M5|Q3U3M5_MOUSE Cyclin-K OS=Mus musculus OX=10090 GN=Ccnk PE=1 SV=1	Cyclin-K	Ccnk	2	11	11	11	7	4	5	4	5	5	5	5	4	3	4	5	5	4	2	2	7	4	5	4	5	5	5	5	4	3	4	5	5	4	2	2	7	4	5	4	5	5
sp|Q9CPR4|RL17_MOUSE;tr|Q6ZWZ7|Q6ZWZ7_MOUSE;tr|B2RY53|B2RY53_MOUSE	sp|Q9CPR4|RL17_MOUSE;tr|Q6ZWZ7|Q6ZWZ7_MOUSE	4;4;1	4;4;1	4;4;1	sp|Q9CPR4|RL17_MOUSE 60S ribosomal protein L17 OS=Mus musculus OX=10090 GN=Rpl17 PE=1 SV=3;tr|Q6ZWZ7|Q6ZWZ7_MOUSE 60S ribosomal protein L17 OS=Mus musculus OX=10090 GN=Rpl17 PE=1 SV=1	60S ribosomal protein L17	Rpl17	3	4	4	4	4	3	2	3	3	3	3	1	3	3	4	3	3	3	2	1	4	3	2	3	3	3	3	1	3	3	4	3	3	3	2	1	4	3	2	3	3	3
sp|P60335|PCBP1_MOUSE	sp|P60335|PCBP1_MOUSE	9	9	7	sp|P60335|PCBP1_MOUSE Poly(rC)-binding protein 1 OS=Mus musculus OX=10090 GN=Pcbp1 PE=1 SV=1	Poly(rC)-binding protein 1	Pcbp1	1	9	9	7	4	5	4	6	5	3	4	3	5	3	4	4	6	5	5	6	4	5	4	6	5	3	4	3	5	3	4	4	6	5	5	6	3	4	3	5	4	3
tr|A0A1W2P7L7|A0A1W2P7L7_MOUSE;sp|P59708|SF3B6_MOUSE	tr|A0A1W2P7L7|A0A1W2P7L7_MOUSE;sp|P59708|SF3B6_MOUSE	3;3	3;3	3;3	tr|A0A1W2P7L7|A0A1W2P7L7_MOUSE Splicing factor 3B subunit 6 (Fragment) OS=Mus musculus OX=10090 GN=Sf3b6 PE=1 SV=1;sp|P59708|SF3B6_MOUSE Splicing factor 3B subunit 6 OS=Mus musculus OX=10090 GN=Sf3b6 PE=1 SV=1	Splicing factor 3B subunit 6 (Fragment)	Sf3b6	2	3	3	3	2	3	2	3	3	2	1	2	3	3	3	3	2	2	3	3	2	3	2	3	3	2	1	2	3	3	3	3	2	2	3	3	2	3	2	3	3	2
sp|O08810|U5S1_MOUSE;tr|A2AH85|A2AH85_MOUSE;tr|G3UZ34|G3UZ34_MOUSE;tr|G3UXK8|G3UXK8_MOUSE	sp|O08810|U5S1_MOUSE;tr|A2AH85|A2AH85_MOUSE;tr|G3UZ34|G3UZ34_MOUSE	30;30;29;3	30;30;29;3	30;30;29;3	sp|O08810|U5S1_MOUSE 116 kDa U5 small nuclear ribonucleoprotein component OS=Mus musculus OX=10090 GN=Eftud2 PE=1 SV=1;tr|A2AH85|A2AH85_MOUSE 116 kDa U5 small nuclear ribonucleoprotein component OS=Mus musculus OX=10090 GN=Eftud2 PE=1 SV=1;tr|G3UZ34|G3UZ34	116 kDa U5 small nuclear ribonucleoprotein component	Eftud2	4	30	30	30	5	8	6	2	8	6	5	6	6	3	9	7	14	13	12	8	5	8	6	2	8	6	5	6	6	3	9	7	14	13	12	8	5	8	6	2	8	6
sp|P62267|RS23_MOUSE	sp|P62267|RS23_MOUSE	1	1	1	sp|P62267|RS23_MOUSE 40S ribosomal protein S23 OS=Mus musculus OX=10090 GN=Rps23 PE=1 SV=3	40S ribosomal protein S23	Rps23	1	1	1	1	0	0	0	0	1	1	1	1	1	1	1	1	0	1	0	0	0	0	0	0	1	1	1	1	1	1	1	1	0	1	0	0	0	0	0	0	1	1
sp|O09130|NF2IP_MOUSE;tr|A0A0U1RNY9|A0A0U1RNY9_MOUSE	sp|O09130|NF2IP_MOUSE	11;3	11;3	11;3	sp|O09130|NF2IP_MOUSE NFATC2-interacting protein OS=Mus musculus OX=10090 GN=Nfatc2ip PE=1 SV=1	NFATC2-interacting protein	Nfatc2ip	2	11	11	11	10	4	5	5	3	2	2	2	4	2	3	3	6	3	4	2	10	4	5	5	3	2	2	2	4	2	3	3	6	3	4	2	10	4	5	5	3	2
sp|Q0P678|ZCH18_MOUSE;tr|H3BIW0|H3BIW0_MOUSE;tr|G3X8T2|G3X8T2_MOUSE;tr|H3BJJ9|H3BJJ9_MOUSE	sp|Q0P678|ZCH18_MOUSE;tr|H3BIW0|H3BIW0_MOUSE;tr|G3X8T2|G3X8T2_MOUSE	13;13;13;3	13;13;13;3	13;13;13;3	sp|Q0P678|ZCH18_MOUSE Zinc finger CCCH domain-containing protein 18 OS=Mus musculus OX=10090 GN=Zc3h18 PE=1 SV=1;tr|H3BIW0|H3BIW0_MOUSE Zinc finger CCCH domain-containing protein 18 OS=Mus musculus OX=10090 GN=Zc3h18 PE=1 SV=1;tr|G3X8T2|G3X8T2_MOUSE Zinc f	Zinc finger CCCH domain-containing protein 18	Zc3h18	4	13	13	13	8	6	6	2	9	6	9	6	7	9	6	7	9	8	7	4	8	6	6	2	9	6	9	6	7	9	6	7	9	8	7	4	8	6	6	2	9	6
sp|Q80TZ9|RERE_MOUSE;tr|A2A7T3|A2A7T3_MOUSE;tr|B1AS11|B1AS11_MOUSE;tr|A2A7T1|A2A7T1_MOUSE;tr|A0A1W2P787|A0A1W2P787_MOUSE	sp|Q80TZ9|RERE_MOUSE	15;7;4;2;2	15;7;4;2;2	15;7;4;2;2	sp|Q80TZ9|RERE_MOUSE Arginine-glutamic acid dipeptide repeats protein OS=Mus musculus OX=10090 GN=Rere PE=1 SV=3	Arginine-glutamic acid dipeptide repeats protein	Rere	5	15	15	15	10	6	10	8	4	3	3	6	9	6	8	10	0	0	0	0	10	6	10	8	4	3	3	6	9	6	8	10	0	0	0	0	10	6	10	8	4	3
tr|B1AZS9|B1AZS9_MOUSE;sp|O08807|PRDX4_MOUSE	tr|B1AZS9|B1AZS9_MOUSE;sp|O08807|PRDX4_MOUSE	2;2	1;1	1;1	tr|B1AZS9|B1AZS9_MOUSE Peroxiredoxin-4 (Fragment) OS=Mus musculus OX=10090 GN=Prdx4 PE=1 SV=1;sp|O08807|PRDX4_MOUSE Peroxiredoxin-4 OS=Mus musculus OX=10090 GN=Prdx4 PE=1 SV=1	Peroxiredoxin-4 (Fragment)	Prdx4	2	2	1	1	1	0	1	1	2	1	2	2	1	1	1	1	2	1	1	1	1	0	1	1	1	1	1	1	1	1	1	1	1	1	1	1	1	0	1	1	1	1
sp|P62301|RS13_MOUSE;tr|Q921R2|Q921R2_MOUSE;tr|A0A0U1RQ71|A0A0U1RQ71_MOUSE	sp|P62301|RS13_MOUSE;tr|Q921R2|Q921R2_MOUSE	5;5;1	5;5;1	5;5;1	sp|P62301|RS13_MOUSE 40S ribosomal protein S13 OS=Mus musculus OX=10090 GN=Rps13 PE=1 SV=2;tr|Q921R2|Q921R2_MOUSE 40S ribosomal protein S13 OS=Mus musculus OX=10090 GN=Rps13 PE=1 SV=1	40S ribosomal protein S13	Rps13	3	5	5	5	2	2	2	2	2	2	1	2	1	2	2	2	3	1	1	1	2	2	2	2	2	2	1	2	1	2	2	2	3	1	1	1	2	2	2	2	2	2
sp|Q62318|TIF1B_MOUSE	sp|Q62318|TIF1B_MOUSE	17	17	17	sp|Q62318|TIF1B_MOUSE Transcription intermediary factor 1-beta OS=Mus musculus OX=10090 GN=Trim28 PE=1 SV=3	Transcription intermediary factor 1-beta	Trim28	1	17	17	17	8	8	11	7	5	7	9	5	8	7	6	5	2	4	4	4	8	8	11	7	5	7	9	5	8	7	6	5	2	4	4	4	8	8	11	7	5	7
sp|P14602|HSPB1_MOUSE;tr|D3YZ06|D3YZ06_MOUSE	sp|P14602|HSPB1_MOUSE;tr|D3YZ06|D3YZ06_MOUSE	5;4	5;4	5;4	sp|P14602|HSPB1_MOUSE Heat shock protein beta-1 OS=Mus musculus OX=10090 GN=Hspb1 PE=1 SV=3;tr|D3YZ06|D3YZ06_MOUSE Heat shock protein beta-1 OS=Mus musculus OX=10090 GN=Hspb1 PE=1 SV=1	Heat shock protein beta-1	Hspb1	2	5	5	5	1	2	1	2	2	5	3	3	4	3	0	2	0	0	0	0	1	2	1	2	2	5	3	3	4	3	0	2	0	0	0	0	1	2	1	2	2	5
tr|E9Q8K8|E9Q8K8_MOUSE	tr|E9Q8K8|E9Q8K8_MOUSE	18	18	1	tr|E9Q8K8|E9Q8K8_MOUSE Zinc finger CCCH domain-containing protein 4 OS=Mus musculus OX=10090 GN=Zc3h4 PE=1 SV=1	Zinc finger CCCH domain-containing protein 4	Zc3h4	1	18	18	1	6	6	8	7	10	5	9	4	10	8	7	11	10	11	10	8	6	6	8	7	10	5	9	4	10	8	7	11	10	11	10	8	1	0	0	0	1	0
sp|P62259|1433E_MOUSE;tr|D6REF3|D6REF3_MOUSE;tr|F6WA09|F6WA09_MOUSE	sp|P62259|1433E_MOUSE	10;3;3	10;3;3	8;2;2	sp|P62259|1433E_MOUSE 14-3-3 protein epsilon OS=Mus musculus OX=10090 GN=Ywhae PE=1 SV=1	14-3-3 protein epsilon	Ywhae	3	10	10	8	1	0	0	2	2	1	2	2	2	3	1	2	4	4	5	7	1	0	0	2	2	1	2	2	2	3	1	2	4	4	5	7	1	0	0	2	2	1
sp|P62855|RS26_MOUSE	sp|P62855|RS26_MOUSE	4	4	4	sp|P62855|RS26_MOUSE 40S ribosomal protein S26 OS=Mus musculus OX=10090 GN=Rps26 PE=1 SV=3	40S ribosomal protein S26	Rps26	1	4	4	4	2	2	2	2	3	3	2	3	2	3	2	2	2	1	1	1	2	2	2	2	3	3	2	3	2	3	2	2	2	1	1	1	2	2	2	2	3	3
sp|Q9CQE8|RTRAF_MOUSE	sp|Q9CQE8|RTRAF_MOUSE	9	9	9	sp|Q9CQE8|RTRAF_MOUSE RNA transcription, translation and transport factor protein OS=Mus musculus OX=10090 GN=RTRAF PE=1 SV=1	RNA transcription, translation and transport factor protein	RTRAF	1	9	9	9	3	2	5	3	4	2	3	1	4	3	2	3	5	3	5	4	3	2	5	3	4	2	3	1	4	3	2	3	5	3	5	4	3	2	5	3	4	2
sp|Q6IQX8|ZN219_MOUSE;tr|Q4VA98|Q4VA98_MOUSE;tr|A0A2I3BR43|A0A2I3BR43_MOUSE;tr|A0A2I3BQI8|A0A2I3BQI8_MOUSE;tr|A0A2I3BS40|A0A2I3BS40_MOUSE;tr|A0A2I3BPD9|A0A2I3BPD9_MOUSE;tr|A0A2I3BQZ2|A0A2I3BQZ2_MOUSE	sp|Q6IQX8|ZN219_MOUSE;tr|Q4VA98|Q4VA98_MOUSE	23;21;7;4;4;3;3	23;21;7;4;4;3;3	23;21;7;4;4;3;3	sp|Q6IQX8|ZN219_MOUSE Zinc finger protein 219 OS=Mus musculus OX=10090 GN=Znf219 PE=1 SV=1;tr|Q4VA98|Q4VA98_MOUSE Zfp219 protein OS=Mus musculus OX=10090 GN=Zfp219 PE=1 SV=1	Zinc finger protein 219	Znf219	7	23	23	23	17	14	16	18	3	3	3	2	2	3	1	3	0	0	1	0	17	14	16	18	3	3	3	2	2	3	1	3	0	0	1	0	17	14	16	18	3	3
sp|Q9JHJ0|TMOD3_MOUSE;tr|A0A1L1SQ12|A0A1L1SQ12_MOUSE;tr|A0A1L1SR42|A0A1L1SR42_MOUSE	sp|Q9JHJ0|TMOD3_MOUSE	9;2;2	9;2;2	9;2;2	sp|Q9JHJ0|TMOD3_MOUSE Tropomodulin-3 OS=Mus musculus OX=10090 GN=Tmod3 PE=1 SV=1	Tropomodulin-3	Tmod3	3	9	9	9	1	0	2	0	1	5	5	4	5	4	4	3	3	3	1	5	1	0	2	0	1	5	5	4	5	4	4	3	3	3	1	5	1	0	2	0	1	5
tr|Q91YZ2|Q91YZ2_MOUSE;sp|P56546|CTBP2_MOUSE;tr|E9PWQ9|E9PWQ9_MOUSE;tr|E9Q0T4|E9Q0T4_MOUSE;tr|A0A0J9YVC3|A0A0J9YVC3_MOUSE	tr|Q91YZ2|Q91YZ2_MOUSE;sp|P56546|CTBP2_MOUSE;tr|E9PWQ9|E9PWQ9_MOUSE;tr|E9Q0T4|E9Q0T4_MOUSE	9;9;7;6;1	9;9;7;6;1	7;7;5;4;0	tr|Q91YZ2|Q91YZ2_MOUSE C-terminal-binding protein 2 OS=Mus musculus OX=10090 GN=Ctbp2 PE=1 SV=1;sp|P56546|CTBP2_MOUSE C-terminal-binding protein 2 OS=Mus musculus OX=10090 GN=Ctbp2 PE=1 SV=2;tr|E9PWQ9|E9PWQ9_MOUSE C-terminal-binding protein 2 (Fragment) OS	C-terminal-binding protein 2	Ctbp2	5	9	9	7	5	6	3	4	1	2	2	1	4	1	2	4	0	0	1	0	5	6	3	4	1	2	2	1	4	1	2	4	0	0	1	0	4	4	3	3	1	2
tr|Q8R2K3|Q8R2K3_MOUSE;sp|Q9CYR0|SSBP_MOUSE	tr|Q8R2K3|Q8R2K3_MOUSE;sp|Q9CYR0|SSBP_MOUSE	4;3	4;3	4;3	tr|Q8R2K3|Q8R2K3_MOUSE Single-stranded DNA-binding protein, mitochondrial OS=Mus musculus OX=10090 GN=Ssbp1 PE=1 SV=1;sp|Q9CYR0|SSBP_MOUSE Single-stranded DNA-binding protein, mitochondrial OS=Mus musculus OX=10090 GN=Ssbp1 PE=1 SV=1	Single-stranded DNA-binding protein, mitochondrial	Ssbp1	2	4	4	4	2	2	3	2	3	3	2	2	1	2	1	2	0	1	1	1	2	2	3	2	3	3	2	2	1	2	1	2	0	1	1	1	2	2	3	2	3	3
tr|K3W4R2|K3W4R2_MOUSE;sp|Q6URW6|MYH14_MOUSE;tr|A0A140LI60|A0A140LI60_MOUSE;tr|A0A140LHX1|A0A140LHX1_MOUSE	tr|K3W4R2|K3W4R2_MOUSE;sp|Q6URW6|MYH14_MOUSE;tr|A0A140LI60|A0A140LI60_MOUSE	32;32;19;1	26;26;17;1	26;26;17;1	tr|K3W4R2|K3W4R2_MOUSE Myosin-14 OS=Mus musculus OX=10090 GN=Myh14 PE=1 SV=1;sp|Q6URW6|MYH14_MOUSE Myosin-14 OS=Mus musculus OX=10090 GN=Myh14 PE=1 SV=1;tr|A0A140LI60|A0A140LI60_MOUSE Myosin-14 (Fragment) OS=Mus musculus OX=10090 GN=Myh14 PE=1 SV=1	Myosin-14	Myh14	4	32	26	26	3	2	2	2	13	9	7	5	14	7	12	15	1	1	1	2	1	0	2	1	9	8	4	4	12	5	12	13	0	1	0	1	1	0	2	1	9	8
sp|Q9Z2E1|MBD2_MOUSE	sp|Q9Z2E1|MBD2_MOUSE	8	8	8	sp|Q9Z2E1|MBD2_MOUSE Methyl-CpG-binding domain protein 2 OS=Mus musculus OX=10090 GN=Mbd2 PE=2 SV=2	Methyl-CpG-binding domain protein 2	Mbd2	1	8	8	8	3	4	6	5	1	0	1	0	1	0	1	2	0	0	0	0	3	4	6	5	1	0	1	0	1	0	1	2	0	0	0	0	3	4	6	5	1	0
sp|Q569Z5|DDX46_MOUSE;tr|F8WHR6|F8WHR6_MOUSE;tr|A0A2R8VHK2|A0A2R8VHK2_MOUSE	sp|Q569Z5|DDX46_MOUSE;tr|F8WHR6|F8WHR6_MOUSE	28;25;3	28;25;3	28;25;3	sp|Q569Z5|DDX46_MOUSE Probable ATP-dependent RNA helicase DDX46 OS=Mus musculus OX=10090 GN=Ddx46 PE=1 SV=2;tr|F8WHR6|F8WHR6_MOUSE RNA helicase OS=Mus musculus OX=10090 GN=Ddx46 PE=1 SV=1	Probable ATP-dependent RNA helicase DDX46	Ddx46	3	28	28	28	10	8	8	10	14	5	3	4	9	6	3	9	10	15	8	12	10	8	8	10	14	5	3	4	9	6	3	9	10	15	8	12	10	8	8	10	14	5
tr|Q8VHM5|Q8VHM5_MOUSE;tr|F7B5B5|F7B5B5_MOUSE;tr|A2AW41|A2AW41_MOUSE;tr|V9GWW3|V9GWW3_MOUSE;tr|S4R1E9|S4R1E9_MOUSE;tr|A2AW40|A2AW40_MOUSE;tr|G3UXU5|G3UXU5_MOUSE	tr|Q8VHM5|Q8VHM5_MOUSE;tr|F7B5B5|F7B5B5_MOUSE;tr|A2AW41|A2AW41_MOUSE	20;16;14;3;2;2;1	15;12;10;3;1;2;0	15;12;10;3;1;2;0	tr|Q8VHM5|Q8VHM5_MOUSE Heterogeneous nuclear ribonucleoprotein R OS=Mus musculus OX=10090 GN=Hnrnpr PE=1 SV=1;tr|F7B5B5|F7B5B5_MOUSE Heterogeneous nuclear ribonucleoprotein R OS=Mus musculus OX=10090 GN=Hnrnpr PE=1 SV=1;tr|A2AW41|A2AW41_MOUSE Heterogeneous	Heterogeneous nuclear ribonucleoprotein R	Hnrnpr	7	20	15	15	10	8	8	7	14	10	9	9	10	7	8	9	8	10	7	6	8	7	7	7	12	8	7	6	8	7	6	8	6	8	6	5	8	7	7	7	12	8
sp|Q9JJI8|RL38_MOUSE	sp|Q9JJI8|RL38_MOUSE	4	4	4	sp|Q9JJI8|RL38_MOUSE 60S ribosomal protein L38 OS=Mus musculus OX=10090 GN=Rpl38 PE=1 SV=3	60S ribosomal protein L38	Rpl38	1	4	4	4	0	2	2	1	1	2	2	1	2	2	2	2	1	2	1	1	0	2	2	1	1	2	2	1	2	2	2	2	1	2	1	1	0	2	2	1	1	2
sp|Q569Z6|TR150_MOUSE;tr|Q8BZN7|Q8BZN7_MOUSE;tr|F6YH92|F6YH92_MOUSE;tr|F6YSQ2|F6YSQ2_MOUSE;tr|F7AB07|F7AB07_MOUSE	sp|Q569Z6|TR150_MOUSE;tr|Q8BZN7|Q8BZN7_MOUSE	15;10;3;2;1	15;10;3;2;1	14;10;2;2;1	sp|Q569Z6|TR150_MOUSE Thyroid hormone receptor-associated protein 3 OS=Mus musculus OX=10090 GN=Thrap3 PE=1 SV=1;tr|Q8BZN7|Q8BZN7_MOUSE Thyroid hormone receptor-associated protein 3 OS=Mus musculus OX=10090 GN=Thrap3 PE=1 SV=1	Thyroid hormone receptor-associated protein 3	Thrap3	5	15	15	14	7	5	5	4	8	4	5	5	12	9	3	9	9	10	8	7	7	5	5	4	8	4	5	5	12	9	3	9	9	10	8	7	7	5	5	4	8	4
tr|A0A0R4J1P2|A0A0R4J1P2_MOUSE;tr|E9Q5J9|E9Q5J9_MOUSE;sp|P21107|TPM3_MOUSE	tr|A0A0R4J1P2|A0A0R4J1P2_MOUSE;tr|E9Q5J9|E9Q5J9_MOUSE;sp|P21107|TPM3_MOUSE	9;9;9	4;4;4	1;1;1	tr|A0A0R4J1P2|A0A0R4J1P2_MOUSE Tropomyosin alpha-3 chain OS=Mus musculus OX=10090 GN=Tpm3 PE=1 SV=1;tr|E9Q5J9|E9Q5J9_MOUSE Tropomyosin alpha-3 chain OS=Mus musculus OX=10090 GN=Tpm3 PE=1 SV=1;sp|P21107|TPM3_MOUSE Tropomyosin alpha-3 chain OS=Mus musculus O	Tropomyosin alpha-3 chain	Tpm3	3	9	4	1	1	4	3	2	4	3	3	5	3	5	4	6	2	2	2	2	1	2	2	1	1	2	0	2	1	3	2	3	1	0	1	1	0	0	0	0	0	1
sp|Q6ZWN5|RS9_MOUSE;tr|F7CJS8|F7CJS8_MOUSE;tr|D3YWH9|D3YWH9_MOUSE;tr|Q9CXW7|Q9CXW7_MOUSE;tr|D3Z673|D3Z673_MOUSE	sp|Q6ZWN5|RS9_MOUSE;tr|F7CJS8|F7CJS8_MOUSE;tr|D3YWH9|D3YWH9_MOUSE;tr|Q9CXW7|Q9CXW7_MOUSE	4;3;3;3;1	4;3;3;3;1	4;3;3;3;1	sp|Q6ZWN5|RS9_MOUSE 40S ribosomal protein S9 OS=Mus musculus OX=10090 GN=Rps9 PE=1 SV=3;tr|F7CJS8|F7CJS8_MOUSE 40S ribosomal protein S9 (Fragment) OS=Mus musculus OX=10090 GN=Rps9 PE=1 SV=1;tr|D3YWH9|D3YWH9_MOUSE 40S ribosomal protein S9 OS=Mus musculus OX	40S ribosomal protein S9	Rps9	5	4	4	4	1	2	1	0	0	1	2	0	0	1	1	2	2	2	2	2	1	2	1	0	0	1	2	0	0	1	1	2	2	2	2	2	1	2	1	0	0	1
sp|Q3TJZ6|FA98A_MOUSE;tr|A0A3Q4EBV4|A0A3Q4EBV4_MOUSE	sp|Q3TJZ6|FA98A_MOUSE;tr|A0A3Q4EBV4|A0A3Q4EBV4_MOUSE	10;7	10;7	7;5	sp|Q3TJZ6|FA98A_MOUSE Protein FAM98A OS=Mus musculus OX=10090 GN=Fam98a PE=1 SV=1;tr|A0A3Q4EBV4|A0A3Q4EBV4_MOUSE Protein FAM98A OS=Mus musculus OX=10090 GN=Fam98a PE=1 SV=1	Protein FAM98A	Fam98a	2	10	10	7	5	4	4	1	4	5	5	3	4	4	5	4	6	7	6	4	5	4	4	1	4	5	5	3	4	4	5	4	6	7	6	4	4	4	3	1	4	5
sp|P35979|RL12_MOUSE	sp|P35979|RL12_MOUSE	5	5	5	sp|P35979|RL12_MOUSE 60S ribosomal protein L12 OS=Mus musculus OX=10090 GN=Rpl12 PE=1 SV=2	60S ribosomal protein L12	Rpl12	1	5	5	5	3	3	4	4	2	4	4	1	2	2	3	4	3	4	3	5	3	3	4	4	2	4	4	1	2	2	3	4	3	4	3	5	3	3	4	4	2	4
tr|E9PV92|E9PV92_MOUSE;tr|A2AHG4|A2AHG4_MOUSE;tr|E9QKW9|E9QKW9_MOUSE;tr|A0A498WGG5|A0A498WGG5_MOUSE;sp|Q6ZPK0|PF21A_MOUSE;tr|A2AHG3|A2AHG3_MOUSE;tr|F6URE6|F6URE6_MOUSE;tr|D3Z764|D3Z764_MOUSE;tr|F6U6L3|F6U6L3_MOUSE;tr|F6TKP4|F6TKP4_MOUSE;tr|F6TL54|F6TL54_MOUSE	tr|E9PV92|E9PV92_MOUSE;tr|A2AHG4|A2AHG4_MOUSE;tr|E9QKW9|E9QKW9_MOUSE;tr|A0A498WGG5|A0A498WGG5_MOUSE;sp|Q6ZPK0|PF21A_MOUSE;tr|A2AHG3|A2AHG3_MOUSE;tr|F6URE6|F6URE6_MOUSE;tr|D3Z764|D3Z764_MOUSE;tr|F6U6L3|F6U6L3_MOUSE	16;16;16;16;15;11;11;11;8;5;4	16;16;16;16;15;11;11;11;8;5;4	16;16;16;16;15;11;11;11;8;5;4	tr|E9PV92|E9PV92_MOUSE PHD finger protein 21A OS=Mus musculus OX=10090 GN=Phf21a PE=1 SV=2;tr|A2AHG4|A2AHG4_MOUSE PHD finger protein 21A OS=Mus musculus OX=10090 GN=Phf21a PE=1 SV=1;tr|E9QKW9|E9QKW9_MOUSE PHD finger protein 21A OS=Mus musculus OX=10090 GN=	PHD finger protein 21A	Phf21a	11	16	16	16	10	10	9	10	0	0	0	1	4	4	5	4	0	0	0	0	10	10	9	10	0	0	0	1	4	4	5	4	0	0	0	0	10	10	9	10	0	0
sp|Q9CR57|RL14_MOUSE;tr|A0A1L1SUF6|A0A1L1SUF6_MOUSE	sp|Q9CR57|RL14_MOUSE;tr|A0A1L1SUF6|A0A1L1SUF6_MOUSE	4;2	4;2	4;2	sp|Q9CR57|RL14_MOUSE 60S ribosomal protein L14 OS=Mus musculus OX=10090 GN=Rpl14 PE=1 SV=3;tr|A0A1L1SUF6|A0A1L1SUF6_MOUSE 60S ribosomal protein L14 (Fragment) OS=Mus musculus OX=10090 GN=Rpl14 PE=1 SV=1	60S ribosomal protein L14	Rpl14	2	4	4	4	4	2	2	1	2	4	3	3	4	1	1	3	1	2	2	2	4	2	2	1	2	4	3	3	4	1	1	3	1	2	2	2	4	2	2	1	2	4
sp|Q62093|SRSF2_MOUSE	sp|Q62093|SRSF2_MOUSE	3	3	3	sp|Q62093|SRSF2_MOUSE Serine/arginine-rich splicing factor 2 OS=Mus musculus OX=10090 GN=Srsf2 PE=1 SV=4	Serine/arginine-rich splicing factor 2	Srsf2	1	3	3	3	3	3	0	2	3	3	2	3	3	3	2	1	2	3	3	3	3	3	0	2	3	3	2	3	3	3	2	1	2	3	3	3	3	3	0	2	3	3
sp|O08784|TCOF_MOUSE;tr|H3BL37|H3BL37_MOUSE;tr|H3BIX0|H3BIX0_MOUSE;tr|F6R3V4|F6R3V4_MOUSE;tr|H3BK88|H3BK88_MOUSE	sp|O08784|TCOF_MOUSE;tr|H3BL37|H3BL37_MOUSE;tr|H3BIX0|H3BIX0_MOUSE;tr|F6R3V4|F6R3V4_MOUSE	18;18;13;11;4	18;18;13;11;4	18;18;13;11;4	sp|O08784|TCOF_MOUSE Treacle protein OS=Mus musculus OX=10090 GN=Tcof1 PE=1 SV=1;tr|H3BL37|H3BL37_MOUSE Treacle protein OS=Mus musculus OX=10090 GN=Tcof1 PE=1 SV=1;tr|H3BIX0|H3BIX0_MOUSE Treacle protein (Fragment) OS=Mus musculus OX=10090 GN=Tcof1 PE=1 SV=	Treacle protein	Tcof1	5	18	18	18	8	8	8	9	6	6	9	8	8	8	5	5	12	7	9	8	8	8	8	9	6	6	9	8	8	8	5	5	12	7	9	8	8	8	8	9	6	6
sp|Q9Z104|HM20B_MOUSE;tr|F7AVN4|F7AVN4_MOUSE;tr|Q05DT2|Q05DT2_MOUSE;tr|E9Q2W1|E9Q2W1_MOUSE	sp|Q9Z104|HM20B_MOUSE;tr|F7AVN4|F7AVN4_MOUSE;tr|Q05DT2|Q05DT2_MOUSE;tr|E9Q2W1|E9Q2W1_MOUSE	10;9;7;6	10;9;7;6	10;9;7;6	sp|Q9Z104|HM20B_MOUSE SWI/SNF-related matrix-associated actin-dependent regulator of chromatin subfamily E member 1-related OS=Mus musculus OX=10090 GN=Hmg20b PE=1 SV=1;tr|F7AVN4|F7AVN4_MOUSE SWI/SNF-related matrix-associated actin-dependent regulator of c	SWI/SNF-related matrix-associated actin-dependent regulator of chromatin subfamily E member 1-related	Hmg20b	4	10	10	10	5	7	8	7	2	0	0	1	3	5	3	5	0	0	0	0	5	7	8	7	2	0	0	1	3	5	3	5	0	0	0	0	5	7	8	7	2	0
sp|Q5SUF2|LC7L3_MOUSE;tr|F8WGA8|F8WGA8_MOUSE	sp|Q5SUF2|LC7L3_MOUSE	6;1	6;1	6;1	sp|Q5SUF2|LC7L3_MOUSE Luc7-like protein 3 OS=Mus musculus OX=10090 GN=Luc7l3 PE=1 SV=1	Luc7-like protein 3	Luc7l3	2	6	6	6	4	3	3	1	3	4	3	3	4	3	4	2	2	4	4	3	4	3	3	1	3	4	3	3	4	3	4	2	2	4	4	3	4	3	3	1	3	4
sp|P62082|RS7_MOUSE	sp|P62082|RS7_MOUSE	5	5	5	sp|P62082|RS7_MOUSE 40S ribosomal protein S7 OS=Mus musculus OX=10090 GN=Rps7 PE=2 SV=1	40S ribosomal protein S7	Rps7	1	5	5	5	3	1	1	0	2	1	3	0	2	1	0	1	3	2	0	1	3	1	1	0	2	1	3	0	2	1	0	1	3	2	0	1	3	1	1	0	2	1
tr|Q5SXR6|Q5SXR6_MOUSE;sp|Q68FD5|CLH1_MOUSE;tr|F6Z1R4|F6Z1R4_MOUSE	tr|Q5SXR6|Q5SXR6_MOUSE;sp|Q68FD5|CLH1_MOUSE	26;26;1	26;26;1	26;26;1	tr|Q5SXR6|Q5SXR6_MOUSE Clathrin heavy chain OS=Mus musculus OX=10090 GN=Cltc PE=1 SV=1;sp|Q68FD5|CLH1_MOUSE Clathrin heavy chain 1 OS=Mus musculus OX=10090 GN=Cltc PE=1 SV=3	Clathrin heavy chain	Cltc	3	26	26	26	4	11	10	8	11	8	4	8	14	9	15	14	0	0	0	1	4	11	10	8	11	8	4	8	14	9	15	14	0	0	0	1	4	11	10	8	11	8
sp|Q8BFZ3|ACTBL_MOUSE	sp|Q8BFZ3|ACTBL_MOUSE	7	2	2	sp|Q8BFZ3|ACTBL_MOUSE Beta-actin-like protein 2 OS=Mus musculus OX=10090 GN=Actbl2 PE=1 SV=1	Beta-actin-like protein 2	Actbl2	1	7	2	2	2	2	3	3	3	6	4	4	6	3	4	5	2	1	1	2	0	1	0	1	1	1	1	1	1	1	1	2	0	0	0	0	0	1	0	1	1	1
sp|Q5SFM8|RBM27_MOUSE	sp|Q5SFM8|RBM27_MOUSE	18	18	17	sp|Q5SFM8|RBM27_MOUSE RNA-binding protein 27 OS=Mus musculus OX=10090 GN=Rbm27 PE=1 SV=3	RNA-binding protein 27	Rbm27	1	18	18	17	5	5	3	5	8	3	5	4	3	3	5	4	9	9	7	3	5	5	3	5	8	3	5	4	3	3	5	4	9	9	7	3	4	4	3	5	7	2
tr|A0A140T8T4|A0A140T8T4_MOUSE;sp|P51410|RL9_MOUSE;tr|A0A0G2JES3|A0A0G2JES3_MOUSE;tr|D3Z629|D3Z629_MOUSE;tr|D3YZT0|D3YZT0_MOUSE;tr|A0A0G2JFQ3|A0A0G2JFQ3_MOUSE;tr|S4R1R7|S4R1R7_MOUSE	tr|A0A140T8T4|A0A140T8T4_MOUSE;sp|P51410|RL9_MOUSE;tr|A0A0G2JES3|A0A0G2JES3_MOUSE;tr|D3Z629|D3Z629_MOUSE;tr|D3YZT0|D3YZT0_MOUSE	8;8;7;5;4;3;1	8;8;7;5;4;3;1	8;8;7;5;4;3;1	tr|A0A140T8T4|A0A140T8T4_MOUSE 60S ribosomal protein L9 OS=Mus musculus OX=10090 GN=Rpl9-ps6 PE=3 SV=1;sp|P51410|RL9_MOUSE 60S ribosomal protein L9 OS=Mus musculus OX=10090 GN=Rpl9 PE=2 SV=2;tr|A0A0G2JES3|A0A0G2JES3_MOUSE 60S ribosomal protein L9 (Fragment	60S ribosomal protein L9	Rpl9-ps6	7	8	8	8	4	5	3	3	3	3	2	3	1	3	3	2	2	1	3	3	4	5	3	3	3	3	2	3	1	3	3	2	2	1	3	3	4	5	3	3	3	3
sp|Q8BG81|PDIP3_MOUSE;tr|Q3UDD3|Q3UDD3_MOUSE;tr|F6VR84|F6VR84_MOUSE	sp|Q8BG81|PDIP3_MOUSE;tr|Q3UDD3|Q3UDD3_MOUSE	10;10;4	10;10;4	10;10;4	sp|Q8BG81|PDIP3_MOUSE Polymerase delta-interacting protein 3 OS=Mus musculus OX=10090 GN=Poldip3 PE=1 SV=1;tr|Q3UDD3|Q3UDD3_MOUSE Polymerase delta-interacting protein 3 OS=Mus musculus OX=10090 GN=Poldip3 PE=1 SV=1	Polymerase delta-interacting protein 3	Poldip3	3	10	10	10	8	7	4	2	6	6	4	5	6	5	5	4	4	5	4	3	8	7	4	2	6	6	4	5	6	5	5	4	4	5	4	3	8	7	4	2	6	6
sp|O35691|PININ_MOUSE;tr|Q3TUQ5|Q3TUQ5_MOUSE	sp|O35691|PININ_MOUSE;tr|Q3TUQ5|Q3TUQ5_MOUSE	14;14	14;14	14;14	sp|O35691|PININ_MOUSE Pinin OS=Mus musculus OX=10090 GN=Pnn PE=1 SV=4;tr|Q3TUQ5|Q3TUQ5_MOUSE Pinin OS=Mus musculus OX=10090 GN=Pnn PE=1 SV=1	Pinin	Pnn	2	14	14	14	0	4	4	1	3	2	0	3	4	7	3	3	7	9	5	4	0	4	4	1	3	2	0	3	4	7	3	3	7	9	5	4	0	4	4	1	3	2
sp|Q8C2Q3|RBM14_MOUSE;tr|E9QL13|E9QL13_MOUSE;tr|J3QN51|J3QN51_MOUSE;tr|J3QPT3|J3QPT3_MOUSE;tr|B0LM42|B0LM42_MOUSE;tr|F7BGR7|F7BGR7_MOUSE	sp|Q8C2Q3|RBM14_MOUSE;tr|E9QL13|E9QL13_MOUSE	13;10;1;1;1;1	13;10;1;1;1;1	13;10;1;1;1;1	sp|Q8C2Q3|RBM14_MOUSE RNA-binding protein 14 OS=Mus musculus OX=10090 GN=Rbm14 PE=1 SV=1;tr|E9QL13|E9QL13_MOUSE RNA-binding protein 14 OS=Mus musculus OX=10090 GN=Rbm14 PE=1 SV=2	RNA-binding protein 14	Rbm14	6	13	13	13	4	4	5	5	6	4	0	3	6	2	5	6	6	8	4	3	4	4	5	5	6	4	0	3	6	2	5	6	6	8	4	3	4	4	5	5	6	4
tr|Q9DAE2|Q9DAE2_MOUSE	tr|Q9DAE2|Q9DAE2_MOUSE	4	4	4	tr|Q9DAE2|Q9DAE2_MOUSE RNA-binding motif protein, X-linked-like 2 OS=Mus musculus OX=10090 GN=Rbmxl2 PE=1 SV=1	RNA-binding motif protein, X-linked-like 2	Rbmxl2	1	4	4	4	3	3	2	1	3	2	1	1	1	1	1	2	2	2	2	2	3	3	2	1	3	2	1	1	1	1	1	2	2	2	2	2	3	3	2	1	3	2
tr|B1AXS8|B1AXS8_MOUSE;tr|B1AXS7|B1AXS7_MOUSE;sp|Q9JLM4|ZMYM3_MOUSE;tr|B1AXS6|B1AXS6_MOUSE;tr|B0R077|B0R077_MOUSE;tr|Q8CG95|Q8CG95_MOUSE;tr|Q32P02|Q32P02_MOUSE	tr|B1AXS8|B1AXS8_MOUSE;tr|B1AXS7|B1AXS7_MOUSE;sp|Q9JLM4|ZMYM3_MOUSE;tr|B1AXS6|B1AXS6_MOUSE	19;19;19;18;5;5;1	19;19;19;18;5;5;1	19;19;19;18;5;5;1	tr|B1AXS8|B1AXS8_MOUSE Zinc finger MYM-type protein 3 OS=Mus musculus OX=10090 GN=Zmym3 PE=1 SV=1;tr|B1AXS7|B1AXS7_MOUSE Zinc finger MYM-type protein 3 OS=Mus musculus OX=10090 GN=Zmym3 PE=1 SV=1;sp|Q9JLM4|ZMYM3_MOUSE Zinc finger MYM-type protein 3 OS=Mus	Zinc finger MYM-type protein 3	Zmym3	7	19	19	19	13	10	15	13	0	0	0	0	7	5	6	6	0	0	0	0	13	10	15	13	0	0	0	0	7	5	6	6	0	0	0	0	13	10	15	13	0	0
tr|E9Q175|E9Q175_MOUSE;tr|E9PVU0|E9PVU0_MOUSE;tr|E9Q3L1|E9Q3L1_MOUSE;tr|E9Q174|E9Q174_MOUSE;tr|V9GXM4|V9GXM4_MOUSE;tr|V9GX76|V9GX76_MOUSE;sp|Q64331|MYO6_MOUSE	tr|E9Q175|E9Q175_MOUSE;tr|E9PVU0|E9PVU0_MOUSE;tr|E9Q3L1|E9Q3L1_MOUSE;tr|E9Q174|E9Q174_MOUSE;tr|V9GXM4|V9GXM4_MOUSE;tr|V9GX76|V9GX76_MOUSE;sp|Q64331|MYO6_MOUSE	28;28;27;27;27;27;22	28;28;27;27;27;27;22	28;28;27;27;27;27;22	tr|E9Q175|E9Q175_MOUSE Unconventional myosin-6 OS=Mus musculus OX=10090 GN=Myo6 PE=1 SV=1;tr|E9PVU0|E9PVU0_MOUSE Unconventional myosin-6 OS=Mus musculus OX=10090 GN=Myo6 PE=1 SV=1;tr|E9Q3L1|E9Q3L1_MOUSE Unconventional myosin-6 OS=Mus musculus OX=10090 GN=M	Unconventional myosin-6	Myo6	7	28	28	28	6	8	6	7	12	12	12	14	18	15	13	15	1	3	0	3	6	8	6	7	12	12	12	14	18	15	13	15	1	3	0	3	6	8	6	7	12	12
sp|Q5UAK0|MIER1_MOUSE	sp|Q5UAK0|MIER1_MOUSE	16	16	16	sp|Q5UAK0|MIER1_MOUSE Mesoderm induction early response protein 1 OS=Mus musculus OX=10090 GN=Mier1 PE=1 SV=2	Mesoderm induction early response protein 1	Mier1	1	16	16	16	8	12	9	10	2	3	3	3	9	10	10	9	0	0	0	0	8	12	9	10	2	3	3	3	9	10	10	9	0	0	0	0	8	12	9	10	2	3
sp|Q8BTU1|CFA20_MOUSE;tr|A0A1D5RM82|A0A1D5RM82_MOUSE;tr|A0A1D5RLW3|A0A1D5RLW3_MOUSE	sp|Q8BTU1|CFA20_MOUSE	5;2;1	5;2;1	5;2;1	sp|Q8BTU1|CFA20_MOUSE Cilia- and flagella-associated protein 20 OS=Mus musculus OX=10090 GN=Cfap20 PE=1 SV=1	Cilia- and flagella-associated protein 20	Cfap20	3	5	5	5	2	0	0	0	2	1	2	1	1	0	1	2	4	2	2	2	2	0	0	0	2	1	2	1	1	0	1	2	4	2	2	2	2	0	0	0	2	1
sp|P99027|RLA2_MOUSE;tr|A0A5F8MPY2|A0A5F8MPY2_MOUSE	sp|P99027|RLA2_MOUSE;tr|A0A5F8MPY2|A0A5F8MPY2_MOUSE	5;3	5;3	5;3	sp|P99027|RLA2_MOUSE 60S acidic ribosomal protein P2 OS=Mus musculus OX=10090 GN=Rplp2 PE=1 SV=3;tr|A0A5F8MPY2|A0A5F8MPY2_MOUSE Uncharacterized protein OS=Mus musculus OX=10090 GN=Rplp2-ps1 PE=3 SV=1	60S acidic ribosomal protein P2	Rplp2	2	5	5	5	4	4	4	3	4	4	3	2	3	2	4	4	3	3	5	4	4	4	4	3	4	4	3	2	3	2	4	4	3	3	5	4	4	4	4	3	4	4
sp|P14131|RS16_MOUSE	sp|P14131|RS16_MOUSE	6	6	6	sp|P14131|RS16_MOUSE 40S ribosomal protein S16 OS=Mus musculus OX=10090 GN=Rps16 PE=1 SV=4	40S ribosomal protein S16	Rps16	1	6	6	6	2	1	1	1	3	2	2	1	3	2	2	1	4	3	4	3	2	1	1	1	3	2	2	1	3	2	2	1	4	3	4	3	2	1	1	1	3	2
tr|J3KMS6|J3KMS6_MOUSE;tr|O70518|O70518_MOUSE;tr|O70619|O70619_MOUSE	tr|J3KMS6|J3KMS6_MOUSE;tr|O70518|O70518_MOUSE	9;5;4	5;1;1	3;1;1	tr|J3KMS6|J3KMS6_MOUSE Predicted gene, 21818 OS=Mus musculus OX=10090 GN=Gm21818 PE=4 SV=1;tr|O70518|O70518_MOUSE 2-cell-stage, variable group, member 3 OS=Mus musculus OX=10090 GN=Tcstv3 PE=2 SV=1	Predicted gene, 21818	Gm21818	3	9	5	3	0	0	0	0	5	5	7	5	5	4	3	5	0	0	0	0	0	0	0	0	3	4	5	4	4	3	3	4	0	0	0	0	0	0	0	0	1	2
sp|Q9D7S7|RL22L_MOUSE	sp|Q9D7S7|RL22L_MOUSE	4	4	4	sp|Q9D7S7|RL22L_MOUSE 60S ribosomal protein L22-like 1 OS=Mus musculus OX=10090 GN=Rpl22l1 PE=1 SV=1	60S ribosomal protein L22-like 1	Rpl22l1	1	4	4	4	2	2	1	0	3	2	3	3	3	2	2	2	4	1	3	2	2	2	1	0	3	2	3	3	3	2	2	2	4	1	3	2	2	2	1	0	3	2
sp|Q7TNC4|LC7L2_MOUSE;tr|E9Q715|E9Q715_MOUSE;tr|Q05CX5|Q05CX5_MOUSE	sp|Q7TNC4|LC7L2_MOUSE;tr|E9Q715|E9Q715_MOUSE;tr|Q05CX5|Q05CX5_MOUSE	7;5;5	5;3;3	5;3;3	sp|Q7TNC4|LC7L2_MOUSE Putative RNA-binding protein Luc7-like 2 OS=Mus musculus OX=10090 GN=Luc7l2 PE=1 SV=1;tr|E9Q715|E9Q715_MOUSE Putative RNA-binding protein Luc7-like 2 OS=Mus musculus OX=10090 GN=Luc7l2 PE=1 SV=1;tr|Q05CX5|Q05CX5_MOUSE Luc7l2 protein O	Putative RNA-binding protein Luc7-like 2	Luc7l2	3	7	5	5	4	4	2	1	3	6	3	3	3	4	4	4	4	5	3	2	3	3	2	1	3	5	3	3	3	4	4	4	4	5	3	2	3	3	2	1	3	5
sp|P62960|YBOX1_MOUSE;tr|A2BGG7|A2BGG7_MOUSE;tr|A0A0A0MQD2|A0A0A0MQD2_MOUSE	sp|P62960|YBOX1_MOUSE;tr|A2BGG7|A2BGG7_MOUSE	11;6;3	11;6;3	8;6;0	sp|P62960|YBOX1_MOUSE Y-box-binding protein 1 OS=Mus musculus OX=10090 GN=Ybx1 PE=1 SV=3;tr|A2BGG7|A2BGG7_MOUSE Y-box-binding protein 1 (Fragment) OS=Mus musculus OX=10090 GN=Ybx1 PE=1 SV=1	Y-box-binding protein 1	Ybx1	3	11	11	8	7	5	3	4	7	7	7	6	8	7	7	7	8	8	6	7	7	5	3	4	7	7	7	6	8	7	7	7	8	8	6	7	5	5	2	4	5	4
tr|E9PYZ7|E9PYZ7_MOUSE	tr|E9PYZ7|E9PYZ7_MOUSE	15	14	2	tr|E9PYZ7|E9PYZ7_MOUSE RNA-binding protein 26 OS=Mus musculus OX=10090 GN=Rbm26 PE=1 SV=1	RNA-binding protein 26	Rbm26	1	15	14	2	8	6	6	6	6	8	5	3	6	7	4	4	8	7	9	8	7	5	6	6	5	7	4	2	5	6	3	3	8	7	8	7	0	1	0	1	1	0
sp|P62281|RS11_MOUSE;tr|A0A1B0GRR3|A0A1B0GRR3_MOUSE;tr|A0A1B0GSE8|A0A1B0GSE8_MOUSE	sp|P62281|RS11_MOUSE;tr|A0A1B0GRR3|A0A1B0GRR3_MOUSE;tr|A0A1B0GSE8|A0A1B0GSE8_MOUSE	6;5;5	6;5;5	6;5;5	sp|P62281|RS11_MOUSE 40S ribosomal protein S11 OS=Mus musculus OX=10090 GN=Rps11 PE=1 SV=3;tr|A0A1B0GRR3|A0A1B0GRR3_MOUSE 40S ribosomal protein S11 OS=Mus musculus OX=10090 GN=Rps11 PE=1 SV=1;tr|A0A1B0GSE8|A0A1B0GSE8_MOUSE 40S ribosomal protein S11 (Fragme	40S ribosomal protein S11	Rps11	3	6	6	6	3	2	1	3	3	4	2	1	2	2	1	3	5	4	3	3	3	2	1	3	3	4	2	1	2	2	1	3	5	4	3	3	3	2	1	3	3	4
tr|A0A3B2WDD2|A0A3B2WDD2_MOUSE;tr|A0A3B2WBL1|A0A3B2WBL1_MOUSE;tr|Q5XJF6|Q5XJF6_MOUSE;sp|P53026|RL10A_MOUSE;tr|A0A3B2W824|A0A3B2W824_MOUSE;tr|A0A3B2W820|A0A3B2W820_MOUSE	tr|A0A3B2WDD2|A0A3B2WDD2_MOUSE;tr|A0A3B2WBL1|A0A3B2WBL1_MOUSE;tr|Q5XJF6|Q5XJF6_MOUSE;sp|P53026|RL10A_MOUSE;tr|A0A3B2W824|A0A3B2W824_MOUSE;tr|A0A3B2W820|A0A3B2W820_MOUSE	6;6;6;5;4;3	6;6;6;5;4;3	6;6;6;5;4;3	tr|A0A3B2WDD2|A0A3B2WDD2_MOUSE Ribosomal protein OS=Mus musculus OX=10090 GN=Rpl10a PE=1 SV=1;tr|A0A3B2WBL1|A0A3B2WBL1_MOUSE Ribosomal protein OS=Mus musculus OX=10090 GN=Rpl10a PE=1 SV=1;tr|Q5XJF6|Q5XJF6_MOUSE Ribosomal protein OS=Mus musculus OX=10090 GN	Ribosomal protein	Rpl10a	6	6	6	6	3	3	3	2	3	3	2	1	4	2	4	4	2	3	3	2	3	3	3	2	3	3	2	1	4	2	4	4	2	3	3	2	3	3	3	2	3	3
tr|A0A2I3BQF4|A0A2I3BQF4_MOUSE;sp|P62889|RL30_MOUSE	tr|A0A2I3BQF4|A0A2I3BQF4_MOUSE;sp|P62889|RL30_MOUSE	5;5	5;5	5;5	tr|A0A2I3BQF4|A0A2I3BQF4_MOUSE 60S ribosomal protein L30 OS=Mus musculus OX=10090 GN=Rpl30 PE=1 SV=1;sp|P62889|RL30_MOUSE 60S ribosomal protein L30 OS=Mus musculus OX=10090 GN=Rpl30 PE=1 SV=2	60S ribosomal protein L30	Rpl30	2	5	5	5	2	2	1	2	3	4	4	4	4	4	2	4	3	4	4	4	2	2	1	2	3	4	4	4	4	4	2	4	3	4	4	4	2	2	1	2	3	4
sp|P27659|RL3_MOUSE;tr|A0A087WNS0|A0A087WNS0_MOUSE;tr|A0A087WQK0|A0A087WQK0_MOUSE;tr|A0A2R8VHN4|A0A2R8VHN4_MOUSE	sp|P27659|RL3_MOUSE	8;3;3;1	8;3;3;1	8;3;3;1	sp|P27659|RL3_MOUSE 60S ribosomal protein L3 OS=Mus musculus OX=10090 GN=Rpl3 PE=1 SV=3	60S ribosomal protein L3	Rpl3	4	8	8	8	5	4	2	2	4	5	3	4	3	4	2	1	3	3	2	4	5	4	2	2	4	5	3	4	3	4	2	1	3	3	2	4	5	4	2	2	4	5
sp|P28798|GRN_MOUSE;tr|Q3U9N4|Q3U9N4_MOUSE;tr|H3BJE0|H3BJE0_MOUSE;tr|H3BLC9|H3BLC9_MOUSE;tr|H3BJ90|H3BJ90_MOUSE	sp|P28798|GRN_MOUSE;tr|Q3U9N4|Q3U9N4_MOUSE	12;12;4;3;3	12;12;4;3;3	12;12;4;3;3	sp|P28798|GRN_MOUSE Progranulin OS=Mus musculus OX=10090 GN=Grn PE=1 SV=2;tr|Q3U9N4|Q3U9N4_MOUSE Progranulin OS=Mus musculus OX=10090 GN=Grn PE=1 SV=1	Progranulin	Grn	5	12	12	12	3	3	2	6	5	5	5	6	9	6	4	7	6	4	4	5	3	3	2	6	5	5	5	6	9	6	4	7	6	4	4	5	3	3	2	6	5	5
sp|Q6ZWV3|RL10_MOUSE;tr|I7HLV2|I7HLV2_MOUSE;tr|A0A1B0GXC3|A0A1B0GXC3_MOUSE	sp|Q6ZWV3|RL10_MOUSE;tr|I7HLV2|I7HLV2_MOUSE	3;3;1	3;3;1	1;1;0	sp|Q6ZWV3|RL10_MOUSE 60S ribosomal protein L10 OS=Mus musculus OX=10090 GN=Rpl10 PE=1 SV=3;tr|I7HLV2|I7HLV2_MOUSE 60S ribosomal protein L10 (Fragment) OS=Mus musculus OX=10090 GN=Rpl10 PE=1 SV=1	60S ribosomal protein L10	Rpl10	3	3	3	1	2	1	2	1	2	1	2	3	2	2	2	2	1	0	1	2	2	1	2	1	2	1	2	3	2	2	2	2	1	0	1	2	1	1	1	1	1	0
sp|P62309|RUXG_MOUSE	sp|P62309|RUXG_MOUSE	2	2	2	sp|P62309|RUXG_MOUSE Small nuclear ribonucleoprotein G OS=Mus musculus OX=10090 GN=Snrpg PE=1 SV=1	Small nuclear ribonucleoprotein G	Snrpg	1	2	2	2	2	2	1	2	1	1	1	0	1	2	1	2	0	2	0	1	2	2	1	2	1	1	1	0	1	2	1	2	0	2	0	1	2	2	1	2	1	1
sp|P68254|1433T_MOUSE	sp|P68254|1433T_MOUSE	8	6	6	sp|P68254|1433T_MOUSE 14-3-3 protein theta OS=Mus musculus OX=10090 GN=Ywhaq PE=1 SV=1	14-3-3 protein theta	Ywhaq	1	8	6	6	2	2	1	2	4	0	6	3	4	5	3	4	3	6	3	5	2	2	1	2	4	0	5	3	4	4	3	4	2	6	2	3	2	2	1	2	4	0
tr|S4R1M2|S4R1M2_MOUSE;sp|D3YXK2|SAFB1_MOUSE;tr|S4R2Q5|S4R2Q5_MOUSE	tr|S4R1M2|S4R1M2_MOUSE;sp|D3YXK2|SAFB1_MOUSE	14;14;2	14;14;2	7;7;2	tr|S4R1M2|S4R1M2_MOUSE Scaffold attachment factor B1 OS=Mus musculus OX=10090 GN=Safb PE=1 SV=1;sp|D3YXK2|SAFB1_MOUSE Scaffold attachment factor B1 OS=Mus musculus OX=10090 GN=Safb PE=1 SV=2	Scaffold attachment factor B1	Safb	3	14	14	7	6	4	3	4	7	6	4	6	6	6	6	6	9	7	6	7	6	4	3	4	7	6	4	6	6	6	6	6	9	7	6	7	3	2	2	3	4	3
sp|E9Q634|MYO1E_MOUSE;tr|G3V011|G3V011_MOUSE;tr|Q8CG29|Q8CG29_MOUSE;sp|P70248|MYO1F_MOUSE;tr|A0A1L1STM1|A0A1L1STM1_MOUSE	sp|E9Q634|MYO1E_MOUSE	24;4;4;4;1	24;4;4;4;1	24;4;4;4;1	sp|E9Q634|MYO1E_MOUSE Unconventional myosin-Ie OS=Mus musculus OX=10090 GN=Myo1e PE=1 SV=1	Unconventional myosin-Ie	Myo1e	5	24	24	24	7	2	3	2	6	5	6	7	11	8	6	9	2	1	1	1	7	2	3	2	6	5	6	7	11	8	6	9	2	1	1	1	7	2	3	2	6	5
tr|G3X956|G3X956_MOUSE;sp|Q920B9|SP16H_MOUSE	tr|G3X956|G3X956_MOUSE;sp|Q920B9|SP16H_MOUSE	16;16	16;16	16;16	tr|G3X956|G3X956_MOUSE FACT complex subunit OS=Mus musculus OX=10090 GN=Supt16 PE=1 SV=1;sp|Q920B9|SP16H_MOUSE FACT complex subunit SPT16 OS=Mus musculus OX=10090 GN=Supt16h PE=1 SV=2	FACT complex subunit	Supt16	2	16	16	16	8	4	4	4	5	4	3	3	5	5	5	4	9	7	8	6	8	4	4	4	5	4	3	3	5	5	5	4	9	7	8	6	8	4	4	4	5	4
sp|Q9QXK7|CPSF3_MOUSE;tr|A0A1Y7VLY3|A0A1Y7VLY3_MOUSE;tr|A0A1Y7VIZ9|A0A1Y7VIZ9_MOUSE;tr|A0A1Y7VJ97|A0A1Y7VJ97_MOUSE;tr|A0A1Y7VNI9|A0A1Y7VNI9_MOUSE	sp|Q9QXK7|CPSF3_MOUSE;tr|A0A1Y7VLY3|A0A1Y7VLY3_MOUSE	16;12;3;3;1	16;12;3;3;1	16;12;3;3;1	sp|Q9QXK7|CPSF3_MOUSE Cleavage and polyadenylation specificity factor subunit 3 OS=Mus musculus OX=10090 GN=Cpsf3 PE=1 SV=2;tr|A0A1Y7VLY3|A0A1Y7VLY3_MOUSE Cleavage and polyadenylation-specificity factor subunit 3 OS=Mus musculus OX=10090 GN=Cpsf3 PE=1 SV=1	Cleavage and polyadenylation specificity factor subunit 3	Cpsf3	5	16	16	16	5	4	2	4	9	3	1	2	6	3	3	4	10	9	9	6	5	4	2	4	9	3	1	2	6	3	3	4	10	9	9	6	5	4	2	4	9	3
sp|P28658|ATX10_MOUSE	sp|P28658|ATX10_MOUSE	12	12	12	sp|P28658|ATX10_MOUSE Ataxin-10 OS=Mus musculus OX=10090 GN=Atxn10 PE=1 SV=2	Ataxin-10	Atxn10	1	12	12	12	1	1	1	3	5	9	6	5	4	3	4	4	1	2	1	1	1	1	1	3	5	9	6	5	4	3	4	4	1	2	1	1	1	1	1	3	5	9
sp|Q8K4Z5|SF3A1_MOUSE	sp|Q8K4Z5|SF3A1_MOUSE	12	12	12	sp|Q8K4Z5|SF3A1_MOUSE Splicing factor 3A subunit 1 OS=Mus musculus OX=10090 GN=Sf3a1 PE=1 SV=1	Splicing factor 3A subunit 1	Sf3a1	1	12	12	12	6	2	3	3	5	6	5	4	5	4	4	5	8	7	5	8	6	2	3	3	5	6	5	4	5	4	4	5	8	7	5	8	6	2	3	3	5	6
sp|Q6PE01|SNR40_MOUSE	sp|Q6PE01|SNR40_MOUSE	13	13	13	sp|Q6PE01|SNR40_MOUSE U5 small nuclear ribonucleoprotein 40 kDa protein OS=Mus musculus OX=10090 GN=Snrnp40 PE=1 SV=1	U5 small nuclear ribonucleoprotein 40 kDa protein	Snrnp40	1	13	13	13	5	3	3	1	5	5	6	3	5	5	6	3	10	9	5	8	5	3	3	1	5	5	6	3	5	5	6	3	10	9	5	8	5	3	3	1	5	5
sp|Q9Z315|SNUT1_MOUSE;tr|A0A494B9E9|A0A494B9E9_MOUSE	sp|Q9Z315|SNUT1_MOUSE	20;3	20;3	20;3	sp|Q9Z315|SNUT1_MOUSE U4/U6.U5 tri-snRNP-associated protein 1 OS=Mus musculus OX=10090 GN=Sart1 PE=1 SV=1	U4/U6.U5 tri-snRNP-associated protein 1	Sart1	2	20	20	20	4	5	6	6	8	6	7	7	9	5	7	6	11	7	4	4	4	5	6	6	8	6	7	7	9	5	7	6	11	7	4	4	4	5	6	6	8	6
tr|Q8R5L1|Q8R5L1_MOUSE;sp|O35658|C1QBP_MOUSE	tr|Q8R5L1|Q8R5L1_MOUSE;sp|O35658|C1QBP_MOUSE	6;5	6;5	6;5	tr|Q8R5L1|Q8R5L1_MOUSE Complement component 1 Q subcomponent-binding protein, mitochondrial OS=Mus musculus OX=10090 GN=C1qbp PE=1 SV=1;sp|O35658|C1QBP_MOUSE Complement component 1 Q subcomponent-binding protein, mitochondrial OS=Mus musculus OX=10090 GN=C	Complement component 1 Q subcomponent-binding protein, mitochondrial	C1qbp	2	6	6	6	2	2	2	2	2	3	4	3	2	4	4	3	5	4	4	2	2	2	2	2	2	3	4	3	2	4	4	3	5	4	4	2	2	2	2	2	2	3
sp|Q9R1C7|PR40A_MOUSE;tr|A0A1B0GRU8|A0A1B0GRU8_MOUSE;tr|A2AQW6|A2AQW6_MOUSE;tr|A0A1B0GSF1|A0A1B0GSF1_MOUSE	sp|Q9R1C7|PR40A_MOUSE;tr|A0A1B0GRU8|A0A1B0GRU8_MOUSE	16;14;2;2	16;14;2;2	16;14;2;2	sp|Q9R1C7|PR40A_MOUSE Pre-mRNA-processing factor 40 homolog A OS=Mus musculus OX=10090 GN=Prpf40a PE=1 SV=1;tr|A0A1B0GRU8|A0A1B0GRU8_MOUSE Pre-mRNA-processing factor 40 homolog A OS=Mus musculus OX=10090 GN=Prpf40a PE=1 SV=1	Pre-mRNA-processing factor 40 homolog A	Prpf40a	4	16	16	16	4	4	0	2	8	3	4	2	5	7	2	7	9	5	5	3	4	4	0	2	8	3	4	2	5	7	2	7	9	5	5	3	4	4	0	2	8	3
sp|B1AWL2|ZN462_MOUSE;tr|B1AWL4|B1AWL4_MOUSE;tr|B1AWL5|B1AWL5_MOUSE	sp|B1AWL2|ZN462_MOUSE;tr|B1AWL4|B1AWL4_MOUSE;tr|B1AWL5|B1AWL5_MOUSE	31;20;20	31;20;20	31;20;20	sp|B1AWL2|ZN462_MOUSE Zinc finger protein 462 OS=Mus musculus OX=10090 GN=Znf462 PE=1 SV=1;tr|B1AWL4|B1AWL4_MOUSE Zinc finger protein 462 OS=Mus musculus OX=10090 GN=Zfp462 PE=1 SV=1;tr|B1AWL5|B1AWL5_MOUSE Zinc finger protein 462 OS=Mus musculus OX=10090 G	Zinc finger protein 462	Znf462	3	31	31	31	18	14	15	17	0	0	0	0	2	0	0	1	1	0	0	0	18	14	15	17	0	0	0	0	2	0	0	1	1	0	0	0	18	14	15	17	0	0
sp|P70670|NACAM_MOUSE;sp|Q60817|NACA_MOUSE	sp|P70670|NACAM_MOUSE;sp|Q60817|NACA_MOUSE	6;5	6;5	6;5	sp|P70670|NACAM_MOUSE Nascent polypeptide-associated complex subunit alpha, muscle-specific form OS=Mus musculus OX=10090 GN=Naca PE=1 SV=2;sp|Q60817|NACA_MOUSE Nascent polypeptide-associated complex subunit alpha OS=Mus musculus OX=10090 GN=Naca PE=1 SV=1	Nascent polypeptide-associated complex subunit alpha, muscle-specific form	Naca	2	6	6	6	2	2	2	2	3	3	3	1	5	3	2	4	1	3	5	1	2	2	2	2	3	3	3	1	5	3	2	4	1	3	5	1	2	2	2	2	3	3
sp|P57784|RU2A_MOUSE;tr|G5E883|G5E883_MOUSE;tr|A0A0U1RNZ6|A0A0U1RNZ6_MOUSE	sp|P57784|RU2A_MOUSE	7;2;1	7;2;1	7;2;1	sp|P57784|RU2A_MOUSE U2 small nuclear ribonucleoprotein A OS=Mus musculus OX=10090 GN=Snrpa1 PE=1 SV=2	U2 small nuclear ribonucleoprotein A	Snrpa1	3	7	7	7	3	4	2	2	4	0	1	1	0	0	2	3	4	4	3	5	3	4	2	2	4	0	1	1	0	0	2	3	4	4	3	5	3	4	2	2	4	0
sp|F8VPQ2|ARI4A_MOUSE;tr|E9Q9V1|E9Q9V1_MOUSE;tr|Q8BY40|Q8BY40_MOUSE	sp|F8VPQ2|ARI4A_MOUSE	17;8;4	17;8;4	17;8;4	sp|F8VPQ2|ARI4A_MOUSE AT-rich interactive domain-containing protein 4A OS=Mus musculus OX=10090 GN=Arid4a PE=1 SV=1	AT-rich interactive domain-containing protein 4A	Arid4a	3	17	17	17	8	9	10	11	9	8	10	10	11	9	8	7	0	0	0	0	8	9	10	11	9	8	10	10	11	9	8	7	0	0	0	0	8	9	10	11	9	8
sp|Q01320|TOP2A_MOUSE;sp|Q64511|TOP2B_MOUSE	sp|Q01320|TOP2A_MOUSE	17;3	17;3	17;3	sp|Q01320|TOP2A_MOUSE DNA topoisomerase 2-alpha OS=Mus musculus OX=10090 GN=Top2a PE=1 SV=2	DNA topoisomerase 2-alpha	Top2a	2	17	17	17	5	6	8	8	2	4	4	5	4	3	5	5	8	10	6	4	5	6	8	8	2	4	4	5	4	3	5	5	8	10	6	4	5	6	8	8	2	4
sp|P62754|RS6_MOUSE	sp|P62754|RS6_MOUSE	3	3	3	sp|P62754|RS6_MOUSE 40S ribosomal protein S6 OS=Mus musculus OX=10090 GN=Rps6 PE=1 SV=1	40S ribosomal protein S6	Rps6	1	3	3	3	1	1	1	1	1	1	1	0	2	1	2	1	1	0	1	1	1	1	1	1	1	1	1	0	2	1	2	1	1	0	1	1	1	1	1	1	1	1
sp|Q8BFQ4|WDR82_MOUSE;tr|A0A1L1SRB6|A0A1L1SRB6_MOUSE	sp|Q8BFQ4|WDR82_MOUSE	8;1	8;1	8;1	sp|Q8BFQ4|WDR82_MOUSE WD repeat-containing protein 82 OS=Mus musculus OX=10090 GN=Wdr82 PE=1 SV=1	WD repeat-containing protein 82	Wdr82	2	8	8	8	3	3	1	2	6	2	2	3	2	4	2	2	3	5	3	2	3	3	1	2	6	2	2	3	2	4	2	2	3	5	3	2	3	3	1	2	6	2
sp|Q60865|CAPR1_MOUSE;tr|F6YP03|F6YP03_MOUSE;tr|F6YLI0|F6YLI0_MOUSE;tr|A2BH47|A2BH47_MOUSE	sp|Q60865|CAPR1_MOUSE	8;2;2;1	8;2;2;1	8;2;2;1	sp|Q60865|CAPR1_MOUSE Caprin-1 OS=Mus musculus OX=10090 GN=Caprin1 PE=1 SV=2	Caprin-1	Caprin1	4	8	8	8	6	1	3	1	6	3	5	4	2	1	1	3	6	4	2	3	6	1	3	1	6	3	5	4	2	1	1	3	6	4	2	3	6	1	3	1	6	3
tr|Q9CQM8|Q9CQM8_MOUSE;sp|O09167|RL21_MOUSE	tr|Q9CQM8|Q9CQM8_MOUSE;sp|O09167|RL21_MOUSE	1;1	1;1	1;1	tr|Q9CQM8|Q9CQM8_MOUSE 60S ribosomal protein L21 OS=Mus musculus OX=10090 GN=Rpl21 PE=1 SV=1;sp|O09167|RL21_MOUSE 60S ribosomal protein L21 OS=Mus musculus OX=10090 GN=Rpl21 PE=1 SV=3	60S ribosomal protein L21	Rpl21	2	1	1	1	1	1	1	1	1	1	1	1	1	1	1	1	1	1	1	0	1	1	1	1	1	1	1	1	1	1	1	1	1	1	1	0	1	1	1	1	1	1
sp|Q8BMK4|CKAP4_MOUSE	sp|Q8BMK4|CKAP4_MOUSE	16	16	16	sp|Q8BMK4|CKAP4_MOUSE Cytoskeleton-associated protein 4 OS=Mus musculus OX=10090 GN=Ckap4 PE=1 SV=2	Cytoskeleton-associated protein 4	Ckap4	1	16	16	16	8	7	5	8	11	6	9	4	6	3	4	5	8	9	6	3	8	7	5	8	11	6	9	4	6	3	4	5	8	9	6	3	8	7	5	8	11	6
sp|Q80TS5|ZN423_MOUSE;tr|G3UW89|G3UW89_MOUSE;tr|G3UZP1|G3UZP1_MOUSE	sp|Q80TS5|ZN423_MOUSE;tr|G3UW89|G3UW89_MOUSE	29;28;1	29;28;1	25;24;1	sp|Q80TS5|ZN423_MOUSE Zinc finger protein 423 OS=Mus musculus OX=10090 GN=Znf423 PE=1 SV=2;tr|G3UW89|G3UW89_MOUSE Zinc finger protein 423 OS=Mus musculus OX=10090 GN=Zfp423 PE=1 SV=1	Zinc finger protein 423	Znf423	3	29	29	25	14	15	13	12	0	0	0	0	4	4	2	1	0	0	0	0	14	15	13	12	0	0	0	0	4	4	2	1	0	0	0	0	12	12	10	9	0	0
tr|A2AW05|A2AW05_MOUSE;sp|Q08943|SSRP1_MOUSE	tr|A2AW05|A2AW05_MOUSE;sp|Q08943|SSRP1_MOUSE	11;11	11;11	11;11	tr|A2AW05|A2AW05_MOUSE FACT complex subunit SSRP1 (Fragment) OS=Mus musculus OX=10090 GN=Ssrp1 PE=1 SV=1;sp|Q08943|SSRP1_MOUSE FACT complex subunit SSRP1 OS=Mus musculus OX=10090 GN=Ssrp1 PE=1 SV=2	FACT complex subunit SSRP1 (Fragment)	Ssrp1	2	11	11	11	6	3	4	4	3	3	6	2	3	2	2	3	6	5	5	3	6	3	4	4	3	3	6	2	3	2	2	3	6	5	5	3	6	3	4	4	3	3
tr|Q5SQB0|Q5SQB0_MOUSE;sp|Q61937|NPM_MOUSE;tr|Q9DAY9|Q9DAY9_MOUSE;tr|Q5SQB5|Q5SQB5_MOUSE	tr|Q5SQB0|Q5SQB0_MOUSE;sp|Q61937|NPM_MOUSE;tr|Q9DAY9|Q9DAY9_MOUSE;tr|Q5SQB5|Q5SQB5_MOUSE	7;7;6;6	7;7;6;6	7;7;6;6	tr|Q5SQB0|Q5SQB0_MOUSE Nucleophosmin OS=Mus musculus OX=10090 GN=Npm1 PE=1 SV=1;sp|Q61937|NPM_MOUSE Nucleophosmin OS=Mus musculus OX=10090 GN=Npm1 PE=1 SV=1;tr|Q9DAY9|Q9DAY9_MOUSE Nucleophosmin OS=Mus musculus OX=10090 GN=Npm1 PE=1 SV=1;tr|Q5SQB5|Q5SQB5_MO	Nucleophosmin	Npm1	4	7	7	7	5	4	5	5	5	3	4	5	3	3	2	1	2	1	4	5	5	4	5	5	5	3	4	5	3	3	2	1	2	1	4	5	5	4	5	5	5	3
tr|E9Q3F7|E9Q3F7_MOUSE;sp|Q7TN75|PEG10_MOUSE;tr|H3BJQ1|H3BJQ1_MOUSE	tr|E9Q3F7|E9Q3F7_MOUSE;sp|Q7TN75|PEG10_MOUSE;tr|H3BJQ1|H3BJQ1_MOUSE	14;14;8	14;14;8	14;14;8	tr|E9Q3F7|E9Q3F7_MOUSE Retrotransposon-derived protein PEG10 OS=Mus musculus OX=10090 GN=Peg10 PE=1 SV=1;sp|Q7TN75|PEG10_MOUSE Retrotransposon-derived protein PEG10 OS=Mus musculus OX=10090 GN=Peg10 PE=1 SV=2;tr|H3BJQ1|H3BJQ1_MOUSE Retrotransposon-derived	Retrotransposon-derived protein PEG10	Peg10	3	14	14	14	0	1	0	0	7	7	7	8	4	6	3	5	0	0	0	0	0	1	0	0	7	7	7	8	4	6	3	5	0	0	0	0	0	1	0	0	7	7
sp|Q8C9B9|DIDO1_MOUSE;tr|A0A0R4J0L7|A0A0R4J0L7_MOUSE	sp|Q8C9B9|DIDO1_MOUSE	29;9	29;9	29;9	sp|Q8C9B9|DIDO1_MOUSE Death-inducer obliterator 1 OS=Mus musculus OX=10090 GN=Dido1 PE=1 SV=4	Death-inducer obliterator 1	Dido1	2	29	29	29	9	5	6	7	15	12	13	13	16	10	10	12	14	13	9	6	9	5	6	7	15	12	13	13	16	10	10	12	14	13	9	6	9	5	6	7	15	12
tr|Q6ZWQ9|Q6ZWQ9_MOUSE;tr|D3YV37|D3YV37_MOUSE	tr|Q6ZWQ9|Q6ZWQ9_MOUSE;tr|D3YV37|D3YV37_MOUSE	8;4	1;1	1;1	tr|Q6ZWQ9|Q6ZWQ9_MOUSE Myosin, light chain 12A, regulatory, non-sarcomeric OS=Mus musculus OX=10090 GN=Myl12a PE=1 SV=1;tr|D3YV37|D3YV37_MOUSE Myosin, light chain 12A, regulatory, non-sarcomeric (Fragment) OS=Mus musculus OX=10090 GN=Myl12a PE=1 SV=1	Myosin, light chain 12A, regulatory, non-sarcomeric	Myl12a	2	8	1	1	2	3	2	3	8	7	4	5	4	5	8	5	4	3	4	2	1	1	1	1	1	1	1	1	1	1	1	1	0	0	0	0	1	1	1	1	1	1
sp|Q3UXZ9|KDM5A_MOUSE;tr|A0A0N4SVA7|A0A0N4SVA7_MOUSE;tr|Q921T5|Q921T5_MOUSE;tr|F7BXT3|F7BXT3_MOUSE;sp|Q80Y84|KDM5B_MOUSE;sp|Q62240|KDM5D_MOUSE;sp|P41230|KDM5C_MOUSE	sp|Q3UXZ9|KDM5A_MOUSE;tr|A0A0N4SVA7|A0A0N4SVA7_MOUSE	23;13;6;1;1;1;1	23;13;6;1;1;1;1	23;13;6;1;1;1;1	sp|Q3UXZ9|KDM5A_MOUSE Lysine-specific demethylase 5A OS=Mus musculus OX=10090 GN=Kdm5a PE=1 SV=2;tr|A0A0N4SVA7|A0A0N4SVA7_MOUSE [Histone H3]-trimethyl-L-lysine(4) demethylase OS=Mus musculus OX=10090 GN=Kdm5a PE=1 SV=1	Lysine-specific demethylase 5A	Kdm5a	7	23	23	23	6	7	11	14	5	10	10	8	7	10	10	9	0	0	0	0	6	7	11	14	5	10	10	8	7	10	10	9	0	0	0	0	6	7	11	14	5	10
sp|O35218|CPSF2_MOUSE	sp|O35218|CPSF2_MOUSE	18	18	18	sp|O35218|CPSF2_MOUSE Cleavage and polyadenylation specificity factor subunit 2 OS=Mus musculus OX=10090 GN=Cpsf2 PE=1 SV=1	Cleavage and polyadenylation specificity factor subunit 2	Cpsf2	1	18	18	18	7	3	5	3	7	5	1	5	5	5	2	8	7	8	7	6	7	3	5	3	7	5	1	5	5	5	2	8	7	8	7	6	7	3	5	3	7	5
sp|Q99KP6|PRP19_MOUSE	sp|Q99KP6|PRP19_MOUSE	12	12	12	sp|Q99KP6|PRP19_MOUSE Pre-mRNA-processing factor 19 OS=Mus musculus OX=10090 GN=Prpf19 PE=1 SV=1	Pre-mRNA-processing factor 19	Prpf19	1	12	12	12	4	5	5	4	8	4	4	4	5	5	5	4	9	5	5	6	4	5	5	4	8	4	4	4	5	5	5	4	9	5	5	6	4	5	5	4	8	4
tr|B1AYU4|B1AYU4_MOUSE;tr|A2AK44|A2AK44_MOUSE;tr|A2AK42|A2AK42_MOUSE;tr|B1AYU7|B1AYU7_MOUSE;sp|Q8C5N3|CWC22_MOUSE;tr|J3QNR0|J3QNR0_MOUSE;tr|J3QM48|J3QM48_MOUSE;tr|B1AYU8|B1AYU8_MOUSE	tr|B1AYU4|B1AYU4_MOUSE;tr|A2AK44|A2AK44_MOUSE;tr|A2AK42|A2AK42_MOUSE;tr|B1AYU7|B1AYU7_MOUSE;sp|Q8C5N3|CWC22_MOUSE	5;5;5;5;5;2;2;1	5;5;5;5;5;2;2;1	5;5;5;5;5;2;2;1	tr|B1AYU4|B1AYU4_MOUSE Pre-mRNA-splicing factor CWC22 homolog OS=Mus musculus OX=10090 GN=Cwc22 PE=1 SV=1;tr|A2AK44|A2AK44_MOUSE Predicted gene 13695 OS=Mus musculus OX=10090 GN=Gm13695 PE=4 SV=1;tr|A2AK42|A2AK42_MOUSE Predicted gene 13691 OS=Mus musculus	Pre-mRNA-splicing factor CWC22 homolog	Cwc22	8	5	5	5	2	3	1	1	3	2	1	1	1	1	1	0	3	2	4	1	2	3	1	1	3	2	1	1	1	1	1	0	3	2	4	1	2	3	1	1	3	2
tr|D3Z6I8|D3Z6I8_MOUSE;tr|E9Q7Q3|E9Q7Q3_MOUSE;tr|D3Z2H9|D3Z2H9_MOUSE;tr|D3YVR0|D3YVR0_MOUSE	tr|D3Z6I8|D3Z6I8_MOUSE;tr|E9Q7Q3|E9Q7Q3_MOUSE;tr|D3Z2H9|D3Z2H9_MOUSE	8;8;7;3	3;3;2;0	3;3;2;0	tr|D3Z6I8|D3Z6I8_MOUSE Tropomyosin alpha-3 chain OS=Mus musculus OX=10090 GN=Tpm3 PE=1 SV=1;tr|E9Q7Q3|E9Q7Q3_MOUSE Tropomyosin alpha-3 chain OS=Mus musculus OX=10090 GN=Tpm3 PE=1 SV=1;tr|D3Z2H9|D3Z2H9_MOUSE Tropomyosin 3, related sequence 7 OS=Mus musculus	Tropomyosin alpha-3 chain	Tpm3	4	8	3	3	3	6	6	4	4	4	3	4	3	6	5	4	2	4	4	3	2	2	3	2	2	2	2	1	1	2	2	2	1	2	2	2	2	2	3	2	2	2
tr|A0A286YEB7|A0A286YEB7_MOUSE;sp|P62849|RS24_MOUSE	tr|A0A286YEB7|A0A286YEB7_MOUSE;sp|P62849|RS24_MOUSE	3;3	3;3	3;3	tr|A0A286YEB7|A0A286YEB7_MOUSE 40S ribosomal protein S24 OS=Mus musculus OX=10090 GN=Rps24 PE=1 SV=1;sp|P62849|RS24_MOUSE 40S ribosomal protein S24 OS=Mus musculus OX=10090 GN=Rps24 PE=1 SV=1	40S ribosomal protein S24	Rps24	2	3	3	3	3	2	0	0	2	1	1	2	1	2	1	1	3	1	3	0	3	2	0	0	2	1	1	2	1	2	1	1	3	1	3	0	3	2	0	0	2	1
sp|Q99N20|BRMS1_MOUSE;tr|A0A494BBE2|A0A494BBE2_MOUSE	sp|Q99N20|BRMS1_MOUSE	6;2	6;2	6;2	sp|Q99N20|BRMS1_MOUSE Breast cancer metastasis-suppressor 1 homolog OS=Mus musculus OX=10090 GN=Brms1 PE=2 SV=1	Breast cancer metastasis-suppressor 1 homolog	Brms1	2	6	6	6	2	2	3	2	0	0	0	0	2	1	0	2	0	0	0	0	2	2	3	2	0	0	0	0	2	1	0	2	0	0	0	0	2	2	3	2	0	0
sp|C0HKD9|MFA1B_MOUSE;sp|C0HKD8|MFA1A_MOUSE	sp|C0HKD9|MFA1B_MOUSE;sp|C0HKD8|MFA1A_MOUSE	12;12	12;12	12;12	sp|C0HKD9|MFA1B_MOUSE Microfibrillar-associated protein 1B OS=Mus musculus OX=10090 GN=Mfap1b PE=1 SV=1;sp|C0HKD8|MFA1A_MOUSE Microfibrillar-associated protein 1A OS=Mus musculus OX=10090 GN=Mfap1a PE=1 SV=1	Microfibrillar-associated protein 1B	Mfap1b	2	12	12	12	6	5	5	5	6	6	5	5	7	6	7	9	7	6	6	7	6	5	5	5	6	6	5	5	7	6	7	9	7	6	6	7	6	5	5	5	6	6
tr|Q3TF41|Q3TF41_MOUSE;tr|Q8BSH9|Q8BSH9_MOUSE;sp|P28656|NP1L1_MOUSE;tr|A0A140LJB5|A0A140LJB5_MOUSE;sp|Q78ZA7|NP1L4_MOUSE;tr|B7ZNL2|B7ZNL2_MOUSE	tr|Q3TF41|Q3TF41_MOUSE;tr|Q8BSH9|Q8BSH9_MOUSE;sp|P28656|NP1L1_MOUSE	4;4;4;1;1;1	4;4;4;1;1;1	4;4;4;1;1;1	tr|Q3TF41|Q3TF41_MOUSE Nucleosome assembly protein 1-like 1 OS=Mus musculus OX=10090 GN=Nap1l1 PE=1 SV=1;tr|Q8BSH9|Q8BSH9_MOUSE Nucleosome assembly protein 1-like 1 OS=Mus musculus OX=10090 GN=Nap1l1 PE=1 SV=1;sp|P28656|NP1L1_MOUSE Nucleosome assembly prot	Nucleosome assembly protein 1-like 1	Nap1l1	6	4	4	4	4	2	1	3	2	4	4	4	2	3	2	3	4	2	2	2	4	2	1	3	2	4	4	4	2	3	2	3	4	2	2	2	4	2	1	3	2	4
sp|P62918|RL8_MOUSE	sp|P62918|RL8_MOUSE	3	3	3	sp|P62918|RL8_MOUSE 60S ribosomal protein L8 OS=Mus musculus OX=10090 GN=Rpl8 PE=1 SV=2	60S ribosomal protein L8	Rpl8	1	3	3	3	2	2	1	1	2	1	1	2	2	2	2	1	1	1	1	1	2	2	1	1	2	1	1	2	2	2	2	1	1	1	1	1	2	2	1	1	2	1
sp|P11499|HS90B_MOUSE;tr|E9Q3D6|E9Q3D6_MOUSE;tr|E9Q0C3|E9Q0C3_MOUSE;tr|D3Z1R1|D3Z1R1_MOUSE;tr|E9PX27|E9PX27_MOUSE;sp|P08113|ENPL_MOUSE	sp|P11499|HS90B_MOUSE	15;6;2;1;1;1	15;6;2;1;1;1	12;4;2;1;1;1	sp|P11499|HS90B_MOUSE Heat shock protein HSP 90-beta OS=Mus musculus OX=10090 GN=Hsp90ab1 PE=1 SV=3	Heat shock protein HSP 90-beta	Hsp90ab1	6	15	15	12	6	7	3	4	4	9	7	5	5	8	6	7	4	3	3	4	6	7	3	4	4	9	7	5	5	8	6	7	4	3	3	4	5	5	3	3	3	7
sp|Q8R081|HNRPL_MOUSE;tr|G5E924|G5E924_MOUSE;tr|G3UY38|G3UY38_MOUSE;tr|G3UY56|G3UY56_MOUSE	sp|Q8R081|HNRPL_MOUSE;tr|G5E924|G5E924_MOUSE;tr|G3UY38|G3UY38_MOUSE	15;15;11;2	15;15;11;2	15;15;11;2	sp|Q8R081|HNRPL_MOUSE Heterogeneous nuclear ribonucleoprotein L OS=Mus musculus OX=10090 GN=Hnrnpl PE=1 SV=2;tr|G5E924|G5E924_MOUSE Heterogeneous nuclear ribonucleoprotein L (Fragment) OS=Mus musculus OX=10090 GN=Hnrnpl PE=1 SV=1;tr|G3UY38|G3UY38_MOUSE Het	Heterogeneous nuclear ribonucleoprotein L	Hnrnpl	4	15	15	15	5	3	4	5	5	7	5	6	7	5	7	6	9	9	9	12	5	3	4	5	5	7	5	6	7	5	7	6	9	9	9	12	5	3	4	5	5	7
sp|A6H611|MIPEP_MOUSE	sp|A6H611|MIPEP_MOUSE	1	1	1	sp|A6H611|MIPEP_MOUSE Mitochondrial intermediate peptidase OS=Mus musculus OX=10090 GN=Mipep PE=1 SV=1	Mitochondrial intermediate peptidase	Mipep	1	1	1	1	1	1	1	0	0	0	0	0	0	0	0	0	0	0	0	0	1	1	1	0	0	0	0	0	0	0	0	0	0	0	0	0	1	1	1	0	0	0
tr|D3YUT3|D3YUT3_MOUSE;tr|D3YUG3|D3YUG3_MOUSE;sp|Q9CZX8|RS19_MOUSE;tr|D3Z5R8|D3Z5R8_MOUSE;tr|D3Z722|D3Z722_MOUSE;tr|S4R223|S4R223_MOUSE	tr|D3YUT3|D3YUT3_MOUSE;tr|D3YUG3|D3YUG3_MOUSE;sp|Q9CZX8|RS19_MOUSE;tr|D3Z5R8|D3Z5R8_MOUSE;tr|D3Z722|D3Z722_MOUSE;tr|S4R223|S4R223_MOUSE	3;3;3;3;3;2	3;3;3;3;3;2	3;3;3;3;3;2	tr|D3YUT3|D3YUT3_MOUSE 40S ribosomal protein S19 (Fragment) OS=Mus musculus OX=10090 GN=Rps19 PE=1 SV=2;tr|D3YUG3|D3YUG3_MOUSE 40S ribosomal protein S19 (Fragment) OS=Mus musculus OX=10090 GN=Rps19 PE=1 SV=8;sp|Q9CZX8|RS19_MOUSE 40S ribosomal protein S19 O	40S ribosomal protein S19 (Fragment)	Rps19	6	3	3	3	1	0	2	2	2	2	2	2	2	2	2	1	1	1	1	1	1	0	2	2	2	2	2	2	2	2	2	1	1	1	1	1	1	0	2	2	2	2
sp|O88477|IF2B1_MOUSE	sp|O88477|IF2B1_MOUSE	11	11	11	sp|O88477|IF2B1_MOUSE Insulin-like growth factor 2 mRNA-binding protein 1 OS=Mus musculus OX=10090 GN=Igf2bp1 PE=1 SV=1	Insulin-like growth factor 2 mRNA-binding protein 1	Igf2bp1	1	11	11	11	1	2	0	3	4	6	3	4	4	2	4	3	4	5	2	3	1	2	0	3	4	6	3	4	4	2	4	3	4	5	2	3	1	2	0	3	4	6
sp|Q9DC33|HM20A_MOUSE;tr|A0A1L1SRA5|A0A1L1SRA5_MOUSE	sp|Q9DC33|HM20A_MOUSE	5;1	5;1	5;1	sp|Q9DC33|HM20A_MOUSE High mobility group protein 20A OS=Mus musculus OX=10090 GN=Hmg20a PE=1 SV=1	High mobility group protein 20A	Hmg20a	2	5	5	5	2	4	3	4	0	1	0	0	2	3	1	2	0	0	0	0	2	4	3	4	0	1	0	0	2	3	1	2	0	0	0	0	2	4	3	4	0	1
sp|Q3UHF3|MIER3_MOUSE;tr|F7BFR0|F7BFR0_MOUSE;tr|A0A338P6F0|A0A338P6F0_MOUSE;tr|D6RET2|D6RET2_MOUSE;tr|A0A338P704|A0A338P704_MOUSE	sp|Q3UHF3|MIER3_MOUSE;tr|F7BFR0|F7BFR0_MOUSE	9;8;3;1;1	9;8;3;1;1	9;8;3;1;1	sp|Q3UHF3|MIER3_MOUSE Mesoderm induction early response protein 3 OS=Mus musculus OX=10090 GN=Mier3 PE=1 SV=2;tr|F7BFR0|F7BFR0_MOUSE Mesoderm induction early response protein 3 (Fragment) OS=Mus musculus OX=10090 GN=Mier3 PE=1 SV=1	Mesoderm induction early response protein 3	Mier3	5	9	9	9	4	3	4	6	0	0	0	0	4	4	4	3	0	0	0	0	4	3	4	6	0	0	0	0	4	4	4	3	0	0	0	0	4	3	4	6	0	0
sp|P19253|RL13A_MOUSE;tr|A0A1B0GSB2|A0A1B0GSB2_MOUSE;tr|A0A1B0GSQ6|A0A1B0GSQ6_MOUSE;tr|A0A1B0GS68|A0A1B0GS68_MOUSE;tr|A0A1B0GSL5|A0A1B0GSL5_MOUSE;tr|A0A1B0GSC2|A0A1B0GSC2_MOUSE;tr|A0A1B0GT00|A0A1B0GT00_MOUSE;tr|A0A1B0GTA1|A0A1B0GTA1_MOUSE;tr|A0A1B0GQW6|A0A1B0GQW6_MOUSE;tr|A0A1B0GSJ2|A0A1B0GSJ2_MOUSE;tr|A0A1B0GSF0|A0A1B0GSF0_MOUSE	sp|P19253|RL13A_MOUSE;tr|A0A1B0GSB2|A0A1B0GSB2_MOUSE;tr|A0A1B0GSQ6|A0A1B0GSQ6_MOUSE;tr|A0A1B0GS68|A0A1B0GS68_MOUSE;tr|A0A1B0GSL5|A0A1B0GSL5_MOUSE;tr|A0A1B0GSC2|A0A1B0GSC2_MOUSE;tr|A0A1B0GT00|A0A1B0GT00_MOUSE;tr|A0A1B0GTA1|A0A1B0GTA1_MOUSE	4;3;3;3;2;2;2;2;1;1;1	4;3;3;3;2;2;2;2;1;1;1	2;1;2;2;0;0;1;2;1;0;1	sp|P19253|RL13A_MOUSE 60S ribosomal protein L13a OS=Mus musculus OX=10090 GN=Rpl13a PE=1 SV=4;tr|A0A1B0GSB2|A0A1B0GSB2_MOUSE 60S ribosomal protein L13a OS=Mus musculus OX=10090 GN=Rpl13a PE=1 SV=1;tr|A0A1B0GSQ6|A0A1B0GSQ6_MOUSE 60S ribosomal protein L13a (	60S ribosomal protein L13a	Rpl13a	11	4	4	2	3	2	2	2	1	1	0	2	0	1	2	2	1	0	0	1	3	2	2	2	1	1	0	2	0	1	2	2	1	0	0	1	2	1	1	1	0	0
sp|Q9D0E1|HNRPM_MOUSE;tr|B8JK33|B8JK33_MOUSE;tr|B8JK32|B8JK32_MOUSE;tr|A0A3Q4EH91|A0A3Q4EH91_MOUSE;tr|F6W322|F6W322_MOUSE;tr|F7C9U3|F7C9U3_MOUSE	sp|Q9D0E1|HNRPM_MOUSE;tr|B8JK33|B8JK33_MOUSE;tr|B8JK32|B8JK32_MOUSE	12;11;11;3;3;1	12;11;11;3;3;1	12;11;11;3;3;1	sp|Q9D0E1|HNRPM_MOUSE Heterogeneous nuclear ribonucleoprotein M OS=Mus musculus OX=10090 GN=Hnrnpm PE=1 SV=3;tr|B8JK33|B8JK33_MOUSE Heterogeneous nuclear ribonucleoprotein M OS=Mus musculus OX=10090 GN=Hnrnpm PE=1 SV=1;tr|B8JK32|B8JK32_MOUSE Heterogeneous	Heterogeneous nuclear ribonucleoprotein M	Hnrnpm	6	12	12	12	3	6	3	4	7	6	6	6	5	1	5	5	4	3	4	3	3	6	3	4	7	6	6	6	5	1	5	5	4	3	4	3	3	6	3	4	7	6
tr|A0A286YDA2|A0A286YDA2_MOUSE;tr|A0A286YDT3|A0A286YDT3_MOUSE;tr|A0A286YDV7|A0A286YDV7_MOUSE;sp|E9Q5C9|NOLC1_MOUSE;tr|A0A286YDZ1|A0A286YDZ1_MOUSE;tr|A0A286YCD1|A0A286YCD1_MOUSE	tr|A0A286YDA2|A0A286YDA2_MOUSE;tr|A0A286YDT3|A0A286YDT3_MOUSE;tr|A0A286YDV7|A0A286YDV7_MOUSE;sp|E9Q5C9|NOLC1_MOUSE	8;7;7;7;1;1	8;7;7;7;1;1	8;7;7;7;1;1	tr|A0A286YDA2|A0A286YDA2_MOUSE Nucleolar and coiled-body phosphoprotein 1 OS=Mus musculus OX=10090 GN=Nolc1 PE=1 SV=1;tr|A0A286YDT3|A0A286YDT3_MOUSE Nucleolar and coiled-body phosphoprotein 1 OS=Mus musculus OX=10090 GN=Nolc1 PE=1 SV=1;tr|A0A286YDV7|A0A286	Nucleolar and coiled-body phosphoprotein 1	Nolc1	6	8	8	8	3	2	2	2	1	0	2	1	0	1	1	2	2	3	1	3	3	2	2	2	1	0	2	1	0	1	1	2	2	3	1	3	3	2	2	2	1	0
sp|P47962|RL5_MOUSE;tr|D3YYV8|D3YYV8_MOUSE	sp|P47962|RL5_MOUSE;tr|D3YYV8|D3YYV8_MOUSE	4;2	4;2	4;2	sp|P47962|RL5_MOUSE 60S ribosomal protein L5 OS=Mus musculus OX=10090 GN=Rpl5 PE=1 SV=3;tr|D3YYV8|D3YYV8_MOUSE 60S ribosomal protein L5 (Fragment) OS=Mus musculus OX=10090 GN=Rpl5 PE=1 SV=1	60S ribosomal protein L5	Rpl5	2	4	4	4	3	3	1	2	1	2	3	3	1	1	2	3	2	3	3	3	3	3	1	2	1	2	3	3	1	1	2	3	2	3	3	3	3	3	1	2	1	2
tr|A2A547|A2A547_MOUSE;sp|P84099|RL19_MOUSE	tr|A2A547|A2A547_MOUSE;sp|P84099|RL19_MOUSE	1;1	1;1	1;1	tr|A2A547|A2A547_MOUSE Ribosomal protein L19 OS=Mus musculus OX=10090 GN=Rpl19 PE=1 SV=1;sp|P84099|RL19_MOUSE 60S ribosomal protein L19 OS=Mus musculus OX=10090 GN=Rpl19 PE=1 SV=1	Ribosomal protein L19	Rpl19	2	1	1	1	1	1	1	1	1	1	1	1	1	1	1	0	1	1	1	1	1	1	1	1	1	1	1	1	1	1	1	0	1	1	1	1	1	1	1	1	1	1
sp|P49312|ROA1_MOUSE;tr|Q5EBP8|Q5EBP8_MOUSE	sp|P49312|ROA1_MOUSE;tr|Q5EBP8|Q5EBP8_MOUSE	7;7	7;7	7;7	sp|P49312|ROA1_MOUSE Heterogeneous nuclear ribonucleoprotein A1 OS=Mus musculus OX=10090 GN=Hnrnpa1 PE=1 SV=2;tr|Q5EBP8|Q5EBP8_MOUSE Helix-destabilizing protein OS=Mus musculus OX=10090 GN=Hnrnpa1 PE=1 SV=1	Heterogeneous nuclear ribonucleoprotein A1	Hnrnpa1	2	7	7	7	2	2	1	1	2	3	3	1	1	2	2	2	4	2	2	2	2	2	1	1	2	3	3	1	1	2	2	2	4	2	2	2	2	2	1	1	2	3
sp|E9Q6W4|ZN296_MOUSE	sp|E9Q6W4|ZN296_MOUSE	9	9	9	sp|E9Q6W4|ZN296_MOUSE Zinc finger protein 296 OS=Mus musculus OX=10090 GN=Znf296 PE=1 SV=1	Zinc finger protein 296	Znf296	1	9	9	9	7	6	5	6	4	3	2	5	4	5	5	4	0	0	0	0	7	6	5	6	4	3	2	5	4	5	5	4	0	0	0	0	7	6	5	6	4	3
sp|Q61029|LAP2B_MOUSE	sp|Q61029|LAP2B_MOUSE	9	9	5	sp|Q61029|LAP2B_MOUSE Lamina-associated polypeptide 2, isoforms beta/delta/epsilon/gamma OS=Mus musculus OX=10090 GN=Tmpo PE=1 SV=4	Lamina-associated polypeptide 2, isoforms beta/delta/epsilon/gamma	Tmpo	1	9	9	5	6	5	3	5	2	4	3	3	3	4	5	5	7	6	6	2	6	5	3	5	2	4	3	3	3	4	5	5	7	6	6	2	3	3	1	2	0	1
sp|P84228|H32_MOUSE;tr|A0A1W2P768|A0A1W2P768_MOUSE	sp|P84228|H32_MOUSE;tr|A0A1W2P768|A0A1W2P768_MOUSE	1;1	1;1	1;1	sp|P84228|H32_MOUSE Histone H3.2 OS=Mus musculus OX=10090 GN=H3c2 PE=1 SV=2;tr|A0A1W2P768|A0A1W2P768_MOUSE Histone H3.2 OS=Mus musculus OX=10090 GN=H3c14 PE=1 SV=1	Histone H3.2	H3c2	2	1	1	1	1	1	1	1	1	0	0	1	0	0	0	1	0	1	0	0	1	1	1	1	1	0	0	1	0	0	0	1	0	1	0	0	1	1	1	1	1	0
tr|A0A1B0GSS8|A0A1B0GSS8_MOUSE;tr|A0A1B0GQU8|A0A1B0GQU8_MOUSE;sp|P35980|RL18_MOUSE;tr|A0A1B0GSA8|A0A1B0GSA8_MOUSE;tr|A0A1B0GSF7|A0A1B0GSF7_MOUSE	tr|A0A1B0GSS8|A0A1B0GSS8_MOUSE;tr|A0A1B0GQU8|A0A1B0GQU8_MOUSE;sp|P35980|RL18_MOUSE;tr|A0A1B0GSA8|A0A1B0GSA8_MOUSE;tr|A0A1B0GSF7|A0A1B0GSF7_MOUSE	2;2;2;1;1	2;2;2;1;1	2;2;2;1;1	tr|A0A1B0GSS8|A0A1B0GSS8_MOUSE 60S ribosomal protein L18 OS=Mus musculus OX=10090 GN=Rpl18 PE=1 SV=1;tr|A0A1B0GQU8|A0A1B0GQU8_MOUSE 60S ribosomal protein L18 OS=Mus musculus OX=10090 GN=Rpl18 PE=1 SV=1;sp|P35980|RL18_MOUSE 60S ribosomal protein L18 OS=Mus	60S ribosomal protein L18	Rpl18	5	2	2	2	1	0	2	1	1	0	0	2	2	1	0	1	0	1	0	1	1	0	2	1	1	0	0	2	2	1	0	1	0	1	0	1	1	0	2	1	1	0
tr|Q8BQ46|Q8BQ46_MOUSE;tr|F6QCI0|F6QCI0_MOUSE	tr|Q8BQ46|Q8BQ46_MOUSE;tr|F6QCI0|F6QCI0_MOUSE	8;7	6;5	6;5	tr|Q8BQ46|Q8BQ46_MOUSE TAF15 RNA polymerase II, TATA box binding protein (TBP)-associated factor OS=Mus musculus OX=10090 GN=Taf15 PE=1 SV=1;tr|F6QCI0|F6QCI0_MOUSE TATA-box-binding protein-associated factor 15 (Fragment) OS=Mus musculus OX=10090 GN=Taf15 P	TAF15 RNA polymerase II, TATA box binding protein (TBP)-associated factor	Taf15	2	8	6	6	4	2	1	1	6	4	4	3	5	5	3	2	6	6	5	5	3	1	1	0	5	4	3	2	5	3	1	1	4	5	5	4	3	1	1	0	5	4
sp|P62862|RS30_MOUSE;tr|A0A494B9Z0|A0A494B9Z0_MOUSE;tr|A0A494BBA8|A0A494BBA8_MOUSE;tr|Q642K5|Q642K5_MOUSE	sp|P62862|RS30_MOUSE;tr|A0A494B9Z0|A0A494B9Z0_MOUSE;tr|A0A494BBA8|A0A494BBA8_MOUSE;tr|Q642K5|Q642K5_MOUSE	2;2;2;2	2;2;2;2	2;2;2;2	sp|P62862|RS30_MOUSE 40S ribosomal protein S30 OS=Mus musculus OX=10090 GN=Fau PE=1 SV=1;tr|A0A494B9Z0|A0A494B9Z0_MOUSE 40S ribosomal protein S30 OS=Mus musculus OX=10090 GN=Fau PE=1 SV=1;tr|A0A494BBA8|A0A494BBA8_MOUSE 40S ribosomal protein S30 OS=Mus musc	40S ribosomal protein S30	Fau	4	2	2	2	1	0	0	1	1	0	1	1	1	2	1	1	2	2	2	0	1	0	0	1	1	0	1	1	1	2	1	1	2	2	2	0	1	0	0	1	1	0
tr|Q792Z1|Q792Z1_MOUSE	tr|Q792Z1|Q792Z1_MOUSE	1	1	1	tr|Q792Z1|Q792Z1_MOUSE Trypsin 10 OS=Mus musculus OX=10090 GN=Try10 PE=1 SV=1	Trypsin 10	Try10	1	1	1	1	0	1	1	0	1	1	1	1	1	1	0	1	0	0	0	0	0	1	1	0	1	1	1	1	1	1	0	1	0	0	0	0	0	1	1	0	1	1
sp|Q3UMU9|HDGR2_MOUSE;sp|Q9JMG7|HDGR3_MOUSE	sp|Q3UMU9|HDGR2_MOUSE	7;1	7;1	7;1	sp|Q3UMU9|HDGR2_MOUSE Hepatoma-derived growth factor-related protein 2 OS=Mus musculus OX=10090 GN=Hdgfl2 PE=1 SV=1	Hepatoma-derived growth factor-related protein 2	Hdgfl2	2	7	7	7	3	3	5	3	3	1	1	2	4	4	5	3	6	3	4	4	3	3	5	3	3	1	1	2	4	4	5	3	6	3	4	4	3	3	5	3	3	1
sp|Q02614|S30BP_MOUSE	sp|Q02614|S30BP_MOUSE	8	8	8	sp|Q02614|S30BP_MOUSE SAP30-binding protein OS=Mus musculus OX=10090 GN=Sap30bp PE=1 SV=2	SAP30-binding protein	Sap30bp	1	8	8	8	4	3	6	3	6	5	3	5	6	5	5	3	5	4	4	4	4	3	6	3	6	5	3	5	6	5	5	3	5	4	4	4	4	3	6	3	6	5
sp|Q9CZM2|RL15_MOUSE;tr|B8JKK2|B8JKK2_MOUSE	sp|Q9CZM2|RL15_MOUSE	4;1	4;1	4;1	sp|Q9CZM2|RL15_MOUSE 60S ribosomal protein L15 OS=Mus musculus OX=10090 GN=Rpl15 PE=1 SV=4	60S ribosomal protein L15	Rpl15	2	4	4	4	1	0	2	2	0	2	2	1	1	1	2	2	2	2	1	1	1	0	2	2	0	2	2	1	1	1	2	2	2	2	1	1	1	0	2	2	0	2
sp|P56135|ATPK_MOUSE;tr|F8WHP8|F8WHP8_MOUSE	sp|P56135|ATPK_MOUSE;tr|F8WHP8|F8WHP8_MOUSE	3;2	3;2	3;2	sp|P56135|ATPK_MOUSE ATP synthase subunit f, mitochondrial OS=Mus musculus OX=10090 GN=Atp5mf PE=1 SV=3;tr|F8WHP8|F8WHP8_MOUSE ATP synthase membrane subunit f OS=Mus musculus OX=10090 GN=Atp5j2 PE=1 SV=1	ATP synthase subunit f, mitochondrial	Atp5mf	2	3	3	3	2	2	1	1	1	1	2	0	0	1	0	0	1	1	0	0	2	2	1	1	1	1	2	0	0	1	0	0	1	1	0	0	2	2	1	1	1	1
sp|Q6DFW4|NOP58_MOUSE;tr|A0A0A0MQ76|A0A0A0MQ76_MOUSE;tr|A0A087WQ46|A0A087WQ46_MOUSE;tr|A0A087WP00|A0A087WP00_MOUSE;tr|A0A087WSU5|A0A087WSU5_MOUSE;tr|A0A087WSL8|A0A087WSL8_MOUSE;tr|A0A087WNW0|A0A087WNW0_MOUSE	sp|Q6DFW4|NOP58_MOUSE;tr|A0A0A0MQ76|A0A0A0MQ76_MOUSE;tr|A0A087WQ46|A0A087WQ46_MOUSE	11;8;6;4;2;2;1	11;8;6;4;2;2;1	11;8;6;4;2;2;1	sp|Q6DFW4|NOP58_MOUSE Nucleolar protein 58 OS=Mus musculus OX=10090 GN=Nop58 PE=1 SV=1;tr|A0A0A0MQ76|A0A0A0MQ76_MOUSE Nucleolar protein 58 OS=Mus musculus OX=10090 GN=Nop58 PE=1 SV=1;tr|A0A087WQ46|A0A087WQ46_MOUSE Nucleolar protein 58 (Fragment) OS=Mus mus	Nucleolar protein 58	Nop58	7	11	11	11	7	5	4	3	5	3	4	4	5	5	3	4	5	6	3	3	7	5	4	3	5	3	4	4	5	5	3	4	5	6	3	3	7	5	4	3	5	3
sp|P63325|RS10_MOUSE;tr|A0A338P731|A0A338P731_MOUSE;tr|Q3UW83|Q3UW83_MOUSE;tr|A0A338P7K4|A0A338P7K4_MOUSE;tr|A0A3B2W864|A0A3B2W864_MOUSE	sp|P63325|RS10_MOUSE;tr|A0A338P731|A0A338P731_MOUSE;tr|Q3UW83|Q3UW83_MOUSE;tr|A0A338P7K4|A0A338P7K4_MOUSE;tr|A0A3B2W864|A0A3B2W864_MOUSE	4;2;2;2;2	4;2;2;2;2	4;2;2;2;2	sp|P63325|RS10_MOUSE 40S ribosomal protein S10 OS=Mus musculus OX=10090 GN=Rps10 PE=1 SV=1;tr|A0A338P731|A0A338P731_MOUSE 40S ribosomal protein S10 (Fragment) OS=Mus musculus OX=10090 GN=Rps10 PE=1 SV=1;tr|Q3UW83|Q3UW83_MOUSE 40S ribosomal protein S10 OS=M	40S ribosomal protein S10	Rps10	5	4	4	4	2	1	0	0	1	2	2	1	3	2	2	2	0	1	1	1	2	1	0	0	1	2	2	1	3	2	2	2	0	1	1	1	2	1	0	0	1	2
tr|Q3U741|Q3U741_MOUSE;sp|Q501J6|DDX17_MOUSE;tr|Q3TU25|Q3TU25_MOUSE	tr|Q3U741|Q3U741_MOUSE;sp|Q501J6|DDX17_MOUSE;tr|Q3TU25|Q3TU25_MOUSE	15;15;11	10;10;6	10;10;6	tr|Q3U741|Q3U741_MOUSE RNA helicase OS=Mus musculus OX=10090 GN=Ddx17 PE=1 SV=1;sp|Q501J6|DDX17_MOUSE Probable ATP-dependent RNA helicase DDX17 OS=Mus musculus OX=10090 GN=Ddx17 PE=1 SV=1;tr|Q3TU25|Q3TU25_MOUSE RNA helicase OS=Mus musculus OX=10090 GN=Ddx1	RNA helicase	Ddx17	3	15	10	10	5	2	5	5	4	4	2	2	4	6	3	3	7	5	8	8	2	0	2	1	1	1	0	1	2	3	2	0	3	4	4	4	2	0	2	1	1	1
tr|A0A0J9YUD8|A0A0J9YUD8_MOUSE;tr|A0A0J9YUZ4|A0A0J9YUZ4_MOUSE;sp|P63158|HMGB1_MOUSE;tr|D3YVC6|D3YVC6_MOUSE;tr|D3YZ18|D3YZ18_MOUSE	tr|A0A0J9YUD8|A0A0J9YUD8_MOUSE;tr|A0A0J9YUZ4|A0A0J9YUZ4_MOUSE;sp|P63158|HMGB1_MOUSE	5;5;5;1;1	5;5;5;1;1	5;5;5;1;1	tr|A0A0J9YUD8|A0A0J9YUD8_MOUSE High mobility group protein B1 OS=Mus musculus OX=10090 GN=Hmgb1 PE=1 SV=1;tr|A0A0J9YUZ4|A0A0J9YUZ4_MOUSE High mobility group protein B1 (Fragment) OS=Mus musculus OX=10090 GN=Hmgb1 PE=1 SV=1;sp|P63158|HMGB1_MOUSE High mobili	High mobility group protein B1	Hmgb1	5	5	5	5	3	3	3	3	1	2	3	1	1	3	3	3	3	3	1	3	3	3	3	3	1	2	3	1	1	3	3	3	3	3	1	3	3	3	3	3	1	2
tr|E9QLG3|E9QLG3_MOUSE;tr|H7BX50|H7BX50_MOUSE;sp|A2AWL7|MGAP_MOUSE	tr|E9QLG3|E9QLG3_MOUSE;tr|H7BX50|H7BX50_MOUSE;sp|A2AWL7|MGAP_MOUSE	37;36;36	37;36;36	37;36;36	tr|E9QLG3|E9QLG3_MOUSE MAX gene-associated protein OS=Mus musculus OX=10090 GN=Mga PE=1 SV=1;tr|H7BX50|H7BX50_MOUSE MAX gene-associated protein OS=Mus musculus OX=10090 GN=Mga PE=1 SV=1;sp|A2AWL7|MGAP_MOUSE MAX gene-associated protein OS=Mus musculus OX=10	MAX gene-associated protein	Mga	3	37	37	37	8	7	5	5	20	22	20	21	1	1	3	4	0	0	0	0	8	7	5	5	20	22	20	21	1	1	3	4	0	0	0	0	8	7	5	5	20	22
sp|Q8VEM8|MPCP_MOUSE;tr|G5E902|G5E902_MOUSE	sp|Q8VEM8|MPCP_MOUSE;tr|G5E902|G5E902_MOUSE	4;4	4;4	4;4	sp|Q8VEM8|MPCP_MOUSE Phosphate carrier protein, mitochondrial OS=Mus musculus OX=10090 GN=Slc25a3 PE=1 SV=1;tr|G5E902|G5E902_MOUSE Phosphate carrier protein, mitochondrial OS=Mus musculus OX=10090 GN=Slc25a3 PE=1 SV=1	Phosphate carrier protein, mitochondrial	Slc25a3	2	4	4	4	0	0	0	2	1	2	2	2	1	2	1	0	1	0	1	2	0	0	0	2	1	2	2	2	1	2	1	0	1	0	1	2	0	0	0	2	1	2
tr|Q3UIX4|Q3UIX4_MOUSE;tr|F6RDI8|F6RDI8_MOUSE;tr|E9Q6E5|E9Q6E5_MOUSE;tr|A0A0G2JEG1|A0A0G2JEG1_MOUSE;tr|D3Z4B0|D3Z4B0_MOUSE;tr|F6X2U6|F6X2U6_MOUSE;tr|F6TN80|F6TN80_MOUSE;tr|D6RE22|D6RE22_MOUSE	tr|Q3UIX4|Q3UIX4_MOUSE;tr|F6RDI8|F6RDI8_MOUSE;tr|E9Q6E5|E9Q6E5_MOUSE;tr|A0A0G2JEG1|A0A0G2JEG1_MOUSE;tr|D3Z4B0|D3Z4B0_MOUSE	4;4;4;2;2;1;1;1	4;4;4;2;2;1;1;1	4;4;4;2;2;1;1;1	tr|Q3UIX4|Q3UIX4_MOUSE Serine and arginine-rich-splicing factor 11 OS=Mus musculus OX=10090 GN=Srsf11 PE=1 SV=1;tr|F6RDI8|F6RDI8_MOUSE Serine and arginine-rich-splicing factor 11 (Fragment) OS=Mus musculus OX=10090 GN=Srsf11 PE=1 SV=1;tr|E9Q6E5|E9Q6E5_MOUS	Serine and arginine-rich-splicing factor 11	Srsf11	8	4	4	4	3	1	1	3	2	4	1	1	3	0	3	4	3	3	2	3	3	1	1	3	2	4	1	1	3	0	3	4	3	3	2	3	3	1	1	3	2	4
tr|B1AX27|B1AX27_MOUSE;tr|Q14AJ8|Q14AJ8_MOUSE;tr|Q9D410|Q9D410_MOUSE	tr|B1AX27|B1AX27_MOUSE;tr|Q14AJ8|Q14AJ8_MOUSE;tr|Q9D410|Q9D410_MOUSE	2;2;2	2;2;2	2;2;2	tr|B1AX27|B1AX27_MOUSE DMRT-like family C1c1 (Fragment) OS=Mus musculus OX=10090 GN=Dmrtc1c1 PE=3 SV=1;tr|Q14AJ8|Q14AJ8_MOUSE DMRT-like family C1c2 OS=Mus musculus OX=10090 GN=Dmrtc1c2 PE=2 SV=1;tr|Q9D410|Q9D410_MOUSE DMRT-like family C1c1 OS=Mus musculus	DMRT-like family C1c1 (Fragment)	Dmrtc1c1	3	2	2	2	0	0	0	0	1	1	2	2	1	1	1	1	0	0	0	0	0	0	0	0	1	1	2	2	1	1	1	1	0	0	0	0	0	0	0	0	1	1
tr|A2A4N9|A2A4N9_MOUSE;sp|A2A4P0|DHX8_MOUSE;tr|Q05BH3|Q05BH3_MOUSE;tr|G3X8X0|G3X8X0_MOUSE	tr|A2A4N9|A2A4N9_MOUSE;sp|A2A4P0|DHX8_MOUSE	24;24;1;1	23;23;0;0	23;23;0;0	tr|A2A4N9|A2A4N9_MOUSE RNA helicase (Fragment) OS=Mus musculus OX=10090 GN=Dhx8 PE=1 SV=8;sp|A2A4P0|DHX8_MOUSE ATP-dependent RNA helicase DHX8 OS=Mus musculus OX=10090 GN=Dhx8 PE=2 SV=1	RNA helicase (Fragment)	Dhx8	4	24	23	23	9	5	8	8	7	8	9	7	9	7	6	7	12	6	6	8	8	4	7	8	6	7	9	7	8	6	6	7	11	5	5	7	8	4	7	8	6	7
sp|Q14AX6|CDK12_MOUSE;tr|E9Q9E4|E9Q9E4_MOUSE;tr|A0A0G2JDL3|A0A0G2JDL3_MOUSE;tr|E9PZX7|E9PZX7_MOUSE;sp|P49615|CDK5_MOUSE;sp|Q80YP0|CDK3_MOUSE;sp|P30285|CDK4_MOUSE;sp|Q64261|CDK6_MOUSE;sp|P97377|CDK2_MOUSE;sp|Q3V3A1|CDK15_MOUSE;tr|E3W997|E3W997_MOUSE;tr|E9PVC7|E9PVC7_MOUSE;sp|O35495|CDK14_MOUSE	sp|Q14AX6|CDK12_MOUSE	16;1;1;1;1;1;1;1;1;1;1;1;1	16;1;1;1;1;1;1;1;1;1;1;1;1	15;0;0;0;0;0;0;0;0;0;0;0;0	sp|Q14AX6|CDK12_MOUSE Cyclin-dependent kinase 12 OS=Mus musculus OX=10090 GN=Cdk12 PE=1 SV=2	Cyclin-dependent kinase 12	Cdk12	13	16	16	15	7	6	3	5	10	4	4	2	4	4	5	6	8	5	5	8	7	6	3	5	10	4	4	2	4	4	5	6	8	5	5	8	6	6	3	5	9	4
sp|Q3URS2|ZSC4F_MOUSE	sp|Q3URS2|ZSC4F_MOUSE	12	12	0	sp|Q3URS2|ZSC4F_MOUSE Zinc finger and SCAN domain containing protein 4F OS=Mus musculus OX=10090 GN=Zscan4f PE=2 SV=2	Zinc finger and SCAN domain containing protein 4F	Zscan4f	1	12	12	0	0	0	0	0	9	9	8	7	6	4	5	5	0	0	0	0	0	0	0	0	9	9	8	7	6	4	5	5	0	0	0	0	0	0	0	0	0	0
tr|A0A0G2JDW7|A0A0G2JDW7_MOUSE;tr|A0A0G2JG29|A0A0G2JG29_MOUSE;sp|Q6ZWU9|RS27_MOUSE	tr|A0A0G2JDW7|A0A0G2JDW7_MOUSE;tr|A0A0G2JG29|A0A0G2JG29_MOUSE;sp|Q6ZWU9|RS27_MOUSE	2;2;2	2;2;2	1;1;1	tr|A0A0G2JDW7|A0A0G2JDW7_MOUSE 40S ribosomal protein S27 (Fragment) OS=Mus musculus OX=10090 GN=Rps27 PE=1 SV=1;tr|A0A0G2JG29|A0A0G2JG29_MOUSE 40S ribosomal protein S27 OS=Mus musculus OX=10090 GN=Rps27 PE=1 SV=1;sp|Q6ZWU9|RS27_MOUSE 40S ribosomal protein	40S ribosomal protein S27 (Fragment)	Rps27	3	2	2	1	1	1	0	0	0	1	1	1	0	1	1	0	2	2	2	0	1	1	0	0	0	1	1	1	0	1	1	0	2	2	2	0	1	0	0	0	0	0
sp|Q9CXG3|PPIL4_MOUSE	sp|Q9CXG3|PPIL4_MOUSE	7	7	7	sp|Q9CXG3|PPIL4_MOUSE Peptidyl-prolyl cis-trans isomerase-like 4 OS=Mus musculus OX=10090 GN=Ppil4 PE=1 SV=2	Peptidyl-prolyl cis-trans isomerase-like 4	Ppil4	1	7	7	7	2	1	3	5	4	1	2	2	2	3	1	3	3	5	3	2	2	1	3	5	4	1	2	2	2	3	1	3	3	5	3	2	2	1	3	5	4	1
tr|A0A087WQB0|A0A087WQB0_MOUSE;sp|P60762|MO4L1_MOUSE;tr|A0A087WQ34|A0A087WQ34_MOUSE	tr|A0A087WQB0|A0A087WQB0_MOUSE;sp|P60762|MO4L1_MOUSE	12;11;3	12;11;3	11;10;3	tr|A0A087WQB0|A0A087WQB0_MOUSE Mortality factor 4-like protein 1 OS=Mus musculus OX=10090 GN=Morf4l1 PE=1 SV=1;sp|P60762|MO4L1_MOUSE Mortality factor 4-like protein 1 OS=Mus musculus OX=10090 GN=Morf4l1 PE=1 SV=2	Mortality factor 4-like protein 1	Morf4l1	3	12	12	11	5	2	3	4	3	6	5	5	5	4	4	5	1	2	1	2	5	2	3	4	3	6	5	5	5	4	4	5	1	2	1	2	5	2	3	3	3	6
sp|Q03265|ATPA_MOUSE;tr|D3Z6F5|D3Z6F5_MOUSE;tr|D6RJ16|D6RJ16_MOUSE	sp|Q03265|ATPA_MOUSE;tr|D3Z6F5|D3Z6F5_MOUSE	10;9;2	10;9;2	10;9;2	sp|Q03265|ATPA_MOUSE ATP synthase subunit alpha, mitochondrial OS=Mus musculus OX=10090 GN=Atp5f1a PE=1 SV=1;tr|D3Z6F5|D3Z6F5_MOUSE ATP synthase subunit alpha OS=Mus musculus OX=10090 GN=Atp5a1 PE=1 SV=1	ATP synthase subunit alpha, mitochondrial	Atp5f1a	3	10	10	10	2	4	1	4	1	3	4	2	1	3	2	2	0	0	0	1	2	4	1	4	1	3	4	2	1	3	2	2	0	0	0	1	2	4	1	4	1	3
sp|Q99LB0|TDIF1_MOUSE;tr|F7B2G8|F7B2G8_MOUSE;tr|A2A4Y7|A2A4Y7_MOUSE	sp|Q99LB0|TDIF1_MOUSE;tr|F7B2G8|F7B2G8_MOUSE	6;3;2	6;3;2	6;3;2	sp|Q99LB0|TDIF1_MOUSE Deoxynucleotidyltransferase terminal-interacting protein 1 OS=Mus musculus OX=10090 GN=Dnttip1 PE=1 SV=1;tr|F7B2G8|F7B2G8_MOUSE Deoxynucleotidyltransferase terminal-interacting protein 1 (Fragment) OS=Mus musculus OX=10090 GN=Dnttip1	Deoxynucleotidyltransferase terminal-interacting protein 1	Dnttip1	3	6	6	6	2	2	2	4	0	0	0	0	2	1	1	0	0	0	0	0	2	2	2	4	0	0	0	0	2	1	1	0	0	0	0	0	2	2	2	4	0	0
sp|Q8K4P0|WDR33_MOUSE;tr|Q8K1G7|Q8K1G7_MOUSE;tr|A0A3Q4EGD8|A0A3Q4EGD8_MOUSE;tr|Q9D1P6|Q9D1P6_MOUSE	sp|Q8K4P0|WDR33_MOUSE	19;4;4;4	19;4;4;4	19;4;4;4	sp|Q8K4P0|WDR33_MOUSE pre-mRNA 3 end processing protein WDR33 OS=Mus musculus OX=10090 GN=Wdr33 PE=1 SV=1	pre-mRNA 3 end processing protein WDR33	Wdr33	4	19	19	19	4	4	5	2	8	7	2	1	2	4	2	4	8	9	7	3	4	4	5	2	8	7	2	1	2	4	2	4	8	9	7	3	4	4	5	2	8	7
sp|Q3TWW8|SRSF6_MOUSE;tr|A0A0A6YXX6|A0A0A6YXX6_MOUSE	sp|Q3TWW8|SRSF6_MOUSE	5;2	5;2	4;2	sp|Q3TWW8|SRSF6_MOUSE Serine/arginine-rich splicing factor 6 OS=Mus musculus OX=10090 GN=Srsf6 PE=1 SV=1	Serine/arginine-rich splicing factor 6	Srsf6	2	5	5	4	2	1	0	0	0	2	2	1	4	3	2	2	2	0	1	1	2	1	0	0	0	2	2	1	4	3	2	2	2	0	1	1	2	1	0	0	0	2
tr|A0A0N4SV66|A0A0N4SV66_MOUSE;sp|Q8CGP6|H2A1H_MOUSE;sp|C0HKE1|H2A1B_MOUSE;sp|Q8CGP7|H2A1K_MOUSE;sp|Q8CGP5|H2A1F_MOUSE;sp|Q8BFU2|H2A3_MOUSE;sp|Q6GSS7|H2A2A_MOUSE;sp|C0HKE9|H2A1P_MOUSE;sp|C0HKE7|H2A1N_MOUSE;sp|C0HKE6|H2A1I_MOUSE;sp|C0HKE5|H2A1G_MOUSE;sp|C0HKE4|H2A1E_MOUSE;sp|C0HKE3|H2A1D_MOUSE;sp|C0HKE2|H2A1C_MOUSE;sp|C0HKE8|H2A1O_MOUSE;sp|Q8R1M2|H2AJ_MOUSE;tr|Q8CGP4|Q8CGP4_MOUSE;sp|Q64523|H2A2C_M…	tr|A0A0N4SV66|A0A0N4SV66_MOUSE;sp|Q8CGP6|H2A1H_MOUSE;sp|C0HKE1|H2A1B_MOUSE;sp|Q8CGP7|H2A1K_MOUSE;sp|Q8CGP5|H2A1F_MOUSE;sp|Q8BFU2|H2A3_MOUSE;sp|Q6GSS7|H2A2A_MOUSE;sp|C0HKE9|H2A1P_MOUSE;sp|C0HKE7|H2A1N_MOUSE;sp|C0HKE6|H2A1I_MOUSE;sp|C0HKE5|H2A1G_MOUSE;sp|C0HKE4|H2A1E_MOUSE;sp|C0HKE3|H2A1D_MOUSE;sp|C0HKE2|H2A1C_MOUSE;sp|C0HKE8|H2A1O_MOUSE;sp|Q8R1M2|H2AJ_MOUSE;tr|Q8CGP4|Q8CGP4_MOUSE;sp|Q64523|H2A2C_M…	3;3;3;3;3;3;3;3;3;3;3;3;3;3;3;3;3;3;2;1	1;1;1;1;1;1;1;1;1;1;1;1;1;1;1;1;1;1;0;0	1;1;1;1;1;1;1;1;1;1;1;1;1;1;1;1;1;1;0;0	tr|A0A0N4SV66|A0A0N4SV66_MOUSE Histone H2A OS=Mus musculus OX=10090 GN=H2aj PE=1 SV=1;sp|Q8CGP6|H2A1H_MOUSE Histone H2A type 1-H OS=Mus musculus OX=10090 GN=H2ac12 PE=1 SV=3;sp|C0HKE1|H2A1B_MOUSE Histone H2A type 1-B OS=Mus musculus OX=10090 GN=H2ac4 PE=1	Histone H2A	H2aj	20	3	1	1	2	2	3	2	2	2	3	2	2	3	3	3	1	2	1	2	1	1	1	0	0	0	1	1	0	1	1	1	0	1	0	1	1	1	1	0	0	0
sp|Q91YR7|PRP6_MOUSE	sp|Q91YR7|PRP6_MOUSE	15	15	15	sp|Q91YR7|PRP6_MOUSE Pre-mRNA-processing factor 6 OS=Mus musculus OX=10090 GN=Prpf6 PE=1 SV=1	Pre-mRNA-processing factor 6	Prpf6	1	15	15	15	3	2	4	3	3	3	5	4	5	3	4	5	6	8	4	3	3	2	4	3	3	3	5	4	5	3	4	5	6	8	4	3	3	2	4	3	3	3
tr|Q8BGJ5|Q8BGJ5_MOUSE;tr|Q922I7|Q922I7_MOUSE;tr|E9QMW9|E9QMW9_MOUSE;tr|Q8CB58|Q8CB58_MOUSE;sp|P17225|PTBP1_MOUSE;tr|F7DCW4|F7DCW4_MOUSE;tr|F7AXP1|F7AXP1_MOUSE;tr|E9Q0W3|E9Q0W3_MOUSE;tr|F7C521|F7C521_MOUSE;sp|Q8BHD7|PTBP3_MOUSE;tr|G8JL74|G8JL74_MOUSE;tr|G3UXA6|G3UXA6_MOUSE	tr|Q8BGJ5|Q8BGJ5_MOUSE;tr|Q922I7|Q922I7_MOUSE;tr|E9QMW9|E9QMW9_MOUSE;tr|Q8CB58|Q8CB58_MOUSE;sp|P17225|PTBP1_MOUSE	7;7;6;6;6;2;2;1;1;1;1;1	7;7;6;6;6;2;2;1;1;1;1;1	7;7;6;6;6;2;2;1;1;1;1;1	tr|Q8BGJ5|Q8BGJ5_MOUSE Polypyrimidine tract-binding protein 1 OS=Mus musculus OX=10090 GN=Ptbp1 PE=1 SV=1;tr|Q922I7|Q922I7_MOUSE Polypyrimidine tract-binding protein 1 OS=Mus musculus OX=10090 GN=Ptbp1 PE=1 SV=1;tr|E9QMW9|E9QMW9_MOUSE Polypyrimidine tract-	Polypyrimidine tract-binding protein 1	Ptbp1	12	7	7	7	1	3	3	1	2	1	4	3	3	3	2	5	4	3	3	3	1	3	3	1	2	1	4	3	3	3	2	5	4	3	3	3	1	3	3	1	2	1
sp|P41105|RL28_MOUSE	sp|P41105|RL28_MOUSE	1	1	1	sp|P41105|RL28_MOUSE 60S ribosomal protein L28 OS=Mus musculus OX=10090 GN=Rpl28 PE=1 SV=2	60S ribosomal protein L28	Rpl28	1	1	1	1	1	0	0	0	1	0	0	1	1	1	0	1	0	0	1	1	1	0	0	0	1	0	0	1	1	1	0	1	0	0	1	1	1	0	0	0	1	0
sp|P63154|CRNL1_MOUSE	sp|P63154|CRNL1_MOUSE	8	8	8	sp|P63154|CRNL1_MOUSE Crooked neck-like protein 1 OS=Mus musculus OX=10090 GN=Crnkl1 PE=1 SV=1	Crooked neck-like protein 1	Crnkl1	1	8	8	8	0	1	0	1	3	4	2	3	1	2	0	0	3	1	1	2	0	1	0	1	3	4	2	3	1	2	0	0	3	1	1	2	0	1	0	1	3	4
tr|A0A0B4J1E7|A0A0B4J1E7_MOUSE;sp|O35343|IMA3_MOUSE;tr|D3YTN1|D3YTN1_MOUSE	tr|A0A0B4J1E7|A0A0B4J1E7_MOUSE;sp|O35343|IMA3_MOUSE;tr|D3YTN1|D3YTN1_MOUSE	6;6;3	6;6;3	4;4;2	tr|A0A0B4J1E7|A0A0B4J1E7_MOUSE Importin subunit alpha-3 OS=Mus musculus OX=10090 GN=Kpna4 PE=1 SV=1;sp|O35343|IMA3_MOUSE Importin subunit alpha-3 OS=Mus musculus OX=10090 GN=Kpna4 PE=1 SV=1;tr|D3YTN1|D3YTN1_MOUSE Importin subunit alpha-3 (Fragment) OS=Mus	Importin subunit alpha-3	Kpna4	3	6	6	4	4	5	4	4	2	1	0	0	0	2	1	1	0	0	0	0	4	5	4	4	2	1	0	0	0	2	1	1	0	0	0	0	3	3	3	3	2	0
sp|P62827|RAN_MOUSE;tr|Q14AA6|Q14AA6_MOUSE;sp|Q61820|RANT_MOUSE	sp|P62827|RAN_MOUSE;tr|Q14AA6|Q14AA6_MOUSE	5;3;2	5;3;2	5;3;2	sp|P62827|RAN_MOUSE GTP-binding nuclear protein Ran OS=Mus musculus OX=10090 GN=Ran PE=1 SV=3;tr|Q14AA6|Q14AA6_MOUSE GTP-binding nuclear protein Ran OS=Mus musculus OX=10090 GN=1700009N14Rik PE=2 SV=1	GTP-binding nuclear protein Ran	Ran	3	5	5	5	2	1	3	1	1	0	1	0	3	0	0	3	3	2	2	1	2	1	3	1	1	0	1	0	3	0	0	3	3	2	2	1	2	1	3	1	1	0
sp|Q60737|CSK21_MOUSE;tr|A2ANR6|A2ANR6_MOUSE;tr|Q6NSS6|Q6NSS6_MOUSE	sp|Q60737|CSK21_MOUSE	10;4;2	10;4;2	10;4;2	sp|Q60737|CSK21_MOUSE Casein kinase II subunit alpha OS=Mus musculus OX=10090 GN=Csnk2a1 PE=1 SV=2	Casein kinase II subunit alpha	Csnk2a1	3	10	10	10	6	5	4	3	3	4	3	4	4	4	0	4	2	2	1	4	6	5	4	3	3	4	3	4	4	4	0	4	2	2	1	4	6	5	4	3	3	4
sp|Q0VBL3|RBM15_MOUSE	sp|Q0VBL3|RBM15_MOUSE	11	11	11	sp|Q0VBL3|RBM15_MOUSE RNA-binding protein 15 OS=Mus musculus OX=10090 GN=Rbm15 PE=1 SV=1	RNA-binding protein 15	Rbm15	1	11	11	11	0	0	2	2	3	2	1	2	3	2	2	2	3	6	4	3	0	0	2	2	3	2	1	2	3	2	2	2	3	6	4	3	0	0	2	2	3	2
sp|P62900|RL31_MOUSE;tr|A0A0A6YX26|A0A0A6YX26_MOUSE	sp|P62900|RL31_MOUSE;tr|A0A0A6YX26|A0A0A6YX26_MOUSE	1;1	1;1	1;1	sp|P62900|RL31_MOUSE 60S ribosomal protein L31 OS=Mus musculus OX=10090 GN=Rpl31 PE=1 SV=1;tr|A0A0A6YX26|A0A0A6YX26_MOUSE 60S ribosomal protein L31 OS=Mus musculus OX=10090 GN=Rpl31 PE=1 SV=1	60S ribosomal protein L31	Rpl31	2	1	1	1	1	0	1	1	1	1	0	0	1	1	1	0	1	0	0	1	1	0	1	1	1	1	0	0	1	1	1	0	1	0	0	1	1	0	1	1	1	1
sp|O35344|IMA4_MOUSE	sp|O35344|IMA4_MOUSE	6	4	4	sp|O35344|IMA4_MOUSE Importin subunit alpha-4 OS=Mus musculus OX=10090 GN=Kpna3 PE=1 SV=1	Importin subunit alpha-4	Kpna3	1	6	4	4	3	4	4	5	2	3	3	1	1	2	2	3	0	1	0	0	2	2	3	4	2	2	3	1	1	2	2	3	0	1	0	0	2	2	3	4	2	2
tr|E9QNN1|E9QNN1_MOUSE;sp|O70133|DHX9_MOUSE;tr|A0A087WPL5|A0A087WPL5_MOUSE;tr|Q3UR42|Q3UR42_MOUSE;tr|A0A0R4J2C3|A0A0R4J2C3_MOUSE	tr|E9QNN1|E9QNN1_MOUSE;sp|O70133|DHX9_MOUSE;tr|A0A087WPL5|A0A087WPL5_MOUSE;tr|Q3UR42|Q3UR42_MOUSE	14;13;13;9;4	14;13;13;9;4	14;13;13;9;4	tr|E9QNN1|E9QNN1_MOUSE RNA helicase OS=Mus musculus OX=10090 GN=Dhx9 PE=1 SV=1;sp|O70133|DHX9_MOUSE ATP-dependent RNA helicase A OS=Mus musculus OX=10090 GN=Dhx9 PE=1 SV=2;tr|A0A087WPL5|A0A087WPL5_MOUSE RNA helicase OS=Mus musculus OX=10090 GN=Dhx9 PE=1 SV	RNA helicase	Dhx9	5	14	14	14	1	5	2	4	7	4	4	3	3	5	3	3	5	8	8	6	1	5	2	4	7	4	4	3	3	5	3	3	5	8	8	6	1	5	2	4	7	4
sp|O35326|SRSF5_MOUSE;tr|Q9D8S5|Q9D8S5_MOUSE;sp|Q8VE97|SRSF4_MOUSE;tr|Q542V3|Q542V3_MOUSE	sp|O35326|SRSF5_MOUSE;tr|Q9D8S5|Q9D8S5_MOUSE	4;4;1;1	3;3;0;0	3;3;0;0	sp|O35326|SRSF5_MOUSE Serine/arginine-rich splicing factor 5 OS=Mus musculus OX=10090 GN=Srsf5 PE=1 SV=2;tr|Q9D8S5|Q9D8S5_MOUSE Serine/arginine-rich-splicing factor 5 OS=Mus musculus OX=10090 GN=Srsf5 PE=1 SV=1	Serine/arginine-rich splicing factor 5	Srsf5	4	4	3	3	1	3	2	2	0	1	1	1	3	1	0	0	1	1	2	1	1	3	2	2	0	1	1	1	2	1	0	0	0	1	1	1	1	3	2	2	0	1
tr|B2LVG5|B2LVG5_MOUSE;tr|B2LVG6|B2LVG6_MOUSE;tr|E0CXT7|E0CXT7_MOUSE;sp|Q8BQZ5|CPSF4_MOUSE;tr|F7B6Z5|F7B6Z5_MOUSE;tr|M0QWM8|M0QWM8_MOUSE	tr|B2LVG5|B2LVG5_MOUSE;tr|B2LVG6|B2LVG6_MOUSE;tr|E0CXT7|E0CXT7_MOUSE;sp|Q8BQZ5|CPSF4_MOUSE;tr|F7B6Z5|F7B6Z5_MOUSE	10;10;10;9;5;2	10;10;10;9;5;2	10;10;10;9;5;2	tr|B2LVG5|B2LVG5_MOUSE Cleavage and polyadenylation specificity factor subunit 4 OS=Mus musculus OX=10090 GN=Cpsf4 PE=1 SV=1;tr|B2LVG6|B2LVG6_MOUSE Cleavage and polyadenylation specificity factor subunit 4 OS=Mus musculus OX=10090 GN=Cpsf4 PE=1 SV=1;tr|E0C	Cleavage and polyadenylation specificity factor subunit 4	Cpsf4	6	10	10	10	4	3	2	2	5	4	4	3	3	3	1	3	4	6	5	1	4	3	2	2	5	4	4	3	3	3	1	3	4	6	5	1	4	3	2	2	5	4
tr|E0CYH0|E0CYH0_MOUSE;sp|Q9ER69|FL2D_MOUSE;tr|F7CCI4|F7CCI4_MOUSE;tr|A0A3B2W4D2|A0A3B2W4D2_MOUSE;tr|E0CZF5|E0CZF5_MOUSE;tr|A0A3B2W829|A0A3B2W829_MOUSE	tr|E0CYH0|E0CYH0_MOUSE;sp|Q9ER69|FL2D_MOUSE	13;12;6;4;2;1	13;12;6;4;2;1	13;12;6;4;2;1	tr|E0CYH0|E0CYH0_MOUSE Female-lethal(2)D homolog OS=Mus musculus OX=10090 GN=Wtap PE=1 SV=1;sp|Q9ER69|FL2D_MOUSE Pre-mRNA-splicing regulator WTAP OS=Mus musculus OX=10090 GN=Wtap PE=1 SV=3	Female-lethal(2)D homolog	Wtap	6	13	13	13	7	5	4	3	7	5	3	5	4	4	4	4	6	7	5	3	7	5	4	3	7	5	3	5	4	4	4	4	6	7	5	3	7	5	4	3	7	5
sp|Q9D554|SF3A3_MOUSE	sp|Q9D554|SF3A3_MOUSE	10	10	10	sp|Q9D554|SF3A3_MOUSE Splicing factor 3A subunit 3 OS=Mus musculus OX=10090 GN=Sf3a3 PE=1 SV=2	Splicing factor 3A subunit 3	Sf3a3	1	10	10	10	4	3	4	5	4	3	3	2	3	2	3	6	5	7	7	6	4	3	4	5	4	3	3	2	3	2	3	6	5	7	7	6	4	3	4	5	4	3
sp|Q9CQL1|MGN2_MOUSE;sp|P61327|MGN_MOUSE;tr|A0A023T778|A0A023T778_MOUSE;tr|G3UZW7|G3UZW7_MOUSE	sp|Q9CQL1|MGN2_MOUSE;sp|P61327|MGN_MOUSE;tr|A0A023T778|A0A023T778_MOUSE;tr|G3UZW7|G3UZW7_MOUSE	2;2;2;1	2;2;2;1	2;2;2;1	sp|Q9CQL1|MGN2_MOUSE Protein mago nashi homolog 2 OS=Mus musculus OX=10090 GN=Magohb PE=2 SV=1;sp|P61327|MGN_MOUSE Protein mago nashi homolog OS=Mus musculus OX=10090 GN=Magoh PE=2 SV=1;tr|A0A023T778|A0A023T778_MOUSE Mago nashi protein OS=Mus musculus OX=1	Protein mago nashi homolog 2	Magohb	4	2	2	2	1	0	1	1	0	0	1	1	0	0	2	0	0	1	1	1	1	0	1	1	0	0	1	1	0	0	2	0	0	1	1	1	1	0	1	1	0	0
sp|P54276|MSH6_MOUSE	sp|P54276|MSH6_MOUSE	13	13	13	sp|P54276|MSH6_MOUSE DNA mismatch repair protein Msh6 OS=Mus musculus OX=10090 GN=Msh6 PE=1 SV=3	DNA mismatch repair protein Msh6	Msh6	1	13	13	13	4	8	6	3	3	2	6	3	3	2	3	3	5	4	6	1	4	8	6	3	3	2	6	3	3	2	3	3	5	4	6	1	4	8	6	3	3	2
sp|Q9QXV3|ING1_MOUSE;tr|A0A1B0GSP9|A0A1B0GSP9_MOUSE;tr|A0A1B0GT89|A0A1B0GT89_MOUSE	sp|Q9QXV3|ING1_MOUSE;tr|A0A1B0GSP9|A0A1B0GSP9_MOUSE;tr|A0A1B0GT89|A0A1B0GT89_MOUSE	2;1;1	2;1;1	2;1;1	sp|Q9QXV3|ING1_MOUSE Inhibitor of growth protein 1 OS=Mus musculus OX=10090 GN=Ing1 PE=2 SV=1;tr|A0A1B0GSP9|A0A1B0GSP9_MOUSE Inhibitor of growth protein 1 (Fragment) OS=Mus musculus OX=10090 GN=Ing1 PE=1 SV=1;tr|A0A1B0GT89|A0A1B0GT89_MOUSE Inhibitor of gro	Inhibitor of growth protein 1	Ing1	3	2	2	2	2	2	2	2	2	2	2	2	1	2	2	0	0	0	0	0	2	2	2	2	2	2	2	2	1	2	2	0	0	0	0	0	2	2	2	2	2	2
sp|Q99020|ROAA_MOUSE;tr|Q80XR6|Q80XR6_MOUSE;tr|Q20BD0|Q20BD0_MOUSE	sp|Q99020|ROAA_MOUSE;tr|Q80XR6|Q80XR6_MOUSE;tr|Q20BD0|Q20BD0_MOUSE	2;2;2	2;2;2	2;2;2	sp|Q99020|ROAA_MOUSE Heterogeneous nuclear ribonucleoprotein A/B OS=Mus musculus OX=10090 GN=Hnrnpab PE=1 SV=1;tr|Q80XR6|Q80XR6_MOUSE Heterogeneous nuclear ribonucleoprotein A/B OS=Mus musculus OX=10090 GN=Hnrnpab PE=1 SV=1;tr|Q20BD0|Q20BD0_MOUSE Heterogen	Heterogeneous nuclear ribonucleoprotein A/B	Hnrnpab	3	2	2	2	2	0	1	1	1	2	1	1	1	0	1	0	1	0	1	0	2	0	1	1	1	2	1	1	1	0	1	0	1	0	1	0	2	0	1	1	1	2
tr|O08804|O08804_MOUSE;tr|F7B9A0|F7B9A0_MOUSE;tr|A0A1Y7VLD5|A0A1Y7VLD5_MOUSE	tr|O08804|O08804_MOUSE;tr|F7B9A0|F7B9A0_MOUSE;tr|A0A1Y7VLD5|A0A1Y7VLD5_MOUSE	2;1;1	2;1;1	2;1;1	tr|O08804|O08804_MOUSE NK13 OS=Mus musculus OX=10090 GN=Serpinb6b PE=1 SV=2;tr|F7B9A0|F7B9A0_MOUSE Serine (or cysteine) peptidase inhibitor, clade B, member 6b OS=Mus musculus OX=10090 GN=Serpinb6b PE=1 SV=1;tr|A0A1Y7VLD5|A0A1Y7VLD5_MOUSE Serine (or cystei	NK13	Serpinb6b	3	2	2	2	0	0	0	0	0	0	0	1	0	2	0	0	0	0	0	0	0	0	0	0	0	0	0	1	0	2	0	0	0	0	0	0	0	0	0	0	0	0
tr|G3UWE1|G3UWE1_MOUSE;sp|Q9CY27|TECR_MOUSE;tr|A0A5F8MQC8|A0A5F8MQC8_MOUSE;tr|Q52L67|Q52L67_MOUSE;tr|Q3TAN8|Q3TAN8_MOUSE;tr|A0A5F8MPU6|A0A5F8MPU6_MOUSE;tr|A0A1D5RLH3|A0A1D5RLH3_MOUSE;tr|A0A1D5RLB4|A0A1D5RLB4_MOUSE	tr|G3UWE1|G3UWE1_MOUSE;sp|Q9CY27|TECR_MOUSE;tr|A0A5F8MQC8|A0A5F8MQC8_MOUSE;tr|Q52L67|Q52L67_MOUSE;tr|Q3TAN8|Q3TAN8_MOUSE;tr|A0A5F8MPU6|A0A5F8MPU6_MOUSE	3;3;3;3;2;2;1;1	3;3;3;3;2;2;1;1	3;3;3;3;2;2;1;1	tr|G3UWE1|G3UWE1_MOUSE Very-long-chain enoyl-CoA reductase OS=Mus musculus OX=10090 GN=Tecr PE=1 SV=1;sp|Q9CY27|TECR_MOUSE Very-long-chain enoyl-CoA reductase OS=Mus musculus OX=10090 GN=Tecr PE=1 SV=1;tr|A0A5F8MQC8|A0A5F8MQC8_MOUSE Very-long-chain enoyl-C	Very-long-chain enoyl-CoA reductase	Tecr	8	3	3	3	3	1	0	1	1	0	1	1	0	1	1	2	1	2	0	1	3	1	0	1	1	0	1	1	0	1	1	2	1	2	0	1	3	1	0	1	1	0
sp|Q9DAW6|PRP4_MOUSE	sp|Q9DAW6|PRP4_MOUSE	14	14	14	sp|Q9DAW6|PRP4_MOUSE U4/U6 small nuclear ribonucleoprotein Prp4 OS=Mus musculus OX=10090 GN=Prpf4 PE=1 SV=1	U4/U6 small nuclear ribonucleoprotein Prp4	Prpf4	1	14	14	14	4	0	0	2	4	4	3	4	6	3	3	4	5	9	3	5	4	0	0	2	4	4	3	4	6	3	3	4	5	9	3	5	4	0	0	2	4	4
tr|A0A1D5RME4|A0A1D5RME4_MOUSE;tr|A0A1D5RLW5|A0A1D5RLW5_MOUSE;sp|P62717|RL18A_MOUSE;tr|A0A1D5RM85|A0A1D5RM85_MOUSE;tr|A0A1D5RM79|A0A1D5RM79_MOUSE	tr|A0A1D5RME4|A0A1D5RME4_MOUSE;tr|A0A1D5RLW5|A0A1D5RLW5_MOUSE;sp|P62717|RL18A_MOUSE;tr|A0A1D5RM85|A0A1D5RM85_MOUSE;tr|A0A1D5RM79|A0A1D5RM79_MOUSE	3;3;3;3;2	3;3;3;3;2	3;3;3;3;2	tr|A0A1D5RME4|A0A1D5RME4_MOUSE 60S ribosomal protein L18a (Fragment) OS=Mus musculus OX=10090 GN=Rpl18a PE=1 SV=1;tr|A0A1D5RLW5|A0A1D5RLW5_MOUSE 60S ribosomal protein L18a OS=Mus musculus OX=10090 GN=Rpl18a PE=1 SV=1;sp|P62717|RL18A_MOUSE 60S ribosomal pro	60S ribosomal protein L18a (Fragment)	Rpl18a	5	3	3	3	3	1	1	2	3	2	2	2	2	2	2	3	1	1	0	1	3	1	1	2	3	2	2	2	2	2	2	3	1	1	0	1	3	1	1	2	3	2
tr|F6ZV59|F6ZV59_MOUSE;tr|G5E8G0|G5E8G0_MOUSE;tr|G3X9W0|G3X9W0_MOUSE;sp|Q60668|HNRPD_MOUSE;tr|E9Q5B6|E9Q5B6_MOUSE;tr|F6SHF3|F6SHF3_MOUSE	tr|F6ZV59|F6ZV59_MOUSE;tr|G5E8G0|G5E8G0_MOUSE;tr|G3X9W0|G3X9W0_MOUSE;sp|Q60668|HNRPD_MOUSE;tr|E9Q5B6|E9Q5B6_MOUSE;tr|F6SHF3|F6SHF3_MOUSE	3;3;3;3;2;2	3;3;3;3;2;2	3;3;3;3;2;2	tr|F6ZV59|F6ZV59_MOUSE Heterogeneous nuclear ribonucleoprotein D0 (Fragment) OS=Mus musculus OX=10090 GN=Hnrnpd PE=1 SV=1;tr|G5E8G0|G5E8G0_MOUSE Heterogeneous nuclear ribonucleoprotein D0 OS=Mus musculus OX=10090 GN=Hnrnpd PE=1 SV=1;tr|G3X9W0|G3X9W0_MOUSE	Heterogeneous nuclear ribonucleoprotein D0 (Fragment)	Hnrnpd	6	3	3	3	0	1	1	1	1	1	0	0	1	0	1	0	1	2	2	2	0	1	1	1	1	1	0	0	1	0	1	0	1	2	2	2	0	1	1	1	1	1
sp|O88569|ROA2_MOUSE;tr|A0A0N4SUM2|A0A0N4SUM2_MOUSE	sp|O88569|ROA2_MOUSE;tr|A0A0N4SUM2|A0A0N4SUM2_MOUSE	5;3	5;3	5;3	sp|O88569|ROA2_MOUSE Heterogeneous nuclear ribonucleoproteins A2/B1 OS=Mus musculus OX=10090 GN=Hnrnpa2b1 PE=1 SV=2;tr|A0A0N4SUM2|A0A0N4SUM2_MOUSE Heterogeneous nuclear ribonucleoproteins A2/B1 (Fragment) OS=Mus musculus OX=10090 GN=Hnrnpa2b1 PE=1 SV=1	Heterogeneous nuclear ribonucleoproteins A2/B1	Hnrnpa2b1	2	5	5	5	1	1	2	3	3	1	1	3	2	1	1	3	2	2	3	2	1	1	2	3	3	1	1	3	2	1	1	3	2	2	3	2	1	1	2	3	3	1
sp|Q9D0T1|NH2L1_MOUSE	sp|Q9D0T1|NH2L1_MOUSE	5	5	5	sp|Q9D0T1|NH2L1_MOUSE NHP2-like protein 1 OS=Mus musculus OX=10090 GN=Snu13 PE=1 SV=4	NHP2-like protein 1	Snu13	1	5	5	5	1	1	3	1	1	1	2	0	1	0	1	3	0	1	2	1	1	1	3	1	1	1	2	0	1	0	1	3	0	1	2	1	1	1	3	1	1	1
sp|Q9WTK2|CDYL_MOUSE	sp|Q9WTK2|CDYL_MOUSE	7	7	7	sp|Q9WTK2|CDYL_MOUSE Chromodomain Y-like protein OS=Mus musculus OX=10090 GN=Cdyl PE=1 SV=1	Chromodomain Y-like protein	Cdyl	1	7	7	7	4	3	3	3	1	1	0	1	4	3	2	2	1	0	0	0	4	3	3	3	1	1	0	1	4	3	2	2	1	0	0	0	4	3	3	3	1	1
tr|A0A087WS76|A0A087WS76_MOUSE;sp|E9Q3S4|M3K19_MOUSE;tr|A0A140LHL6|A0A140LHL6_MOUSE	tr|A0A087WS76|A0A087WS76_MOUSE;sp|E9Q3S4|M3K19_MOUSE;tr|A0A140LHL6|A0A140LHL6_MOUSE	1;1;1	1;1;1	1;1;1	tr|A0A087WS76|A0A087WS76_MOUSE Mitogen-activated protein kinase kinase kinase 19 (Fragment) OS=Mus musculus OX=10090 GN=Map3k19 PE=4 SV=2;sp|E9Q3S4|M3K19_MOUSE Mitogen-activated protein kinase kinase kinase 19 OS=Mus musculus OX=10090 GN=Map3k19 PE=3 SV=1;	Mitogen-activated protein kinase kinase kinase 19 (Fragment)	Map3k19	3	1	1	1	0	0	0	0	0	0	0	0	0	0	0	0	1	0	1	1	0	0	0	0	0	0	0	0	0	0	0	0	1	0	1	1	0	0	0	0	0	0
sp|Q8K019|BCLF1_MOUSE;tr|A0A087WQA0|A0A087WQA0_MOUSE;tr|A0A087WRF8|A0A087WRF8_MOUSE	sp|Q8K019|BCLF1_MOUSE;tr|A0A087WQA0|A0A087WQA0_MOUSE	15;10;1	14;10;1	2;0;0	sp|Q8K019|BCLF1_MOUSE Bcl-2-associated transcription factor 1 OS=Mus musculus OX=10090 GN=Bclaf1 PE=1 SV=2;tr|A0A087WQA0|A0A087WQA0_MOUSE Bcl-2-associated transcription factor 1 OS=Mus musculus OX=10090 GN=Bclaf1 PE=1 SV=1	Bcl-2-associated transcription factor 1	Bclaf1	3	15	14	2	5	4	3	2	5	7	4	3	7	6	6	5	8	8	7	7	5	4	3	2	5	7	4	3	6	6	6	5	8	8	7	7	0	0	0	0	0	0
sp|P63038|CH60_MOUSE;tr|D3Z2F2|D3Z2F2_MOUSE;tr|D3Z7J9|D3Z7J9_MOUSE	sp|P63038|CH60_MOUSE	9;4;3	9;4;3	9;4;3	sp|P63038|CH60_MOUSE 60 kDa heat shock protein, mitochondrial OS=Mus musculus OX=10090 GN=Hspd1 PE=1 SV=1	60 kDa heat shock protein, mitochondrial	Hspd1	3	9	9	9	2	3	4	4	2	3	1	1	3	2	4	3	2	4	4	4	2	3	4	4	2	3	1	1	3	2	4	3	2	4	4	4	2	3	4	4	2	3
sp|O35737|HNRH1_MOUSE;tr|Q8C2Q7|Q8C2Q7_MOUSE	sp|O35737|HNRH1_MOUSE;tr|Q8C2Q7|Q8C2Q7_MOUSE	8;8	8;8	3;3	sp|O35737|HNRH1_MOUSE Heterogeneous nuclear ribonucleoprotein H OS=Mus musculus OX=10090 GN=Hnrnph1 PE=1 SV=3;tr|Q8C2Q7|Q8C2Q7_MOUSE Heterogeneous nuclear ribonucleoprotein H OS=Mus musculus OX=10090 GN=Hnrnph1 PE=1 SV=1	Heterogeneous nuclear ribonucleoprotein H	Hnrnph1	2	8	8	3	3	1	3	4	6	2	2	2	3	2	2	1	2	3	3	3	3	1	3	4	6	2	2	2	3	2	2	1	2	3	3	3	0	0	0	2	1	1
sp|Q9Z204|HNRPC_MOUSE	sp|Q9Z204|HNRPC_MOUSE	7	7	4	sp|Q9Z204|HNRPC_MOUSE Heterogeneous nuclear ribonucleoproteins C1/C2 OS=Mus musculus OX=10090 GN=Hnrnpc PE=1 SV=1	Heterogeneous nuclear ribonucleoproteins C1/C2	Hnrnpc	1	7	7	4	1	0	1	0	1	2	1	1	1	2	0	1	0	3	2	1	1	0	1	0	1	2	1	1	1	2	0	1	0	3	2	1	0	0	0	0	0	2
sp|P97855|G3BP1_MOUSE	sp|P97855|G3BP1_MOUSE	9	9	7	sp|P97855|G3BP1_MOUSE Ras GTPase-activating protein-binding protein 1 OS=Mus musculus OX=10090 GN=G3bp1 PE=1 SV=1	Ras GTPase-activating protein-binding protein 1	G3bp1	1	9	9	7	4	7	3	2	2	4	4	5	3	5	3	5	3	3	3	4	4	7	3	2	2	4	4	5	3	5	3	5	3	3	3	4	4	6	3	2	2	4
tr|D3Z0M9|D3Z0M9_MOUSE	tr|D3Z0M9|D3Z0M9_MOUSE	12	12	12	tr|D3Z0M9|D3Z0M9_MOUSE RNA helicase OS=Mus musculus OX=10090 GN=Ddx23 PE=1 SV=1	RNA helicase	Ddx23	1	12	12	12	5	1	1	1	6	2	2	4	6	2	4	4	6	5	2	1	5	1	1	1	6	2	2	4	6	2	4	4	6	5	2	1	5	1	1	1	6	2
tr|A2BE92|A2BE92_MOUSE;tr|A2BE93|A2BE93_MOUSE;sp|Q9EQU5|SET_MOUSE	tr|A2BE92|A2BE92_MOUSE;tr|A2BE93|A2BE93_MOUSE;sp|Q9EQU5|SET_MOUSE	4;4;4	4;4;4	4;4;4	tr|A2BE92|A2BE92_MOUSE Protein SET (Fragment) OS=Mus musculus OX=10090 GN=Set PE=1 SV=1;tr|A2BE93|A2BE93_MOUSE Protein SET (Fragment) OS=Mus musculus OX=10090 GN=Set PE=1 SV=1;sp|Q9EQU5|SET_MOUSE Protein SET OS=Mus musculus OX=10090 GN=Set PE=1 SV=1	Protein SET (Fragment)	Set	3	4	4	4	2	2	0	2	0	0	1	1	0	0	1	0	1	1	4	1	2	2	0	2	0	0	1	1	0	0	1	0	1	1	4	1	2	2	0	2	0	0
tr|Q8C2Q8|Q8C2Q8_MOUSE;tr|A2AKU9|A2AKU9_MOUSE;sp|Q91VR2|ATPG_MOUSE;tr|A2AKV1|A2AKV1_MOUSE;tr|A2AKV2|A2AKV2_MOUSE;tr|A2AKV3|A2AKV3_MOUSE;tr|A2AKV0|A2AKV0_MOUSE	tr|Q8C2Q8|Q8C2Q8_MOUSE;tr|A2AKU9|A2AKU9_MOUSE;sp|Q91VR2|ATPG_MOUSE;tr|A2AKV1|A2AKV1_MOUSE;tr|A2AKV2|A2AKV2_MOUSE;tr|A2AKV3|A2AKV3_MOUSE;tr|A2AKV0|A2AKV0_MOUSE	6;6;6;5;5;5;3	6;6;6;5;5;5;3	6;6;6;5;5;5;3	tr|Q8C2Q8|Q8C2Q8_MOUSE ATP synthase subunit gamma OS=Mus musculus OX=10090 GN=Atp5c1 PE=1 SV=1;tr|A2AKU9|A2AKU9_MOUSE ATP synthase subunit gamma OS=Mus musculus OX=10090 GN=Atp5c1 PE=1 SV=1;sp|Q91VR2|ATPG_MOUSE ATP synthase subunit gamma, mitochondrial OS=	ATP synthase subunit gamma	Atp5c1	7	6	6	6	1	1	1	2	2	2	2	3	2	2	2	1	3	2	4	3	1	1	1	2	2	2	2	3	2	2	2	1	3	2	4	3	1	1	1	2	2	2
sp|P62137|PP1A_MOUSE	sp|P62137|PP1A_MOUSE	6	6	2	sp|P62137|PP1A_MOUSE Serine/threonine-protein phosphatase PP1-alpha catalytic subunit OS=Mus musculus OX=10090 GN=Ppp1ca PE=1 SV=1	Serine/threonine-protein phosphatase PP1-alpha catalytic subunit	Ppp1ca	1	6	6	2	3	2	4	2	5	2	3	1	2	1	2	2	3	1	1	1	3	2	4	2	5	2	3	1	2	1	2	2	3	1	1	1	1	1	1	0	2	0
tr|A2A8V8|A2A8V8_MOUSE;tr|A2A8V9|A2A8V9_MOUSE;tr|E9PUK6|E9PUK6_MOUSE;sp|Q52KI8|SRRM1_MOUSE;tr|E9QKA4|E9QKA4_MOUSE;tr|F6T4M4|F6T4M4_MOUSE;tr|A2A983|A2A983_MOUSE;tr|F7BWM1|F7BWM1_MOUSE;tr|F6UK16|F6UK16_MOUSE	tr|A2A8V8|A2A8V8_MOUSE;tr|A2A8V9|A2A8V9_MOUSE;tr|E9PUK6|E9PUK6_MOUSE;sp|Q52KI8|SRRM1_MOUSE;tr|E9QKA4|E9QKA4_MOUSE	4;4;4;4;3;1;1;1;1	4;4;4;4;3;1;1;1;1	4;4;4;4;3;1;1;1;1	tr|A2A8V8|A2A8V8_MOUSE Serine/arginine repetitive matrix protein 1 OS=Mus musculus OX=10090 GN=Srrm1 PE=1 SV=1;tr|A2A8V9|A2A8V9_MOUSE Serine/arginine repetitive matrix protein 1 OS=Mus musculus OX=10090 GN=Srrm1 PE=1 SV=1;tr|E9PUK6|E9PUK6_MOUSE Serine/argi	Serine/arginine repetitive matrix protein 1	Srrm1	9	4	4	4	3	2	2	2	2	2	2	2	2	2	2	3	4	3	1	2	3	2	2	2	2	2	2	2	2	2	2	3	4	3	1	2	3	2	2	2	2	2
tr|A0A0N4SV80|A0A0N4SV80_MOUSE;tr|E9QML5|E9QML5_MOUSE;sp|Q61464|ZN638_MOUSE;tr|A0A0N4SV38|A0A0N4SV38_MOUSE;tr|A0A0N4SVI8|A0A0N4SVI8_MOUSE;tr|E9QKZ7|E9QKZ7_MOUSE;tr|Q3TZK9|Q3TZK9_MOUSE;tr|A0A0N4SVM8|A0A0N4SVM8_MOUSE;tr|A0A0N4SUP3|A0A0N4SUP3_MOUSE	tr|A0A0N4SV80|A0A0N4SV80_MOUSE;tr|E9QML5|E9QML5_MOUSE;sp|Q61464|ZN638_MOUSE;tr|A0A0N4SV38|A0A0N4SV38_MOUSE;tr|A0A0N4SVI8|A0A0N4SVI8_MOUSE;tr|E9QKZ7|E9QKZ7_MOUSE;tr|Q3TZK9|Q3TZK9_MOUSE;tr|A0A0N4SVM8|A0A0N4SVM8_MOUSE	22;20;20;16;16;16;15;13;1	22;20;20;16;16;16;15;13;1	22;20;20;16;16;16;15;13;1	tr|A0A0N4SV80|A0A0N4SV80_MOUSE Zinc finger protein 638 OS=Mus musculus OX=10090 GN=Zfp638 PE=1 SV=1;tr|E9QML5|E9QML5_MOUSE Zinc finger protein 638 OS=Mus musculus OX=10090 GN=Zfp638 PE=1 SV=2;sp|Q61464|ZN638_MOUSE Zinc finger protein 638 OS=Mus musculus OX	Zinc finger protein 638	Zfp638	9	22	22	22	5	2	4	2	10	4	8	4	9	8	5	1	13	8	9	3	5	2	4	2	10	4	8	4	9	8	5	1	13	8	9	3	5	2	4	2	10	4
sp|Q9Z2X1|HNRPF_MOUSE;tr|J3QMT0|J3QMT0_MOUSE;tr|J3QM80|J3QM80_MOUSE;tr|J3QP45|J3QP45_MOUSE	sp|Q9Z2X1|HNRPF_MOUSE;tr|J3QMT0|J3QMT0_MOUSE;tr|J3QM80|J3QM80_MOUSE	6;4;4;1	5;4;4;1	5;4;4;1	sp|Q9Z2X1|HNRPF_MOUSE Heterogeneous nuclear ribonucleoprotein F OS=Mus musculus OX=10090 GN=Hnrnpf PE=1 SV=3;tr|J3QMT0|J3QMT0_MOUSE Heterogeneous nuclear ribonucleoprotein F (Fragment) OS=Mus musculus OX=10090 GN=Hnrnpf PE=1 SV=8;tr|J3QM80|J3QM80_MOUSE Het	Heterogeneous nuclear ribonucleoprotein F	Hnrnpf	4	6	5	5	1	3	4	1	3	2	2	2	2	1	2	3	3	4	4	2	1	3	3	1	2	2	2	2	1	1	2	3	2	3	3	2	1	3	3	1	2	2
tr|Q91YZ8|Q91YZ8_MOUSE;tr|A3KFU5|A3KFU5_MOUSE;tr|A3KFU8|A3KFU8_MOUSE;tr|Q6PHQ9|Q6PHQ9_MOUSE;tr|V9GXG3|V9GXG3_MOUSE;tr|A2A5N3|A2A5N3_MOUSE	tr|Q91YZ8|Q91YZ8_MOUSE;tr|A3KFU5|A3KFU5_MOUSE;tr|A3KFU8|A3KFU8_MOUSE;tr|Q6PHQ9|Q6PHQ9_MOUSE	16;16;16;16;4;2	10;10;10;10;2;0	10;10;10;10;2;0	tr|Q91YZ8|Q91YZ8_MOUSE Polyadenylate-binding protein OS=Mus musculus OX=10090 GN=Pabpc4 PE=1 SV=1;tr|A3KFU5|A3KFU5_MOUSE Polyadenylate-binding protein OS=Mus musculus OX=10090 GN=Pabpc4 PE=1 SV=1;tr|A3KFU8|A3KFU8_MOUSE Polyadenylate-binding protein OS=Mus	Polyadenylate-binding protein	Pabpc4	6	16	10	10	2	3	3	1	8	6	7	6	5	5	5	4	7	6	4	9	1	2	1	0	4	3	3	3	3	2	2	1	3	3	2	7	1	2	1	0	4	3
tr|Q3TFP0|Q3TFP0_MOUSE;sp|Q9R0U0|SRS10_MOUSE;tr|A3KG57|A3KG57_MOUSE	tr|Q3TFP0|Q3TFP0_MOUSE;sp|Q9R0U0|SRS10_MOUSE	3;3;1	3;3;1	3;3;1	tr|Q3TFP0|Q3TFP0_MOUSE Serine/arginine-rich-splicing factor 10 OS=Mus musculus OX=10090 GN=Srsf10 PE=1 SV=1;sp|Q9R0U0|SRS10_MOUSE Serine/arginine-rich splicing factor 10 OS=Mus musculus OX=10090 GN=Srsf10 PE=1 SV=2	Serine/arginine-rich-splicing factor 10	Srsf10	3	3	3	3	2	0	1	0	2	1	1	1	1	1	1	2	2	0	2	2	2	0	1	0	2	1	1	1	1	1	1	2	2	0	2	2	2	0	1	0	2	1
tr|A2AWT6|A2AWT6_MOUSE;tr|A2AWT7|A2AWT7_MOUSE;tr|A2AWT5|A2AWT5_MOUSE;sp|P25976|UBF1_MOUSE;tr|E9Q4A8|E9Q4A8_MOUSE	tr|A2AWT6|A2AWT6_MOUSE;tr|A2AWT7|A2AWT7_MOUSE;tr|A2AWT5|A2AWT5_MOUSE;sp|P25976|UBF1_MOUSE	7;7;7;7;1	7;7;7;7;1	7;7;7;7;1	tr|A2AWT6|A2AWT6_MOUSE Nucleolar transcription factor 1 OS=Mus musculus OX=10090 GN=Ubtf PE=1 SV=1;tr|A2AWT7|A2AWT7_MOUSE Nucleolar transcription factor 1 OS=Mus musculus OX=10090 GN=Ubtf PE=1 SV=1;tr|A2AWT5|A2AWT5_MOUSE Nucleolar transcription factor 1 OS	Nucleolar transcription factor 1	Ubtf	5	7	7	7	1	2	2	4	0	1	2	1	2	0	2	1	3	3	3	1	1	2	2	4	0	1	2	1	2	0	2	1	3	3	3	1	1	2	2	4	0	1
sp|P63276|RS17_MOUSE	sp|P63276|RS17_MOUSE	4	4	4	sp|P63276|RS17_MOUSE 40S ribosomal protein S17 OS=Mus musculus OX=10090 GN=Rps17 PE=1 SV=2	40S ribosomal protein S17	Rps17	1	4	4	4	2	2	0	0	1	2	3	2	0	1	3	1	2	1	2	1	2	2	0	0	1	2	3	2	0	1	3	1	2	1	2	1	2	2	0	0	1	2
sp|Q8BL43|RASFA_MOUSE	sp|Q8BL43|RASFA_MOUSE	1	1	1	sp|Q8BL43|RASFA_MOUSE Ras association domain-containing protein 10 OS=Mus musculus OX=10090 GN=Rassf10 PE=1 SV=2	Ras association domain-containing protein 10	Rassf10	1	1	1	1	0	0	0	0	0	0	0	0	0	0	1	0	0	0	0	0	0	0	0	0	0	0	0	0	0	0	1	0	0	0	0	0	0	0	0	0	0	0
sp|Q7JJ13|BRD2_MOUSE;tr|I7HPW1|I7HPW1_MOUSE;tr|G3UZR9|G3UZR9_MOUSE;tr|S4R1Z1|S4R1Z1_MOUSE;tr|A0A494BAP4|A0A494BAP4_MOUSE;tr|Q3TH63|Q3TH63_MOUSE	sp|Q7JJ13|BRD2_MOUSE;tr|I7HPW1|I7HPW1_MOUSE	10;7;2;1;1;1	10;7;2;1;1;1	10;7;2;1;1;1	sp|Q7JJ13|BRD2_MOUSE Bromodomain-containing protein 2 OS=Mus musculus OX=10090 GN=Brd2 PE=1 SV=1;tr|I7HPW1|I7HPW1_MOUSE Bromodomain containing 2 (Fragment) OS=Mus musculus OX=10090 GN=Brd2 PE=1 SV=1	Bromodomain-containing protein 2	Brd2	6	10	10	10	3	4	5	3	3	1	2	1	3	3	3	3	10	5	4	3	3	4	5	3	3	1	2	1	3	3	3	3	10	5	4	3	3	4	5	3	3	1
tr|E9Q317|E9Q317_MOUSE;tr|D3Z2N9|D3Z2N9_MOUSE;sp|O55128|SAP18_MOUSE;tr|D3YY73|D3YY73_MOUSE;tr|D3YY55|D3YY55_MOUSE	tr|E9Q317|E9Q317_MOUSE;tr|D3Z2N9|D3Z2N9_MOUSE;sp|O55128|SAP18_MOUSE	3;2;2;1;1	3;2;2;1;1	3;2;2;1;1	tr|E9Q317|E9Q317_MOUSE 18 kDa Sin3-associated polypeptide OS=Mus musculus OX=10090 GN=Sap18 PE=1 SV=1;tr|D3Z2N9|D3Z2N9_MOUSE Histone deacetylase complex subunit SAP18 OS=Mus musculus OX=10090 GN=Sap18 PE=1 SV=1;sp|O55128|SAP18_MOUSE Histone deacetylase com	18 kDa Sin3-associated polypeptide	Sap18	5	3	3	3	2	3	1	0	1	1	0	1	1	1	2	2	0	1	1	3	2	3	1	0	1	1	0	1	1	1	2	2	0	1	1	3	2	3	1	0	1	1
sp|Q99L45|IF2B_MOUSE;tr|E0CXJ3|E0CXJ3_MOUSE	sp|Q99L45|IF2B_MOUSE	7;3	7;3	7;3	sp|Q99L45|IF2B_MOUSE Eukaryotic translation initiation factor 2 subunit 2 OS=Mus musculus OX=10090 GN=Eif2s2 PE=1 SV=1	Eukaryotic translation initiation factor 2 subunit 2	Eif2s2	2	7	7	7	4	3	4	4	1	3	4	3	2	3	1	1	0	2	2	1	4	3	4	4	1	3	4	3	2	3	1	1	0	2	2	1	4	3	4	4	1	3
sp|Q9Z0U1|ZO2_MOUSE;tr|A0A3B2WCN9|A0A3B2WCN9_MOUSE;tr|A0A3B2WBH9|A0A3B2WBH9_MOUSE;tr|A0A494B9E6|A0A494B9E6_MOUSE	sp|Q9Z0U1|ZO2_MOUSE;tr|A0A3B2WCN9|A0A3B2WCN9_MOUSE;tr|A0A3B2WBH9|A0A3B2WBH9_MOUSE	19;19;18;1	19;19;18;1	19;19;18;1	sp|Q9Z0U1|ZO2_MOUSE Tight junction protein ZO-2 OS=Mus musculus OX=10090 GN=Tjp2 PE=1 SV=2;tr|A0A3B2WCN9|A0A3B2WCN9_MOUSE Tight junction protein ZO-2 OS=Mus musculus OX=10090 GN=Tjp2 PE=1 SV=1;tr|A0A3B2WBH9|A0A3B2WBH9_MOUSE Tight junction protein ZO-2 OS=M	Tight junction protein ZO-2	Tjp2	4	19	19	19	6	3	4	1	4	4	6	6	7	5	4	6	7	8	3	2	6	3	4	1	4	4	6	6	7	5	4	6	7	8	3	2	6	3	4	1	4	4
tr|Q6ZWZ4|Q6ZWZ4_MOUSE;sp|P47964|RL36_MOUSE	tr|Q6ZWZ4|Q6ZWZ4_MOUSE	4;1	4;1	4;1	tr|Q6ZWZ4|Q6ZWZ4_MOUSE 60S ribosomal protein L36 OS=Mus musculus OX=10090 GN=Rpl36 PE=1 SV=1	60S ribosomal protein L36	Rpl36	2	4	4	4	0	3	1	1	0	0	0	1	2	0	1	2	0	1	0	0	0	3	1	1	0	0	0	1	2	0	1	2	0	1	0	0	0	3	1	1	0	0
tr|A0A0R4J0J8|A0A0R4J0J8_MOUSE;sp|Q2KN98|CYTSA_MOUSE;tr|A0A1W2P785|A0A1W2P785_MOUSE	tr|A0A0R4J0J8|A0A0R4J0J8_MOUSE;sp|Q2KN98|CYTSA_MOUSE	24;24;3	24;24;3	24;24;3	tr|A0A0R4J0J8|A0A0R4J0J8_MOUSE Cytospin-A OS=Mus musculus OX=10090 GN=Specc1l PE=1 SV=1;sp|Q2KN98|CYTSA_MOUSE Cytospin-A OS=Mus musculus OX=10090 GN=Specc1l PE=1 SV=1	Cytospin-A	Specc1l	3	24	24	24	1	0	1	2	7	13	9	9	10	4	10	14	0	0	0	0	1	0	1	2	7	13	9	9	10	4	10	14	0	0	0	0	1	0	1	2	7	13
tr|A0A140LIS5|A0A140LIS5_MOUSE;sp|Q3UL36|ARGL1_MOUSE	tr|A0A140LIS5|A0A140LIS5_MOUSE;sp|Q3UL36|ARGL1_MOUSE	1;1	1;1	1;1	tr|A0A140LIS5|A0A140LIS5_MOUSE Arginine and glutamate-rich protein 1 (Fragment) OS=Mus musculus OX=10090 GN=Arglu1 PE=1 SV=1;sp|Q3UL36|ARGL1_MOUSE Arginine and glutamate-rich protein 1 OS=Mus musculus OX=10090 GN=Arglu1 PE=1 SV=2	Arginine and glutamate-rich protein 1 (Fragment)	Arglu1	2	1	1	1	0	1	0	0	1	1	0	0	0	1	0	1	1	0	1	1	0	1	0	0	1	1	0	0	0	1	0	1	1	0	1	1	0	1	0	0	1	1
sp|P63101|1433Z_MOUSE;tr|A0A2I3BQ03|A0A2I3BQ03_MOUSE;tr|D3YXN6|D3YXN6_MOUSE;tr|D3YXF4|D3YXF4_MOUSE	sp|P63101|1433Z_MOUSE;tr|A0A2I3BQ03|A0A2I3BQ03_MOUSE	6;4;2;1	4;3;1;1	4;3;1;1	sp|P63101|1433Z_MOUSE 14-3-3 protein zeta/delta OS=Mus musculus OX=10090 GN=Ywhaz PE=1 SV=1;tr|A0A2I3BQ03|A0A2I3BQ03_MOUSE 14-3-3 protein zeta/delta (Fragment) OS=Mus musculus OX=10090 GN=Ywhaz PE=1 SV=1	14-3-3 protein zeta/delta	Ywhaz	4	6	4	4	2	1	1	2	2	2	3	2	2	4	1	1	3	2	3	3	2	1	1	2	2	2	2	2	2	3	1	1	2	2	2	1	2	1	1	2	2	2
sp|Q9CX86|ROA0_MOUSE	sp|Q9CX86|ROA0_MOUSE	3	3	3	sp|Q9CX86|ROA0_MOUSE Heterogeneous nuclear ribonucleoprotein A0 OS=Mus musculus OX=10090 GN=Hnrnpa0 PE=1 SV=1	Heterogeneous nuclear ribonucleoprotein A0	Hnrnpa0	1	3	3	3	2	2	0	2	1	1	1	2	2	3	1	2	1	2	3	3	2	2	0	2	1	1	1	2	2	3	1	2	1	2	3	3	2	2	0	2	1	1
tr|D3YWS8|D3YWS8_MOUSE;sp|Q8CBY3|LENG8_MOUSE;tr|D3Z042|D3Z042_MOUSE;tr|D3YXV8|D3YXV8_MOUSE;tr|D3YY84|D3YY84_MOUSE	tr|D3YWS8|D3YWS8_MOUSE;sp|Q8CBY3|LENG8_MOUSE	16;15;1;1;1	16;15;1;1;1	16;15;1;1;1	tr|D3YWS8|D3YWS8_MOUSE Leukocyte receptor cluster member 8 homolog OS=Mus musculus OX=10090 GN=Leng8 PE=1 SV=1;sp|Q8CBY3|LENG8_MOUSE Leukocyte receptor cluster member 8 homolog OS=Mus musculus OX=10090 GN=Leng8 PE=1 SV=1	Leukocyte receptor cluster member 8 homolog	Leng8	5	16	16	16	7	4	6	4	4	0	1	1	4	2	1	4	7	7	5	5	7	4	6	4	4	0	1	1	4	2	1	4	7	7	5	5	7	4	6	4	4	0
sp|P10639|THIO_MOUSE	sp|P10639|THIO_MOUSE	2	2	2	sp|P10639|THIO_MOUSE Thioredoxin OS=Mus musculus OX=10090 GN=Txn PE=1 SV=3	Thioredoxin	Txn	1	2	2	2	1	0	1	1	0	0	0	0	1	0	1	2	1	0	0	0	1	0	1	1	0	0	0	0	1	0	1	2	1	0	0	0	1	0	1	1	0	0
sp|P58252|EF2_MOUSE	sp|P58252|EF2_MOUSE	16	16	16	sp|P58252|EF2_MOUSE Elongation factor 2 OS=Mus musculus OX=10090 GN=Eef2 PE=1 SV=2	Elongation factor 2	Eef2	1	16	16	16	3	3	4	3	2	6	6	3	7	7	5	5	5	4	3	4	3	3	4	3	2	6	6	3	7	7	5	5	5	4	3	4	3	3	4	3	2	6
tr|D6RH49|D6RH49_MOUSE;sp|Q6ZWY3|RS27L_MOUSE;tr|D3YYB0|D3YYB0_MOUSE	tr|D6RH49|D6RH49_MOUSE;sp|Q6ZWY3|RS27L_MOUSE;tr|D3YYB0|D3YYB0_MOUSE	2;2;2	1;1;1	1;1;1	tr|D6RH49|D6RH49_MOUSE 40S ribosomal protein S27 OS=Mus musculus OX=10090 GN=Rps27l PE=1 SV=1;sp|Q6ZWY3|RS27L_MOUSE 40S ribosomal protein S27-like OS=Mus musculus OX=10090 GN=Rps27l PE=1 SV=3;tr|D3YYB0|D3YYB0_MOUSE 40S ribosomal protein S27 OS=Mus musculus	40S ribosomal protein S27	Rps27l	3	2	1	1	1	1	0	0	1	2	2	2	1	1	2	0	2	2	2	0	1	0	0	0	1	1	1	1	1	0	1	0	1	1	1	0	1	0	0	0	1	1
sp|P61222|ABCE1_MOUSE	sp|P61222|ABCE1_MOUSE	7	7	7	sp|P61222|ABCE1_MOUSE ATP-binding cassette sub-family E member 1 OS=Mus musculus OX=10090 GN=Abce1 PE=1 SV=1	ATP-binding cassette sub-family E member 1	Abce1	1	7	7	7	2	1	1	0	4	5	4	2	5	4	3	3	2	0	0	0	2	1	1	0	4	5	4	2	5	4	3	3	2	0	0	0	2	1	1	0	4	5
sp|Q9ESK4|ING2_MOUSE	sp|Q9ESK4|ING2_MOUSE	5	5	5	sp|Q9ESK4|ING2_MOUSE Inhibitor of growth protein 2 OS=Mus musculus OX=10090 GN=Ing2 PE=1 SV=3	Inhibitor of growth protein 2	Ing2	1	5	5	5	1	3	4	3	0	0	1	1	0	1	2	1	0	0	0	0	1	3	4	3	0	0	1	1	0	1	2	1	0	0	0	0	1	3	4	3	0	0
sp|P97351|RS3A_MOUSE	sp|P97351|RS3A_MOUSE	4	4	4	sp|P97351|RS3A_MOUSE 40S ribosomal protein S3a OS=Mus musculus OX=10090 GN=Rps3a PE=1 SV=3	40S ribosomal protein S3a	Rps3a	1	4	4	4	2	0	2	1	1	2	2	2	1	2	2	1	0	0	1	2	2	0	2	1	1	2	2	2	1	2	2	1	0	0	1	2	2	0	2	1	1	2
tr|A2AI93|A2AI93_MOUSE;tr|Q2PMX7|Q2PMX7_MOUSE;tr|Q2PMX6|Q2PMX6_MOUSE	tr|A2AI93|A2AI93_MOUSE;tr|Q2PMX7|Q2PMX7_MOUSE;tr|Q2PMX6|Q2PMX6_MOUSE	7;6;6	7;6;6	7;6;6	tr|A2AI93|A2AI93_MOUSE DMRT-like family C1b OS=Mus musculus OX=10090 GN=Dmrtc1b PE=1 SV=1;tr|Q2PMX7|Q2PMX7_MOUSE DMRT-like family C1b OS=Mus musculus OX=10090 GN=Dmrtc1b PE=1 SV=1;tr|Q2PMX6|Q2PMX6_MOUSE DMRT-like family C1b OS=Mus musculus OX=10090 GN=Dmrt	DMRT-like family C1b	Dmrtc1b	3	7	7	7	0	0	0	0	5	5	4	4	2	2	2	3	0	0	0	0	0	0	0	0	5	5	4	4	2	2	2	3	0	0	0	0	0	0	0	0	5	5
sp|P97379|G3BP2_MOUSE;tr|A0A0J9YTQ8|A0A0J9YTQ8_MOUSE;tr|A0A0J9YUY8|A0A0J9YUY8_MOUSE	sp|P97379|G3BP2_MOUSE;tr|A0A0J9YTQ8|A0A0J9YTQ8_MOUSE	7;4;3	5;2;1	5;2;1	sp|P97379|G3BP2_MOUSE Ras GTPase-activating protein-binding protein 2 OS=Mus musculus OX=10090 GN=G3bp2 PE=1 SV=2;tr|A0A0J9YTQ8|A0A0J9YTQ8_MOUSE Ras GTPase-activating protein-binding protein 2 (Fragment) OS=Mus musculus OX=10090 GN=G3bp2 PE=1 SV=1	Ras GTPase-activating protein-binding protein 2	G3bp2	3	7	5	5	1	4	1	3	2	2	5	4	3	3	2	1	1	3	3	2	1	3	1	3	2	2	4	3	3	2	2	1	1	2	3	1	1	3	1	3	2	2
sp|P63168|DYL1_MOUSE	sp|P63168|DYL1_MOUSE	3	1	1	sp|P63168|DYL1_MOUSE Dynein light chain 1, cytoplasmic OS=Mus musculus OX=10090 GN=Dynll1 PE=1 SV=1	Dynein light chain 1, cytoplasmic	Dynll1	1	3	1	1	1	2	2	2	1	1	2	1	1	1	2	1	0	0	0	0	1	1	1	1	1	1	1	1	1	1	1	1	0	0	0	0	1	1	1	1	1	1
sp|P12382|PFKAL_MOUSE	sp|P12382|PFKAL_MOUSE	7	7	6	sp|P12382|PFKAL_MOUSE ATP-dependent 6-phosphofructokinase, liver type OS=Mus musculus OX=10090 GN=Pfkl PE=1 SV=4	ATP-dependent 6-phosphofructokinase, liver type	Pfkl	1	7	7	6	3	3	4	2	1	2	3	1	2	3	1	1	2	1	2	1	3	3	4	2	1	2	3	1	2	3	1	1	2	1	2	1	2	2	3	1	0	1
sp|Q9ERA6|TFP11_MOUSE;tr|A0A0G2JEN8|A0A0G2JEN8_MOUSE	sp|Q9ERA6|TFP11_MOUSE	14;2	14;2	14;2	sp|Q9ERA6|TFP11_MOUSE Tuftelin-interacting protein 11 OS=Mus musculus OX=10090 GN=Tfip11 PE=1 SV=1	Tuftelin-interacting protein 11	Tfip11	2	14	14	14	6	3	4	4	2	2	3	2	3	2	4	5	4	4	5	4	6	3	4	4	2	2	3	2	3	2	4	5	4	4	5	4	6	3	4	4	2	2
sp|Q8QZY9|SF3B4_MOUSE	sp|Q8QZY9|SF3B4_MOUSE	4	4	4	sp|Q8QZY9|SF3B4_MOUSE Splicing factor 3B subunit 4 OS=Mus musculus OX=10090 GN=Sf3b4 PE=1 SV=1	Splicing factor 3B subunit 4	Sf3b4	1	4	4	4	1	1	1	0	1	1	1	1	2	0	1	2	2	1	1	2	1	1	1	0	1	1	1	1	2	0	1	2	2	1	1	2	1	1	1	0	1	1
sp|Q3UHR0|BAHC1_MOUSE;tr|E9Q7G4|E9Q7G4_MOUSE	sp|Q3UHR0|BAHC1_MOUSE;tr|E9Q7G4|E9Q7G4_MOUSE	24;23	24;23	24;23	sp|Q3UHR0|BAHC1_MOUSE BAH and coiled-coil domain-containing protein 1 OS=Mus musculus OX=10090 GN=Bahcc1 PE=2 SV=2;tr|E9Q7G4|E9Q7G4_MOUSE BAH and coiled-coil domain-containing protein 1 OS=Mus musculus OX=10090 GN=Bahcc1 PE=1 SV=1	BAH and coiled-coil domain-containing protein 1	Bahcc1	2	24	24	24	15	10	11	13	2	1	2	2	3	4	4	5	0	0	0	0	15	10	11	13	2	1	2	2	3	4	4	5	0	0	0	0	15	10	11	13	2	1
tr|F8WJG3|F8WJG3_MOUSE;sp|P62996|TRA2B_MOUSE	tr|F8WJG3|F8WJG3_MOUSE;sp|P62996|TRA2B_MOUSE	2;2	2;2	2;2	tr|F8WJG3|F8WJG3_MOUSE Transformer-2 protein homolog beta OS=Mus musculus OX=10090 GN=Tra2b PE=1 SV=1;sp|P62996|TRA2B_MOUSE Transformer-2 protein homolog beta OS=Mus musculus OX=10090 GN=Tra2b PE=1 SV=1	Transformer-2 protein homolog beta	Tra2b	2	2	2	2	1	1	1	1	0	1	1	2	2	2	2	1	1	1	1	0	1	1	1	1	0	1	1	2	2	2	2	1	1	1	1	0	1	1	1	1	0	1
sp|Q8CCS6|PABP2_MOUSE;tr|G3UY42|G3UY42_MOUSE;tr|D3YUB9|D3YUB9_MOUSE;tr|D3Z055|D3Z055_MOUSE;tr|G3UWS5|G3UWS5_MOUSE;tr|D3Z5F7|D3Z5F7_MOUSE	sp|Q8CCS6|PABP2_MOUSE;tr|G3UY42|G3UY42_MOUSE;tr|D3YUB9|D3YUB9_MOUSE;tr|D3Z055|D3Z055_MOUSE;tr|G3UWS5|G3UWS5_MOUSE;tr|D3Z5F7|D3Z5F7_MOUSE	5;5;4;4;4;4	5;5;4;4;4;4	5;5;4;4;4;4	sp|Q8CCS6|PABP2_MOUSE Polyadenylate-binding protein 2 OS=Mus musculus OX=10090 GN=Pabpn1 PE=1 SV=3;tr|G3UY42|G3UY42_MOUSE Polyadenylate-binding protein 2 OS=Mus musculus OX=10090 GN=Pabpn1 PE=1 SV=1;tr|D3YUB9|D3YUB9_MOUSE Polyadenylate-binding protein 2 (F	Polyadenylate-binding protein 2	Pabpn1	6	5	5	5	2	0	1	1	1	2	2	2	1	2	1	2	3	3	3	3	2	0	1	1	1	2	2	2	1	2	1	2	3	3	3	3	2	0	1	1	1	2
sp|Q3U9G9|LBR_MOUSE;tr|A0A0A6YXW3|A0A0A6YXW3_MOUSE;tr|A0A0A6YXT6|A0A0A6YXT6_MOUSE;tr|A0A0A6YW01|A0A0A6YW01_MOUSE	sp|Q3U9G9|LBR_MOUSE	3;1;1;1	3;1;1;1	3;1;1;1	sp|Q3U9G9|LBR_MOUSE Delta(14)-sterol reductase LBR OS=Mus musculus OX=10090 GN=Lbr PE=1 SV=2	Delta(14)-sterol reductase LBR	Lbr	4	3	3	3	1	2	1	1	1	1	2	2	2	0	1	2	3	0	2	0	1	2	1	1	1	1	2	2	2	0	1	2	3	0	2	0	1	2	1	1	1	1
sp|P60867|RS20_MOUSE	sp|P60867|RS20_MOUSE	2	2	2	sp|P60867|RS20_MOUSE 40S ribosomal protein S20 OS=Mus musculus OX=10090 GN=Rps20 PE=1 SV=1	40S ribosomal protein S20	Rps20	1	2	2	2	2	1	1	0	1	2	2	2	1	2	2	2	1	1	2	0	2	1	1	0	1	2	2	2	1	2	2	2	1	1	2	0	2	1	1	0	1	2
sp|Q8BIZ6|SNIP1_MOUSE	sp|Q8BIZ6|SNIP1_MOUSE	7	7	7	sp|Q8BIZ6|SNIP1_MOUSE Smad nuclear-interacting protein 1 OS=Mus musculus OX=10090 GN=Snip1 PE=1 SV=1	Smad nuclear-interacting protein 1	Snip1	1	7	7	7	2	2	4	5	4	3	1	3	4	5	5	5	6	4	3	5	2	2	4	5	4	3	1	3	4	5	5	5	6	4	3	5	2	2	4	5	4	3
sp|Q8R149|BUD13_MOUSE;tr|F6ZBW5|F6ZBW5_MOUSE;tr|A0A1L1SSX5|A0A1L1SSX5_MOUSE	sp|Q8R149|BUD13_MOUSE	3;1;1	3;1;1	3;1;1	sp|Q8R149|BUD13_MOUSE BUD13 homolog OS=Mus musculus OX=10090 GN=Bud13 PE=1 SV=1	BUD13 homolog	Bud13	3	3	3	3	3	1	1	2	3	2	2	2	3	2	2	3	3	2	2	3	3	1	1	2	3	2	2	2	3	2	2	3	3	2	2	3	3	1	1	2	3	2
sp|Q9CWZ3|RBM8A_MOUSE;tr|A0A0G2JEA9|A0A0G2JEA9_MOUSE;tr|A0A0G2JFX7|A0A0G2JFX7_MOUSE;tr|A0A0N4SUH6|A0A0N4SUH6_MOUSE	sp|Q9CWZ3|RBM8A_MOUSE;tr|A0A0G2JEA9|A0A0G2JEA9_MOUSE;tr|A0A0G2JFX7|A0A0G2JFX7_MOUSE;tr|A0A0N4SUH6|A0A0N4SUH6_MOUSE	4;3;3;2	4;3;3;2	4;3;3;2	sp|Q9CWZ3|RBM8A_MOUSE RNA-binding protein 8A OS=Mus musculus OX=10090 GN=Rbm8a PE=1 SV=4;tr|A0A0G2JEA9|A0A0G2JEA9_MOUSE RNA-binding protein 8A OS=Mus musculus OX=10090 GN=Rbm8a PE=1 SV=1;tr|A0A0G2JFX7|A0A0G2JFX7_MOUSE RNA-binding protein 8A OS=Mus musculus	RNA-binding protein 8A	Rbm8a	4	4	4	4	2	1	2	2	2	2	3	3	3	4	3	3	4	3	4	3	2	1	2	2	2	2	3	3	3	4	3	3	4	3	4	3	2	1	2	2	2	2
sp|Q8BZ47|ZN609_MOUSE	sp|Q8BZ47|ZN609_MOUSE	18	18	18	sp|Q8BZ47|ZN609_MOUSE Zinc finger protein 609 OS=Mus musculus OX=10090 GN=Znf609 PE=1 SV=2	Zinc finger protein 609	Znf609	1	18	18	18	5	4	5	6	6	8	4	10	9	12	11	9	0	0	0	0	5	4	5	6	6	8	4	10	9	12	11	9	0	0	0	0	5	4	5	6	6	8
sp|P70168|IMB1_MOUSE	sp|P70168|IMB1_MOUSE	9	9	9	sp|P70168|IMB1_MOUSE Importin subunit beta-1 OS=Mus musculus OX=10090 GN=Kpnb1 PE=1 SV=2	Importin subunit beta-1	Kpnb1	1	9	9	9	1	0	0	0	1	2	1	1	2	2	0	3	0	5	3	4	1	0	0	0	1	2	1	1	2	2	0	3	0	5	3	4	1	0	0	0	1	2
sp|Q3TKY6|CWC27_MOUSE	sp|Q3TKY6|CWC27_MOUSE	7	7	7	sp|Q3TKY6|CWC27_MOUSE Spliceosome-associated protein CWC27 homolog OS=Mus musculus OX=10090 GN=Cwc27 PE=1 SV=1	Spliceosome-associated protein CWC27 homolog	Cwc27	1	7	7	7	4	3	3	3	1	2	1	0	1	1	3	2	5	4	3	2	4	3	3	3	1	2	1	0	1	1	3	2	5	4	3	2	4	3	3	3	1	2
sp|Q3TIX9|SNUT2_MOUSE;tr|A0A0U1RP18|A0A0U1RP18_MOUSE	sp|Q3TIX9|SNUT2_MOUSE	9;1	9;1	9;1	sp|Q3TIX9|SNUT2_MOUSE U4/U6.U5 tri-snRNP-associated protein 2 OS=Mus musculus OX=10090 GN=Usp39 PE=1 SV=2	U4/U6.U5 tri-snRNP-associated protein 2	Usp39	2	9	9	9	0	0	0	0	3	0	3	2	3	3	4	4	4	4	0	1	0	0	0	0	3	0	3	2	3	3	4	4	4	4	0	1	0	0	0	0	3	0
tr|A0A0N4SVQ1|A0A0N4SVQ1_MOUSE;sp|Q62425|NDUA4_MOUSE	tr|A0A0N4SVQ1|A0A0N4SVQ1_MOUSE;sp|Q62425|NDUA4_MOUSE	2;2	2;2	2;2	tr|A0A0N4SVQ1|A0A0N4SVQ1_MOUSE Cytochrome c oxidase subunit NDUFA4 OS=Mus musculus OX=10090 GN=Ndufa4 PE=1 SV=1;sp|Q62425|NDUA4_MOUSE Cytochrome c oxidase subunit NDUFA4 OS=Mus musculus OX=10090 GN=Ndufa4 PE=1 SV=2	Cytochrome c oxidase subunit NDUFA4	Ndufa4	2	2	2	2	2	0	0	0	1	1	1	1	2	1	1	1	1	2	1	1	2	0	0	0	1	1	1	1	2	1	1	1	1	2	1	1	2	0	0	0	1	1
tr|Z4YJZ7|Z4YJZ7_MOUSE;tr|A0A0H2UH19|A0A0H2UH19_MOUSE;sp|Q5DW34|EHMT1_MOUSE;tr|E9Q5A3|E9Q5A3_MOUSE;tr|A0A0A6YWA0|A0A0A6YWA0_MOUSE;tr|A0A1B0GXE2|A0A1B0GXE2_MOUSE;tr|A2AIS5|A2AIS5_MOUSE;tr|A0A0G2JFI9|A0A0G2JFI9_MOUSE	tr|Z4YJZ7|Z4YJZ7_MOUSE;tr|A0A0H2UH19|A0A0H2UH19_MOUSE;sp|Q5DW34|EHMT1_MOUSE;tr|E9Q5A3|E9Q5A3_MOUSE	18;18;18;16;5;5;5;3	18;18;18;16;5;5;5;3	18;18;18;16;5;5;5;3	tr|Z4YJZ7|Z4YJZ7_MOUSE Histone-lysine N-methyltransferase EHMT1 OS=Mus musculus OX=10090 GN=Ehmt1 PE=1 SV=2;tr|A0A0H2UH19|A0A0H2UH19_MOUSE Histone-lysine N-methyltransferase EHMT1 OS=Mus musculus OX=10090 GN=Ehmt1 PE=1 SV=1;sp|Q5DW34|EHMT1_MOUSE Histone-ly	Histone-lysine N-methyltransferase EHMT1	Ehmt1	8	18	18	18	6	13	12	9	1	1	2	0	7	8	4	6	0	3	1	1	6	13	12	9	1	1	2	0	7	8	4	6	0	3	1	1	6	13	12	9	1	1
tr|A0A0N4SVC2|A0A0N4SVC2_MOUSE;sp|Q6PFR5|TRA2A_MOUSE;tr|E9QP00|E9QP00_MOUSE	tr|A0A0N4SVC2|A0A0N4SVC2_MOUSE;sp|Q6PFR5|TRA2A_MOUSE;tr|E9QP00|E9QP00_MOUSE	3;3;3	3;3;3	3;3;3	tr|A0A0N4SVC2|A0A0N4SVC2_MOUSE Transformer-2 protein homolog alpha OS=Mus musculus OX=10090 GN=Tra2a PE=1 SV=1;sp|Q6PFR5|TRA2A_MOUSE Transformer-2 protein homolog alpha OS=Mus musculus OX=10090 GN=Tra2a PE=1 SV=1;tr|E9QP00|E9QP00_MOUSE Transformer-2 protei	Transformer-2 protein homolog alpha	Tra2a	3	3	3	3	0	0	0	0	1	1	1	1	1	2	1	1	1	1	1	2	0	0	0	0	1	1	1	1	1	2	1	1	1	1	1	2	0	0	0	0	1	1
sp|Q80W00|PP1RA_MOUSE;tr|S4R164|S4R164_MOUSE	sp|Q80W00|PP1RA_MOUSE	10;1	10;1	10;1	sp|Q80W00|PP1RA_MOUSE Serine/threonine-protein phosphatase 1 regulatory subunit 10 OS=Mus musculus OX=10090 GN=Ppp1r10 PE=1 SV=1	Serine/threonine-protein phosphatase 1 regulatory subunit 10	Ppp1r10	2	10	10	10	3	2	2	0	3	2	4	2	2	2	1	1	4	3	2	0	3	2	2	0	3	2	4	2	2	2	1	1	4	3	2	0	3	2	2	0	3	2
sp|Q920S3|GATD1_MOUSE;tr|F7CAN4|F7CAN4_MOUSE;tr|A0A0G2JDS4|A0A0G2JDS4_MOUSE	sp|Q920S3|GATD1_MOUSE	8;1;1	8;1;1	8;1;1	sp|Q920S3|GATD1_MOUSE GATA zinc finger domain-containing protein 1 OS=Mus musculus OX=10090 GN=Gatad1 PE=2 SV=2	GATA zinc finger domain-containing protein 1	Gatad1	3	8	8	8	3	1	3	3	2	5	3	4	2	4	1	2	0	0	0	0	3	1	3	3	2	5	3	4	2	4	1	2	0	0	0	0	3	1	3	3	2	5
sp|P17095|HMGA1_MOUSE;tr|A0A338P6E8|A0A338P6E8_MOUSE;tr|A0A338P6F6|A0A338P6F6_MOUSE	sp|P17095|HMGA1_MOUSE;tr|A0A338P6E8|A0A338P6E8_MOUSE	5;3;2	2;2;0	2;2;0	sp|P17095|HMGA1_MOUSE High mobility group protein HMG-I/HMG-Y OS=Mus musculus OX=10090 GN=Hmga1 PE=1 SV=4;tr|A0A338P6E8|A0A338P6E8_MOUSE High mobility group AT-hook protein 1 OS=Mus musculus OX=10090 GN=Hmga1 PE=1 SV=1	High mobility group protein HMG-I/HMG-Y	Hmga1	3	5	2	2	3	2	1	2	1	1	2	1	1	1	1	2	2	2	1	1	1	1	1	2	1	1	1	1	1	1	1	1	1	1	1	1	1	1	1	2	1	1
tr|D3Z3E8|D3Z3E8_MOUSE;sp|P23249|MOV10_MOUSE;tr|E9PW39|E9PW39_MOUSE;tr|D3YVL0|D3YVL0_MOUSE	tr|D3Z3E8|D3Z3E8_MOUSE;sp|P23249|MOV10_MOUSE;tr|E9PW39|E9PW39_MOUSE;tr|D3YVL0|D3YVL0_MOUSE	11;11;11;11	11;11;11;11	11;11;11;11	tr|D3Z3E8|D3Z3E8_MOUSE RNA helicase OS=Mus musculus OX=10090 GN=Mov10 PE=1 SV=1;sp|P23249|MOV10_MOUSE Putative helicase MOV-10 OS=Mus musculus OX=10090 GN=Mov10 PE=1 SV=2;tr|E9PW39|E9PW39_MOUSE RNA helicase OS=Mus musculus OX=10090 GN=Mov10 PE=1 SV=1;tr|D3	RNA helicase	Mov10	4	11	11	11	6	7	6	2	1	1	1	2	1	1	2	1	3	3	2	2	6	7	6	2	1	1	1	2	1	1	2	1	3	3	2	2	6	7	6	2	1	1
sp|Q91VN6|DDX41_MOUSE;tr|A0A1S6GWJ4|A0A1S6GWJ4_MOUSE	sp|Q91VN6|DDX41_MOUSE;tr|A0A1S6GWJ4|A0A1S6GWJ4_MOUSE	11;11	11;11	11;11	sp|Q91VN6|DDX41_MOUSE Probable ATP-dependent RNA helicase DDX41 OS=Mus musculus OX=10090 GN=Ddx41 PE=1 SV=2;tr|A0A1S6GWJ4|A0A1S6GWJ4_MOUSE RNA helicase OS=Mus musculus OX=10090 GN=Ddx41 PE=1 SV=1	Probable ATP-dependent RNA helicase DDX41	Ddx41	2	11	11	11	3	3	1	1	1	1	0	3	1	0	2	1	2	4	2	3	3	3	1	1	1	1	0	3	1	0	2	1	2	4	2	3	3	3	1	1	1	1
tr|G3XA79|G3XA79_MOUSE;tr|G3UY19|G3UY19_MOUSE;sp|Q99K43|PRC1_MOUSE;tr|G3UW86|G3UW86_MOUSE;tr|G3UWQ7|G3UWQ7_MOUSE;tr|G3UXB1|G3UXB1_MOUSE;tr|G3UYX6|G3UYX6_MOUSE;tr|G3UYZ3|G3UYZ3_MOUSE	tr|G3XA79|G3XA79_MOUSE;tr|G3UY19|G3UY19_MOUSE;sp|Q99K43|PRC1_MOUSE;tr|G3UW86|G3UW86_MOUSE;tr|G3UWQ7|G3UWQ7_MOUSE;tr|G3UXB1|G3UXB1_MOUSE;tr|G3UYX6|G3UYX6_MOUSE	4;4;4;4;4;2;2;1	4;4;4;4;4;2;2;1	4;4;4;4;4;2;2;1	tr|G3XA79|G3XA79_MOUSE Protein regulator of cytokinesis 1 OS=Mus musculus OX=10090 GN=Prc1 PE=1 SV=1;tr|G3UY19|G3UY19_MOUSE Protein regulator of cytokinesis 1 OS=Mus musculus OX=10090 GN=Prc1 PE=1 SV=1;sp|Q99K43|PRC1_MOUSE Protein regulator of cytokinesis	Protein regulator of cytokinesis 1	Prc1	8	4	4	4	1	0	1	2	0	0	0	0	0	0	0	0	2	2	1	2	1	0	1	2	0	0	0	0	0	0	0	0	2	2	1	2	1	0	1	2	0	0
sp|Q7TSZ8|NACC1_MOUSE;tr|A0A571BEI5|A0A571BEI5_MOUSE;tr|A0A571BER1|A0A571BER1_MOUSE;tr|A0A571BFZ2|A0A571BFZ2_MOUSE;tr|A0A571BE53|A0A571BE53_MOUSE	sp|Q7TSZ8|NACC1_MOUSE;tr|A0A571BEI5|A0A571BEI5_MOUSE;tr|A0A571BER1|A0A571BER1_MOUSE	7;5;4;3;1	7;5;4;3;1	7;5;4;3;1	sp|Q7TSZ8|NACC1_MOUSE Nucleus accumbens-associated protein 1 OS=Mus musculus OX=10090 GN=Nacc1 PE=1 SV=1;tr|A0A571BEI5|A0A571BEI5_MOUSE Nucleus accumbens-associated protein 1 (Fragment) OS=Mus musculus OX=10090 GN=Nacc1 PE=1 SV=1;tr|A0A571BER1|A0A571BER1_M	Nucleus accumbens-associated protein 1	Nacc1	5	7	7	7	3	4	4	2	1	0	0	0	0	0	2	3	0	0	0	0	3	4	4	2	1	0	0	0	0	0	2	3	0	0	0	0	3	4	4	2	1	0
sp|Q99JX7|NXF1_MOUSE;tr|V9GXF3|V9GXF3_MOUSE;tr|V9GXW3|V9GXW3_MOUSE;tr|V9GX96|V9GX96_MOUSE;tr|V9GXM5|V9GXM5_MOUSE	sp|Q99JX7|NXF1_MOUSE;tr|V9GXF3|V9GXF3_MOUSE	11;6;5;1;1	11;6;5;1;1	11;6;5;1;1	sp|Q99JX7|NXF1_MOUSE Nuclear RNA export factor 1 OS=Mus musculus OX=10090 GN=Nxf1 PE=1 SV=3;tr|V9GXF3|V9GXF3_MOUSE Nuclear RNA export factor 1 OS=Mus musculus OX=10090 GN=Nxf1 PE=1 SV=1	Nuclear RNA export factor 1	Nxf1	5	11	11	11	6	4	3	1	8	6	2	6	5	4	3	5	5	8	5	4	6	4	3	1	8	6	2	6	5	4	3	5	5	8	5	4	6	4	3	1	8	6
sp|Q8CCF0|PRP31_MOUSE	sp|Q8CCF0|PRP31_MOUSE	6	6	6	sp|Q8CCF0|PRP31_MOUSE U4/U6 small nuclear ribonucleoprotein Prp31 OS=Mus musculus OX=10090 GN=Prpf31 PE=1 SV=3	U4/U6 small nuclear ribonucleoprotein Prp31	Prpf31	1	6	6	6	2	2	0	1	2	2	2	1	2	3	2	2	2	3	1	0	2	2	0	1	2	2	2	1	2	3	2	2	2	3	1	0	2	2	0	1	2	2
tr|Q9DCC5|Q9DCC5_MOUSE;sp|P23198|CBX3_MOUSE;tr|D3Z1A9|D3Z1A9_MOUSE;tr|D3Z313|D3Z313_MOUSE;tr|Q7TPM0|Q7TPM0_MOUSE;tr|Q9CYJ8|Q9CYJ8_MOUSE;sp|P83917|CBX1_MOUSE	tr|Q9DCC5|Q9DCC5_MOUSE;sp|P23198|CBX3_MOUSE	6;6;2;2;1;1;1	6;6;2;2;1;1;1	6;6;2;2;1;1;1	tr|Q9DCC5|Q9DCC5_MOUSE Cbx3 protein OS=Mus musculus OX=10090 GN=Cbx3 PE=1 SV=1;sp|P23198|CBX3_MOUSE Chromobox protein homolog 3 OS=Mus musculus OX=10090 GN=Cbx3 PE=1 SV=2	Cbx3 protein	Cbx3	7	6	6	6	3	3	3	4	3	4	2	3	1	0	1	2	1	1	2	2	3	3	3	4	3	4	2	3	1	0	1	2	1	1	2	2	3	3	3	4	3	4
sp|Q8BXJ2|TREF1_MOUSE	sp|Q8BXJ2|TREF1_MOUSE	13	13	13	sp|Q8BXJ2|TREF1_MOUSE Transcriptional-regulating factor 1 OS=Mus musculus OX=10090 GN=Trerf1 PE=1 SV=1	Transcriptional-regulating factor 1	Trerf1	1	13	13	13	6	6	3	5	0	1	0	0	3	2	1	0	0	0	0	0	6	6	3	5	0	1	0	0	3	2	1	0	0	0	0	0	6	6	3	5	0	1
sp|Q9CQS8|SC61B_MOUSE;tr|E9PW43|E9PW43_MOUSE	sp|Q9CQS8|SC61B_MOUSE;tr|E9PW43|E9PW43_MOUSE	2;1	2;1	2;1	sp|Q9CQS8|SC61B_MOUSE Protein transport protein Sec61 subunit beta OS=Mus musculus OX=10090 GN=Sec61b PE=1 SV=3;tr|E9PW43|E9PW43_MOUSE Predicted pseudogene 10320 OS=Mus musculus OX=10090 GN=Gm10320 PE=3 SV=1	Protein transport protein Sec61 subunit beta	Sec61b	2	2	2	2	0	1	0	0	0	0	1	1	1	0	1	1	1	1	0	1	0	1	0	0	0	0	1	1	1	0	1	1	1	1	0	1	0	1	0	0	0	0
tr|E9Q616|E9Q616_MOUSE	tr|E9Q616|E9Q616_MOUSE	7	7	7	tr|E9Q616|E9Q616_MOUSE AHNAK nucleoprotein (desmoyokin) OS=Mus musculus OX=10090 GN=Ahnak PE=1 SV=1	AHNAK nucleoprotein (desmoyokin)	Ahnak	1	7	7	7	0	0	0	0	1	3	1	1	0	0	0	1	0	0	0	0	0	0	0	0	1	3	1	1	0	0	0	1	0	0	0	0	0	0	0	0	1	3
tr|D3YYM6|D3YYM6_MOUSE;tr|D3Z1S8|D3Z1S8_MOUSE;tr|Q91V55|Q91V55_MOUSE;sp|P97461|RS5_MOUSE	tr|D3YYM6|D3YYM6_MOUSE;tr|D3Z1S8|D3Z1S8_MOUSE;tr|Q91V55|Q91V55_MOUSE;sp|P97461|RS5_MOUSE	5;5;5;4	5;5;5;4	5;5;5;4	tr|D3YYM6|D3YYM6_MOUSE 40S ribosomal protein S5 (Fragment) OS=Mus musculus OX=10090 GN=Rps5 PE=1 SV=1;tr|D3Z1S8|D3Z1S8_MOUSE 40S ribosomal protein S5 (Fragment) OS=Mus musculus OX=10090 GN=Rps5 PE=1 SV=1;tr|Q91V55|Q91V55_MOUSE 40S ribosomal protein S5 OS=M	40S ribosomal protein S5 (Fragment)	Rps5	4	5	5	5	2	0	0	0	3	1	1	1	0	0	0	1	1	1	2	0	2	0	0	0	3	1	1	1	0	0	0	1	1	1	2	0	2	0	0	0	3	1
sp|P56480|ATPB_MOUSE	sp|P56480|ATPB_MOUSE	11	11	11	sp|P56480|ATPB_MOUSE ATP synthase subunit beta, mitochondrial OS=Mus musculus OX=10090 GN=Atp5f1b PE=1 SV=2	ATP synthase subunit beta, mitochondrial	Atp5f1b	1	11	11	11	4	3	2	2	2	3	4	2	2	3	3	4	2	3	1	3	4	3	2	2	2	3	4	2	2	3	3	4	2	3	1	3	4	3	2	2	2	3
sp|A2AKX3|SETX_MOUSE;tr|F6R186|F6R186_MOUSE	sp|A2AKX3|SETX_MOUSE	20;3	20;3	20;3	sp|A2AKX3|SETX_MOUSE Probable helicase senataxin OS=Mus musculus OX=10090 GN=Setx PE=1 SV=1	Probable helicase senataxin	Setx	2	20	20	20	4	6	6	7	4	6	3	8	9	9	9	6	0	0	0	0	4	6	6	7	4	6	3	8	9	9	9	6	0	0	0	0	4	6	6	7	4	6
sp|P32067|LA_MOUSE;tr|A2AR07|A2AR07_MOUSE;tr|D6RI87|D6RI87_MOUSE;tr|F6SXM5|F6SXM5_MOUSE	sp|P32067|LA_MOUSE;tr|A2AR07|A2AR07_MOUSE;tr|D6RI87|D6RI87_MOUSE	10;8;7;1	10;8;7;1	10;8;7;1	sp|P32067|LA_MOUSE Lupus La protein homolog OS=Mus musculus OX=10090 GN=Ssb PE=1 SV=1;tr|A2AR07|A2AR07_MOUSE Lupus La protein homolog (Fragment) OS=Mus musculus OX=10090 GN=Ssb PE=1 SV=1;tr|D6RI87|D6RI87_MOUSE Lupus La protein homolog OS=Mus musculus OX=10	Lupus La protein homolog	Ssb	4	10	10	10	3	2	1	1	2	2	2	3	5	2	1	3	4	4	5	2	3	2	1	1	2	2	2	3	5	2	1	3	4	4	5	2	3	2	1	1	2	2
sp|Q5NCR9|NSRP1_MOUSE;tr|Q5NCR8|Q5NCR8_MOUSE	sp|Q5NCR9|NSRP1_MOUSE	10;1	10;1	10;1	sp|Q5NCR9|NSRP1_MOUSE Nuclear speckle splicing regulatory protein 1 OS=Mus musculus OX=10090 GN=Nsrp1 PE=1 SV=1	Nuclear speckle splicing regulatory protein 1	Nsrp1	2	10	10	10	4	5	5	4	4	3	4	2	5	4	2	1	4	4	4	3	4	5	5	4	4	3	4	2	5	4	2	1	4	4	4	3	4	5	5	4	4	3
sp|P62892|RL39_MOUSE	sp|P62892|RL39_MOUSE	1	1	1	sp|P62892|RL39_MOUSE 60S ribosomal protein L39 OS=Mus musculus OX=10090 GN=Rpl39 PE=1 SV=2	60S ribosomal protein L39	Rpl39	1	1	1	1	1	0	0	0	0	1	1	1	1	1	0	1	1	1	1	1	1	0	0	0	0	1	1	1	1	1	0	1	1	1	1	1	1	0	0	0	0	1
sp|Q9JHI4|S13A1_MOUSE	sp|Q9JHI4|S13A1_MOUSE	1	1	1	sp|Q9JHI4|S13A1_MOUSE Solute carrier family 13 member 1 OS=Mus musculus OX=10090 GN=Slc13a1 PE=2 SV=2	Solute carrier family 13 member 1	Slc13a1	1	1	1	1	0	0	0	0	0	0	0	0	0	0	0	1	0	0	0	0	0	0	0	0	0	0	0	0	0	0	0	1	0	0	0	0	0	0	0	0	0	0
sp|Q6ZWX6|IF2A_MOUSE	sp|Q6ZWX6|IF2A_MOUSE	8	8	8	sp|Q6ZWX6|IF2A_MOUSE Eukaryotic translation initiation factor 2 subunit 1 OS=Mus musculus OX=10090 GN=Eif2s1 PE=1 SV=3	Eukaryotic translation initiation factor 2 subunit 1	Eif2s1	1	8	8	8	3	2	3	3	3	4	5	2	3	3	3	3	0	4	2	1	3	2	3	3	3	4	5	2	3	3	3	3	0	4	2	1	3	2	3	3	3	4
sp|Q9D0M5|DYL2_MOUSE;tr|D6RIN4|D6RIN4_MOUSE;tr|Q80ZS7|Q80ZS7_MOUSE	sp|Q9D0M5|DYL2_MOUSE;tr|D6RIN4|D6RIN4_MOUSE;tr|Q80ZS7|Q80ZS7_MOUSE	4;2;2	4;2;2	2;2;0	sp|Q9D0M5|DYL2_MOUSE Dynein light chain 2, cytoplasmic OS=Mus musculus OX=10090 GN=Dynll2 PE=1 SV=1;tr|D6RIN4|D6RIN4_MOUSE Dynein light chain OS=Mus musculus OX=10090 GN=Dynll2 PE=1 SV=1;tr|Q80ZS7|Q80ZS7_MOUSE Dynein light chain OS=Mus musculus OX=10090 GN	Dynein light chain 2, cytoplasmic	Dynll2	3	4	4	2	1	2	2	2	0	2	1	1	1	1	1	1	0	0	0	0	1	2	2	2	0	2	1	1	1	1	1	1	0	0	0	0	1	1	1	1	0	2
sp|Q8K3F7|TDH_MOUSE;tr|F7AJL7|F7AJL7_MOUSE;tr|F6Y7H0|F6Y7H0_MOUSE;tr|F6X7T7|F6X7T7_MOUSE	sp|Q8K3F7|TDH_MOUSE	7;2;2;2	7;2;2;2	7;2;2;2	sp|Q8K3F7|TDH_MOUSE L-threonine 3-dehydrogenase, mitochondrial OS=Mus musculus OX=10090 GN=Tdh PE=1 SV=1	L-threonine 3-dehydrogenase, mitochondrial	Tdh	4	7	7	7	3	6	5	3	0	2	0	0	0	1	0	1	2	1	1	3	3	6	5	3	0	2	0	0	0	1	0	1	2	1	1	3	3	6	5	3	0	2
tr|A0A0J9YV20|A0A0J9YV20_MOUSE;tr|A0A0R4J0B7|A0A0R4J0B7_MOUSE;sp|Q80UZ2|SDA1_MOUSE;tr|A0A0J9YU58|A0A0J9YU58_MOUSE	tr|A0A0J9YV20|A0A0J9YV20_MOUSE;tr|A0A0R4J0B7|A0A0R4J0B7_MOUSE;sp|Q80UZ2|SDA1_MOUSE	7;7;7;2	7;7;7;2	7;7;7;2	tr|A0A0J9YV20|A0A0J9YV20_MOUSE Protein SDA1 OS=Mus musculus OX=10090 GN=Sdad1 PE=1 SV=1;tr|A0A0R4J0B7|A0A0R4J0B7_MOUSE Protein SDA1 OS=Mus musculus OX=10090 GN=Sdad1 PE=1 SV=1;sp|Q80UZ2|SDA1_MOUSE Protein SDA1 homolog OS=Mus musculus OX=10090 GN=Sdad1 PE=1	Protein SDA1	Sdad1	4	7	7	7	2	1	2	1	2	2	1	1	1	0	0	1	3	2	1	1	2	1	2	1	2	2	1	1	1	0	0	1	3	2	1	1	2	1	2	1	2	2
tr|A0A140LHC3|A0A140LHC3_MOUSE;tr|A0A140LJH1|A0A140LJH1_MOUSE;tr|A0A140LHJ3|A0A140LHJ3_MOUSE;tr|A0A140LJK5|A0A140LJK5_MOUSE;tr|A0A140LIS6|A0A140LIS6_MOUSE;tr|A0A140LHZ5|A0A140LHZ5_MOUSE;tr|D3Z158|D3Z158_MOUSE;sp|Q8BML9|SYQ_MOUSE	tr|A0A140LHC3|A0A140LHC3_MOUSE;tr|A0A140LJH1|A0A140LJH1_MOUSE;tr|A0A140LHJ3|A0A140LHJ3_MOUSE;tr|A0A140LJK5|A0A140LJK5_MOUSE;tr|A0A140LIS6|A0A140LIS6_MOUSE;tr|A0A140LHZ5|A0A140LHZ5_MOUSE;tr|D3Z158|D3Z158_MOUSE;sp|Q8BML9|SYQ_MOUSE	1;1;1;1;1;1;1;1	1;1;1;1;1;1;1;1	1;1;1;1;1;1;1;1	tr|A0A140LHC3|A0A140LHC3_MOUSE Glutaminyl-tRNA synthetase OS=Mus musculus OX=10090 GN=Qars PE=1 SV=1;tr|A0A140LJH1|A0A140LJH1_MOUSE Glutaminyl-tRNA synthetase OS=Mus musculus OX=10090 GN=Qars PE=1 SV=1;tr|A0A140LHJ3|A0A140LHJ3_MOUSE Glutaminyl-tRNA synthet	Glutaminyl-tRNA synthetase	Qars	8	1	1	1	1	0	0	0	0	0	0	0	0	0	0	0	0	0	0	0	1	0	0	0	0	0	0	0	0	0	0	0	0	0	0	0	1	0	0	0	0	0
sp|Q9CQU3|RER1_MOUSE	sp|Q9CQU3|RER1_MOUSE	3	3	3	sp|Q9CQU3|RER1_MOUSE Protein RER1 OS=Mus musculus OX=10090 GN=Rer1 PE=1 SV=1	Protein RER1	Rer1	1	3	3	3	2	2	0	2	2	2	2	3	3	1	1	2	2	2	1	1	2	2	0	2	2	2	2	3	3	1	1	2	2	2	1	1	2	2	0	2	2	2
sp|Q8K2F0|BRD3_MOUSE;tr|A2AKA9|A2AKA9_MOUSE;tr|A2AKB0|A2AKB0_MOUSE;sp|Q91Y44|BRDT_MOUSE	sp|Q8K2F0|BRD3_MOUSE;tr|A2AKA9|A2AKA9_MOUSE	12;11;2;1	12;11;2;1	9;9;2;0	sp|Q8K2F0|BRD3_MOUSE Bromodomain-containing protein 3 OS=Mus musculus OX=10090 GN=Brd3 PE=1 SV=2;tr|A2AKA9|A2AKA9_MOUSE Bromodomain-containing protein 3 (Fragment) OS=Mus musculus OX=10090 GN=Brd3 PE=1 SV=1	Bromodomain-containing protein 3	Brd3	4	12	12	9	6	3	2	2	1	1	0	0	0	1	0	0	8	5	4	1	6	3	2	2	1	1	0	0	0	1	0	0	8	5	4	1	3	3	1	2	1	1
sp|P70372|ELAV1_MOUSE	sp|P70372|ELAV1_MOUSE	8	8	8	sp|P70372|ELAV1_MOUSE ELAV-like protein 1 OS=Mus musculus OX=10090 GN=Elavl1 PE=1 SV=2	ELAV-like protein 1	Elavl1	1	8	8	8	0	1	2	1	2	0	1	2	2	1	1	1	5	4	2	2	0	1	2	1	2	0	1	2	2	1	1	1	5	4	2	2	0	1	2	1	2	0
sp|Q8CGZ0|CHERP_MOUSE;tr|A0A1D5RL92|A0A1D5RL92_MOUSE;tr|G5E8I8|G5E8I8_MOUSE	sp|Q8CGZ0|CHERP_MOUSE;tr|A0A1D5RL92|A0A1D5RL92_MOUSE;tr|G5E8I8|G5E8I8_MOUSE	10;10;10	10;10;10	10;10;10	sp|Q8CGZ0|CHERP_MOUSE Calcium homeostasis endoplasmic reticulum protein OS=Mus musculus OX=10090 GN=Cherp PE=1 SV=1;tr|A0A1D5RL92|A0A1D5RL92_MOUSE Calcium homeostasis endoplasmic reticulum protein OS=Mus musculus OX=10090 GN=Cherp PE=1 SV=1;tr|G5E8I8|G5E8I	Calcium homeostasis endoplasmic reticulum protein	Cherp	3	10	10	10	2	2	3	3	2	3	2	1	4	1	1	3	3	2	3	0	2	2	3	3	2	3	2	1	4	1	1	3	3	2	3	0	2	2	3	3	2	3
tr|Q6P5B5|Q6P5B5_MOUSE;sp|Q9WVR4|FXR2_MOUSE	tr|Q6P5B5|Q6P5B5_MOUSE;sp|Q9WVR4|FXR2_MOUSE	13;11	12;10	11;9	tr|Q6P5B5|Q6P5B5_MOUSE Fragile X mental retardation syndrome-related protein 2 OS=Mus musculus OX=10090 GN=Fxr2 PE=1 SV=1;sp|Q9WVR4|FXR2_MOUSE Fragile X mental retardation syndrome-related protein 2 OS=Mus musculus OX=10090 GN=Fxr2 PE=1 SV=1	Fragile X mental retardation syndrome-related protein 2	Fxr2	2	13	12	11	8	6	6	5	6	7	8	7	7	7	5	5	6	6	4	6	7	5	6	5	6	6	7	6	6	6	4	5	5	5	3	5	6	4	5	4	5	5
sp|Q6A068|CDC5L_MOUSE;tr|A0A1W2P7Z8|A0A1W2P7Z8_MOUSE;tr|A0A1W2P7H4|A0A1W2P7H4_MOUSE;tr|A0A1W2P855|A0A1W2P855_MOUSE;tr|A0A1W2P6Q8|A0A1W2P6Q8_MOUSE;tr|A0A1W2P7S8|A0A1W2P7S8_MOUSE	sp|Q6A068|CDC5L_MOUSE;tr|A0A1W2P7Z8|A0A1W2P7Z8_MOUSE;tr|A0A1W2P7H4|A0A1W2P7H4_MOUSE;tr|A0A1W2P855|A0A1W2P855_MOUSE;tr|A0A1W2P6Q8|A0A1W2P6Q8_MOUSE;tr|A0A1W2P7S8|A0A1W2P7S8_MOUSE	10;8;8;7;7;6	10;8;8;7;7;6	10;8;8;7;7;6	sp|Q6A068|CDC5L_MOUSE Cell division cycle 5-like protein OS=Mus musculus OX=10090 GN=Cdc5l PE=1 SV=2;tr|A0A1W2P7Z8|A0A1W2P7Z8_MOUSE Predicted gene 9045 OS=Mus musculus OX=10090 GN=Gm9045 PE=3 SV=1;tr|A0A1W2P7H4|A0A1W2P7H4_MOUSE Predicted gene 9048 OS=Mus m	Cell division cycle 5-like protein	Cdc5l	6	10	10	10	3	2	2	4	4	1	0	0	3	1	0	2	3	6	5	6	3	2	2	4	4	1	0	0	3	1	0	2	3	6	5	6	3	2	2	4	4	1
tr|G5E8G6|G5E8G6_MOUSE;sp|P21271|MYO5B_MOUSE;tr|G3X9Y9|G3X9Y9_MOUSE;tr|H3BLK6|H3BLK6_MOUSE;tr|D3Z135|D3Z135_MOUSE	tr|G5E8G6|G5E8G6_MOUSE;sp|P21271|MYO5B_MOUSE;tr|G3X9Y9|G3X9Y9_MOUSE	22;22;21;1;1	21;21;20;1;1	21;21;20;1;1	tr|G5E8G6|G5E8G6_MOUSE Unconventional myosin-Vb OS=Mus musculus OX=10090 GN=Myo5b PE=1 SV=1;sp|P21271|MYO5B_MOUSE Unconventional myosin-Vb OS=Mus musculus OX=10090 GN=Myo5b PE=1 SV=2;tr|G3X9Y9|G3X9Y9_MOUSE Unconventional myosin-Vb OS=Mus musculus OX=10090	Unconventional myosin-Vb	Myo5b	5	22	21	21	0	0	0	0	8	12	6	7	11	10	13	9	0	0	0	1	0	0	0	0	8	12	6	7	10	10	13	9	0	0	0	0	0	0	0	0	8	12
sp|Q7TNV0|DEK_MOUSE;tr|E9Q8Y1|E9Q8Y1_MOUSE;tr|D3YVJ6|D3YVJ6_MOUSE	sp|Q7TNV0|DEK_MOUSE;tr|E9Q8Y1|E9Q8Y1_MOUSE;tr|D3YVJ6|D3YVJ6_MOUSE	7;4;4	7;4;4	7;4;4	sp|Q7TNV0|DEK_MOUSE Protein DEK OS=Mus musculus OX=10090 GN=Dek PE=1 SV=1;tr|E9Q8Y1|E9Q8Y1_MOUSE Protein DEK (Fragment) OS=Mus musculus OX=10090 GN=Dek PE=1 SV=1;tr|D3YVJ6|D3YVJ6_MOUSE Protein DEK (Fragment) OS=Mus musculus OX=10090 GN=Dek PE=1 SV=1	Protein DEK	Dek	3	7	7	7	2	2	2	2	2	3	4	5	3	1	3	2	4	2	3	3	2	2	2	2	2	3	4	5	3	1	3	2	4	2	3	3	2	2	2	2	2	3
sp|Q9CQJ4|RING2_MOUSE;tr|A0A087WRE9|A0A087WRE9_MOUSE;tr|A0A087WQQ3|A0A087WQQ3_MOUSE	sp|Q9CQJ4|RING2_MOUSE;tr|A0A087WRE9|A0A087WRE9_MOUSE	4;3;1	4;3;1	3;2;0	sp|Q9CQJ4|RING2_MOUSE E3 ubiquitin-protein ligase RING2 OS=Mus musculus OX=10090 GN=Rnf2 PE=1 SV=1;tr|A0A087WRE9|A0A087WRE9_MOUSE E3 ubiquitin-protein ligase RING2 OS=Mus musculus OX=10090 GN=Rnf2 PE=1 SV=1	E3 ubiquitin-protein ligase RING2	Rnf2	3	4	4	3	1	1	2	2	1	2	1	2	1	1	1	1	1	0	1	1	1	1	2	2	1	2	1	2	1	1	1	1	1	0	1	1	1	1	2	2	1	2
tr|G3UZA4|G3UZA4_MOUSE;tr|G3UZJ5|G3UZJ5_MOUSE;sp|P67871|CSK2B_MOUSE;tr|G3UZX4|G3UZX4_MOUSE;tr|G3UWU5|G3UWU5_MOUSE;tr|G3UXG7|G3UXG7_MOUSE;tr|G3UXU2|G3UXU2_MOUSE	tr|G3UZA4|G3UZA4_MOUSE;tr|G3UZJ5|G3UZJ5_MOUSE;sp|P67871|CSK2B_MOUSE;tr|G3UZX4|G3UZX4_MOUSE;tr|G3UWU5|G3UWU5_MOUSE	3;3;3;3;2;1;1	3;3;3;3;2;1;1	3;3;3;3;2;1;1	tr|G3UZA4|G3UZA4_MOUSE Casein kinase II subunit beta (Fragment) OS=Mus musculus OX=10090 GN=Csnk2b PE=1 SV=8;tr|G3UZJ5|G3UZJ5_MOUSE Casein kinase II subunit beta (Fragment) OS=Mus musculus OX=10090 GN=Csnk2b PE=1 SV=2;sp|P67871|CSK2B_MOUSE Casein kinase II	Casein kinase II subunit beta (Fragment)	Csnk2b	7	3	3	3	2	3	2	1	1	2	1	1	1	3	2	2	1	2	1	0	2	3	2	1	1	2	1	1	1	3	2	2	1	2	1	0	2	3	2	1	1	2
sp|Q9EPQ8|TCF20_MOUSE	sp|Q9EPQ8|TCF20_MOUSE	17	17	17	sp|Q9EPQ8|TCF20_MOUSE Transcription factor 20 OS=Mus musculus OX=10090 GN=Tcf20 PE=1 SV=3	Transcription factor 20	Tcf20	1	17	17	17	6	9	12	12	0	0	0	0	2	2	1	2	0	0	0	0	6	9	12	12	0	0	0	0	2	2	1	2	0	0	0	0	6	9	12	12	0	0
sp|P18760|COF1_MOUSE;tr|F8WGL3|F8WGL3_MOUSE;sp|P45591|COF2_MOUSE;tr|A0A494B9A7|A0A494B9A7_MOUSE	sp|P18760|COF1_MOUSE;tr|F8WGL3|F8WGL3_MOUSE;sp|P45591|COF2_MOUSE;tr|A0A494B9A7|A0A494B9A7_MOUSE	2;2;1;1	2;2;1;1	2;2;1;1	sp|P18760|COF1_MOUSE Cofilin-1 OS=Mus musculus OX=10090 GN=Cfl1 PE=1 SV=3;tr|F8WGL3|F8WGL3_MOUSE Cofilin, non-muscle isoform OS=Mus musculus OX=10090 GN=Cfl1 PE=1 SV=1;sp|P45591|COF2_MOUSE Cofilin-2 OS=Mus musculus OX=10090 GN=Cfl2 PE=1 SV=1;tr|A0A494B9A7|	Cofilin-1	Cfl1	4	2	2	2	1	1	0	2	0	2	2	0	1	1	1	2	0	1	1	2	1	1	0	2	0	2	2	0	1	1	1	2	0	1	1	2	1	1	0	2	0	2
sp|P47754|CAZA2_MOUSE;tr|A0A0N4SVM0|A0A0N4SVM0_MOUSE;tr|D6RCW7|D6RCW7_MOUSE	sp|P47754|CAZA2_MOUSE;tr|A0A0N4SVM0|A0A0N4SVM0_MOUSE;tr|D6RCW7|D6RCW7_MOUSE	7;4;4	7;4;4	5;3;3	sp|P47754|CAZA2_MOUSE F-actin-capping protein subunit alpha-2 OS=Mus musculus OX=10090 GN=Capza2 PE=1 SV=3;tr|A0A0N4SVM0|A0A0N4SVM0_MOUSE F-actin-capping protein subunit alpha (Fragment) OS=Mus musculus OX=10090 GN=Capza2 PE=1 SV=1;tr|D6RCW7|D6RCW7_MOUSE F	F-actin-capping protein subunit alpha-2	Capza2	3	7	7	5	4	0	1	2	4	3	3	2	2	0	2	4	0	1	1	0	4	0	1	2	4	3	3	2	2	0	2	4	0	1	1	0	3	0	1	2	3	2
sp|P58501|PAXB1_MOUSE;tr|F6YY19|F6YY19_MOUSE	sp|P58501|PAXB1_MOUSE	12;5	12;5	12;5	sp|P58501|PAXB1_MOUSE PAX3- and PAX7-binding protein 1 OS=Mus musculus OX=10090 GN=Paxbp1 PE=1 SV=3	PAX3- and PAX7-binding protein 1	Paxbp1	2	12	12	12	5	5	1	2	5	2	3	0	4	4	4	1	3	1	4	1	5	5	1	2	5	2	3	0	4	4	4	1	3	1	4	1	5	5	1	2	5	2
sp|Q9Z321|TOP3B_MOUSE;tr|A0A338P7E0|A0A338P7E0_MOUSE;tr|A0A338P6C0|A0A338P6C0_MOUSE;tr|A0A338P6A6|A0A338P6A6_MOUSE;tr|A0A338P6J7|A0A338P6J7_MOUSE;tr|A0A338P7C6|A0A338P7C6_MOUSE;tr|A0A338P6F5|A0A338P6F5_MOUSE	sp|Q9Z321|TOP3B_MOUSE;tr|A0A338P7E0|A0A338P7E0_MOUSE	12;8;4;3;1;1;1	12;8;4;3;1;1;1	11;7;4;3;1;1;1	sp|Q9Z321|TOP3B_MOUSE DNA topoisomerase 3-beta-1 OS=Mus musculus OX=10090 GN=Top3b PE=1 SV=1;tr|A0A338P7E0|A0A338P7E0_MOUSE DNA topoisomerase (Fragment) OS=Mus musculus OX=10090 GN=Top3b PE=1 SV=1	DNA topoisomerase 3-beta-1	Top3b	7	12	12	11	4	2	4	4	2	2	1	1	3	2	2	3	6	5	5	1	4	2	4	4	2	2	1	1	3	2	2	3	6	5	5	1	4	1	3	3	2	2
sp|Q62095|DDX3Y_MOUSE;sp|Q61496|DDX4_MOUSE;tr|Q3V086|Q3V086_MOUSE	sp|Q62095|DDX3Y_MOUSE	16;1;1	1;0;0	1;0;0	sp|Q62095|DDX3Y_MOUSE ATP-dependent RNA helicase DDX3Y OS=Mus musculus OX=10090 GN=Ddx3y PE=1 SV=2	ATP-dependent RNA helicase DDX3Y	Ddx3y	3	16	1	1	7	4	5	6	8	5	4	2	4	4	5	6	6	6	4	6	1	0	0	1	1	1	1	1	1	0	1	1	1	1	0	0	1	0	0	1	1	1
sp|Q8K310|MATR3_MOUSE;tr|A0A494BAZ7|A0A494BAZ7_MOUSE;tr|A0A494BAD4|A0A494BAD4_MOUSE;tr|A0A494BAZ2|A0A494BAZ2_MOUSE;tr|A0A494B9X1|A0A494B9X1_MOUSE;tr|A0A494BAL7|A0A494BAL7_MOUSE	sp|Q8K310|MATR3_MOUSE;tr|A0A494BAZ7|A0A494BAZ7_MOUSE;tr|A0A494BAD4|A0A494BAD4_MOUSE	8;5;5;3;3;1	8;5;5;3;3;1	8;5;5;3;3;1	sp|Q8K310|MATR3_MOUSE Matrin-3 OS=Mus musculus OX=10090 GN=Matr3 PE=1 SV=1;tr|A0A494BAZ7|A0A494BAZ7_MOUSE Matrin-3 OS=Mus musculus OX=10090 GN=Matr3 PE=1 SV=1;tr|A0A494BAD4|A0A494BAD4_MOUSE Matrin-3 OS=Mus musculus OX=10090 GN=Matr3 PE=1 SV=1	Matrin-3	Matr3	6	8	8	8	0	1	0	0	2	3	2	1	2	0	0	1	2	5	5	5	0	1	0	0	2	3	2	1	2	0	0	1	2	5	5	5	0	1	0	0	2	3
sp|O88712|CTBP1_MOUSE;tr|A0A0J9YU62|A0A0J9YU62_MOUSE;tr|A0A0J9YUM4|A0A0J9YUM4_MOUSE;tr|A0A0J9YUR5|A0A0J9YUR5_MOUSE;tr|A0A0J9YVI3|A0A0J9YVI3_MOUSE;tr|A0A0J9YU66|A0A0J9YU66_MOUSE;tr|A0A0J9YTW3|A0A0J9YTW3_MOUSE	sp|O88712|CTBP1_MOUSE;tr|A0A0J9YU62|A0A0J9YU62_MOUSE;tr|A0A0J9YUM4|A0A0J9YUM4_MOUSE;tr|A0A0J9YUR5|A0A0J9YUR5_MOUSE;tr|A0A0J9YVI3|A0A0J9YVI3_MOUSE	8;7;6;5;4;3;2	6;5;4;3;2;1;2	6;5;4;3;2;1;2	sp|O88712|CTBP1_MOUSE C-terminal-binding protein 1 OS=Mus musculus OX=10090 GN=Ctbp1 PE=1 SV=2;tr|A0A0J9YU62|A0A0J9YU62_MOUSE C-terminal-binding protein 1 OS=Mus musculus OX=10090 GN=Ctbp1 PE=1 SV=1;tr|A0A0J9YUM4|A0A0J9YUM4_MOUSE C-terminal-binding protein	C-terminal-binding protein 1	Ctbp1	7	8	6	6	2	4	3	4	1	0	0	2	2	2	1	2	0	0	0	0	1	2	3	3	1	0	0	2	2	2	0	1	0	0	0	0	1	2	3	3	1	0
sp|Q91YK2|RRP1B_MOUSE;tr|A0A494BAM4|A0A494BAM4_MOUSE;tr|D6RDD0|D6RDD0_MOUSE;tr|A0A494B9S4|A0A494B9S4_MOUSE	sp|Q91YK2|RRP1B_MOUSE	10;1;1;1	10;1;1;1	10;1;1;1	sp|Q91YK2|RRP1B_MOUSE Ribosomal RNA processing protein 1 homolog B OS=Mus musculus OX=10090 GN=Rrp1b PE=1 SV=2	Ribosomal RNA processing protein 1 homolog B	Rrp1b	4	10	10	10	4	4	3	3	4	3	3	2	2	3	2	2	5	6	6	5	4	4	3	3	4	3	3	2	2	3	2	2	5	6	6	5	4	4	3	3	4	3
sp|Q9CXY6|ILF2_MOUSE	sp|Q9CXY6|ILF2_MOUSE	5	5	5	sp|Q9CXY6|ILF2_MOUSE Interleukin enhancer-binding factor 2 OS=Mus musculus OX=10090 GN=Ilf2 PE=1 SV=1	Interleukin enhancer-binding factor 2	Ilf2	1	5	5	5	4	1	2	3	0	1	1	1	1	1	1	0	1	1	2	2	4	1	2	3	0	1	1	1	1	1	1	0	1	1	2	2	4	1	2	3	0	1
sp|Q8BFV2|PCID2_MOUSE;tr|E9Q1H5|E9Q1H5_MOUSE;tr|E9Q5V9|E9Q5V9_MOUSE	sp|Q8BFV2|PCID2_MOUSE;tr|E9Q1H5|E9Q1H5_MOUSE	8;4;1	8;4;1	8;4;1	sp|Q8BFV2|PCID2_MOUSE PCI domain-containing protein 2 OS=Mus musculus OX=10090 GN=Pcid2 PE=1 SV=1;tr|E9Q1H5|E9Q1H5_MOUSE PCI domain-containing protein 2 OS=Mus musculus OX=10090 GN=Pcid2 PE=1 SV=1	PCI domain-containing protein 2	Pcid2	3	8	8	8	4	3	3	1	1	0	0	0	2	0	0	1	3	2	2	1	4	3	3	1	1	0	0	0	2	0	0	1	3	2	2	1	4	3	3	1	1	0
sp|O35900|LSM2_MOUSE;tr|O35901|O35901_MOUSE	sp|O35900|LSM2_MOUSE;tr|O35901|O35901_MOUSE	2;2	2;2	2;2	sp|O35900|LSM2_MOUSE U6 snRNA-associated Sm-like protein LSm2 OS=Mus musculus OX=10090 GN=Lsm2 PE=1 SV=1;tr|O35901|O35901_MOUSE G7b alternative form OS=Mus musculus OX=10090 GN=Lsm2 PE=1 SV=1	U6 snRNA-associated Sm-like protein LSm2	Lsm2	2	2	2	2	1	1	0	0	1	1	1	1	1	1	1	1	2	1	1	2	1	1	0	0	1	1	1	1	1	1	1	1	2	1	1	2	1	1	0	0	1	1
sp|Q9CWF2|TBB2B_MOUSE	sp|Q9CWF2|TBB2B_MOUSE	16	4	1	sp|Q9CWF2|TBB2B_MOUSE Tubulin beta-2B chain OS=Mus musculus OX=10090 GN=Tubb2b PE=1 SV=1	Tubulin beta-2B chain	Tubb2b	1	16	4	1	10	12	10	9	3	8	10	8	7	8	6	8	5	9	4	4	2	2	2	3	1	1	2	1	0	2	0	1	1	2	1	1	1	0	0	0	0	0
tr|A2CG76|A2CG76_MOUSE;sp|Q9Z148|EHMT2_MOUSE;tr|H3BIW5|H3BIW5_MOUSE;tr|G3UYH7|G3UYH7_MOUSE;tr|A2CG77|A2CG77_MOUSE	tr|A2CG76|A2CG76_MOUSE;sp|Q9Z148|EHMT2_MOUSE	7;7;1;1;1	7;7;1;1;1	7;7;1;1;1	tr|A2CG76|A2CG76_MOUSE Histone-lysine N-methyltransferase EHMT2 OS=Mus musculus OX=10090 GN=Ehmt2 PE=1 SV=1;sp|Q9Z148|EHMT2_MOUSE Histone-lysine N-methyltransferase EHMT2 OS=Mus musculus OX=10090 GN=Ehmt2 PE=1 SV=2	Histone-lysine N-methyltransferase EHMT2	Ehmt2	5	7	7	7	4	4	4	6	0	0	0	0	3	3	1	2	1	1	0	0	4	4	4	6	0	0	0	0	3	3	1	2	1	1	0	0	4	4	4	6	0	0
sp|Q9R1S7|MRP6_MOUSE	sp|Q9R1S7|MRP6_MOUSE	1	1	1	sp|Q9R1S7|MRP6_MOUSE Multidrug resistance-associated protein 6 OS=Mus musculus OX=10090 GN=Abcc6 PE=1 SV=3	Multidrug resistance-associated protein 6	Abcc6	1	1	1	1	0	0	0	1	0	0	0	0	0	0	0	0	0	0	0	0	0	0	0	1	0	0	0	0	0	0	0	0	0	0	0	0	0	0	0	1	0	0
sp|Q9Z1X4|ILF3_MOUSE;tr|A0A1L1STE4|A0A1L1STE4_MOUSE;tr|Q45VK5|Q45VK5_MOUSE;tr|A0A1L1SSU8|A0A1L1SSU8_MOUSE;tr|A0A1L1ST48|A0A1L1ST48_MOUSE;tr|A0A1L1SR62|A0A1L1SR62_MOUSE;tr|A0A1L1SQ69|A0A1L1SQ69_MOUSE;tr|A0A1L1SU19|A0A1L1SU19_MOUSE;tr|A0A1L1SQR7|A0A1L1SQR7_MOUSE;sp|Q91WM1|STRBP_MOUSE	sp|Q9Z1X4|ILF3_MOUSE;tr|A0A1L1STE4|A0A1L1STE4_MOUSE;tr|Q45VK5|Q45VK5_MOUSE	13;12;10;3;3;2;2;2;2;1	13;12;10;3;3;2;2;2;2;1	13;12;10;3;3;2;2;2;2;1	sp|Q9Z1X4|ILF3_MOUSE Interleukin enhancer-binding factor 3 OS=Mus musculus OX=10090 GN=Ilf3 PE=1 SV=2;tr|A0A1L1STE4|A0A1L1STE4_MOUSE Interleukin enhancer-binding factor 3 OS=Mus musculus OX=10090 GN=Ilf3 PE=1 SV=1;tr|Q45VK5|Q45VK5_MOUSE Interleukin enhance	Interleukin enhancer-binding factor 3	Ilf3	10	13	13	13	3	4	1	1	5	2	3	3	5	4	1	2	5	5	5	6	3	4	1	1	5	2	3	3	5	4	1	2	5	5	5	6	3	4	1	1	5	2
sp|Q08288|LYAR_MOUSE;tr|D3Z5X8|D3Z5X8_MOUSE;tr|D3Z7N3|D3Z7N3_MOUSE;tr|D3Z345|D3Z345_MOUSE;tr|D6RDT2|D6RDT2_MOUSE;tr|D3Z009|D3Z009_MOUSE;tr|D3YU83|D3YU83_MOUSE	sp|Q08288|LYAR_MOUSE	5;2;2;2;1;1;1	5;2;2;2;1;1;1	5;2;2;2;1;1;1	sp|Q08288|LYAR_MOUSE Cell growth-regulating nucleolar protein OS=Mus musculus OX=10090 GN=Lyar PE=1 SV=2	Cell growth-regulating nucleolar protein	Lyar	7	5	5	5	2	1	1	1	2	1	1	1	2	1	1	1	1	1	2	2	2	1	1	1	2	1	1	1	2	1	1	1	1	1	2	2	2	1	1	1	2	1
sp|Q8CFE4|SCYL2_MOUSE;tr|G5E8J9|G5E8J9_MOUSE;tr|Q80UY7|Q80UY7_MOUSE	sp|Q8CFE4|SCYL2_MOUSE;tr|G5E8J9|G5E8J9_MOUSE	10;10;1	10;10;1	10;10;1	sp|Q8CFE4|SCYL2_MOUSE SCY1-like protein 2 OS=Mus musculus OX=10090 GN=Scyl2 PE=1 SV=1;tr|G5E8J9|G5E8J9_MOUSE SCY1-like protein 2 OS=Mus musculus OX=10090 GN=Scyl2 PE=1 SV=1	SCY1-like protein 2	Scyl2	3	10	10	10	2	3	2	2	4	5	6	5	5	6	7	6	2	4	4	5	2	3	2	2	4	5	6	5	5	6	7	6	2	4	4	5	2	3	2	2	4	5
sp|P26231|CTNA1_MOUSE;tr|A0A494BAD0|A0A494BAD0_MOUSE;tr|A0A494BAM5|A0A494BAM5_MOUSE;sp|Q61301|CTNA2_MOUSE;tr|E0CXB9|E0CXB9_MOUSE;tr|A0A494BA24|A0A494BA24_MOUSE;tr|A0A494BBB4|A0A494BBB4_MOUSE;tr|Q8BS72|Q8BS72_MOUSE;sp|Q65CL1|CTNA3_MOUSE	sp|P26231|CTNA1_MOUSE	12;5;3;3;3;1;1;1;1	12;5;3;3;3;1;1;1;1	12;5;3;3;3;1;1;1;1	sp|P26231|CTNA1_MOUSE Catenin alpha-1 OS=Mus musculus OX=10090 GN=Ctnna1 PE=1 SV=1	Catenin alpha-1	Ctnna1	9	12	12	12	2	1	3	4	4	4	3	4	3	5	2	4	1	1	2	0	2	1	3	4	4	4	3	4	3	5	2	4	1	1	2	0	2	1	3	4	4	4
sp|P59178|LMBL2_MOUSE;tr|Q80XB1|Q80XB1_MOUSE;tr|G3UY70|G3UY70_MOUSE;tr|Q80XB0|Q80XB0_MOUSE;tr|G3UX47|G3UX47_MOUSE;sp|Q6P5G3|MBTD1_MOUSE	sp|P59178|LMBL2_MOUSE;tr|Q80XB1|Q80XB1_MOUSE;tr|G3UY70|G3UY70_MOUSE;tr|Q80XB0|Q80XB0_MOUSE	6;6;6;4;1;1	6;6;6;4;1;1	6;6;6;4;1;1	sp|P59178|LMBL2_MOUSE Lethal(3)malignant brain tumor-like protein 2 OS=Mus musculus OX=10090 GN=L3mbtl2 PE=1 SV=2;tr|Q80XB1|Q80XB1_MOUSE Lethal(3)malignant brain tumor-like protein 2 OS=Mus musculus OX=10090 GN=L3mbtl2 PE=1 SV=1;tr|G3UY70|G3UY70_MOUSE Leth	Lethal(3)malignant brain tumor-like protein 2	L3mbtl2	6	6	6	6	2	1	0	2	1	5	2	2	1	0	0	1	0	0	0	0	2	1	0	2	1	5	2	2	1	0	0	1	0	0	0	0	2	1	0	2	1	5
sp|Q9JIK5|DDX21_MOUSE	sp|Q9JIK5|DDX21_MOUSE	12	12	12	sp|Q9JIK5|DDX21_MOUSE Nucleolar RNA helicase 2 OS=Mus musculus OX=10090 GN=Ddx21 PE=1 SV=3	Nucleolar RNA helicase 2	Ddx21	1	12	12	12	5	5	3	2	5	6	3	5	5	3	3	4	3	3	4	3	5	5	3	2	5	6	3	5	5	3	3	4	3	3	4	3	5	5	3	2	5	6
tr|S4R294|S4R294_MOUSE;tr|S4R2J9|S4R2J9_MOUSE;tr|A0A0A0MQ79|A0A0A0MQ79_MOUSE;sp|Q3TLH4|PRC2C_MOUSE;tr|S4R209|S4R209_MOUSE;tr|S4R2L9|S4R2L9_MOUSE;tr|S4R2E2|S4R2E2_MOUSE;tr|S4R298|S4R298_MOUSE	tr|S4R294|S4R294_MOUSE;tr|S4R2J9|S4R2J9_MOUSE;tr|A0A0A0MQ79|A0A0A0MQ79_MOUSE;sp|Q3TLH4|PRC2C_MOUSE	20;20;20;20;9;6;5;2	20;20;20;20;9;6;5;2	20;20;20;20;9;6;5;2	tr|S4R294|S4R294_MOUSE Protein PRRC2C OS=Mus musculus OX=10090 GN=Prrc2c PE=1 SV=1;tr|S4R2J9|S4R2J9_MOUSE Protein PRRC2C OS=Mus musculus OX=10090 GN=Prrc2c PE=1 SV=1;tr|A0A0A0MQ79|A0A0A0MQ79_MOUSE Protein PRRC2C OS=Mus musculus OX=10090 GN=Prrc2c PE=1 SV=1	Protein PRRC2C	Prrc2c	8	20	20	20	5	2	2	2	9	4	7	8	4	5	5	3	6	7	4	2	5	2	2	2	9	4	7	8	4	5	5	3	6	7	4	2	5	2	2	2	9	4
sp|P52293|IMA1_MOUSE;tr|A2A600|A2A600_MOUSE;tr|A2A601|A2A601_MOUSE;tr|A6PW68|A6PW68_MOUSE;tr|F2Z431|F2Z431_MOUSE;tr|A2A602|A2A602_MOUSE	sp|P52293|IMA1_MOUSE;tr|A2A600|A2A600_MOUSE;tr|A2A601|A2A601_MOUSE;tr|A6PW68|A6PW68_MOUSE	5;4;4;4;2;2	5;4;4;4;2;2	5;4;4;4;2;2	sp|P52293|IMA1_MOUSE Importin subunit alpha-1 OS=Mus musculus OX=10090 GN=Kpna2 PE=1 SV=2;tr|A2A600|A2A600_MOUSE Importin subunit alpha-1 (Fragment) OS=Mus musculus OX=10090 GN=Kpna2 PE=1 SV=2;tr|A2A601|A2A601_MOUSE Importin subunit alpha-1 (Fragment) OS=M	Importin subunit alpha-1	Kpna2	6	5	5	5	4	3	2	2	3	4	4	5	2	2	2	2	1	2	2	1	4	3	2	2	3	4	4	5	2	2	2	2	1	2	2	1	4	3	2	2	3	4
tr|Q80T06|Q80T06_MOUSE;sp|P57776|EF1D_MOUSE;tr|A0A0R4J1E2|A0A0R4J1E2_MOUSE;tr|D3YUQ9|D3YUQ9_MOUSE;tr|E9QN08|E9QN08_MOUSE;tr|Q91VK2|Q91VK2_MOUSE;tr|D3YY68|D3YY68_MOUSE;tr|D3YZT9|D3YZT9_MOUSE	tr|Q80T06|Q80T06_MOUSE;sp|P57776|EF1D_MOUSE;tr|A0A0R4J1E2|A0A0R4J1E2_MOUSE;tr|D3YUQ9|D3YUQ9_MOUSE;tr|E9QN08|E9QN08_MOUSE;tr|Q91VK2|Q91VK2_MOUSE;tr|D3YY68|D3YY68_MOUSE;tr|D3YZT9|D3YZT9_MOUSE	4;4;4;3;3;3;2;2	3;3;3;3;3;2;1;2	1;1;1;1;1;0;0;0	tr|Q80T06|Q80T06_MOUSE Elongation factor 1-delta OS=Mus musculus OX=10090 GN=Eef1d PE=1 SV=1;sp|P57776|EF1D_MOUSE Elongation factor 1-delta OS=Mus musculus OX=10090 GN=Eef1d PE=1 SV=3;tr|A0A0R4J1E2|A0A0R4J1E2_MOUSE Elongation factor 1-delta OS=Mus musculus	Elongation factor 1-delta	Eef1d	8	4	3	1	2	2	1	1	2	2	3	3	2	4	1	1	1	2	2	2	2	2	1	1	2	2	3	3	1	3	1	1	1	2	2	2	1	1	0	0	1	1
tr|A0A0R4J260|A0A0R4J260_MOUSE;sp|B2RRE7|OTUD4_MOUSE	tr|A0A0R4J260|A0A0R4J260_MOUSE;sp|B2RRE7|OTUD4_MOUSE	9;9	9;9	9;9	tr|A0A0R4J260|A0A0R4J260_MOUSE Ubiquitinyl hydrolase 1 OS=Mus musculus OX=10090 GN=Otud4 PE=1 SV=1;sp|B2RRE7|OTUD4_MOUSE OTU domain-containing protein 4 OS=Mus musculus OX=10090 GN=Otud4 PE=1 SV=1	Ubiquitinyl hydrolase 1	Otud4	2	9	9	9	4	3	1	1	3	5	3	3	5	4	3	5	7	6	4	6	4	3	1	1	3	5	3	3	5	4	3	5	7	6	4	6	4	3	1	1	3	5
sp|P52480|KPYM_MOUSE;tr|A0A1L1SU37|A0A1L1SU37_MOUSE;tr|A0A1L1SUV0|A0A1L1SUV0_MOUSE;tr|A0A1L1SSN6|A0A1L1SSN6_MOUSE;tr|A0A1L1STV8|A0A1L1STV8_MOUSE;tr|A0A1L1SQV8|A0A1L1SQV8_MOUSE;tr|A0A1L1ST52|A0A1L1ST52_MOUSE;tr|A0A1L1SVH2|A0A1L1SVH2_MOUSE;tr|E9Q509|E9Q509_MOUSE;tr|G3X925|G3X925_MOUSE;sp|P53657|KPYR_MOUSE	sp|P52480|KPYM_MOUSE;tr|A0A1L1SU37|A0A1L1SU37_MOUSE;tr|A0A1L1SUV0|A0A1L1SUV0_MOUSE;tr|A0A1L1SSN6|A0A1L1SSN6_MOUSE;tr|A0A1L1STV8|A0A1L1STV8_MOUSE;tr|A0A1L1SQV8|A0A1L1SQV8_MOUSE	8;7;4;4;4;4;3;1;1;1;1	8;7;4;4;4;4;3;1;1;1;1	8;7;4;4;4;4;3;1;1;1;1	sp|P52480|KPYM_MOUSE Pyruvate kinase PKM OS=Mus musculus OX=10090 GN=Pkm PE=1 SV=4;tr|A0A1L1SU37|A0A1L1SU37_MOUSE Pyruvate kinase (Fragment) OS=Mus musculus OX=10090 GN=Pkm PE=1 SV=1;tr|A0A1L1SUV0|A0A1L1SUV0_MOUSE Pyruvate kinase (Fragment) OS=Mus musculus	Pyruvate kinase PKM	Pkm	11	8	8	8	3	0	1	1	3	3	1	4	2	2	2	2	1	1	2	1	3	0	1	1	3	3	1	4	2	2	2	2	1	1	2	1	3	0	1	1	3	3
sp|Q8JZQ9|EIF3B_MOUSE;tr|A0A0G2JG48|A0A0G2JG48_MOUSE	sp|Q8JZQ9|EIF3B_MOUSE	9;1	9;1	9;1	sp|Q8JZQ9|EIF3B_MOUSE Eukaryotic translation initiation factor 3 subunit B OS=Mus musculus OX=10090 GN=Eif3b PE=1 SV=1	Eukaryotic translation initiation factor 3 subunit B	Eif3b	2	9	9	9	3	0	1	2	3	2	4	3	2	2	1	2	3	5	3	4	3	0	1	2	3	2	4	3	2	2	1	2	3	5	3	4	3	0	1	2	3	2
sp|Q9ESX5|DKC1_MOUSE;tr|B7ZCL7|B7ZCL7_MOUSE;tr|F6YUI5|F6YUI5_MOUSE;tr|F6S1S5|F6S1S5_MOUSE;tr|A2AN81|A2AN81_MOUSE	sp|Q9ESX5|DKC1_MOUSE;tr|B7ZCL7|B7ZCL7_MOUSE;tr|F6YUI5|F6YUI5_MOUSE	7;6;4;2;2	7;6;4;2;2	7;6;4;2;2	sp|Q9ESX5|DKC1_MOUSE H/ACA ribonucleoprotein complex subunit DKC1 OS=Mus musculus OX=10090 GN=Dkc1 PE=1 SV=4;tr|B7ZCL7|B7ZCL7_MOUSE H/ACA ribonucleoprotein complex subunit DKC1 (Fragment) OS=Mus musculus OX=10090 GN=Dkc1 PE=1 SV=1;tr|F6YUI5|F6YUI5_MOUSE H/	H/ACA ribonucleoprotein complex subunit DKC1	Dkc1	5	7	7	7	5	2	3	3	0	2	1	0	3	1	3	3	2	3	1	2	5	2	3	3	0	2	1	0	3	1	3	3	2	3	1	2	5	2	3	3	0	2
sp|Q60872|IF1A_MOUSE;tr|A0A494BB95|A0A494BB95_MOUSE;tr|Q8BX20|Q8BX20_MOUSE;tr|Q3UTA4|Q3UTA4_MOUSE;tr|Q3TQZ4|Q3TQZ4_MOUSE;tr|J3QP87|J3QP87_MOUSE;tr|A0A1Y7VK80|A0A1Y7VK80_MOUSE;tr|A0A1Y7VJE9|A0A1Y7VJE9_MOUSE;tr|Q3UT53|Q3UT53_MOUSE;tr|J3QQ02|J3QQ02_MOUSE;tr|J3QPI8|J3QPI8_MOUSE;tr|J3QMW5|J3QMW5_MOUSE;tr|A0A1Y7VLT7|A0A1Y7VLT7_MOUSE;tr|J3QNT6|J3QNT6_MOUSE;tr|F6YNI8|F6YNI8_MOUSE	sp|Q60872|IF1A_MOUSE;tr|A0A494BB95|A0A494BB95_MOUSE;tr|Q8BX20|Q8BX20_MOUSE;tr|Q3UTA4|Q3UTA4_MOUSE;tr|Q3TQZ4|Q3TQZ4_MOUSE;tr|J3QP87|J3QP87_MOUSE;tr|A0A1Y7VK80|A0A1Y7VK80_MOUSE;tr|A0A1Y7VJE9|A0A1Y7VJE9_MOUSE	3;3;2;2;2;2;2;2;1;1;1;1;1;1;1	3;3;2;2;2;2;2;2;1;1;1;1;1;1;1	2;2;2;2;2;2;2;2;1;1;1;1;1;1;1	sp|Q60872|IF1A_MOUSE Eukaryotic translation initiation factor 1A OS=Mus musculus OX=10090 GN=Eif1a PE=2 SV=3;tr|A0A494BB95|A0A494BB95_MOUSE Eukaryotic translation initiation factor 4C OS=Mus musculus OX=10090 GN=Eif1a PE=1 SV=1;tr|Q8BX20|Q8BX20_MOUSE Eukar	Eukaryotic translation initiation factor 1A	Eif1a	15	3	3	2	1	1	0	0	1	1	1	1	0	0	0	0	1	0	0	1	1	1	0	0	1	1	1	1	0	0	0	0	1	0	0	1	1	1	0	0	1	1
sp|Q3UH06|RREB1_MOUSE;tr|F6UB40|F6UB40_MOUSE	sp|Q3UH06|RREB1_MOUSE	14;4	14;4	14;4	sp|Q3UH06|RREB1_MOUSE Ras-responsive element-binding protein 1 OS=Mus musculus OX=10090 GN=Rreb1 PE=1 SV=2	Ras-responsive element-binding protein 1	Rreb1	2	14	14	14	8	10	7	9	0	1	0	2	0	3	1	2	0	0	0	0	8	10	7	9	0	1	0	2	0	3	1	2	0	0	0	0	8	10	7	9	0	1
sp|Q8VBW5|BBX_MOUSE	sp|Q8VBW5|BBX_MOUSE	7	7	7	sp|Q8VBW5|BBX_MOUSE HMG box transcription factor BBX OS=Mus musculus OX=10090 GN=Bbx PE=1 SV=2	HMG box transcription factor BBX	Bbx	1	7	7	7	4	3	3	4	3	5	2	5	2	3	3	1	0	0	0	0	4	3	3	4	3	5	2	5	2	3	3	1	0	0	0	0	4	3	3	4	3	5
sp|Q60960|IMA5_MOUSE;tr|G3UXT6|G3UXT6_MOUSE;tr|G3UZK5|G3UZK5_MOUSE	sp|Q60960|IMA5_MOUSE	7;1;1	7;1;1	3;1;1	sp|Q60960|IMA5_MOUSE Importin subunit alpha-5 OS=Mus musculus OX=10090 GN=Kpna1 PE=1 SV=2	Importin subunit alpha-5	Kpna1	3	7	7	3	1	5	6	3	2	3	2	2	3	4	2	2	1	1	0	0	1	5	6	3	2	3	2	2	3	4	2	2	1	1	0	0	1	2	3	1	2	2
tr|A0A2I3BPY7|A0A2I3BPY7_MOUSE;sp|Q9EP71|RAI14_MOUSE	tr|A0A2I3BPY7|A0A2I3BPY7_MOUSE;sp|Q9EP71|RAI14_MOUSE	10;10	10;10	10;10	tr|A0A2I3BPY7|A0A2I3BPY7_MOUSE Ankycorbin OS=Mus musculus OX=10090 GN=Rai14 PE=1 SV=1;sp|Q9EP71|RAI14_MOUSE Ankycorbin OS=Mus musculus OX=10090 GN=Rai14 PE=1 SV=1	Ankycorbin	Rai14	2	10	10	10	2	3	2	3	4	6	3	3	5	3	5	6	1	1	0	2	2	3	2	3	4	6	3	3	5	3	5	6	1	1	0	2	2	3	2	3	4	6
tr|Q3UHL6|Q3UHL6_MOUSE;tr|A0A087WR50|A0A087WR50_MOUSE;sp|P11276|FINC_MOUSE;tr|A0A087WS56|A0A087WS56_MOUSE;tr|B9EHT6|B9EHT6_MOUSE;tr|A0A087WSN6|A0A087WSN6_MOUSE;tr|B7ZNJ1|B7ZNJ1_MOUSE;tr|A0A087WS99|A0A087WS99_MOUSE;tr|Q4KL80|Q4KL80_MOUSE	tr|Q3UHL6|Q3UHL6_MOUSE;tr|A0A087WR50|A0A087WR50_MOUSE;sp|P11276|FINC_MOUSE;tr|A0A087WS56|A0A087WS56_MOUSE;tr|B9EHT6|B9EHT6_MOUSE;tr|A0A087WSN6|A0A087WSN6_MOUSE;tr|B7ZNJ1|B7ZNJ1_MOUSE	17;17;17;16;16;16;15;3;2	17;17;17;16;16;16;15;3;2	17;17;17;16;16;16;15;3;2	tr|Q3UHL6|Q3UHL6_MOUSE Fibronectin OS=Mus musculus OX=10090 GN=Fn1 PE=1 SV=1;tr|A0A087WR50|A0A087WR50_MOUSE Fibronectin OS=Mus musculus OX=10090 GN=Fn1 PE=1 SV=1;sp|P11276|FINC_MOUSE Fibronectin OS=Mus musculus OX=10090 GN=Fn1 PE=1 SV=4;tr|A0A087WS56|A0A08	Fibronectin	Fn1	9	17	17	17	6	6	6	7	1	5	4	7	5	5	3	9	0	0	0	0	6	6	6	7	1	5	4	7	5	5	3	9	0	0	0	0	6	6	6	7	1	5
tr|Q5SWZ5|Q5SWZ5_MOUSE;sp|P97434|MPRIP_MOUSE;tr|F6S5I0|F6S5I0_MOUSE;tr|F6RND9|F6RND9_MOUSE;tr|F6XZM9|F6XZM9_MOUSE	tr|Q5SWZ5|Q5SWZ5_MOUSE;sp|P97434|MPRIP_MOUSE;tr|F6S5I0|F6S5I0_MOUSE;tr|F6RND9|F6RND9_MOUSE	17;16;15;15;5	17;16;15;15;5	17;16;15;15;5	tr|Q5SWZ5|Q5SWZ5_MOUSE Myosin phosphatase Rho-interacting protein OS=Mus musculus OX=10090 GN=Mprip PE=1 SV=1;sp|P97434|MPRIP_MOUSE Myosin phosphatase Rho-interacting protein OS=Mus musculus OX=10090 GN=Mprip PE=1 SV=2;tr|F6S5I0|F6S5I0_MOUSE Myosin phospha	Myosin phosphatase Rho-interacting protein	Mprip	5	17	17	17	3	2	5	4	7	10	8	3	6	3	6	6	0	1	2	3	3	2	5	4	7	10	8	3	6	3	6	6	0	1	2	3	3	2	5	4	7	10
sp|Q9CY66|GAR1_MOUSE;tr|D3YZ09|D3YZ09_MOUSE;tr|F6SL78|F6SL78_MOUSE	sp|Q9CY66|GAR1_MOUSE;tr|D3YZ09|D3YZ09_MOUSE	5;5;2	5;5;2	5;5;2	sp|Q9CY66|GAR1_MOUSE H/ACA ribonucleoprotein complex subunit 1 OS=Mus musculus OX=10090 GN=Gar1 PE=1 SV=1;tr|D3YZ09|D3YZ09_MOUSE H/ACA ribonucleoprotein complex subunit (Fragment) OS=Mus musculus OX=10090 GN=Gar1 PE=1 SV=1	H/ACA ribonucleoprotein complex subunit 1	Gar1	3	5	5	5	1	0	0	0	1	0	0	1	1	1	0	1	4	2	2	1	1	0	0	0	1	0	0	1	1	1	0	1	4	2	2	1	1	0	0	0	1	0
sp|Q3U3N0|MIER2_MOUSE;tr|E9Q119|E9Q119_MOUSE;tr|E9Q674|E9Q674_MOUSE;tr|E9Q3D9|E9Q3D9_MOUSE	sp|Q3U3N0|MIER2_MOUSE	6;1;1;1	6;1;1;1	6;1;1;1	sp|Q3U3N0|MIER2_MOUSE Mesoderm induction early response protein 2 OS=Mus musculus OX=10090 GN=Mier2 PE=2 SV=1	Mesoderm induction early response protein 2	Mier2	4	6	6	6	4	5	3	3	0	0	1	1	2	1	2	2	0	0	0	0	4	5	3	3	0	0	1	1	2	1	2	2	0	0	0	0	4	5	3	3	0	0
sp|O70551|SRPK1_MOUSE;tr|A0A3B2W883|A0A3B2W883_MOUSE;tr|A0A3B2W7I6|A0A3B2W7I6_MOUSE;tr|F8WGJ7|F8WGJ7_MOUSE;tr|A0A3B2W430|A0A3B2W430_MOUSE;tr|A0A3B2W4B9|A0A3B2W4B9_MOUSE	sp|O70551|SRPK1_MOUSE;tr|A0A3B2W883|A0A3B2W883_MOUSE	9;7;4;3;3;2	9;7;4;3;3;2	9;7;4;3;3;2	sp|O70551|SRPK1_MOUSE SRSF protein kinase 1 OS=Mus musculus OX=10090 GN=Srpk1 PE=1 SV=2;tr|A0A3B2W883|A0A3B2W883_MOUSE SRSF protein kinase 1 (Fragment) OS=Mus musculus OX=10090 GN=Srpk1 PE=1 SV=1	SRSF protein kinase 1	Srpk1	6	9	9	9	5	3	1	1	5	5	5	5	4	6	4	4	4	4	3	4	5	3	1	1	5	5	5	5	4	6	4	4	4	4	3	4	5	3	1	1	5	5
sp|Q9JKB3|YBOX3_MOUSE	sp|Q9JKB3|YBOX3_MOUSE	9	6	6	sp|Q9JKB3|YBOX3_MOUSE Y-box-binding protein 3 OS=Mus musculus OX=10090 GN=Ybx3 PE=1 SV=2	Y-box-binding protein 3	Ybx3	1	9	6	6	4	2	3	2	5	5	3	4	6	6	5	3	6	4	4	5	2	2	2	2	3	2	1	2	4	4	3	1	3	2	2	3	2	2	2	2	3	2
sp|Q8CGC4|LS14B_MOUSE	sp|Q8CGC4|LS14B_MOUSE	5	5	2	sp|Q8CGC4|LS14B_MOUSE Protein LSM14 homolog B OS=Mus musculus OX=10090 GN=Lsm14b PE=1 SV=3	Protein LSM14 homolog B	Lsm14b	1	5	5	2	1	1	1	0	2	1	1	2	1	1	1	1	3	3	2	2	1	1	1	0	2	1	1	2	1	1	1	1	3	3	2	2	0	0	0	0	1	0
sp|Q99NA9|PCGF6_MOUSE;tr|A0A494B9Z3|A0A494B9Z3_MOUSE	sp|Q99NA9|PCGF6_MOUSE	5;2	5;2	5;2	sp|Q99NA9|PCGF6_MOUSE Polycomb group RING finger protein 6 OS=Mus musculus OX=10090 GN=Pcgf6 PE=1 SV=1	Polycomb group RING finger protein 6	Pcgf6	2	5	5	5	1	1	1	1	2	2	1	1	1	1	1	1	0	0	0	0	1	1	1	1	2	2	1	1	1	1	1	1	0	0	0	0	1	1	1	1	2	2
sp|Q1PSW8|LIN41_MOUSE	sp|Q1PSW8|LIN41_MOUSE	9	9	9	sp|Q1PSW8|LIN41_MOUSE E3 ubiquitin-protein ligase TRIM71 OS=Mus musculus OX=10090 GN=Trim71 PE=1 SV=1	E3 ubiquitin-protein ligase TRIM71	Trim71	1	9	9	9	0	0	2	0	2	2	3	1	4	4	1	2	2	5	2	2	0	0	2	0	2	2	3	1	4	4	1	2	2	5	2	2	0	0	2	0	2	2
sp|Q8BM75|ARI5B_MOUSE;tr|A0A1X7SB62|A0A1X7SB62_MOUSE	sp|Q8BM75|ARI5B_MOUSE	16;3	16;3	16;3	sp|Q8BM75|ARI5B_MOUSE AT-rich interactive domain-containing protein 5B OS=Mus musculus OX=10090 GN=Arid5b PE=1 SV=3	AT-rich interactive domain-containing protein 5B	Arid5b	2	16	16	16	7	3	3	3	2	3	2	3	8	7	5	4	0	0	0	0	7	3	3	3	2	3	2	3	8	7	5	4	0	0	0	0	7	3	3	3	2	3
sp|Q9D8N0|EF1G_MOUSE	sp|Q9D8N0|EF1G_MOUSE	6	6	6	sp|Q9D8N0|EF1G_MOUSE Elongation factor 1-gamma OS=Mus musculus OX=10090 GN=Eef1g PE=1 SV=3	Elongation factor 1-gamma	Eef1g	1	6	6	6	4	2	1	1	3	3	2	2	2	3	1	2	1	4	2	2	4	2	1	1	3	3	2	2	2	3	1	2	1	4	2	2	4	2	1	1	3	3
sp|Q922U1|PRPF3_MOUSE;tr|E0CYD0|E0CYD0_MOUSE	sp|Q922U1|PRPF3_MOUSE	10;3	10;3	10;3	sp|Q922U1|PRPF3_MOUSE U4/U6 small nuclear ribonucleoprotein Prp3 OS=Mus musculus OX=10090 GN=Prpf3 PE=1 SV=1	U4/U6 small nuclear ribonucleoprotein Prp3	Prpf3	2	10	10	10	3	1	0	0	2	1	2	0	4	3	1	1	4	2	0	0	3	1	0	0	2	1	2	0	4	3	1	1	4	2	0	0	3	1	0	0	2	1
tr|B7ZW84|B7ZW84_MOUSE;tr|B7ZNB2|B7ZNB2_MOUSE;sp|Q80ZA7|FMR1N_MOUSE	tr|B7ZW84|B7ZW84_MOUSE;tr|B7ZNB2|B7ZNB2_MOUSE;sp|Q80ZA7|FMR1N_MOUSE	2;2;2	2;2;2	2;2;2	tr|B7ZW84|B7ZW84_MOUSE Fmr1nb protein OS=Mus musculus OX=10090 GN=Fmr1nb PE=1 SV=1;tr|B7ZNB2|B7ZNB2_MOUSE Fragile X mental retardation 1 neighbor OS=Mus musculus OX=10090 GN=Fmr1nb PE=1 SV=1;sp|Q80ZA7|FMR1N_MOUSE Fragile X mental retardation 1 neighbor pro	Fmr1nb protein	Fmr1nb	3	2	2	2	1	1	2	1	1	1	1	2	2	0	1	1	1	2	1	1	1	1	2	1	1	1	1	2	2	0	1	1	1	2	1	1	1	1	2	1	1	1
sp|Q99KG3|RBM10_MOUSE	sp|Q99KG3|RBM10_MOUSE	8	8	8	sp|Q99KG3|RBM10_MOUSE RNA-binding protein 10 OS=Mus musculus OX=10090 GN=Rbm10 PE=1 SV=1	RNA-binding protein 10	Rbm10	1	8	8	8	4	1	3	3	1	1	2	1	4	3	2	3	6	5	3	2	4	1	3	3	1	1	2	1	4	3	2	3	6	5	3	2	4	1	3	3	1	1
tr|A2AMY5|A2AMY5_MOUSE;sp|Q91VX2|UBAP2_MOUSE;tr|F6PYV5|F6PYV5_MOUSE;tr|F6WTC8|F6WTC8_MOUSE;tr|A2AMY7|A2AMY7_MOUSE	tr|A2AMY5|A2AMY5_MOUSE;sp|Q91VX2|UBAP2_MOUSE	9;9;2;1;1	9;9;2;1;1	9;9;2;1;1	tr|A2AMY5|A2AMY5_MOUSE Ubiquitin-associated protein 2 OS=Mus musculus OX=10090 GN=Ubap2 PE=1 SV=1;sp|Q91VX2|UBAP2_MOUSE Ubiquitin-associated protein 2 OS=Mus musculus OX=10090 GN=Ubap2 PE=1 SV=1	Ubiquitin-associated protein 2	Ubap2	5	9	9	9	4	4	4	4	6	4	6	4	2	1	3	3	4	6	6	3	4	4	4	4	6	4	6	4	2	1	3	3	4	6	6	3	4	4	4	4	6	4
tr|A0A0J9YTR2|A0A0J9YTR2_MOUSE	tr|A0A0J9YTR2|A0A0J9YTR2_MOUSE	3	3	3	tr|A0A0J9YTR2|A0A0J9YTR2_MOUSE RIKEN cDNA 0610012G03 gene OS=Mus musculus OX=10090 GN=0610012G03Rik PE=1 SV=1	RIKEN cDNA 0610012G03 gene	0610012G03Rik	1	3	3	3	0	2	0	0	0	1	0	0	2	0	0	0	1	2	1	0	0	2	0	0	0	1	0	0	2	0	0	0	1	2	1	0	0	2	0	0	0	1
tr|E9Q794|E9Q794_MOUSE	tr|E9Q794|E9Q794_MOUSE	22	1	1	tr|E9Q794|E9Q794_MOUSE Metastasis-associated protein MTA3 OS=Mus musculus OX=10090 GN=Mta3 PE=1 SV=1	Metastasis-associated protein MTA3	Mta3	1	22	1	1	16	14	16	17	5	6	5	6	7	10	11	10	0	0	0	0	1	1	1	1	0	0	0	0	0	0	0	0	0	0	0	0	1	1	1	1	0	0
sp|Q6IRU2|TPM4_MOUSE;tr|A0A571BEU1|A0A571BEU1_MOUSE	sp|Q6IRU2|TPM4_MOUSE	5;1	5;1	5;1	sp|Q6IRU2|TPM4_MOUSE Tropomyosin alpha-4 chain OS=Mus musculus OX=10090 GN=Tpm4 PE=1 SV=3	Tropomyosin alpha-4 chain	Tpm4	2	5	5	5	0	1	0	0	5	3	3	3	4	3	3	4	1	0	0	0	0	1	0	0	5	3	3	3	4	3	3	4	1	0	0	0	0	1	0	0	5	3
sp|Q9CR55|CP087_MOUSE	sp|Q9CR55|CP087_MOUSE	3	3	3	sp|Q9CR55|CP087_MOUSE UPF0547 protein C16orf87 homolog OS=Mus musculus OX=10090 PE=2 SV=1	UPF0547 protein C16orf87 homolog OS=Mus musculus OX=10090 PE=2 SV=1		1	3	3	3	1	2	1	2	0	1	1	0	2	3	1	1	0	0	0	0	1	2	1	2	0	1	1	0	2	3	1	1	0	0	0	0	1	2	1	2	0	1
sp|Q1WG82|ZGLP1_MOUSE	sp|Q1WG82|ZGLP1_MOUSE	7	7	7	sp|Q1WG82|ZGLP1_MOUSE GATA-type zinc finger protein 1 OS=Mus musculus OX=10090 GN=Zglp1 PE=2 SV=1	GATA-type zinc finger protein 1	Zglp1	1	7	7	7	1	1	1	1	5	4	2	3	2	0	4	3	0	0	0	0	1	1	1	1	5	4	2	3	2	0	4	3	0	0	0	0	1	1	1	1	5	4
tr|G5E881|G5E881_MOUSE;sp|Q3TUH1|TAM41_MOUSE;tr|G3UWL8|G3UWL8_MOUSE;tr|D6RGT1|D6RGT1_MOUSE;tr|G3UYJ1|G3UYJ1_MOUSE	tr|G5E881|G5E881_MOUSE;sp|Q3TUH1|TAM41_MOUSE;tr|G3UWL8|G3UWL8_MOUSE	6;6;5;2;1	6;6;5;2;1	6;6;5;2;1	tr|G5E881|G5E881_MOUSE Phosphatidate cytidylyltransferase, mitochondrial OS=Mus musculus OX=10090 GN=Tamm41 PE=1 SV=1;sp|Q3TUH1|TAM41_MOUSE Phosphatidate cytidylyltransferase, mitochondrial OS=Mus musculus OX=10090 GN=Tamm41 PE=1 SV=2;tr|G3UWL8|G3UWL8_MOUS	Phosphatidate cytidylyltransferase, mitochondrial	Tamm41	5	6	6	6	0	1	0	1	1	0	1	1	1	2	2	1	1	1	1	0	0	1	0	1	1	0	1	1	1	2	2	1	1	1	1	0	0	1	0	1	1	0
sp|Q6RHR9|MAGI1_MOUSE;tr|E9PZ12|E9PZ12_MOUSE;tr|A0A0N4SUZ0|A0A0N4SUZ0_MOUSE;tr|A0A0N4SWH0|A0A0N4SWH0_MOUSE;tr|Q4VBG2|Q4VBG2_MOUSE;tr|A0A0R4J0S6|A0A0R4J0S6_MOUSE;tr|A0A0N4SUP9|A0A0N4SUP9_MOUSE	sp|Q6RHR9|MAGI1_MOUSE;tr|E9PZ12|E9PZ12_MOUSE;tr|A0A0N4SUZ0|A0A0N4SUZ0_MOUSE;tr|A0A0N4SWH0|A0A0N4SWH0_MOUSE;tr|Q4VBG2|Q4VBG2_MOUSE;tr|A0A0R4J0S6|A0A0R4J0S6_MOUSE	13;12;12;11;10;10;4	13;12;12;11;10;10;4	13;12;12;11;10;10;4	sp|Q6RHR9|MAGI1_MOUSE Membrane-associated guanylate kinase, WW and PDZ domain-containing protein 1 OS=Mus musculus OX=10090 GN=Magi1 PE=1 SV=1;tr|E9PZ12|E9PZ12_MOUSE Membrane-associated guanylate kinase, WW and PDZ domain-containing protein 1 OS=Mus muscul	Membrane-associated guanylate kinase, WW and PDZ domain-containing protein 1	Magi1	7	13	13	13	0	1	0	0	5	1	2	3	3	2	3	5	5	5	4	2	0	1	0	0	5	1	2	3	3	2	3	5	5	5	4	2	0	1	0	0	5	1
sp|Q3UM18|LSG1_MOUSE	sp|Q3UM18|LSG1_MOUSE	8	8	8	sp|Q3UM18|LSG1_MOUSE Large subunit GTPase 1 homolog OS=Mus musculus OX=10090 GN=Lsg1 PE=1 SV=2	Large subunit GTPase 1 homolog	Lsg1	1	8	8	8	2	3	3	4	2	2	4	2	1	2	1	2	3	4	2	1	2	3	3	4	2	2	4	2	1	2	1	2	3	4	2	1	2	3	3	4	2	2
sp|P83870|PHF5A_MOUSE	sp|P83870|PHF5A_MOUSE	2	2	2	sp|P83870|PHF5A_MOUSE PHD finger-like domain-containing protein 5A OS=Mus musculus OX=10090 GN=Phf5a PE=1 SV=1	PHD finger-like domain-containing protein 5A	Phf5a	1	2	2	2	1	1	1	1	2	1	1	1	1	2	1	2	2	2	2	1	1	1	1	1	2	1	1	1	1	2	1	2	2	2	2	1	1	1	1	1	2	1
tr|S4R1E5|S4R1E5_MOUSE;sp|O70325|GPX4_MOUSE	tr|S4R1E5|S4R1E5_MOUSE;sp|O70325|GPX4_MOUSE	2;2	2;2	2;2	tr|S4R1E5|S4R1E5_MOUSE Glutathione peroxidase OS=Mus musculus OX=10090 GN=Gpx4 PE=1 SV=1;sp|O70325|GPX4_MOUSE Phospholipid hydroperoxide glutathione peroxidase OS=Mus musculus OX=10090 GN=Gpx4 PE=1 SV=4	Glutathione peroxidase	Gpx4	2	2	2	2	2	1	1	0	0	1	1	1	1	0	1	1	1	0	0	0	2	1	1	0	0	1	1	1	1	0	1	1	1	0	0	0	2	1	1	0	0	1
sp|Q8BGD9|IF4B_MOUSE;tr|B2RWE8|B2RWE8_MOUSE	sp|Q8BGD9|IF4B_MOUSE;tr|B2RWE8|B2RWE8_MOUSE	8;4	8;4	8;4	sp|Q8BGD9|IF4B_MOUSE Eukaryotic translation initiation factor 4B OS=Mus musculus OX=10090 GN=Eif4b PE=1 SV=1;tr|B2RWE8|B2RWE8_MOUSE Eif4b protein OS=Mus musculus OX=10090 GN=Eif4b PE=1 SV=1	Eukaryotic translation initiation factor 4B	Eif4b	2	8	8	8	0	1	3	1	3	3	3	2	4	5	2	3	1	4	6	1	0	1	3	1	3	3	3	2	4	5	2	3	1	4	6	1	0	1	3	1	3	3
sp|Q05D44|IF2P_MOUSE	sp|Q05D44|IF2P_MOUSE	11	11	11	sp|Q05D44|IF2P_MOUSE Eukaryotic translation initiation factor 5B OS=Mus musculus OX=10090 GN=Eif5b PE=1 SV=2	Eukaryotic translation initiation factor 5B	Eif5b	1	11	11	11	2	0	1	1	2	1	2	1	3	1	1	2	3	4	5	5	2	0	1	1	2	1	2	1	3	1	1	2	3	4	5	5	2	0	1	1	2	1
sp|Q9D5D8|CDYL2_MOUSE	sp|Q9D5D8|CDYL2_MOUSE	3	3	3	sp|Q9D5D8|CDYL2_MOUSE Chromodomain Y-like protein 2 OS=Mus musculus OX=10090 GN=Cdyl2 PE=1 SV=1	Chromodomain Y-like protein 2	Cdyl2	1	3	3	3	2	2	2	1	0	0	0	0	0	3	1	1	0	0	0	0	2	2	2	1	0	0	0	0	0	3	1	1	0	0	0	0	2	2	2	1	0	0
sp|Q8BMS1|ECHA_MOUSE	sp|Q8BMS1|ECHA_MOUSE	3	3	3	sp|Q8BMS1|ECHA_MOUSE Trifunctional enzyme subunit alpha, mitochondrial OS=Mus musculus OX=10090 GN=Hadha PE=1 SV=1	Trifunctional enzyme subunit alpha, mitochondrial	Hadha	1	3	3	3	2	1	2	2	2	1	1	1	3	1	1	1	1	1	0	1	2	1	2	2	2	1	1	1	3	1	1	1	1	1	0	1	2	1	2	2	2	1
tr|E9Q4Q2|E9Q4Q2_MOUSE;tr|D3YZC9|D3YZC9_MOUSE;tr|D3YZD0|D3YZD0_MOUSE;sp|Q64213|SF01_MOUSE;tr|D3YVH4|D3YVH4_MOUSE;tr|F8WHF9|F8WHF9_MOUSE	tr|E9Q4Q2|E9Q4Q2_MOUSE;tr|D3YZC9|D3YZC9_MOUSE;tr|D3YZD0|D3YZD0_MOUSE;sp|Q64213|SF01_MOUSE;tr|D3YVH4|D3YVH4_MOUSE	6;6;6;6;5;1	6;6;6;6;5;1	6;6;6;6;5;1	tr|E9Q4Q2|E9Q4Q2_MOUSE Splicing factor 1 OS=Mus musculus OX=10090 GN=Sf1 PE=1 SV=1;tr|D3YZC9|D3YZC9_MOUSE Splicing factor 1 OS=Mus musculus OX=10090 GN=Sf1 PE=1 SV=1;tr|D3YZD0|D3YZD0_MOUSE Splicing factor 1 OS=Mus musculus OX=10090 GN=Sf1 PE=1 SV=1;sp|Q642	Splicing factor 1	Sf1	6	6	6	6	2	0	0	1	1	1	1	0	1	1	0	2	2	4	4	3	2	0	0	1	1	1	1	0	1	1	0	2	2	4	4	3	2	0	0	1	1	1
tr|Q3UH28|Q3UH28_MOUSE;tr|Q3U1M7|Q3U1M7_MOUSE;tr|A2A483|A2A483_MOUSE;tr|E9Q8D1|E9Q8D1_MOUSE;tr|A2A482|A2A482_MOUSE;tr|A2A484|A2A484_MOUSE;tr|A2A485|A2A485_MOUSE	tr|Q3UH28|Q3UH28_MOUSE;tr|Q3U1M7|Q3U1M7_MOUSE;tr|A2A483|A2A483_MOUSE;tr|E9Q8D1|E9Q8D1_MOUSE;tr|A2A482|A2A482_MOUSE;tr|A2A484|A2A484_MOUSE;tr|A2A485|A2A485_MOUSE	7;7;7;7;7;7;4	7;7;7;7;7;7;4	7;7;7;7;7;7;4	tr|Q3UH28|Q3UH28_MOUSE Zinc finger, MYND-type-containing 8 OS=Mus musculus OX=10090 GN=Zmynd8 PE=1 SV=1;tr|Q3U1M7|Q3U1M7_MOUSE Zinc finger, MYND-type-containing 8 OS=Mus musculus OX=10090 GN=Zmynd8 PE=1 SV=1;tr|A2A483|A2A483_MOUSE Zinc finger, MYND-type-co	Zinc finger, MYND-type-containing 8	Zmynd8	7	7	7	7	5	4	5	4	0	0	0	0	0	1	0	0	0	0	0	0	5	4	5	4	0	0	0	0	0	1	0	0	0	0	0	0	5	4	5	4	0	0
sp|Q3THK3|T2FA_MOUSE	sp|Q3THK3|T2FA_MOUSE	8	8	8	sp|Q3THK3|T2FA_MOUSE General transcription factor IIF subunit 1 OS=Mus musculus OX=10090 GN=Gtf2f1 PE=1 SV=2	General transcription factor IIF subunit 1	Gtf2f1	1	8	8	8	3	3	1	2	3	1	5	3	2	3	3	3	1	4	1	1	3	3	1	2	3	1	5	3	2	3	3	3	1	4	1	1	3	3	1	2	3	1
sp|Q99ME9|NOG1_MOUSE;tr|A0A217FL53|A0A217FL53_MOUSE	sp|Q99ME9|NOG1_MOUSE;tr|A0A217FL53|A0A217FL53_MOUSE	9;5	9;5	9;5	sp|Q99ME9|NOG1_MOUSE Nucleolar GTP-binding protein 1 OS=Mus musculus OX=10090 GN=Gtpbp4 PE=1 SV=3;tr|A0A217FL53|A0A217FL53_MOUSE Nucleolar GTP-binding protein 1 OS=Mus musculus OX=10090 GN=Gtpbp4 PE=1 SV=1	Nucleolar GTP-binding protein 1	Gtpbp4	2	9	9	9	3	2	2	2	3	4	2	3	2	2	1	1	2	0	0	0	3	2	2	2	3	4	2	3	2	2	1	1	2	0	0	0	3	2	2	2	3	4
sp|Q60848|HELLS_MOUSE;tr|D3Z414|D3Z414_MOUSE	sp|Q60848|HELLS_MOUSE	7;2	7;2	7;2	sp|Q60848|HELLS_MOUSE Lymphocyte-specific helicase OS=Mus musculus OX=10090 GN=Hells PE=1 SV=2	Lymphocyte-specific helicase	Hells	2	7	7	7	2	1	1	2	3	2	2	2	2	5	2	2	3	2	2	4	2	1	1	2	3	2	2	2	2	5	2	2	3	2	2	4	2	1	1	2	3	2
sp|A2AQ19|RTF1_MOUSE	sp|A2AQ19|RTF1_MOUSE	8	8	8	sp|A2AQ19|RTF1_MOUSE RNA polymerase-associated protein RTF1 homolog OS=Mus musculus OX=10090 GN=Rtf1 PE=1 SV=1	RNA polymerase-associated protein RTF1 homolog	Rtf1	1	8	8	8	1	2	1	1	1	1	3	2	3	1	3	3	1	2	5	2	1	2	1	1	1	1	3	2	3	1	3	3	1	2	5	2	1	2	1	1	1	1
sp|Q8K3G5|VRK3_MOUSE;tr|E9PW85|E9PW85_MOUSE;tr|E9Q754|E9Q754_MOUSE;tr|D3Z2U5|D3Z2U5_MOUSE	sp|Q8K3G5|VRK3_MOUSE;tr|E9PW85|E9PW85_MOUSE	6;3;2;1	6;3;2;1	6;3;2;1	sp|Q8K3G5|VRK3_MOUSE Inactive serine/threonine-protein kinase VRK3 OS=Mus musculus OX=10090 GN=Vrk3 PE=1 SV=2;tr|E9PW85|E9PW85_MOUSE Inactive serine/threonine-protein kinase VRK3 (Fragment) OS=Mus musculus OX=10090 GN=Vrk3 PE=1 SV=1	Inactive serine/threonine-protein kinase VRK3	Vrk3	4	6	6	6	1	4	1	1	1	1	0	0	0	2	0	3	0	0	0	0	1	4	1	1	1	1	0	0	0	2	0	3	0	0	0	0	1	4	1	1	1	1
sp|Q921F2|TADBP_MOUSE;tr|A0A087WQX8|A0A087WQX8_MOUSE;tr|A0A087WNY6|A0A087WNY6_MOUSE;tr|A0A087WS74|A0A087WS74_MOUSE;tr|A0A087WRP4|A0A087WRP4_MOUSE;tr|H3BJV1|H3BJV1_MOUSE;tr|A0A087WSH7|A0A087WSH7_MOUSE;tr|A0A087WQA5|A0A087WQA5_MOUSE;tr|A0A087WR97|A0A087WR97_MOUSE;tr|A0A087WRZ5|A0A087WRZ5_MOUSE;tr|Q8R0B4|Q8R0B4_MOUSE;tr|Q8BLD4|Q8BLD4_MOUSE;tr|Q6VYI5|Q6VYI5_MOUSE;tr|Q6VYI4|Q6VYI4_MOUSE;tr|A0A087WS17|…	sp|Q921F2|TADBP_MOUSE;tr|A0A087WQX8|A0A087WQX8_MOUSE;tr|A0A087WNY6|A0A087WNY6_MOUSE;tr|A0A087WS74|A0A087WS74_MOUSE;tr|A0A087WRP4|A0A087WRP4_MOUSE;tr|H3BJV1|H3BJV1_MOUSE;tr|A0A087WSH7|A0A087WSH7_MOUSE;tr|A0A087WQA5|A0A087WQA5_MOUSE;tr|A0A087WR97|A0A087WR97_MOUSE;tr|A0A087WRZ5|A0A087WRZ5_MOUSE;tr|Q8R0B4|Q8R0B4_MOUSE;tr|Q8BLD4|Q8BLD4_MOUSE;tr|Q6VYI5|Q6VYI5_MOUSE;tr|Q6VYI4|Q6VYI4_MOUSE;tr|A0A087WS17|…	4;3;3;3;3;3;3;3;3;3;3;3;3;3;2;1	4;3;3;3;3;3;3;3;3;3;3;3;3;3;2;1	4;3;3;3;3;3;3;3;3;3;3;3;3;3;2;1	sp|Q921F2|TADBP_MOUSE TAR DNA-binding protein 43 OS=Mus musculus OX=10090 GN=Tardbp PE=1 SV=1;tr|A0A087WQX8|A0A087WQX8_MOUSE TAR DNA-binding protein 43 (Fragment) OS=Mus musculus OX=10090 GN=Tardbp PE=1 SV=1;tr|A0A087WNY6|A0A087WNY6_MOUSE TAR DNA-binding p	TAR DNA-binding protein 43	Tardbp	16	4	4	4	2	0	3	0	2	1	2	1	3	1	1	2	3	3	2	2	2	0	3	0	2	1	2	1	3	1	1	2	3	3	2	2	2	0	3	0	2	1
tr|A0A1L1SQA2|A0A1L1SQA2_MOUSE;sp|Q9CQV1|TIM16_MOUSE	tr|A0A1L1SQA2|A0A1L1SQA2_MOUSE;sp|Q9CQV1|TIM16_MOUSE	2;2	2;2	2;2	tr|A0A1L1SQA2|A0A1L1SQA2_MOUSE Predicted gene 9803 OS=Mus musculus OX=10090 GN=Gm9803 PE=1 SV=1;sp|Q9CQV1|TIM16_MOUSE Mitochondrial import inner membrane translocase subunit TIM16 OS=Mus musculus OX=10090 GN=Pam16 PE=1 SV=1	Predicted gene 9803	Gm9803	2	2	2	2	0	0	0	0	1	0	1	0	1	0	1	0	0	2	1	0	0	0	0	0	1	0	1	0	1	0	1	0	0	2	1	0	0	0	0	0	1	0
sp|Q80WJ7|LYRIC_MOUSE;tr|F6QHD1|F6QHD1_MOUSE;tr|F6ZQL0|F6ZQL0_MOUSE;tr|F6ZSG0|F6ZSG0_MOUSE;tr|F6QFT1|F6QFT1_MOUSE;tr|E9PUX0|E9PUX0_MOUSE	sp|Q80WJ7|LYRIC_MOUSE;tr|F6QHD1|F6QHD1_MOUSE;tr|F6ZQL0|F6ZQL0_MOUSE;tr|F6ZSG0|F6ZSG0_MOUSE;tr|F6QFT1|F6QFT1_MOUSE	8;5;4;4;4;3	8;5;4;4;4;3	8;5;4;4;4;3	sp|Q80WJ7|LYRIC_MOUSE Protein LYRIC OS=Mus musculus OX=10090 GN=Mtdh PE=1 SV=1;tr|F6QHD1|F6QHD1_MOUSE Protein LYRIC (Fragment) OS=Mus musculus OX=10090 GN=Mtdh PE=1 SV=2;tr|F6ZQL0|F6ZQL0_MOUSE Protein LYRIC (Fragment) OS=Mus musculus OX=10090 GN=Mtdh PE=1	Protein LYRIC	Mtdh	6	8	8	8	3	4	2	1	3	2	3	2	4	2	1	1	5	1	2	1	3	4	2	1	3	2	3	2	4	2	1	1	5	1	2	1	3	4	2	1	3	2
sp|Q922V4|PLRG1_MOUSE;tr|D3Z4V1|D3Z4V1_MOUSE;tr|F8WI31|F8WI31_MOUSE	sp|Q922V4|PLRG1_MOUSE;tr|D3Z4V1|D3Z4V1_MOUSE;tr|F8WI31|F8WI31_MOUSE	7;7;5	7;7;5	7;7;5	sp|Q922V4|PLRG1_MOUSE Pleiotropic regulator 1 OS=Mus musculus OX=10090 GN=Plrg1 PE=1 SV=1;tr|D3Z4V1|D3Z4V1_MOUSE Pleiotropic regulator 1 OS=Mus musculus OX=10090 GN=Plrg1 PE=1 SV=1;tr|F8WI31|F8WI31_MOUSE Pleiotropic regulator 1 OS=Mus musculus OX=10090 GN=	Pleiotropic regulator 1	Plrg1	3	7	7	7	3	3	3	3	4	5	3	3	3	2	2	2	3	6	3	4	3	3	3	3	4	5	3	3	3	2	2	2	3	6	3	4	3	3	3	3	4	5
sp|Q8BJ05|ZC3HE_MOUSE;tr|A0A1Y7VK72|A0A1Y7VK72_MOUSE;tr|A0A1Y7VP61|A0A1Y7VP61_MOUSE	sp|Q8BJ05|ZC3HE_MOUSE	9;3;1	9;3;1	9;3;1	sp|Q8BJ05|ZC3HE_MOUSE Zinc finger CCCH domain-containing protein 14 OS=Mus musculus OX=10090 GN=Zc3h14 PE=1 SV=1	Zinc finger CCCH domain-containing protein 14	Zc3h14	3	9	9	9	2	0	0	0	4	5	3	2	5	2	2	4	3	2	6	5	2	0	0	0	4	5	3	2	5	2	2	4	3	2	6	5	2	0	0	0	4	5
sp|A6PWY4|WDR76_MOUSE	sp|A6PWY4|WDR76_MOUSE	1	1	1	sp|A6PWY4|WDR76_MOUSE WD repeat-containing protein 76 OS=Mus musculus OX=10090 GN=Wdr76 PE=1 SV=1	WD repeat-containing protein 76	Wdr76	1	1	1	1	1	0	0	0	0	0	0	0	1	0	0	1	0	1	1	1	1	0	0	0	0	0	0	0	1	0	0	1	0	1	1	1	1	0	0	0	0	0
sp|Q8BZX4|SREK1_MOUSE;tr|A0A1B0GSR3|A0A1B0GSR3_MOUSE;tr|A0A1B0GSB4|A0A1B0GSB4_MOUSE	sp|Q8BZX4|SREK1_MOUSE;tr|A0A1B0GSR3|A0A1B0GSR3_MOUSE;tr|A0A1B0GSB4|A0A1B0GSB4_MOUSE	4;4;3	4;4;3	4;4;3	sp|Q8BZX4|SREK1_MOUSE Splicing regulatory glutamine/lysine-rich protein 1 OS=Mus musculus OX=10090 GN=Srek1 PE=2 SV=1;tr|A0A1B0GSR3|A0A1B0GSR3_MOUSE Splicing regulatory glutamine/lysine-rich protein 1 (Fragment) OS=Mus musculus OX=10090 GN=Srek1 PE=1 SV=1;	Splicing regulatory glutamine/lysine-rich protein 1	Srek1	3	4	4	4	0	1	2	1	2	0	1	1	1	0	1	2	2	2	1	2	0	1	2	1	2	0	1	1	1	0	1	2	2	2	1	2	0	1	2	1	2	0
tr|E9QAS9|E9QAS9_MOUSE;tr|E9QAT0|E9QAT0_MOUSE;tr|D3Z6U8|D3Z6U8_MOUSE;tr|E9QNF5|E9QNF5_MOUSE;tr|Q6AXB7|Q6AXB7_MOUSE;sp|P35922|FMR1_MOUSE;tr|E9QAS8|E9QAS8_MOUSE	tr|E9QAS9|E9QAS9_MOUSE;tr|E9QAT0|E9QAT0_MOUSE;tr|D3Z6U8|D3Z6U8_MOUSE;tr|E9QNF5|E9QNF5_MOUSE;tr|Q6AXB7|Q6AXB7_MOUSE;sp|P35922|FMR1_MOUSE;tr|E9QAS8|E9QAS8_MOUSE	6;6;6;6;6;6;6	4;4;4;4;4;4;4	4;4;4;4;4;4;4	tr|E9QAS9|E9QAS9_MOUSE Synaptic functional regulator FMR1 OS=Mus musculus OX=10090 GN=Fmr1 PE=1 SV=1;tr|E9QAT0|E9QAT0_MOUSE Synaptic functional regulator FMR1 OS=Mus musculus OX=10090 GN=Fmr1 PE=1 SV=1;tr|D3Z6U8|D3Z6U8_MOUSE Synaptic functional regulator F	Synaptic functional regulator FMR1	Fmr1	7	6	4	4	3	3	1	1	4	3	5	4	2	2	2	3	5	4	2	2	1	1	0	0	3	1	3	2	1	0	0	2	3	2	0	0	1	1	0	0	3	1
sp|Q587J6|LITD1_MOUSE;tr|G3UYN0|G3UYN0_MOUSE;tr|E9PXD6|E9PXD6_MOUSE;tr|E9PZU6|E9PZU6_MOUSE	sp|Q587J6|LITD1_MOUSE;tr|G3UYN0|G3UYN0_MOUSE	7;7;1;1	7;7;1;1	7;7;1;1	sp|Q587J6|LITD1_MOUSE LINE-1 type transposase domain-containing protein 1 OS=Mus musculus OX=10090 GN=L1td1 PE=2 SV=1;tr|G3UYN0|G3UYN0_MOUSE L1TD1 OS=Mus musculus OX=10090 GN=L1td1 PE=1 SV=1	LINE-1 type transposase domain-containing protein 1	L1td1	4	7	7	7	2	2	2	0	1	2	1	1	4	0	0	1	0	1	1	0	2	2	2	0	1	2	1	1	4	0	0	1	0	1	1	0	2	2	2	0	1	2
tr|E9Q9Y4|E9Q9Y4_MOUSE;sp|Q3URK3|TET1_MOUSE;tr|G3UXI7|G3UXI7_MOUSE;tr|G3UZ35|G3UZ35_MOUSE	tr|E9Q9Y4|E9Q9Y4_MOUSE;sp|Q3URK3|TET1_MOUSE	14;13;1;1	14;13;1;1	14;13;1;1	tr|E9Q9Y4|E9Q9Y4_MOUSE Methylcytosine dioxygenase TET OS=Mus musculus OX=10090 GN=Tet1 PE=1 SV=1;sp|Q3URK3|TET1_MOUSE Methylcytosine dioxygenase TET1 OS=Mus musculus OX=10090 GN=Tet1 PE=1 SV=2	Methylcytosine dioxygenase TET	Tet1	4	14	14	14	3	5	9	6	1	0	0	0	1	0	1	1	0	0	0	0	3	5	9	6	1	0	0	0	1	0	1	1	0	0	0	0	3	5	9	6	1	0
sp|Q9D0W5|PPIL1_MOUSE	sp|Q9D0W5|PPIL1_MOUSE	3	3	3	sp|Q9D0W5|PPIL1_MOUSE Peptidyl-prolyl cis-trans isomerase-like 1 OS=Mus musculus OX=10090 GN=Ppil1 PE=1 SV=1	Peptidyl-prolyl cis-trans isomerase-like 1	Ppil1	1	3	3	3	2	2	1	1	1	1	0	2	2	0	1	1	3	0	1	1	2	2	1	1	1	1	0	2	2	0	1	1	3	0	1	1	2	2	1	1	1	1
tr|D3Z4U0|D3Z4U0_MOUSE;sp|Q9R020|ZRAB2_MOUSE;tr|E9PUD0|E9PUD0_MOUSE;tr|A0A0H2UH20|A0A0H2UH20_MOUSE;tr|A0A0G2JGE3|A0A0G2JGE3_MOUSE;tr|V9GX51|V9GX51_MOUSE	tr|D3Z4U0|D3Z4U0_MOUSE;sp|Q9R020|ZRAB2_MOUSE;tr|E9PUD0|E9PUD0_MOUSE;tr|A0A0H2UH20|A0A0H2UH20_MOUSE	6;6;5;3;2;2	6;6;5;3;2;2	6;6;5;3;2;2	tr|D3Z4U0|D3Z4U0_MOUSE Zinc finger Ran-binding domain-containing protein 2 OS=Mus musculus OX=10090 GN=Zranb2 PE=1 SV=2;sp|Q9R020|ZRAB2_MOUSE Zinc finger Ran-binding domain-containing protein 2 OS=Mus musculus OX=10090 GN=Zranb2 PE=1 SV=2;tr|E9PUD0|E9PUD0_	Zinc finger Ran-binding domain-containing protein 2	Zranb2	6	6	6	6	2	1	1	1	3	4	3	4	3	3	2	2	2	4	1	3	2	1	1	1	3	4	3	4	3	3	2	2	2	4	1	3	2	1	1	1	3	4
sp|Q80WS3|FBLL1_MOUSE	sp|Q80WS3|FBLL1_MOUSE	4	1	1	sp|Q80WS3|FBLL1_MOUSE rRNA/tRNA 2-O-methyltransferase fibrillarin-like protein 1 OS=Mus musculus OX=10090 GN=Fbll1 PE=1 SV=1	rRNA/tRNA 2-O-methyltransferase fibrillarin-like protein 1	Fbll1	1	4	1	1	1	1	1	1	2	2	1	1	1	1	1	1	2	2	3	1	0	0	0	0	0	0	0	0	0	0	0	0	1	0	1	0	0	0	0	0	0	0
sp|Q6P542|ABCF1_MOUSE;tr|G3V012|G3V012_MOUSE	sp|Q6P542|ABCF1_MOUSE	7;1	7;1	7;1	sp|Q6P542|ABCF1_MOUSE ATP-binding cassette sub-family F member 1 OS=Mus musculus OX=10090 GN=Abcf1 PE=1 SV=1	ATP-binding cassette sub-family F member 1	Abcf1	2	7	7	7	3	3	1	2	2	3	3	0	2	2	1	1	3	2	5	5	3	3	1	2	2	3	3	0	2	2	1	1	3	2	5	5	3	3	1	2	2	3
sp|Q76MZ3|2AAA_MOUSE	sp|Q76MZ3|2AAA_MOUSE	4	4	4	sp|Q76MZ3|2AAA_MOUSE Serine/threonine-protein phosphatase 2A 65 kDa regulatory subunit A alpha isoform OS=Mus musculus OX=10090 GN=Ppp2r1a PE=1 SV=3	Serine/threonine-protein phosphatase 2A 65 kDa regulatory subunit A alpha isoform	Ppp2r1a	1	4	4	4	0	1	2	1	1	1	1	1	1	1	0	1	0	0	0	0	0	1	2	1	1	1	1	1	1	1	0	1	0	0	0	0	0	1	2	1	1	1
sp|O70503|DHB12_MOUSE	sp|O70503|DHB12_MOUSE	2	2	2	sp|O70503|DHB12_MOUSE Very-long-chain 3-oxoacyl-CoA reductase OS=Mus musculus OX=10090 GN=Hsd17b12 PE=1 SV=1	Very-long-chain 3-oxoacyl-CoA reductase	Hsd17b12	1	2	2	2	0	0	0	0	0	1	1	1	0	1	0	0	0	2	1	1	0	0	0	0	0	1	1	1	0	1	0	0	0	2	1	1	0	0	0	0	0	1
sp|O35129|PHB2_MOUSE;tr|F6QPR1|F6QPR1_MOUSE;tr|F6Q8V7|F6Q8V7_MOUSE	sp|O35129|PHB2_MOUSE;tr|F6QPR1|F6QPR1_MOUSE	4;2;1	4;2;1	4;2;1	sp|O35129|PHB2_MOUSE Prohibitin-2 OS=Mus musculus OX=10090 GN=Phb2 PE=1 SV=1;tr|F6QPR1|F6QPR1_MOUSE Prohibitin (Fragment) OS=Mus musculus OX=10090 GN=Phb2 PE=1 SV=1	Prohibitin-2	Phb2	3	4	4	4	0	0	0	2	3	1	3	2	1	0	0	1	3	2	0	1	0	0	0	2	3	1	3	2	1	0	0	1	3	2	0	1	0	0	0	2	3	1
sp|P20152|VIME_MOUSE;tr|A0A0A6YWC8|A0A0A6YWC8_MOUSE;tr|A2AKJ2|A2AKJ2_MOUSE;sp|P31001|DESM_MOUSE;tr|G5E846|G5E846_MOUSE;sp|P15331|PERI_MOUSE;tr|A0A2R8W6R6|A0A2R8W6R6_MOUSE;tr|G3X981|G3X981_MOUSE	sp|P20152|VIME_MOUSE;tr|A0A0A6YWC8|A0A0A6YWC8_MOUSE	11;10;2;1;1;1;1;1	11;10;2;1;1;1;1;1	11;10;2;1;1;1;1;1	sp|P20152|VIME_MOUSE Vimentin OS=Mus musculus OX=10090 GN=Vim PE=1 SV=3;tr|A0A0A6YWC8|A0A0A6YWC8_MOUSE Vimentin OS=Mus musculus OX=10090 GN=Vim PE=1 SV=1	Vimentin	Vim	8	11	11	11	0	0	0	0	3	3	1	2	0	1	0	0	6	3	0	4	0	0	0	0	3	3	1	2	0	1	0	0	6	3	0	4	0	0	0	0	3	3
sp|Q62261|SPTB2_MOUSE;tr|A0A0A0MQG2|A0A0A0MQG2_MOUSE;tr|A0A494BBH5|A0A494BBH5_MOUSE;sp|P15508|SPTB1_MOUSE;tr|E9Q397|E9Q397_MOUSE;tr|Q3UGX2|Q3UGX2_MOUSE;tr|Q68FG2|Q68FG2_MOUSE	sp|Q62261|SPTB2_MOUSE;tr|A0A0A0MQG2|A0A0A0MQG2_MOUSE	10;7;1;1;1;1;1	10;7;1;1;1;1;1	10;7;1;1;1;1;1	sp|Q62261|SPTB2_MOUSE Spectrin beta chain, non-erythrocytic 1 OS=Mus musculus OX=10090 GN=Sptbn1 PE=1 SV=2;tr|A0A0A0MQG2|A0A0A0MQG2_MOUSE Spectrin beta chain, non-erythrocytic 1 (Fragment) OS=Mus musculus OX=10090 GN=Sptbn1 PE=1 SV=1	Spectrin beta chain, non-erythrocytic 1	Sptbn1	7	10	10	10	0	0	0	0	2	4	1	2	0	1	0	2	0	0	0	1	0	0	0	0	2	4	1	2	0	1	0	2	0	0	0	1	0	0	0	0	2	4
sp|P61514|RL37A_MOUSE;tr|A0A1D5RL86|A0A1D5RL86_MOUSE	sp|P61514|RL37A_MOUSE;tr|A0A1D5RL86|A0A1D5RL86_MOUSE	2;1	2;1	2;1	sp|P61514|RL37A_MOUSE 60S ribosomal protein L37a OS=Mus musculus OX=10090 GN=Rpl37a PE=1 SV=2;tr|A0A1D5RL86|A0A1D5RL86_MOUSE 60S ribosomal protein L37a (Fragment) OS=Mus musculus OX=10090 GN=Rpl37a PE=1 SV=1	60S ribosomal protein L37a	Rpl37a	2	2	2	2	2	1	1	0	2	1	0	0	2	2	1	0	1	1	1	1	2	1	1	0	2	1	0	0	2	2	1	0	1	1	1	1	2	1	1	0	2	1
sp|Q3U1J4|DDB1_MOUSE;tr|A0A494B987|A0A494B987_MOUSE;tr|A0A494BAF6|A0A494BAF6_MOUSE;tr|A0A494BBJ6|A0A494BBJ6_MOUSE	sp|Q3U1J4|DDB1_MOUSE	11;5;2;1	11;5;2;1	11;5;2;1	sp|Q3U1J4|DDB1_MOUSE DNA damage-binding protein 1 OS=Mus musculus OX=10090 GN=Ddb1 PE=1 SV=2	DNA damage-binding protein 1	Ddb1	4	11	11	11	5	3	3	2	1	3	3	3	2	3	3	0	0	1	3	2	5	3	3	2	1	3	3	3	2	3	3	0	0	1	3	2	5	3	3	2	1	3
tr|A0A0G2JDW2|A0A0G2JDW2_MOUSE;sp|P09542|MYL3_MOUSE;tr|A0A0G2JDM3|A0A0G2JDM3_MOUSE;tr|E9PWG4|E9PWG4_MOUSE;sp|P05977|MYL1_MOUSE	tr|A0A0G2JDW2|A0A0G2JDW2_MOUSE;sp|P09542|MYL3_MOUSE;tr|A0A0G2JDM3|A0A0G2JDM3_MOUSE	3;3;2;1;1	3;3;2;1;1	2;2;1;0;0	tr|A0A0G2JDW2|A0A0G2JDW2_MOUSE Myosin light chain 3 (Fragment) OS=Mus musculus OX=10090 GN=Myl3 PE=1 SV=1;sp|P09542|MYL3_MOUSE Myosin light chain 3 OS=Mus musculus OX=10090 GN=Myl3 PE=1 SV=4;tr|A0A0G2JDM3|A0A0G2JDM3_MOUSE Myosin light chain 3 OS=Mus muscul	Myosin light chain 3 (Fragment)	Myl3	5	3	3	2	1	1	1	1	2	2	2	0	1	3	1	2	1	1	2	0	1	1	1	1	2	2	2	0	1	3	1	2	1	1	2	0	0	0	0	0	1	1
sp|Q9Z1Q9|SYVC_MOUSE;tr|G3UY93|G3UY93_MOUSE;tr|G3UZ22|G3UZ22_MOUSE;tr|G3UYW2|G3UYW2_MOUSE	sp|Q9Z1Q9|SYVC_MOUSE;tr|G3UY93|G3UY93_MOUSE;tr|G3UZ22|G3UZ22_MOUSE	6;5;3;1	6;5;3;1	6;5;3;1	sp|Q9Z1Q9|SYVC_MOUSE Valine--tRNA ligase OS=Mus musculus OX=10090 GN=Vars1 PE=1 SV=1;tr|G3UY93|G3UY93_MOUSE Valyl-tRNA synthetase (Fragment) OS=Mus musculus OX=10090 GN=Vars PE=1 SV=1;tr|G3UZ22|G3UZ22_MOUSE Valyl-tRNA synthetase (Fragment) OS=Mus musculus	Valine--tRNA ligase	Vars1	4	6	6	6	2	3	3	3	3	4	5	3	3	4	2	3	3	4	3	4	2	3	3	3	3	4	5	3	3	4	2	3	3	4	3	4	2	3	3	3	3	4
sp|Q91YE7|RBM5_MOUSE;tr|S4R1V5|S4R1V5_MOUSE;tr|S4R184|S4R184_MOUSE;tr|S4R273|S4R273_MOUSE;tr|A0A0A6YX44|A0A0A6YX44_MOUSE;tr|S4R1U7|S4R1U7_MOUSE;tr|S4R1N4|S4R1N4_MOUSE	sp|Q91YE7|RBM5_MOUSE	8;2;2;2;2;2;1	8;2;2;2;2;2;1	8;2;2;2;2;2;1	sp|Q91YE7|RBM5_MOUSE RNA-binding protein 5 OS=Mus musculus OX=10090 GN=Rbm5 PE=1 SV=1	RNA-binding protein 5	Rbm5	7	8	8	8	3	0	0	2	2	5	4	2	3	1	3	2	2	3	2	1	3	0	0	2	2	5	4	2	3	1	3	2	2	3	2	1	3	0	0	2	2	5
sp|P07901|HS90A_MOUSE;tr|A2A6A2|A2A6A2_MOUSE;tr|B7ZC49|B7ZC49_MOUSE;tr|B7ZC50|B7ZC50_MOUSE	sp|P07901|HS90A_MOUSE	11;1;1;1	8;1;1;1	8;1;1;1	sp|P07901|HS90A_MOUSE Heat shock protein HSP 90-alpha OS=Mus musculus OX=10090 GN=Hsp90aa1 PE=1 SV=4	Heat shock protein HSP 90-alpha	Hsp90aa1	4	11	8	8	1	2	0	2	1	3	4	1	3	3	4	1	2	2	2	6	0	0	0	1	0	1	3	0	2	2	4	1	1	1	1	4	0	0	0	1	0	1
sp|Q8BGS1|E41L5_MOUSE;tr|A0A087WP93|A0A087WP93_MOUSE	sp|Q8BGS1|E41L5_MOUSE	6;1	6;1	6;1	sp|Q8BGS1|E41L5_MOUSE Band 4.1-like protein 5 OS=Mus musculus OX=10090 GN=Epb41l5 PE=1 SV=1	Band 4.1-like protein 5	Epb41l5	2	6	6	6	5	3	1	3	3	3	3	0	1	2	0	0	3	2	2	2	5	3	1	3	3	3	3	0	1	2	0	0	3	2	2	2	5	3	1	3	3	3
sp|Q9Z0N1|IF2G_MOUSE;tr|A2AAW9|A2AAW9_MOUSE	sp|Q9Z0N1|IF2G_MOUSE;tr|A2AAW9|A2AAW9_MOUSE	6;5	6;5	4;4	sp|Q9Z0N1|IF2G_MOUSE Eukaryotic translation initiation factor 2 subunit 3, X-linked OS=Mus musculus OX=10090 GN=Eif2s3x PE=1 SV=2;tr|A2AAW9|A2AAW9_MOUSE Eukaryotic translation initiation factor 2 subunit 3, X-linked OS=Mus musculus OX=10090 GN=Eif2s3x PE=1	Eukaryotic translation initiation factor 2 subunit 3, X-linked	Eif2s3x	2	6	6	4	2	3	2	2	2	1	2	2	2	2	2	2	1	2	2	2	2	3	2	2	2	1	2	2	2	2	2	2	1	2	2	2	2	2	2	2	2	1
sp|P17182|ENOA_MOUSE;tr|B0QZL1|B0QZL1_MOUSE;tr|Q6PHC1|Q6PHC1_MOUSE;tr|B1ARR7|B1ARR7_MOUSE;tr|A0A0N4SUI6|A0A0N4SUI6_MOUSE;tr|B1ARR6|B1ARR6_MOUSE;tr|Q5SX61|Q5SX61_MOUSE;tr|Q5SX60|Q5SX60_MOUSE;tr|D3YVD3|D3YVD3_MOUSE;tr|D3Z2S4|D3Z2S4_MOUSE;tr|D3Z6E4|D3Z6E4_MOUSE;tr|A0A0N4SUX5|A0A0N4SUX5_MOUSE;sp|P17183|ENOG_MOUSE	sp|P17182|ENOA_MOUSE;tr|B0QZL1|B0QZL1_MOUSE;tr|Q6PHC1|Q6PHC1_MOUSE;tr|B1ARR7|B1ARR7_MOUSE	6;5;5;3;1;1;1;1;1;1;1;1;1	6;5;5;3;1;1;1;1;1;1;1;1;1	5;4;5;2;0;0;0;0;0;0;0;0;0	sp|P17182|ENOA_MOUSE Alpha-enolase OS=Mus musculus OX=10090 GN=Eno1 PE=1 SV=3;tr|B0QZL1|B0QZL1_MOUSE 2-phospho-D-glycerate hydro-lyase (Fragment) OS=Mus musculus OX=10090 GN=Eno1 PE=1 SV=1;tr|Q6PHC1|Q6PHC1_MOUSE 2-phospho-D-glycerate hydro-lyase OS=Mus mus	Alpha-enolase	Eno1	13	6	6	5	2	3	3	2	2	2	2	2	2	3	2	2	3	2	3	3	2	3	3	2	2	2	2	2	2	3	2	2	3	2	3	3	2	2	3	2	2	2
sp|P43275|H11_MOUSE	sp|P43275|H11_MOUSE	3	3	3	sp|P43275|H11_MOUSE Histone H1.1 OS=Mus musculus OX=10090 GN=H1-1 PE=1 SV=2	Histone H1.1	H1-1	1	3	3	3	1	2	2	2	1	1	1	0	1	1	1	1	1	1	2	0	1	2	2	2	1	1	1	0	1	1	1	1	1	1	2	0	1	2	2	2	1	1
sp|Q8BU11|TOX4_MOUSE;tr|H3BL89|H3BL89_MOUSE;sp|Q80W03|TOX3_MOUSE;tr|A2A473|A2A473_MOUSE;tr|E9Q0B9|E9Q0B9_MOUSE;sp|Q66JW3|TOX_MOUSE;tr|A2A472|A2A472_MOUSE	sp|Q8BU11|TOX4_MOUSE	5;2;2;1;1;1;1	5;2;2;1;1;1;1	5;2;2;1;1;1;1	sp|Q8BU11|TOX4_MOUSE TOX high mobility group box family member 4 OS=Mus musculus OX=10090 GN=Tox4 PE=1 SV=3	TOX high mobility group box family member 4	Tox4	7	5	5	5	2	2	1	0	1	1	3	2	1	1	0	1	3	1	3	1	2	2	1	0	1	1	3	2	1	1	0	1	3	1	3	1	2	2	1	0	1	1
tr|F7C528|F7C528_MOUSE;tr|E9Q614|E9Q614_MOUSE;tr|B1AR17|B1AR17_MOUSE;tr|A0A5F8MQ82|A0A5F8MQ82_MOUSE;tr|F6V4V3|F6V4V3_MOUSE	tr|F7C528|F7C528_MOUSE;tr|E9Q614|E9Q614_MOUSE;tr|B1AR17|B1AR17_MOUSE	23;23;23;3;2	10;10;10;1;1	10;10;10;1;1	tr|F7C528|F7C528_MOUSE DNA helicase (Fragment) OS=Mus musculus OX=10090 GN=Chd3 PE=1 SV=1;tr|E9Q614|E9Q614_MOUSE DNA helicase OS=Mus musculus OX=10090 GN=Chd3 PE=1 SV=1;tr|B1AR17|B1AR17_MOUSE DNA helicase OS=Mus musculus OX=10090 GN=Chd3 PE=1 SV=1	DNA helicase (Fragment)	Chd3	5	23	10	10	12	14	16	15	2	1	2	2	4	7	6	7	0	0	0	0	7	5	4	7	0	0	0	0	0	0	0	0	0	0	0	0	7	5	4	7	0	0
sp|P61982|1433G_MOUSE	sp|P61982|1433G_MOUSE	4	2	2	sp|P61982|1433G_MOUSE 14-3-3 protein gamma OS=Mus musculus OX=10090 GN=Ywhag PE=1 SV=2	14-3-3 protein gamma	Ywhag	1	4	2	2	1	1	1	1	1	1	2	1	0	2	1	1	2	1	1	3	1	1	1	1	1	1	1	1	0	1	1	1	1	1	0	1	1	1	1	1	1	1
sp|Q9D3W5|LRC71_MOUSE	sp|Q9D3W5|LRC71_MOUSE	1	1	1	sp|Q9D3W5|LRC71_MOUSE Leucine-rich repeat-containing protein 71 OS=Mus musculus OX=10090 GN=Lrrc71 PE=2 SV=1	Leucine-rich repeat-containing protein 71	Lrrc71	1	1	1	1	1	0	0	0	0	0	0	0	0	0	0	0	0	0	0	0	1	0	0	0	0	0	0	0	0	0	0	0	0	0	0	0	1	0	0	0	0	0
sp|Q61316|HSP74_MOUSE;tr|Q3U2G2|Q3U2G2_MOUSE	sp|Q61316|HSP74_MOUSE;tr|Q3U2G2|Q3U2G2_MOUSE	12;12	12;12	12;12	sp|Q61316|HSP74_MOUSE Heat shock 70 kDa protein 4 OS=Mus musculus OX=10090 GN=Hspa4 PE=1 SV=1;tr|Q3U2G2|Q3U2G2_MOUSE Heat shock 70 kDa protein 4 OS=Mus musculus OX=10090 GN=Hspa4 PE=1 SV=1	Heat shock 70 kDa protein 4	Hspa4	2	12	12	12	3	4	4	7	1	3	3	2	2	3	2	3	2	1	1	1	3	4	4	7	1	3	3	2	2	3	2	3	2	1	1	1	3	4	4	7	1	3
sp|A2AR02|PPIG_MOUSE;tr|A2AR01|A2AR01_MOUSE	sp|A2AR02|PPIG_MOUSE;tr|A2AR01|A2AR01_MOUSE	3;2	3;2	3;2	sp|A2AR02|PPIG_MOUSE Peptidyl-prolyl cis-trans isomerase G OS=Mus musculus OX=10090 GN=Ppig PE=1 SV=1;tr|A2AR01|A2AR01_MOUSE Peptidyl-prolyl cis-trans isomerase (Fragment) OS=Mus musculus OX=10090 GN=Ppig PE=1 SV=1	Peptidyl-prolyl cis-trans isomerase G	Ppig	2	3	3	3	2	1	1	1	1	1	2	1	2	1	1	1	2	1	1	2	2	1	1	1	1	1	2	1	2	1	1	1	2	1	1	2	2	1	1	1	1	1
sp|Q9D0B0|SRSF9_MOUSE;tr|F6RTE1|F6RTE1_MOUSE	sp|Q9D0B0|SRSF9_MOUSE;tr|F6RTE1|F6RTE1_MOUSE	4;2	4;2	4;2	sp|Q9D0B0|SRSF9_MOUSE Serine/arginine-rich splicing factor 9 OS=Mus musculus OX=10090 GN=Srsf9 PE=1 SV=1;tr|F6RTE1|F6RTE1_MOUSE Serine/arginine-rich-splicing factor 9 (Fragment) OS=Mus musculus OX=10090 GN=Srsf9 PE=1 SV=1	Serine/arginine-rich splicing factor 9	Srsf9	2	4	4	4	0	0	0	0	1	0	0	2	2	0	1	1	3	1	3	2	0	0	0	0	1	0	0	2	2	0	1	1	3	1	3	2	0	0	0	0	1	0
sp|Q8R326|PSPC1_MOUSE;tr|F7D909|F7D909_MOUSE	sp|Q8R326|PSPC1_MOUSE	5;1	5;1	5;1	sp|Q8R326|PSPC1_MOUSE Paraspeckle component 1 OS=Mus musculus OX=10090 GN=Pspc1 PE=1 SV=1	Paraspeckle component 1	Pspc1	2	5	5	5	1	1	0	2	4	2	3	5	2	3	2	1	1	3	2	2	1	1	0	2	4	2	3	5	2	3	2	1	1	3	2	2	1	1	0	2	4	2
tr|A0A0B4J1E2|A0A0B4J1E2_MOUSE;sp|Q9CSN1|SNW1_MOUSE	tr|A0A0B4J1E2|A0A0B4J1E2_MOUSE;sp|Q9CSN1|SNW1_MOUSE	6;6	6;6	6;6	tr|A0A0B4J1E2|A0A0B4J1E2_MOUSE SNW domain-containing protein 1 OS=Mus musculus OX=10090 GN=Snw1 PE=1 SV=1;sp|Q9CSN1|SNW1_MOUSE SNW domain-containing protein 1 OS=Mus musculus OX=10090 GN=Snw1 PE=1 SV=3	SNW domain-containing protein 1	Snw1	2	6	6	6	4	1	1	2	3	2	1	0	1	1	2	3	3	1	3	2	4	1	1	2	3	2	1	0	1	1	2	3	3	1	3	2	4	1	1	2	3	2
sp|Q9DCH4|EIF3F_MOUSE	sp|Q9DCH4|EIF3F_MOUSE	3	3	3	sp|Q9DCH4|EIF3F_MOUSE Eukaryotic translation initiation factor 3 subunit F OS=Mus musculus OX=10090 GN=Eif3f PE=1 SV=2	Eukaryotic translation initiation factor 3 subunit F	Eif3f	1	3	3	3	1	0	1	1	2	2	2	1	1	1	1	2	2	1	2	1	1	0	1	1	2	2	2	1	1	1	1	2	2	1	2	1	1	0	1	1	2	2
sp|P62911|RL32_MOUSE	sp|P62911|RL32_MOUSE	2	2	2	sp|P62911|RL32_MOUSE 60S ribosomal protein L32 OS=Mus musculus OX=10090 GN=Rpl32 PE=1 SV=2	60S ribosomal protein L32	Rpl32	1	2	2	2	1	0	0	1	2	1	2	0	2	0	0	0	2	1	1	1	1	0	0	1	2	1	2	0	2	0	0	0	2	1	1	1	1	0	0	1	2	1
sp|Q9WTX5|SKP1_MOUSE	sp|Q9WTX5|SKP1_MOUSE	4	4	4	sp|Q9WTX5|SKP1_MOUSE S-phase kinase-associated protein 1 OS=Mus musculus OX=10090 GN=Skp1 PE=1 SV=3	S-phase kinase-associated protein 1	Skp1	1	4	4	4	1	0	0	0	1	2	1	2	1	0	1	0	1	0	1	0	1	0	0	0	1	2	1	2	1	0	1	0	1	0	1	0	1	0	0	0	1	2
sp|P49718|MCM5_MOUSE	sp|P49718|MCM5_MOUSE	10	10	10	sp|P49718|MCM5_MOUSE DNA replication licensing factor MCM5 OS=Mus musculus OX=10090 GN=Mcm5 PE=1 SV=2	DNA replication licensing factor MCM5	Mcm5	1	10	10	10	2	2	3	2	2	3	1	0	3	0	2	2	2	2	2	2	2	2	3	2	2	3	1	0	3	0	2	2	2	2	2	2	2	2	3	2	2	3
tr|B7ZC23|B7ZC23_MOUSE;sp|Q91W39|NCOA5_MOUSE;tr|B7ZC24|B7ZC24_MOUSE	tr|B7ZC23|B7ZC23_MOUSE;sp|Q91W39|NCOA5_MOUSE	6;6;1	6;6;1	6;6;1	tr|B7ZC23|B7ZC23_MOUSE Nuclear receptor coactivator 5 OS=Mus musculus OX=10090 GN=Ncoa5 PE=1 SV=1;sp|Q91W39|NCOA5_MOUSE Nuclear receptor coactivator 5 OS=Mus musculus OX=10090 GN=Ncoa5 PE=1 SV=1	Nuclear receptor coactivator 5	Ncoa5	3	6	6	6	3	2	0	2	5	2	3	4	2	0	0	1	3	3	3	2	3	2	0	2	5	2	3	4	2	0	0	1	3	3	3	2	3	2	0	2	5	2
sp|P62141|PP1B_MOUSE	sp|P62141|PP1B_MOUSE	5	2	2	sp|P62141|PP1B_MOUSE Serine/threonine-protein phosphatase PP1-beta catalytic subunit OS=Mus musculus OX=10090 GN=Ppp1cb PE=1 SV=3	Serine/threonine-protein phosphatase PP1-beta catalytic subunit	Ppp1cb	1	5	2	2	4	2	4	2	4	4	3	2	2	2	2	2	3	2	0	0	2	1	1	0	1	2	1	1	1	1	0	0	1	2	0	0	2	1	1	0	1	2
tr|A0A0N5E9G7|A0A0N5E9G7_MOUSE;tr|G3X8Z6|G3X8Z6_MOUSE;tr|Q5U4B1|Q5U4B1_MOUSE;tr|G3UWX1|G3UWX1_MOUSE;sp|P35601|RFC1_MOUSE;tr|A0A0N4SVN6|A0A0N4SVN6_MOUSE	tr|A0A0N5E9G7|A0A0N5E9G7_MOUSE;tr|G3X8Z6|G3X8Z6_MOUSE;tr|Q5U4B1|Q5U4B1_MOUSE;tr|G3UWX1|G3UWX1_MOUSE;sp|P35601|RFC1_MOUSE	9;9;9;9;8;2	9;9;9;9;8;2	9;9;9;9;8;2	tr|A0A0N5E9G7|A0A0N5E9G7_MOUSE Replication factor C subunit 1 OS=Mus musculus OX=10090 GN=Rfc1 PE=1 SV=1;tr|G3X8Z6|G3X8Z6_MOUSE Replication factor C subunit 1 OS=Mus musculus OX=10090 GN=Rfc1 PE=1 SV=1;tr|Q5U4B1|Q5U4B1_MOUSE Replication factor C subunit 1	Replication factor C subunit 1	Rfc1	6	9	9	9	2	2	2	2	4	2	4	1	4	2	2	4	6	0	4	0	2	2	2	2	4	2	4	1	4	2	2	4	6	0	4	0	2	2	2	2	4	2
tr|Q8BG13|Q8BG13_MOUSE;sp|O89086|RBM3_MOUSE;tr|S4R2M6|S4R2M6_MOUSE	tr|Q8BG13|Q8BG13_MOUSE;sp|O89086|RBM3_MOUSE;tr|S4R2M6|S4R2M6_MOUSE	2;2;1	2;2;1	2;2;1	tr|Q8BG13|Q8BG13_MOUSE RNA-binding protein 3 OS=Mus musculus OX=10090 GN=Rbm3 PE=1 SV=1;sp|O89086|RBM3_MOUSE RNA-binding protein 3 OS=Mus musculus OX=10090 GN=Rbm3 PE=1 SV=1;tr|S4R2M6|S4R2M6_MOUSE RNA-binding protein 3 OS=Mus musculus OX=10090 GN=Rbm3 PE=1	RNA-binding protein 3	Rbm3	3	2	2	2	2	0	1	1	2	1	0	1	1	1	1	0	1	1	1	1	2	0	1	1	2	1	0	1	1	1	1	0	1	1	1	1	2	0	1	1	2	1
tr|A2AMW0|A2AMW0_MOUSE;sp|P47757|CAPZB_MOUSE;tr|F7CAZ6|F7CAZ6_MOUSE;tr|A0A0A0MQI9|A0A0A0MQI9_MOUSE;tr|F6YHZ8|F6YHZ8_MOUSE	tr|A2AMW0|A2AMW0_MOUSE;sp|P47757|CAPZB_MOUSE;tr|F7CAZ6|F7CAZ6_MOUSE;tr|A0A0A0MQI9|A0A0A0MQI9_MOUSE;tr|F6YHZ8|F6YHZ8_MOUSE	8;8;7;4;4	8;8;7;4;4	8;8;7;4;4	tr|A2AMW0|A2AMW0_MOUSE F-actin-capping protein subunit beta OS=Mus musculus OX=10090 GN=Capzb PE=1 SV=1;sp|P47757|CAPZB_MOUSE F-actin-capping protein subunit beta OS=Mus musculus OX=10090 GN=Capzb PE=1 SV=3;tr|F7CAZ6|F7CAZ6_MOUSE F-actin-capping protein su	F-actin-capping protein subunit beta	Capzb	5	8	8	8	2	2	1	4	1	3	1	1	3	4	2	2	2	1	1	1	2	2	1	4	1	3	1	1	3	4	2	2	2	1	1	1	2	2	1	4	1	3
sp|P47955|RLA1_MOUSE	sp|P47955|RLA1_MOUSE	2	2	2	sp|P47955|RLA1_MOUSE 60S acidic ribosomal protein P1 OS=Mus musculus OX=10090 GN=Rplp1 PE=1 SV=1	60S acidic ribosomal protein P1	Rplp1	1	2	2	2	2	2	1	0	0	1	1	1	1	0	0	0	1	0	0	0	2	2	1	0	0	1	1	1	1	0	0	0	1	0	0	0	2	2	1	0	0	1
sp|Q9D9V7|DEN6B_MOUSE	sp|Q9D9V7|DEN6B_MOUSE	1	1	1	sp|Q9D9V7|DEN6B_MOUSE Protein DENND6B OS=Mus musculus OX=10090 GN=Dennd6b PE=2 SV=3	Protein DENND6B	Dennd6b	1	1	1	1	0	1	1	1	0	1	0	1	1	1	1	1	0	0	0	0	0	1	1	1	0	1	0	1	1	1	1	1	0	0	0	0	0	1	1	1	0	1
sp|Q99LE6|ABCF2_MOUSE	sp|Q99LE6|ABCF2_MOUSE	6	6	6	sp|Q99LE6|ABCF2_MOUSE ATP-binding cassette sub-family F member 2 OS=Mus musculus OX=10090 GN=Abcf2 PE=1 SV=1	ATP-binding cassette sub-family F member 2	Abcf2	1	6	6	6	1	3	1	1	1	1	2	1	2	3	1	1	1	3	1	1	1	3	1	1	1	1	2	1	2	3	1	1	1	3	1	1	1	3	1	1	1	1
tr|Q9CPX4|Q9CPX4_MOUSE;sp|P49945|FRIL2_MOUSE;sp|P29391|FRIL1_MOUSE;tr|A0A1B0GR60|A0A1B0GR60_MOUSE;tr|A0A1B0GRH4|A0A1B0GRH4_MOUSE;tr|A0A1Y7VNT9|A0A1Y7VNT9_MOUSE	tr|Q9CPX4|Q9CPX4_MOUSE;sp|P49945|FRIL2_MOUSE;sp|P29391|FRIL1_MOUSE;tr|A0A1B0GR60|A0A1B0GR60_MOUSE;tr|A0A1B0GRH4|A0A1B0GRH4_MOUSE	4;4;4;3;2;1	4;4;4;3;2;1	4;4;4;3;2;1	tr|Q9CPX4|Q9CPX4_MOUSE Ferritin OS=Mus musculus OX=10090 GN=Ftl1 PE=1 SV=1;sp|P49945|FRIL2_MOUSE Ferritin light chain 2 OS=Mus musculus OX=10090 GN=Ftl2 PE=3 SV=2;sp|P29391|FRIL1_MOUSE Ferritin light chain 1 OS=Mus musculus OX=10090 GN=Ftl1 PE=1 SV=2;tr|A0	Ferritin	Ftl1	6	4	4	4	0	1	2	1	3	1	3	2	4	3	3	2	2	1	1	1	0	1	2	1	3	1	3	2	4	3	3	2	2	1	1	1	0	1	2	1	3	1
sp|P56183|RRP1_MOUSE	sp|P56183|RRP1_MOUSE	4	4	4	sp|P56183|RRP1_MOUSE Ribosomal RNA processing protein 1 homolog A OS=Mus musculus OX=10090 GN=Rrp1 PE=1 SV=2	Ribosomal RNA processing protein 1 homolog A	Rrp1	1	4	4	4	2	1	1	1	1	2	1	1	1	1	1	1	1	2	2	1	2	1	1	1	1	2	1	1	1	1	1	1	1	2	2	1	2	1	1	1	1	2
sp|Q5HZJ0|RNC_MOUSE	sp|Q5HZJ0|RNC_MOUSE	7	7	7	sp|Q5HZJ0|RNC_MOUSE Ribonuclease 3 OS=Mus musculus OX=10090 GN=Drosha PE=1 SV=1	Ribonuclease 3	Drosha	1	7	7	7	1	2	1	2	5	2	3	2	4	2	1	4	3	2	2	3	1	2	1	2	5	2	3	2	4	2	1	4	3	2	2	3	1	2	1	2	5	2
tr|G3X9N4|G3X9N4_MOUSE;sp|Q9DAI4|ZBT43_MOUSE;tr|A2AUS1|A2AUS1_MOUSE	tr|G3X9N4|G3X9N4_MOUSE;sp|Q9DAI4|ZBT43_MOUSE	6;6;2	6;6;2	6;6;2	tr|G3X9N4|G3X9N4_MOUSE Zinc finger and BTB domain-containing protein 43 OS=Mus musculus OX=10090 GN=Zbtb43 PE=1 SV=1;sp|Q9DAI4|ZBT43_MOUSE Zinc finger and BTB domain-containing protein 43 OS=Mus musculus OX=10090 GN=Zbtb43 PE=2 SV=2	Zinc finger and BTB domain-containing protein 43	Zbtb43	3	6	6	6	5	3	3	2	0	1	0	1	1	3	3	1	0	0	0	0	5	3	3	2	0	1	0	1	1	3	3	1	0	0	0	0	5	3	3	2	0	1
tr|Q6ZWZ6|Q6ZWZ6_MOUSE;tr|F7AEH4|F7AEH4_MOUSE;tr|A0A1W2P7A1|A0A1W2P7A1_MOUSE;sp|P63323|RS12_MOUSE	tr|Q6ZWZ6|Q6ZWZ6_MOUSE;tr|F7AEH4|F7AEH4_MOUSE;tr|A0A1W2P7A1|A0A1W2P7A1_MOUSE;sp|P63323|RS12_MOUSE	4;4;4;3	4;4;4;3	4;4;4;3	tr|Q6ZWZ6|Q6ZWZ6_MOUSE 40S ribosomal protein S12 OS=Mus musculus OX=10090 GN=Rps12 PE=1 SV=1;tr|F7AEH4|F7AEH4_MOUSE 40S ribosomal protein S12 OS=Mus musculus OX=10090 GN=Rps12 PE=1 SV=1;tr|A0A1W2P7A1|A0A1W2P7A1_MOUSE 40S ribosomal protein S12 OS=Mus muscul	40S ribosomal protein S12	Rps12	4	4	4	4	2	1	1	3	1	2	1	0	0	0	1	0	1	1	0	0	2	1	1	3	1	2	1	0	0	0	1	0	1	1	0	0	2	1	1	3	1	2
sp|P23881|TCEA3_MOUSE	sp|P23881|TCEA3_MOUSE	3	3	3	sp|P23881|TCEA3_MOUSE Transcription elongation factor A protein 3 OS=Mus musculus OX=10090 GN=Tcea3 PE=1 SV=3	Transcription elongation factor A protein 3	Tcea3	1	3	3	3	3	2	1	2	1	1	1	1	2	0	1	1	2	1	1	1	3	2	1	2	1	1	1	1	2	0	1	1	2	1	1	1	3	2	1	2	1	1
tr|E9PX23|E9PX23_MOUSE;sp|Q8K4B0|MTA1_MOUSE	tr|E9PX23|E9PX23_MOUSE;sp|Q8K4B0|MTA1_MOUSE	25;25	1;1	1;1	tr|E9PX23|E9PX23_MOUSE Metastasis-associated protein MTA1 OS=Mus musculus OX=10090 GN=Mta1 PE=1 SV=1;sp|Q8K4B0|MTA1_MOUSE Metastasis-associated protein MTA1 OS=Mus musculus OX=10090 GN=Mta1 PE=1 SV=1	Metastasis-associated protein MTA1	Mta1	2	25	1	1	17	13	15	13	7	7	11	7	9	7	5	7	0	0	0	0	1	1	1	1	0	0	1	1	0	0	0	0	0	0	0	0	1	1	1	1	0	0
sp|P15864|H12_MOUSE	sp|P15864|H12_MOUSE	3	3	1	sp|P15864|H12_MOUSE Histone H1.2 OS=Mus musculus OX=10090 GN=H1-2 PE=1 SV=2	Histone H1.2	H1-2	1	3	3	1	0	0	1	0	0	0	1	1	1	1	1	1	0	0	1	1	0	0	1	0	0	0	1	1	1	1	1	1	0	0	1	1	0	0	0	0	0	0
tr|M0QWR4|M0QWR4_MOUSE;tr|J3QP73|J3QP73_MOUSE;tr|M0QWS9|M0QWS9_MOUSE;tr|E9Q4G9|E9Q4G9_MOUSE;tr|L7N2C4|L7N2C4_MOUSE;tr|M0QWB2|M0QWB2_MOUSE;tr|E9PZY4|E9PZY4_MOUSE;tr|E9PX25|E9PX25_MOUSE	tr|M0QWR4|M0QWR4_MOUSE;tr|J3QP73|J3QP73_MOUSE;tr|M0QWS9|M0QWS9_MOUSE;tr|E9Q4G9|E9Q4G9_MOUSE;tr|L7N2C4|L7N2C4_MOUSE;tr|M0QWB2|M0QWB2_MOUSE	3;3;3;3;3;2;1;1	3;3;3;3;3;2;1;1	2;2;2;2;2;1;0;0	tr|M0QWR4|M0QWR4_MOUSE Predicted gene, 20765 OS=Mus musculus OX=10090 GN=Gm21293 PE=4 SV=1;tr|J3QP73|J3QP73_MOUSE Predicted gene 6763 OS=Mus musculus OX=10090 GN=Gm6763 PE=4 SV=1;tr|M0QWS9|M0QWS9_MOUSE Predicted gene 4340 OS=Mus musculus OX=10090 GN=Gm4340	Predicted gene, 20765	Gm21293	8	3	3	2	0	0	0	0	3	1	1	1	1	1	1	1	0	0	0	0	0	0	0	0	3	1	1	1	1	1	1	1	0	0	0	0	0	0	0	0	2	1
tr|E9QAI5|E9QAI5_MOUSE;sp|B2RQC6|PYR1_MOUSE;tr|G3UWN2|G3UWN2_MOUSE;tr|E9QAT6|E9QAT6_MOUSE	tr|E9QAI5|E9QAI5_MOUSE;sp|B2RQC6|PYR1_MOUSE;tr|G3UWN2|G3UWN2_MOUSE	8;8;7;3	8;8;7;3	8;8;7;3	tr|E9QAI5|E9QAI5_MOUSE Aspartate carbamoyltransferase OS=Mus musculus OX=10090 GN=Cad PE=1 SV=1;sp|B2RQC6|PYR1_MOUSE CAD protein OS=Mus musculus OX=10090 GN=Cad PE=1 SV=1;tr|G3UWN2|G3UWN2_MOUSE CAD protein OS=Mus musculus OX=10090 GN=Cad PE=1 SV=1	Aspartate carbamoyltransferase	Cad	4	8	8	8	2	2	3	2	2	1	2	2	4	2	2	2	2	1	1	1	2	2	3	2	2	1	2	2	4	2	2	2	2	1	1	1	2	2	3	2	2	1
tr|B1ARA3|B1ARA3_MOUSE;tr|B1ARA5|B1ARA5_MOUSE;sp|P61255|RL26_MOUSE	tr|B1ARA3|B1ARA3_MOUSE;tr|B1ARA5|B1ARA5_MOUSE;sp|P61255|RL26_MOUSE	2;2;2	2;2;2	2;2;2	tr|B1ARA3|B1ARA3_MOUSE 60S ribosomal protein L26 (Fragment) OS=Mus musculus OX=10090 GN=Rpl26 PE=1 SV=1;tr|B1ARA5|B1ARA5_MOUSE 60S ribosomal protein L26 OS=Mus musculus OX=10090 GN=Rpl26 PE=1 SV=1;sp|P61255|RL26_MOUSE 60S ribosomal protein L26 OS=Mus muscu	60S ribosomal protein L26 (Fragment)	Rpl26	3	2	2	2	0	0	1	1	0	0	0	0	0	0	0	0	0	1	1	0	0	0	1	1	0	0	0	0	0	0	0	0	0	1	1	0	0	0	1	1	0	0
tr|G3X8S1|G3X8S1_MOUSE;sp|Q9CQV7|TIM14_MOUSE;tr|D3Z5K6|D3Z5K6_MOUSE	tr|G3X8S1|G3X8S1_MOUSE;sp|Q9CQV7|TIM14_MOUSE;tr|D3Z5K6|D3Z5K6_MOUSE	2;2;1	2;2;1	2;2;1	tr|G3X8S1|G3X8S1_MOUSE Mitochondrial import inner membrane translocase subunit TIM14 OS=Mus musculus OX=10090 GN=Dnajc19 PE=1 SV=1;sp|Q9CQV7|TIM14_MOUSE Mitochondrial import inner membrane translocase subunit TIM14 OS=Mus musculus OX=10090 GN=Dnajc19 PE=1	Mitochondrial import inner membrane translocase subunit TIM14	Dnajc19	3	2	2	2	0	0	1	0	0	0	0	0	0	0	0	0	0	2	1	1	0	0	1	0	0	0	0	0	0	0	0	0	0	2	1	1	0	0	1	0	0	0
tr|Q5SVJ0|Q5SVJ0_MOUSE;tr|Q5SVI2|Q5SVI2_MOUSE;tr|Q5SVI1|Q5SVI1_MOUSE;tr|Q68EG2|Q68EG2_MOUSE;tr|Q5SVI9|Q5SVI9_MOUSE;sp|P28652|KCC2B_MOUSE;tr|Q5SVJ1|Q5SVJ1_MOUSE;tr|Q5SVI0|Q5SVI0_MOUSE;tr|Q5SVI3|Q5SVI3_MOUSE;tr|A0A286YDL6|A0A286YDL6_MOUSE;tr|A0A2I3BQP6|A0A2I3BQP6_MOUSE;tr|A0A286YCB8|A0A286YCB8_MOUSE;sp|Q923T9|KCC2G_MOUSE;tr|E9Q1T1|E9Q1T1_MOUSE;tr|A0A0G2JGS4|A0A0G2JGS4_MOUSE;tr|A0A286YDK9|A0A286YDK9…	tr|Q5SVJ0|Q5SVJ0_MOUSE;tr|Q5SVI2|Q5SVI2_MOUSE;tr|Q5SVI1|Q5SVI1_MOUSE;tr|Q68EG2|Q68EG2_MOUSE;tr|Q5SVI9|Q5SVI9_MOUSE;sp|P28652|KCC2B_MOUSE;tr|Q5SVJ1|Q5SVJ1_MOUSE;tr|Q5SVI0|Q5SVI0_MOUSE;tr|Q5SVI3|Q5SVI3_MOUSE;tr|A0A286YDL6|A0A286YDL6_MOUSE;tr|A0A2I3BQP6|A0A2I3BQP6_MOUSE;tr|A0A286YCB8|A0A286YCB8_MOUSE;sp|Q923T9|KCC2G_MOUSE	3;3;3;3;3;3;3;3;3;2;2;2;2;1;1;1;1;1;1;1;1;1;1	3;3;3;3;3;3;3;3;3;2;2;2;2;1;1;1;1;1;1;1;1;1;1	3;3;3;3;3;3;3;3;3;2;2;2;2;1;1;1;1;1;1;1;1;1;1	tr|Q5SVJ0|Q5SVJ0_MOUSE Calcium/calmodulin-dependent protein kinase OS=Mus musculus OX=10090 GN=Camk2b PE=1 SV=1;tr|Q5SVI2|Q5SVI2_MOUSE Calcium/calmodulin-dependent protein kinase OS=Mus musculus OX=10090 GN=Camk2b PE=1 SV=1;tr|Q5SVI1|Q5SVI1_MOUSE Calcium/c	Calcium/calmodulin-dependent protein kinase	Camk2b	23	3	3	3	1	2	1	1	1	1	1	0	2	2	2	1	1	2	2	3	1	2	1	1	1	1	1	0	2	2	2	1	1	2	2	3	1	2	1	1	1	1
tr|Q3U7K7|Q3U7K7_MOUSE;sp|Q62191|RO52_MOUSE	tr|Q3U7K7|Q3U7K7_MOUSE;sp|Q62191|RO52_MOUSE	3;3	3;3	3;3	tr|Q3U7K7|Q3U7K7_MOUSE RING-type E3 ubiquitin transferase OS=Mus musculus OX=10090 GN=Trim21 PE=1 SV=1;sp|Q62191|RO52_MOUSE E3 ubiquitin-protein ligase TRIM21 OS=Mus musculus OX=10090 GN=Trim21 PE=1 SV=1	RING-type E3 ubiquitin transferase	Trim21	2	3	3	3	2	2	2	1	2	0	1	0	2	2	1	0	1	1	0	1	2	2	2	1	2	0	1	0	2	2	1	0	1	1	0	1	2	2	2	1	2	0
sp|Q99JF8|PSIP1_MOUSE;tr|A2BI12|A2BI12_MOUSE;tr|F6RB63|F6RB63_MOUSE	sp|Q99JF8|PSIP1_MOUSE;tr|A2BI12|A2BI12_MOUSE;tr|F6RB63|F6RB63_MOUSE	6;6;3	6;6;3	6;6;3	sp|Q99JF8|PSIP1_MOUSE PC4 and SFRS1-interacting protein OS=Mus musculus OX=10090 GN=Psip1 PE=1 SV=1;tr|A2BI12|A2BI12_MOUSE PC4 and SFRS1-interacting protein OS=Mus musculus OX=10090 GN=Psip1 PE=1 SV=1;tr|F6RB63|F6RB63_MOUSE PC4 and SFRS1-interacting protei	PC4 and SFRS1-interacting protein	Psip1	3	6	6	6	4	4	2	2	1	3	3	2	2	3	2	1	3	2	2	3	4	4	2	2	1	3	3	2	2	3	2	1	3	2	2	3	4	4	2	2	1	3
sp|Q9DB20|ATPO_MOUSE;tr|F6XVM5|F6XVM5_MOUSE;tr|A0A338P776|A0A338P776_MOUSE;tr|A0A338P7G3|A0A338P7G3_MOUSE	sp|Q9DB20|ATPO_MOUSE;tr|F6XVM5|F6XVM5_MOUSE;tr|A0A338P776|A0A338P776_MOUSE	3;2;2;1	3;2;2;1	3;2;2;1	sp|Q9DB20|ATPO_MOUSE ATP synthase subunit O, mitochondrial OS=Mus musculus OX=10090 GN=Atp5po PE=1 SV=1;tr|F6XVM5|F6XVM5_MOUSE ATP synthase subunit O, mitochondrial (Fragment) OS=Mus musculus OX=10090 GN=Atp5o PE=1 SV=1;tr|A0A338P776|A0A338P776_MOUSE ATP s	ATP synthase subunit O, mitochondrial	Atp5po	4	3	3	3	1	0	0	0	1	0	1	1	1	1	0	0	1	0	1	1	1	0	0	0	1	0	1	1	1	1	0	0	1	0	1	1	1	0	0	0	1	0
sp|P11260|LORF1_MOUSE	sp|P11260|LORF1_MOUSE	6	6	6	sp|P11260|LORF1_MOUSE LINE-1 retrotransposable element ORF1 protein OS=Mus musculus OX=10090 GN=Lire1 PE=1 SV=2	LINE-1 retrotransposable element ORF1 protein	Lire1	1	6	6	6	1	0	0	0	4	3	2	4	3	1	2	2	0	0	0	0	1	0	0	0	4	3	2	4	3	1	2	2	0	0	0	0	1	0	0	0	4	3
sp|Q6PGG6|GNL3L_MOUSE;tr|S4R2Q1|S4R2Q1_MOUSE	sp|Q6PGG6|GNL3L_MOUSE	6;1	6;1	6;1	sp|Q6PGG6|GNL3L_MOUSE Guanine nucleotide-binding protein-like 3-like protein OS=Mus musculus OX=10090 GN=Gnl3l PE=1 SV=1	Guanine nucleotide-binding protein-like 3-like protein	Gnl3l	2	6	6	6	4	1	0	2	1	1	0	1	2	0	1	2	1	1	0	0	4	1	0	2	1	1	0	1	2	0	1	2	1	1	0	0	4	1	0	2	1	1
sp|Q5F2E7|NUFP2_MOUSE	sp|Q5F2E7|NUFP2_MOUSE	7	7	7	sp|Q5F2E7|NUFP2_MOUSE Nuclear fragile X mental retardation-interacting protein 2 OS=Mus musculus OX=10090 GN=Nufip2 PE=1 SV=1	Nuclear fragile X mental retardation-interacting protein 2	Nufip2	1	7	7	7	3	2	1	0	3	3	4	3	2	0	1	2	3	2	2	1	3	2	1	0	3	3	4	3	2	0	1	2	3	2	2	1	3	2	1	0	3	3
sp|Q6P1F6|2ABA_MOUSE;tr|Q9CWU3|Q9CWU3_MOUSE;sp|Q6ZWR4|2ABB_MOUSE;sp|Q8BG02|2ABG_MOUSE;sp|Q925E7|2ABD_MOUSE;tr|A0A668KLA9|A0A668KLA9_MOUSE;tr|A0A494B941|A0A494B941_MOUSE;tr|G3UXS9|G3UXS9_MOUSE;tr|A0A494B8Z0|A0A494B8Z0_MOUSE;tr|F6RV17|F6RV17_MOUSE	sp|Q6P1F6|2ABA_MOUSE;tr|Q9CWU3|Q9CWU3_MOUSE	5;3;2;2;2;2;1;1;1;1	5;3;2;2;2;2;1;1;1;1	5;3;2;2;2;2;1;1;1;1	sp|Q6P1F6|2ABA_MOUSE Serine/threonine-protein phosphatase 2A 55 kDa regulatory subunit B alpha isoform OS=Mus musculus OX=10090 GN=Ppp2r2a PE=1 SV=1;tr|Q9CWU3|Q9CWU3_MOUSE Serine/threonine-protein phosphatase 2A 55 kDa regulatory subunit B OS=Mus musculus	Serine/threonine-protein phosphatase 2A 55 kDa regulatory subunit B alpha isoform	Ppp2r2a	10	5	5	5	3	1	2	2	1	2	2	2	1	1	1	2	0	1	1	0	3	1	2	2	1	2	2	2	1	1	1	2	0	1	1	0	3	1	2	2	1	2
sp|Q6ZQ58|LARP1_MOUSE;tr|Z4YJT3|Z4YJT3_MOUSE;tr|Q9D423|Q9D423_MOUSE	sp|Q6ZQ58|LARP1_MOUSE;tr|Z4YJT3|Z4YJT3_MOUSE	12;12;1	12;12;1	12;12;1	sp|Q6ZQ58|LARP1_MOUSE La-related protein 1 OS=Mus musculus OX=10090 GN=Larp1 PE=1 SV=3;tr|Z4YJT3|Z4YJT3_MOUSE La-related protein 1 OS=Mus musculus OX=10090 GN=Larp1 PE=1 SV=1	La-related protein 1	Larp1	3	12	12	12	1	3	2	1	2	3	2	3	3	4	1	3	4	1	5	4	1	3	2	1	2	3	2	3	3	4	1	3	4	1	5	4	1	3	2	1	2	3
sp|Q9Z130|HNRDL_MOUSE;tr|F6VQH5|F6VQH5_MOUSE;tr|D3YTQ3|D3YTQ3_MOUSE	sp|Q9Z130|HNRDL_MOUSE;tr|F6VQH5|F6VQH5_MOUSE;tr|D3YTQ3|D3YTQ3_MOUSE	1;1;1	1;1;1	1;1;1	sp|Q9Z130|HNRDL_MOUSE Heterogeneous nuclear ribonucleoprotein D-like OS=Mus musculus OX=10090 GN=Hnrnpdl PE=1 SV=1;tr|F6VQH5|F6VQH5_MOUSE Heterogeneous nuclear ribonucleoprotein D-like (Fragment) OS=Mus musculus OX=10090 GN=Hnrnpdl PE=1 SV=1;tr|D3YTQ3|D3YT	Heterogeneous nuclear ribonucleoprotein D-like	Hnrnpdl	3	1	1	1	1	1	1	1	1	1	1	1	1	1	1	1	1	1	0	1	1	1	1	1	1	1	1	1	1	1	1	1	1	1	0	1	1	1	1	1	1	1
sp|P61161|ARP2_MOUSE	sp|P61161|ARP2_MOUSE	5	5	5	sp|P61161|ARP2_MOUSE Actin-related protein 2 OS=Mus musculus OX=10090 GN=Actr2 PE=1 SV=1	Actin-related protein 2	Actr2	1	5	5	5	3	1	4	3	3	2	2	1	3	3	2	2	0	0	0	0	3	1	4	3	3	2	2	1	3	3	2	2	0	0	0	0	3	1	4	3	3	2
tr|A0A2I3BRK6|A0A2I3BRK6_MOUSE;sp|Q9JIX0|ENY2_MOUSE	tr|A0A2I3BRK6|A0A2I3BRK6_MOUSE;sp|Q9JIX0|ENY2_MOUSE	2;2	2;2	2;2	tr|A0A2I3BRK6|A0A2I3BRK6_MOUSE Transcription and mRNA export factor ENY2 OS=Mus musculus OX=10090 GN=Eny2 PE=1 SV=1;sp|Q9JIX0|ENY2_MOUSE Transcription and mRNA export factor ENY2 OS=Mus musculus OX=10090 GN=Eny2 PE=1 SV=1	Transcription and mRNA export factor ENY2	Eny2	2	2	2	2	1	1	1	1	1	1	0	0	0	0	0	0	1	0	0	1	1	1	1	1	1	1	0	0	0	0	0	0	1	0	0	1	1	1	1	1	1	1
sp|Q8CH25|SLTM_MOUSE;tr|A0A1L1STF9|A0A1L1STF9_MOUSE	sp|Q8CH25|SLTM_MOUSE	9;4	9;4	9;4	sp|Q8CH25|SLTM_MOUSE SAFB-like transcription modulator OS=Mus musculus OX=10090 GN=Sltm PE=1 SV=1	SAFB-like transcription modulator	Sltm	2	9	9	9	3	1	0	0	3	2	4	1	2	2	1	2	3	2	3	1	3	1	0	0	3	2	4	1	2	2	1	2	3	2	3	1	3	1	0	0	3	2
sp|Q3UHX2|HAP28_MOUSE	sp|Q3UHX2|HAP28_MOUSE	4	4	4	sp|Q3UHX2|HAP28_MOUSE 28 kDa heat- and acid-stable phosphoprotein OS=Mus musculus OX=10090 GN=Pdap1 PE=1 SV=1	28 kDa heat- and acid-stable phosphoprotein	Pdap1	1	4	4	4	1	1	1	1	1	1	2	0	1	1	1	1	2	3	2	4	1	1	1	1	1	1	2	0	1	1	1	1	2	3	2	4	1	1	1	1	1	1
tr|A0A0U1RPW3|A0A0U1RPW3_MOUSE;tr|A0A0U1RNN7|A0A0U1RNN7_MOUSE	tr|A0A0U1RPW3|A0A0U1RPW3_MOUSE	18;7	1;1	1;1	tr|A0A0U1RPW3|A0A0U1RPW3_MOUSE BRCA2-interacting transcriptional repressor EMSY (Fragment) OS=Mus musculus OX=10090 GN=Emsy PE=1 SV=2	BRCA2-interacting transcriptional repressor EMSY (Fragment)	Emsy	2	18	1	1	6	6	8	8	9	9	9	7	5	11	9	6	0	0	0	0	0	1	1	1	1	1	0	1	1	1	1	1	0	0	0	0	0	1	1	1	1	1
sp|A2A6A1|GPTC8_MOUSE;sp|A2AKY4|Z804A_MOUSE;tr|F6QGP8|F6QGP8_MOUSE;tr|A0A0G2JGH6|A0A0G2JGH6_MOUSE	sp|A2A6A1|GPTC8_MOUSE	8;1;1;1	8;1;1;1	8;1;1;1	sp|A2A6A1|GPTC8_MOUSE G patch domain-containing protein 8 OS=Mus musculus OX=10090 GN=Gpatch8 PE=1 SV=1	G patch domain-containing protein 8	Gpatch8	4	8	8	8	3	2	3	2	3	0	2	2	3	0	2	4	4	4	1	2	3	2	3	2	3	0	2	2	3	0	2	4	4	4	1	2	3	2	3	2	3	0
sp|Q9CR62|M2OM_MOUSE;tr|Q5SX46|Q5SX46_MOUSE;tr|Q5SX48|Q5SX48_MOUSE	sp|Q9CR62|M2OM_MOUSE;tr|Q5SX46|Q5SX46_MOUSE	3;3;1	3;3;1	3;3;1	sp|Q9CR62|M2OM_MOUSE Mitochondrial 2-oxoglutarate/malate carrier protein OS=Mus musculus OX=10090 GN=Slc25a11 PE=1 SV=3;tr|Q5SX46|Q5SX46_MOUSE Mitochondrial 2-oxoglutarate/malate carrier protein (Fragment) OS=Mus musculus OX=10090 GN=Slc25a11 PE=1 SV=1	Mitochondrial 2-oxoglutarate/malate carrier protein	Slc25a11	3	3	3	3	1	2	0	0	2	0	1	1	1	1	1	1	1	1	1	1	1	2	0	0	2	0	1	1	1	1	1	1	1	1	1	1	1	2	0	0	2	0
sp|Q69ZA1|CDK13_MOUSE;tr|A0A1Y7VLM0|A0A1Y7VLM0_MOUSE	sp|Q69ZA1|CDK13_MOUSE;tr|A0A1Y7VLM0|A0A1Y7VLM0_MOUSE	8;7	7;6	7;6	sp|Q69ZA1|CDK13_MOUSE Cyclin-dependent kinase 13 OS=Mus musculus OX=10090 GN=Cdk13 PE=1 SV=3;tr|A0A1Y7VLM0|A0A1Y7VLM0_MOUSE Cyclin-dependent kinase 13 OS=Mus musculus OX=10090 GN=Cdk13 PE=1 SV=1	Cyclin-dependent kinase 13	Cdk13	2	8	7	7	2	1	3	1	3	2	2	1	2	2	0	1	3	4	0	1	1	1	3	1	2	2	2	1	2	2	0	1	3	4	0	1	1	1	3	1	2	2
tr|A0A087WRY3|A0A087WRY3_MOUSE;sp|Q80XU3|NUCKS_MOUSE	tr|A0A087WRY3|A0A087WRY3_MOUSE;sp|Q80XU3|NUCKS_MOUSE	2;2	2;2	2;2	tr|A0A087WRY3|A0A087WRY3_MOUSE Nuclear ubiquitous casein and cyclin-dependent kinase substrate 1 OS=Mus musculus OX=10090 GN=Nucks1 PE=1 SV=1;sp|Q80XU3|NUCKS_MOUSE Nuclear ubiquitous casein and cyclin-dependent kinase substrate 1 OS=Mus musculus OX=10090 G	Nuclear ubiquitous casein and cyclin-dependent kinase substrate 1	Nucks1	2	2	2	2	2	2	1	2	1	1	2	2	2	2	2	2	2	2	2	2	2	2	1	2	1	1	2	2	2	2	2	2	2	2	2	2	2	2	1	2	1	1
tr|A2A6P4|A2A6P4_MOUSE	tr|A2A6P4|A2A6P4_MOUSE	1	1	1	tr|A2A6P4|A2A6P4_MOUSE Family with sequence similarity 104, member A OS=Mus musculus OX=10090 GN=Fam104a PE=1 SV=1	Family with sequence similarity 104, member A	Fam104a	1	1	1	1	1	0	0	0	1	0	0	0	1	0	0	0	1	1	1	1	1	0	0	0	1	0	0	0	1	0	0	0	1	1	1	1	1	0	0	0	1	0
sp|Q07832|PLK1_MOUSE;tr|A0A0U1RQ54|A0A0U1RQ54_MOUSE;tr|A0A0U1RNM9|A0A0U1RNM9_MOUSE	sp|Q07832|PLK1_MOUSE	5;1;1	5;1;1	5;1;1	sp|Q07832|PLK1_MOUSE Serine/threonine-protein kinase PLK1 OS=Mus musculus OX=10090 GN=Plk1 PE=1 SV=2	Serine/threonine-protein kinase PLK1	Plk1	3	5	5	5	1	0	3	2	3	2	3	2	3	2	2	3	1	0	1	1	1	0	3	2	3	2	3	2	3	2	2	3	1	0	1	1	1	0	3	2	3	2
sp|P23116|EIF3A_MOUSE;tr|A0A494B9I0|A0A494B9I0_MOUSE	sp|P23116|EIF3A_MOUSE	12;1	12;1	12;1	sp|P23116|EIF3A_MOUSE Eukaryotic translation initiation factor 3 subunit A OS=Mus musculus OX=10090 GN=Eif3a PE=1 SV=5	Eukaryotic translation initiation factor 3 subunit A	Eif3a	2	12	12	12	1	0	1	4	1	2	1	5	2	5	2	0	0	1	1	1	1	0	1	4	1	2	1	5	2	5	2	0	0	1	1	1	1	0	1	4	1	2
sp|Q5SYD0|MYO1D_MOUSE;sp|Q5SUA5|MYO1G_MOUSE	sp|Q5SYD0|MYO1D_MOUSE	9;1	9;1	9;1	sp|Q5SYD0|MYO1D_MOUSE Unconventional myosin-Id OS=Mus musculus OX=10090 GN=Myo1d PE=1 SV=1	Unconventional myosin-Id	Myo1d	2	9	9	9	0	0	0	0	2	2	2	1	5	2	4	3	0	0	0	0	0	0	0	0	2	2	2	1	5	2	4	3	0	0	0	0	0	0	0	0	2	2
sp|Q4FK66|PR38A_MOUSE	sp|Q4FK66|PR38A_MOUSE	5	5	5	sp|Q4FK66|PR38A_MOUSE Pre-mRNA-splicing factor 38A OS=Mus musculus OX=10090 GN=Prpf38a PE=1 SV=1	Pre-mRNA-splicing factor 38A	Prpf38a	1	5	5	5	1	1	1	1	1	1	0	0	1	1	2	2	2	2	0	1	1	1	1	1	1	1	0	0	1	1	2	2	2	2	0	1	1	1	1	1	1	1
sp|Q8K194|SNR27_MOUSE	sp|Q8K194|SNR27_MOUSE	4	4	4	sp|Q8K194|SNR27_MOUSE U4/U6.U5 small nuclear ribonucleoprotein 27 kDa protein OS=Mus musculus OX=10090 GN=Snrnp27 PE=1 SV=1	U4/U6.U5 small nuclear ribonucleoprotein 27 kDa protein	Snrnp27	1	4	4	4	0	0	1	1	2	0	1	2	1	1	2	3	0	1	0	1	0	0	1	1	2	0	1	2	1	1	2	3	0	1	0	1	0	0	1	1	2	0
sp|P0DP28|CALM3_MOUSE;sp|P0DP27|CALM2_MOUSE;sp|P0DP26|CALM1_MOUSE;tr|A0A3Q4EHJ0|A0A3Q4EHJ0_MOUSE;sp|Q9D6P8|CALL3_MOUSE	sp|P0DP28|CALM3_MOUSE;sp|P0DP27|CALM2_MOUSE;sp|P0DP26|CALM1_MOUSE;tr|A0A3Q4EHJ0|A0A3Q4EHJ0_MOUSE	4;4;4;2;1	4;4;4;2;1	4;4;4;2;1	sp|P0DP28|CALM3_MOUSE Calmodulin-3 OS=Mus musculus OX=10090 GN=Calm3 PE=1 SV=1;sp|P0DP27|CALM2_MOUSE Calmodulin-2 OS=Mus musculus OX=10090 GN=Calm2 PE=1 SV=1;sp|P0DP26|CALM1_MOUSE Calmodulin-1 OS=Mus musculus OX=10090 GN=Calm1 PE=1 SV=1;tr|A0A3Q4EHJ0|A0A3Q	Calmodulin-3	Calm3	5	4	4	4	2	1	0	0	2	2	2	1	1	1	1	2	0	1	0	1	2	1	0	0	2	2	2	1	1	1	1	2	0	1	0	1	2	1	0	0	2	2
tr|A0A0A6YXM5|A0A0A6YXM5_MOUSE;tr|A0A0A6YWP7|A0A0A6YWP7_MOUSE;tr|A0A0A6YWY4|A0A0A6YWY4_MOUSE;sp|Q6PGA0|RCOR3_MOUSE;tr|A0A0A6YXP4|A0A0A6YXP4_MOUSE;tr|A0A0A6YXI3|A0A0A6YXI3_MOUSE;tr|A0A0A6YX54|A0A0A6YX54_MOUSE	tr|A0A0A6YXM5|A0A0A6YXM5_MOUSE;tr|A0A0A6YWP7|A0A0A6YWP7_MOUSE;tr|A0A0A6YWY4|A0A0A6YWY4_MOUSE;sp|Q6PGA0|RCOR3_MOUSE	10;9;5;5;4;2;2	6;5;2;2;3;1;2	6;5;2;2;3;1;2	tr|A0A0A6YXM5|A0A0A6YXM5_MOUSE REST corepressor 3 OS=Mus musculus OX=10090 GN=Rcor3 PE=1 SV=1;tr|A0A0A6YWP7|A0A0A6YWP7_MOUSE REST corepressor 3 OS=Mus musculus OX=10090 GN=Rcor3 PE=1 SV=1;tr|A0A0A6YWY4|A0A0A6YWY4_MOUSE REST corepressor 3 OS=Mus musculus OX	REST corepressor 3	Rcor3	7	10	6	6	2	1	4	3	6	5	2	4	4	0	2	2	0	0	0	0	1	0	2	1	4	3	0	2	1	0	0	1	0	0	0	0	1	0	2	1	4	3
sp|Q3UYV9|NCBP1_MOUSE	sp|Q3UYV9|NCBP1_MOUSE	6	6	6	sp|Q3UYV9|NCBP1_MOUSE Nuclear cap-binding protein subunit 1 OS=Mus musculus OX=10090 GN=Ncbp1 PE=1 SV=2	Nuclear cap-binding protein subunit 1	Ncbp1	1	6	6	6	2	2	2	1	1	2	1	1	1	0	0	1	2	4	3	2	2	2	2	1	1	2	1	1	1	0	0	1	2	4	3	2	2	2	2	1	1	2
sp|Q8BVY0|RL1D1_MOUSE;tr|A0A2R8VHW2|A0A2R8VHW2_MOUSE	sp|Q8BVY0|RL1D1_MOUSE	5;2	5;2	5;2	sp|Q8BVY0|RL1D1_MOUSE Ribosomal L1 domain-containing protein 1 OS=Mus musculus OX=10090 GN=Rsl1d1 PE=1 SV=1	Ribosomal L1 domain-containing protein 1	Rsl1d1	2	5	5	5	2	1	1	3	2	2	2	2	1	1	1	1	2	3	1	3	2	1	1	3	2	2	2	2	1	1	1	1	2	3	1	3	2	1	1	3	2	2
tr|Q5SV02|Q5SV02_MOUSE;sp|P70388|RAD50_MOUSE;tr|E9PUJ2|E9PUJ2_MOUSE;tr|A8Y5I3|A8Y5I3_MOUSE	tr|Q5SV02|Q5SV02_MOUSE;sp|P70388|RAD50_MOUSE	6;6;2;2	6;6;2;2	6;6;2;2	tr|Q5SV02|Q5SV02_MOUSE DNA repair protein RAD50 OS=Mus musculus OX=10090 GN=Rad50 PE=1 SV=1;sp|P70388|RAD50_MOUSE DNA repair protein RAD50 OS=Mus musculus OX=10090 GN=Rad50 PE=1 SV=1	DNA repair protein RAD50	Rad50	4	6	6	6	3	0	0	1	0	1	0	0	0	0	0	0	1	3	1	0	3	0	0	1	0	1	0	0	0	0	0	0	1	3	1	0	3	0	0	1	0	1
sp|Q8R0X7|SGPL1_MOUSE;tr|D6REF7|D6REF7_MOUSE;tr|D3YZT4|D3YZT4_MOUSE	sp|Q8R0X7|SGPL1_MOUSE;tr|D6REF7|D6REF7_MOUSE;tr|D3YZT4|D3YZT4_MOUSE	5;5;3	5;5;3	5;5;3	sp|Q8R0X7|SGPL1_MOUSE Sphingosine-1-phosphate lyase 1 OS=Mus musculus OX=10090 GN=Sgpl1 PE=1 SV=1;tr|D6REF7|D6REF7_MOUSE Sphingosine-1-phosphate lyase 1 OS=Mus musculus OX=10090 GN=Sgpl1 PE=1 SV=1;tr|D3YZT4|D3YZT4_MOUSE Sphingosine-1-phosphate lyase 1 (Fra	Sphingosine-1-phosphate lyase 1	Sgpl1	3	5	5	5	2	1	2	1	1	1	2	1	3	2	2	0	3	1	2	1	2	1	2	1	1	1	2	1	3	2	2	0	3	1	2	1	2	1	2	1	1	1
sp|P59999|ARPC4_MOUSE	sp|P59999|ARPC4_MOUSE	3	3	3	sp|P59999|ARPC4_MOUSE Actin-related protein 2/3 complex subunit 4 OS=Mus musculus OX=10090 GN=Arpc4 PE=1 SV=3	Actin-related protein 2/3 complex subunit 4	Arpc4	1	3	3	3	0	0	0	1	0	3	1	1	1	0	0	1	0	0	0	0	0	0	0	1	0	3	1	1	1	0	0	1	0	0	0	0	0	0	0	1	0	3
tr|E9Q640|E9Q640_MOUSE;sp|Q6NZN0|RBM26_MOUSE;tr|E9PUF4|E9PUF4_MOUSE;tr|A0A0R4J214|A0A0R4J214_MOUSE	tr|E9Q640|E9Q640_MOUSE;sp|Q6NZN0|RBM26_MOUSE;tr|E9PUF4|E9PUF4_MOUSE	14;14;12;4	1;1;1;0	1;1;1;0	tr|E9Q640|E9Q640_MOUSE RNA-binding protein 26 OS=Mus musculus OX=10090 GN=Rbm26 PE=1 SV=1;sp|Q6NZN0|RBM26_MOUSE RNA-binding protein 26 OS=Mus musculus OX=10090 GN=Rbm26 PE=1 SV=2;tr|E9PUF4|E9PUF4_MOUSE RNA-binding protein 26 OS=Mus musculus OX=10090 GN=Rbm	RNA-binding protein 26	Rbm26	4	14	1	1	9	5	6	6	5	8	5	3	6	6	4	4	8	6	7	7	1	0	0	1	0	0	0	0	0	0	0	0	1	0	0	0	1	0	0	1	0	0
sp|P13864|DNMT1_MOUSE	sp|P13864|DNMT1_MOUSE	9	9	3	sp|P13864|DNMT1_MOUSE DNA (cytosine-5)-methyltransferase 1 OS=Mus musculus OX=10090 GN=Dnmt1 PE=1 SV=5	DNA (cytosine-5)-methyltransferase 1	Dnmt1	1	9	9	3	2	1	1	3	1	2	2	2	3	2	2	1	2	5	2	3	2	1	1	3	1	2	2	2	3	2	2	1	2	5	2	3	1	1	1	1	1	1
sp|Q8R080|GTSE1_MOUSE	sp|Q8R080|GTSE1_MOUSE	7	7	7	sp|Q8R080|GTSE1_MOUSE G2 and S phase-expressed protein 1 OS=Mus musculus OX=10090 GN=Gtse1 PE=1 SV=2	G2 and S phase-expressed protein 1	Gtse1	1	7	7	7	2	2	2	2	5	4	3	5	3	3	2	2	4	2	2	3	2	2	2	2	5	4	3	5	3	3	2	2	4	2	2	3	2	2	2	2	5	4
sp|Q8CFI7|RPB2_MOUSE	sp|Q8CFI7|RPB2_MOUSE	2	2	2	sp|Q8CFI7|RPB2_MOUSE DNA-directed RNA polymerase II subunit RPB2 OS=Mus musculus OX=10090 GN=Polr2b PE=1 SV=2	DNA-directed RNA polymerase II subunit RPB2	Polr2b	1	2	2	2	0	1	1	0	1	2	1	0	0	1	1	0	0	1	0	0	0	1	1	0	1	2	1	0	0	1	1	0	0	1	0	0	0	1	1	0	1	2
sp|Q91Z49|UIF_MOUSE;tr|D3Z591|D3Z591_MOUSE	sp|Q91Z49|UIF_MOUSE	4;1	4;1	4;1	sp|Q91Z49|UIF_MOUSE UAP56-interacting factor OS=Mus musculus OX=10090 GN=Fyttd1 PE=1 SV=1	UAP56-interacting factor	Fyttd1	2	4	4	4	0	0	0	0	2	2	1	1	1	1	0	1	3	2	3	2	0	0	0	0	2	2	1	1	1	1	0	1	3	2	3	2	0	0	0	0	2	2
sp|Q61539|ERR2_MOUSE;tr|E9QKA2|E9QKA2_MOUSE;tr|G5E8P8|G5E8P8_MOUSE;tr|D3YW03|D3YW03_MOUSE	sp|Q61539|ERR2_MOUSE;tr|E9QKA2|E9QKA2_MOUSE;tr|G5E8P8|G5E8P8_MOUSE;tr|D3YW03|D3YW03_MOUSE	7;7;7;6	7;7;7;6	7;7;7;6	sp|Q61539|ERR2_MOUSE Steroid hormone receptor ERR2 OS=Mus musculus OX=10090 GN=Esrrb PE=1 SV=2;tr|E9QKA2|E9QKA2_MOUSE Steroid hormone receptor ERR2 OS=Mus musculus OX=10090 GN=Esrrb PE=1 SV=1;tr|G5E8P8|G5E8P8_MOUSE Steroid hormone receptor ERR2 OS=Mus musc	Steroid hormone receptor ERR2	Esrrb	4	7	7	7	4	4	2	3	0	0	0	0	0	0	0	0	3	3	1	2	4	4	2	3	0	0	0	0	0	0	0	0	3	3	1	2	4	4	2	3	0	0
sp|Q91VK1|BZW2_MOUSE;tr|A0A1Y7VKZ4|A0A1Y7VKZ4_MOUSE;tr|A0A1Y7VM47|A0A1Y7VM47_MOUSE;tr|A0A1Y7VIU9|A0A1Y7VIU9_MOUSE;tr|A0A1Y7VJ43|A0A1Y7VJ43_MOUSE	sp|Q91VK1|BZW2_MOUSE;tr|A0A1Y7VKZ4|A0A1Y7VKZ4_MOUSE	4;2;1;1;1	4;2;1;1;1	4;2;1;1;1	sp|Q91VK1|BZW2_MOUSE Basic leucine zipper and W2 domain-containing protein 2 OS=Mus musculus OX=10090 GN=Bzw2 PE=1 SV=1;tr|A0A1Y7VKZ4|A0A1Y7VKZ4_MOUSE Basic leucine zipper and W2 domain-containing protein 2 (Fragment) OS=Mus musculus OX=10090 GN=Bzw2 PE=1	Basic leucine zipper and W2 domain-containing protein 2	Bzw2	5	4	4	4	0	1	0	1	2	1	2	1	1	1	0	1	2	1	1	1	0	1	0	1	2	1	2	1	1	1	0	1	2	1	1	1	0	1	0	1	2	1
sp|O35841|API5_MOUSE	sp|O35841|API5_MOUSE	6	6	6	sp|O35841|API5_MOUSE Apoptosis inhibitor 5 OS=Mus musculus OX=10090 GN=Api5 PE=1 SV=2	Apoptosis inhibitor 5	Api5	1	6	6	6	2	1	0	1	1	1	1	1	0	1	1	0	1	3	2	2	2	1	0	1	1	1	1	1	0	1	1	0	1	3	2	2	2	1	0	1	1	1
sp|P14206|RSSA_MOUSE;tr|A0A1L1SRW0|A0A1L1SRW0_MOUSE;tr|A0A1L1SUK3|A0A1L1SUK3_MOUSE	sp|P14206|RSSA_MOUSE	5;2;2	5;2;2	5;2;2	sp|P14206|RSSA_MOUSE 40S ribosomal protein SA OS=Mus musculus OX=10090 GN=Rpsa PE=1 SV=4	40S ribosomal protein SA	Rpsa	3	5	5	5	0	0	1	0	1	1	1	3	1	2	3	3	0	0	1	0	0	0	1	0	1	1	1	3	1	2	3	3	0	0	1	0	0	0	1	0	1	1
tr|A0A087WRX8|A0A087WRX8_MOUSE	tr|A0A087WRX8|A0A087WRX8_MOUSE	5	1	1	tr|A0A087WRX8|A0A087WRX8_MOUSE Serine/arginine repetitive matrix protein 2 (Fragment) OS=Mus musculus OX=10090 GN=Srrm2 PE=1 SV=1	Serine/arginine repetitive matrix protein 2 (Fragment)	Srrm2	1	5	1	1	2	2	3	1	2	2	2	2	5	4	4	2	2	3	3	3	0	0	1	0	0	1	0	0	1	1	1	0	0	0	0	0	0	0	1	0	0	1
sp|Q9CYL5|GAPR1_MOUSE;tr|B1AWD6|B1AWD6_MOUSE	sp|Q9CYL5|GAPR1_MOUSE;tr|B1AWD6|B1AWD6_MOUSE	4;2	4;2	4;2	sp|Q9CYL5|GAPR1_MOUSE Golgi-associated plant pathogenesis-related protein 1 OS=Mus musculus OX=10090 GN=Glipr2 PE=1 SV=3;tr|B1AWD6|B1AWD6_MOUSE Golgi-associated plant pathogenesis-related protein 1 OS=Mus musculus OX=10090 GN=Glipr2 PE=1 SV=1	Golgi-associated plant pathogenesis-related protein 1	Glipr2	2	4	4	4	0	0	0	0	2	2	2	0	2	2	0	1	1	0	1	0	0	0	0	0	2	2	2	0	2	2	0	1	1	0	1	0	0	0	0	0	2	2
tr|G5E8R0|G5E8R0_MOUSE;tr|E9Q453|E9Q453_MOUSE;tr|G5E8R2|G5E8R2_MOUSE;tr|G5E8R1|G5E8R1_MOUSE;tr|E9Q456|E9Q456_MOUSE;tr|E9Q455|E9Q455_MOUSE;tr|S4R261|S4R261_MOUSE	tr|G5E8R0|G5E8R0_MOUSE;tr|E9Q453|E9Q453_MOUSE;tr|G5E8R2|G5E8R2_MOUSE;tr|G5E8R1|G5E8R1_MOUSE;tr|E9Q456|E9Q456_MOUSE;tr|E9Q455|E9Q455_MOUSE	6;6;6;6;6;6;1	2;2;2;2;2;2;1	2;2;2;2;2;2;1	tr|G5E8R0|G5E8R0_MOUSE Tropomyosin alpha-1 chain OS=Mus musculus OX=10090 GN=Tpm1 PE=1 SV=1;tr|E9Q453|E9Q453_MOUSE Tropomyosin alpha-1 chain OS=Mus musculus OX=10090 GN=Tpm1 PE=1 SV=1;tr|G5E8R2|G5E8R2_MOUSE Tropomyosin alpha-1 chain OS=Mus musculus OX=1009	Tropomyosin alpha-1 chain	Tpm1	7	6	2	2	1	2	1	1	4	3	4	3	5	4	3	2	1	2	2	1	1	0	0	0	1	0	1	0	2	0	0	0	0	0	1	0	1	0	0	0	1	0
sp|P12025|MK_MOUSE	sp|P12025|MK_MOUSE	2	2	2	sp|P12025|MK_MOUSE Midkine OS=Mus musculus OX=10090 GN=Mdk PE=1 SV=2	Midkine	Mdk	1	2	2	2	0	0	0	0	0	0	0	0	0	0	0	0	2	2	2	2	0	0	0	0	0	0	0	0	0	0	0	0	2	2	2	2	0	0	0	0	0	0
sp|Q9Z2Q2|KNOP1_MOUSE;tr|H7BX94|H7BX94_MOUSE;tr|F6ZLH4|F6ZLH4_MOUSE;tr|K4DI66|K4DI66_MOUSE;tr|E9QKQ3|E9QKQ3_MOUSE;tr|D3Z5V3|D3Z5V3_MOUSE	sp|Q9Z2Q2|KNOP1_MOUSE;tr|H7BX94|H7BX94_MOUSE;tr|F6ZLH4|F6ZLH4_MOUSE;tr|K4DI66|K4DI66_MOUSE	5;5;4;4;2;2	5;5;4;4;2;2	5;5;4;4;2;2	sp|Q9Z2Q2|KNOP1_MOUSE Lysine-rich nucleolar protein 1 OS=Mus musculus OX=10090 GN=Knop1 PE=1 SV=2;tr|H7BX94|H7BX94_MOUSE Lysine-rich nucleolar protein 1 OS=Mus musculus OX=10090 GN=Knop1 PE=1 SV=2;tr|F6ZLH4|F6ZLH4_MOUSE Lysine-rich nucleolar protein 1 OS=M	Lysine-rich nucleolar protein 1	Knop1	6	5	5	5	3	2	3	3	1	0	0	1	2	1	1	1	3	2	0	0	3	2	3	3	1	0	0	1	2	1	1	1	3	2	0	0	3	2	3	3	1	0
sp|Q3TJ91|L2GL2_MOUSE;tr|F6X6X1|F6X6X1_MOUSE;tr|J3QJU5|J3QJU5_MOUSE	sp|Q3TJ91|L2GL2_MOUSE;tr|F6X6X1|F6X6X1_MOUSE;tr|J3QJU5|J3QJU5_MOUSE	2;1;1	2;1;1	2;1;1	sp|Q3TJ91|L2GL2_MOUSE LLGL scribble cell polarity complex component 2 OS=Mus musculus OX=10090 GN=Llgl2 PE=1 SV=2;tr|F6X6X1|F6X6X1_MOUSE LLGL scribble cell polarity complex component 2 (Fragment) OS=Mus musculus OX=10090 GN=Llgl2 PE=1 SV=1;tr|J3QJU5|J3QJU5	LLGL scribble cell polarity complex component 2	Llgl2	3	2	2	2	0	0	0	0	1	0	0	1	2	2	2	1	0	0	0	0	0	0	0	0	1	0	0	1	2	2	2	1	0	0	0	0	0	0	0	0	1	0
sp|Q9D0F6|RFC5_MOUSE;tr|D3Z1Y6|D3Z1Y6_MOUSE	sp|Q9D0F6|RFC5_MOUSE	5;1	5;1	5;1	sp|Q9D0F6|RFC5_MOUSE Replication factor C subunit 5 OS=Mus musculus OX=10090 GN=Rfc5 PE=1 SV=1	Replication factor C subunit 5	Rfc5	2	5	5	5	1	3	0	2	2	0	1	2	2	1	0	1	1	0	1	0	1	3	0	2	2	0	1	2	2	1	0	1	1	0	1	0	1	3	0	2	2	0
sp|P11440|CDK1_MOUSE;tr|D3Z2T9|D3Z2T9_MOUSE	sp|P11440|CDK1_MOUSE;tr|D3Z2T9|D3Z2T9_MOUSE	7;5	6;4	6;4	sp|P11440|CDK1_MOUSE Cyclin-dependent kinase 1 OS=Mus musculus OX=10090 GN=Cdk1 PE=1 SV=3;tr|D3Z2T9|D3Z2T9_MOUSE Cyclin-dependent kinase 1 (Fragment) OS=Mus musculus OX=10090 GN=Cdk1 PE=1 SV=1	Cyclin-dependent kinase 1	Cdk1	2	7	6	6	2	2	0	1	3	1	1	2	0	1	2	1	0	1	1	1	1	2	0	1	2	1	1	2	0	1	2	1	0	1	1	1	1	2	0	1	2	1
tr|Q3TJW2|Q3TJW2_MOUSE;tr|A0A494BAM1|A0A494BAM1_MOUSE;tr|A0A286YCC7|A0A286YCC7_MOUSE;tr|A0A286YDM4|A0A286YDM4_MOUSE;sp|Q9QZN0|FBX15_MOUSE	tr|Q3TJW2|Q3TJW2_MOUSE;tr|A0A494BAM1|A0A494BAM1_MOUSE;tr|A0A286YCC7|A0A286YCC7_MOUSE;tr|A0A286YDM4|A0A286YDM4_MOUSE;sp|Q9QZN0|FBX15_MOUSE	4;4;3;3;3	4;4;3;3;3	4;4;3;3;3	tr|Q3TJW2|Q3TJW2_MOUSE F-box only protein 15 OS=Mus musculus OX=10090 GN=Fbxo15 PE=2 SV=1;tr|A0A494BAM1|A0A494BAM1_MOUSE F-box only protein 15 OS=Mus musculus OX=10090 GN=Fbxo15 PE=4 SV=1;tr|A0A286YCC7|A0A286YCC7_MOUSE F-box only protein 15 OS=Mus musculus	F-box only protein 15	Fbxo15	5	4	4	4	0	0	0	0	2	2	1	1	2	3	2	2	0	0	0	0	0	0	0	0	2	2	1	1	2	3	2	2	0	0	0	0	0	0	0	0	2	2
sp|Q922F4|TBB6_MOUSE	sp|Q922F4|TBB6_MOUSE	12	4	4	sp|Q922F4|TBB6_MOUSE Tubulin beta-6 chain OS=Mus musculus OX=10090 GN=Tubb6 PE=1 SV=1	Tubulin beta-6 chain	Tubb6	1	12	4	4	5	7	7	4	4	7	7	4	5	7	4	9	2	5	3	3	1	2	1	1	2	2	2	1	1	2	0	3	1	1	1	1	1	2	1	1	2	2
tr|Q3UNN4|Q3UNN4_MOUSE;sp|P97496|SMRC1_MOUSE;tr|Q3UZD0|Q3UZD0_MOUSE;tr|Q3UID0|Q3UID0_MOUSE;sp|Q6PDG5|SMRC2_MOUSE	tr|Q3UNN4|Q3UNN4_MOUSE;sp|P97496|SMRC1_MOUSE	5;5;2;2;2	5;5;2;2;2	5;5;2;2;2	tr|Q3UNN4|Q3UNN4_MOUSE SWI/SNF complex subunit SMARCC1 OS=Mus musculus OX=10090 GN=Smarcc1 PE=1 SV=1;sp|P97496|SMRC1_MOUSE SWI/SNF complex subunit SMARCC1 OS=Mus musculus OX=10090 GN=Smarcc1 PE=1 SV=2	SWI/SNF complex subunit SMARCC1	Smarcc1	5	5	5	5	2	4	2	2	1	2	2	2	3	0	1	1	0	1	1	2	2	4	2	2	1	2	2	2	3	0	1	1	0	1	1	2	2	4	2	2	1	2
tr|F6QZB1|F6QZB1_MOUSE;sp|Q9CX48|ZCH10_MOUSE	tr|F6QZB1|F6QZB1_MOUSE;sp|Q9CX48|ZCH10_MOUSE	1;1	1;1	1;1	tr|F6QZB1|F6QZB1_MOUSE Zinc finger CCHC domain-containing protein 10 (Fragment) OS=Mus musculus OX=10090 GN=Zcchc10 PE=1 SV=1;sp|Q9CX48|ZCH10_MOUSE Zinc finger CCHC domain-containing protein 10 OS=Mus musculus OX=10090 GN=Zcchc10 PE=2 SV=1	Zinc finger CCHC domain-containing protein 10 (Fragment)	Zcchc10	2	1	1	1	0	0	1	0	1	1	1	1	0	0	1	1	0	0	0	0	0	0	1	0	1	1	1	1	0	0	1	1	0	0	0	0	0	0	1	0	1	1
sp|P97376|FRG1_MOUSE	sp|P97376|FRG1_MOUSE	7	7	7	sp|P97376|FRG1_MOUSE Protein FRG1 OS=Mus musculus OX=10090 GN=Frg1 PE=1 SV=2	Protein FRG1	Frg1	1	7	7	7	0	0	0	0	1	1	1	1	1	3	1	1	0	3	2	2	0	0	0	0	1	1	1	1	1	3	1	1	0	3	2	2	0	0	0	0	1	1
sp|P17918|PCNA_MOUSE	sp|P17918|PCNA_MOUSE	3	3	3	sp|P17918|PCNA_MOUSE Proliferating cell nuclear antigen OS=Mus musculus OX=10090 GN=Pcna PE=1 SV=2	Proliferating cell nuclear antigen	Pcna	1	3	3	3	0	1	1	2	1	0	0	1	1	1	1	1	0	1	0	1	0	1	1	2	1	0	0	1	1	1	1	1	0	1	0	1	0	1	1	2	1	0
sp|Q8BJL1|FBX30_MOUSE	sp|Q8BJL1|FBX30_MOUSE	10	10	10	sp|Q8BJL1|FBX30_MOUSE F-box only protein 30 OS=Mus musculus OX=10090 GN=Fbxo30 PE=1 SV=2	F-box only protein 30	Fbxo30	1	10	10	10	1	0	1	2	2	3	1	3	3	1	4	4	0	0	0	0	1	0	1	2	2	3	1	3	3	1	4	4	0	0	0	0	1	0	1	2	2	3
sp|Q64012|RALY_MOUSE;tr|A2AU62|A2AU62_MOUSE;tr|A2AU60|A2AU60_MOUSE;tr|A2AU61|A2AU61_MOUSE	sp|Q64012|RALY_MOUSE;tr|A2AU62|A2AU62_MOUSE;tr|A2AU60|A2AU60_MOUSE;tr|A2AU61|A2AU61_MOUSE	7;6;5;5	7;6;5;5	7;6;5;5	sp|Q64012|RALY_MOUSE RNA-binding protein Raly OS=Mus musculus OX=10090 GN=Raly PE=1 SV=3;tr|A2AU62|A2AU62_MOUSE RNA-binding protein Raly (Fragment) OS=Mus musculus OX=10090 GN=Raly PE=1 SV=1;tr|A2AU60|A2AU60_MOUSE RNA-binding protein Raly (Fragment) OS=Mus	RNA-binding protein Raly	Raly	4	7	7	7	1	1	1	0	2	2	1	1	3	2	2	1	3	1	2	1	1	1	1	0	2	2	1	1	3	2	2	1	3	1	2	1	1	1	1	0	2	2
sp|Q5FWH3|GRHL3_MOUSE	sp|Q5FWH3|GRHL3_MOUSE	2	2	2	sp|Q5FWH3|GRHL3_MOUSE Grainyhead-like protein 3 homolog OS=Mus musculus OX=10090 GN=Grhl3 PE=1 SV=1	Grainyhead-like protein 3 homolog	Grhl3	1	2	2	2	0	0	0	0	0	0	0	0	0	0	0	1	0	0	1	1	0	0	0	0	0	0	0	0	0	0	0	1	0	0	1	1	0	0	0	0	0	0
sp|P63242|IF5A1_MOUSE;tr|A0A0A0MQM0|A0A0A0MQM0_MOUSE;sp|Q8BGY2|IF5A2_MOUSE;tr|J3QPS8|J3QPS8_MOUSE	sp|P63242|IF5A1_MOUSE;tr|A0A0A0MQM0|A0A0A0MQM0_MOUSE;sp|Q8BGY2|IF5A2_MOUSE	3;2;2;1	3;2;2;1	3;2;2;1	sp|P63242|IF5A1_MOUSE Eukaryotic translation initiation factor 5A-1 OS=Mus musculus OX=10090 GN=Eif5a PE=1 SV=2;tr|A0A0A0MQM0|A0A0A0MQM0_MOUSE Eukaryotic translation initiation factor 5A (Fragment) OS=Mus musculus OX=10090 GN=Eif5a PE=1 SV=1;sp|Q8BGY2|IF5A	Eukaryotic translation initiation factor 5A-1	Eif5a	4	3	3	3	1	0	1	1	0	1	1	1	1	1	1	2	1	1	2	1	1	0	1	1	0	1	1	1	1	1	1	2	1	1	2	1	1	0	1	1	0	1
sp|P60710|ACTB_MOUSE;tr|E9Q1F2|E9Q1F2_MOUSE;tr|E9Q5F4|E9Q5F4_MOUSE;tr|G3UZ07|G3UZ07_MOUSE;tr|E9Q606|E9Q606_MOUSE;tr|F8WGM8|F8WGM8_MOUSE;tr|E9Q2D1|E9Q2D1_MOUSE;tr|F6WX90|F6WX90_MOUSE;tr|A0A0U1RQ96|A0A0U1RQ96_MOUSE;tr|E9Q3M9|E9Q3M9_MOUSE	sp|P60710|ACTB_MOUSE;tr|E9Q1F2|E9Q1F2_MOUSE;tr|E9Q5F4|E9Q5F4_MOUSE;tr|G3UZ07|G3UZ07_MOUSE	20;15;14;11;8;5;5;3;2;1	1;1;1;0;0;0;1;0;0;0	1;1;1;0;0;0;1;0;0;0	sp|P60710|ACTB_MOUSE Actin, cytoplasmic 1 OS=Mus musculus OX=10090 GN=Actb PE=1 SV=1;tr|E9Q1F2|E9Q1F2_MOUSE Actin, cytoplasmic 1 OS=Mus musculus OX=10090 GN=Actb PE=1 SV=1;tr|E9Q5F4|E9Q5F4_MOUSE Actin, cytoplasmic 1 (Fragment) OS=Mus musculus OX=10090 GN=A	Actin, cytoplasmic 1	Actb	10	20	1	1	10	7	12	13	14	18	15	14	17	14	13	15	9	7	7	9	0	0	0	0	0	1	0	0	0	0	0	0	0	0	0	0	0	0	0	0	0	1
tr|F6ZBR8|F6ZBR8_MOUSE;tr|G5E8J8|G5E8J8_MOUSE;sp|O88286|WIZ_MOUSE;tr|A0A494BAG6|A0A494BAG6_MOUSE	tr|F6ZBR8|F6ZBR8_MOUSE;tr|G5E8J8|G5E8J8_MOUSE;sp|O88286|WIZ_MOUSE;tr|A0A494BAG6|A0A494BAG6_MOUSE	8;6;6;6	8;6;6;6	8;6;6;6	tr|F6ZBR8|F6ZBR8_MOUSE Protein Wiz OS=Mus musculus OX=10090 GN=Wiz PE=1 SV=3;tr|G5E8J8|G5E8J8_MOUSE Protein Wiz OS=Mus musculus OX=10090 GN=Wiz PE=1 SV=1;sp|O88286|WIZ_MOUSE Protein Wiz OS=Mus musculus OX=10090 GN=Wiz PE=1 SV=2;tr|A0A494BAG6|A0A494BAG6_MOU	Protein Wiz	Wiz	4	8	8	8	4	4	1	1	0	0	0	0	1	1	0	0	0	0	0	0	4	4	1	1	0	0	0	0	1	1	0	0	0	0	0	0	4	4	1	1	0	0
tr|A0A1L1SST3|A0A1L1SST3_MOUSE;sp|O35492|CLK3_MOUSE;tr|A0A1L1SQT5|A0A1L1SQT5_MOUSE;tr|A0A1L1SQZ6|A0A1L1SQZ6_MOUSE	tr|A0A1L1SST3|A0A1L1SST3_MOUSE;sp|O35492|CLK3_MOUSE	3;3;1;1	3;3;1;1	3;3;1;1	tr|A0A1L1SST3|A0A1L1SST3_MOUSE Dual-specificity protein kinase CLK3 (Fragment) OS=Mus musculus OX=10090 GN=Clk3 PE=1 SV=1;sp|O35492|CLK3_MOUSE Dual specificity protein kinase CLK3 OS=Mus musculus OX=10090 GN=Clk3 PE=1 SV=2	Dual-specificity protein kinase CLK3 (Fragment)	Clk3	4	3	3	3	0	0	0	1	1	1	0	1	2	0	0	2	0	2	0	1	0	0	0	1	1	1	0	1	2	0	0	2	0	2	0	1	0	0	0	1	1	1
tr|Q4FJZ2|Q4FJZ2_MOUSE;sp|O35345|IMA7_MOUSE	tr|Q4FJZ2|Q4FJZ2_MOUSE;sp|O35345|IMA7_MOUSE	7;7	3;3	3;3	tr|Q4FJZ2|Q4FJZ2_MOUSE Importin subunit alpha OS=Mus musculus OX=10090 GN=Kpna6 PE=1 SV=1;sp|O35345|IMA7_MOUSE Importin subunit alpha-7 OS=Mus musculus OX=10090 GN=Kpna6 PE=1 SV=2	Importin subunit alpha	Kpna6	2	7	3	3	3	5	3	3	1	2	1	1	2	4	2	3	0	0	0	0	3	2	0	1	1	1	1	1	1	1	1	2	0	0	0	0	3	2	0	1	1	1
sp|P17751|TPIS_MOUSE;tr|H7BXC3|H7BXC3_MOUSE	sp|P17751|TPIS_MOUSE;tr|H7BXC3|H7BXC3_MOUSE	5;4	5;4	5;4	sp|P17751|TPIS_MOUSE Triosephosphate isomerase OS=Mus musculus OX=10090 GN=Tpi1 PE=1 SV=4;tr|H7BXC3|H7BXC3_MOUSE Triosephosphate isomerase OS=Mus musculus OX=10090 GN=Tpi1 PE=1 SV=1	Triosephosphate isomerase	Tpi1	2	5	5	5	3	2	3	3	0	0	0	0	0	0	0	1	0	2	0	1	3	2	3	3	0	0	0	0	0	0	0	1	0	2	0	1	3	2	3	3	0	0
sp|Q99J09|MEP50_MOUSE;tr|F7D5L2|F7D5L2_MOUSE	sp|Q99J09|MEP50_MOUSE;tr|F7D5L2|F7D5L2_MOUSE	3;2	3;2	3;2	sp|Q99J09|MEP50_MOUSE Methylosome protein 50 OS=Mus musculus OX=10090 GN=Wdr77 PE=1 SV=1;tr|F7D5L2|F7D5L2_MOUSE Methylosome protein 50 (Fragment) OS=Mus musculus OX=10090 GN=Wdr77 PE=1 SV=1	Methylosome protein 50	Wdr77	2	3	3	3	1	3	2	2	2	1	1	2	2	1	1	0	0	0	0	0	1	3	2	2	2	1	1	2	2	1	1	0	0	0	0	0	1	3	2	2	2	1
sp|Q6P5B0|RRP12_MOUSE	sp|Q6P5B0|RRP12_MOUSE	9	9	9	sp|Q6P5B0|RRP12_MOUSE RRP12-like protein OS=Mus musculus OX=10090 GN=Rrp12 PE=1 SV=1	RRP12-like protein	Rrp12	1	9	9	9	1	1	1	1	5	3	4	2	0	0	0	1	2	2	1	1	1	1	1	1	5	3	4	2	0	0	0	1	2	2	1	1	1	1	1	1	5	3
sp|Q61881|MCM7_MOUSE;tr|D3Z6N3|D3Z6N3_MOUSE;tr|D3Z335|D3Z335_MOUSE;tr|D3Z0J6|D3Z0J6_MOUSE;tr|D3Z2K9|D3Z2K9_MOUSE	sp|Q61881|MCM7_MOUSE;tr|D3Z6N3|D3Z6N3_MOUSE	8;6;2;2;2	8;6;2;2;2	8;6;2;2;2	sp|Q61881|MCM7_MOUSE DNA replication licensing factor MCM7 OS=Mus musculus OX=10090 GN=Mcm7 PE=1 SV=1;tr|D3Z6N3|D3Z6N3_MOUSE DNA replication licensing factor MCM7 OS=Mus musculus OX=10090 GN=Mcm7 PE=1 SV=1	DNA replication licensing factor MCM7	Mcm7	5	8	8	8	1	1	2	3	2	1	2	1	2	2	0	2	1	2	2	2	1	1	2	3	2	1	2	1	2	2	0	2	1	2	2	2	1	1	2	3	2	1
sp|E9Q784|ZC3HD_MOUSE;tr|A0A2I3BPQ5|A0A2I3BPQ5_MOUSE	sp|E9Q784|ZC3HD_MOUSE;tr|A0A2I3BPQ5|A0A2I3BPQ5_MOUSE	5;5	5;5	5;5	sp|E9Q784|ZC3HD_MOUSE Zinc finger CCCH domain-containing protein 13 OS=Mus musculus OX=10090 GN=Zc3h13 PE=1 SV=1;tr|A0A2I3BPQ5|A0A2I3BPQ5_MOUSE Zinc finger CCCH domain-containing protein 13 OS=Mus musculus OX=10090 GN=Zc3h13 PE=1 SV=1	Zinc finger CCCH domain-containing protein 13	Zc3h13	2	5	5	5	1	1	1	1	3	2	1	2	2	2	2	2	2	2	1	2	1	1	1	1	3	2	1	2	2	2	2	2	2	2	1	2	1	1	1	1	3	2
sp|P68510|1433F_MOUSE	sp|P68510|1433F_MOUSE	4	2	2	sp|P68510|1433F_MOUSE 14-3-3 protein eta OS=Mus musculus OX=10090 GN=Ywhah PE=1 SV=2	14-3-3 protein eta	Ywhah	1	4	2	2	2	1	1	1	1	1	2	1	1	1	0	1	2	2	2	3	2	1	1	1	1	1	1	1	1	0	0	1	1	2	1	1	2	1	1	1	1	1
tr|Q3UT11|Q3UT11_MOUSE	tr|Q3UT11|Q3UT11_MOUSE	3	2	2	tr|Q3UT11|Q3UT11_MOUSE RIKEN cDNA B020031M17 gene OS=Mus musculus OX=10090 GN=B020031M17Rik PE=2 SV=1	RIKEN cDNA B020031M17 gene	B020031M17Rik	1	3	2	2	0	0	0	0	3	2	3	3	3	3	3	2	0	0	0	0	0	0	0	0	2	1	2	2	2	2	2	1	0	0	0	0	0	0	0	0	2	1
tr|D3YU80|D3YU80_MOUSE;tr|K4DI65|K4DI65_MOUSE;sp|P60824|CIRBP_MOUSE	tr|D3YU80|D3YU80_MOUSE;tr|K4DI65|K4DI65_MOUSE;sp|P60824|CIRBP_MOUSE	2;2;2	2;2;2	2;2;2	tr|D3YU80|D3YU80_MOUSE Cold-inducible RNA-binding protein (Fragment) OS=Mus musculus OX=10090 GN=Cirbp PE=1 SV=1;tr|K4DI65|K4DI65_MOUSE Cold-inducible RNA-binding protein OS=Mus musculus OX=10090 GN=Cirbp PE=1 SV=1;sp|P60824|CIRBP_MOUSE Cold-inducible RNA-	Cold-inducible RNA-binding protein (Fragment)	Cirbp	3	2	2	2	2	2	1	0	0	1	0	0	0	0	0	0	1	0	0	0	2	2	1	0	0	1	0	0	0	0	0	0	1	0	0	0	2	2	1	0	0	1
sp|Q9DCF9|SSRG_MOUSE	sp|Q9DCF9|SSRG_MOUSE	1	1	1	sp|Q9DCF9|SSRG_MOUSE Translocon-associated protein subunit gamma OS=Mus musculus OX=10090 GN=Ssr3 PE=1 SV=1	Translocon-associated protein subunit gamma	Ssr3	1	1	1	1	1	1	1	1	1	0	1	1	1	0	0	1	1	1	0	0	1	1	1	1	1	0	1	1	1	0	0	1	1	1	0	0	1	1	1	1	1	0
tr|A0A140LHA2|A0A140LHA2_MOUSE;sp|Q9WVA3|BUB3_MOUSE;tr|A0A140LJ21|A0A140LJ21_MOUSE;tr|A0A140LI47|A0A140LI47_MOUSE;tr|A0A140LIM5|A0A140LIM5_MOUSE	tr|A0A140LHA2|A0A140LHA2_MOUSE;sp|Q9WVA3|BUB3_MOUSE;tr|A0A140LJ21|A0A140LJ21_MOUSE	3;3;2;1;1	3;3;2;1;1	3;3;2;1;1	tr|A0A140LHA2|A0A140LHA2_MOUSE Mitotic checkpoint protein BUB3 OS=Mus musculus OX=10090 GN=Bub3 PE=1 SV=1;sp|Q9WVA3|BUB3_MOUSE Mitotic checkpoint protein BUB3 OS=Mus musculus OX=10090 GN=Bub3 PE=1 SV=2;tr|A0A140LJ21|A0A140LJ21_MOUSE Mitotic checkpoint prot	Mitotic checkpoint protein BUB3	Bub3	5	3	3	3	2	3	0	3	0	0	1	2	0	0	1	1	2	0	0	2	2	3	0	3	0	0	1	2	0	0	1	1	2	0	0	2	2	3	0	3	0	0
tr|G3UX35|G3UX35_MOUSE;sp|Q3TKT4|SMCA4_MOUSE;tr|A0A0R4J170|A0A0R4J170_MOUSE;tr|E9QAB8|E9QAB8_MOUSE;sp|Q6DIC0|SMCA2_MOUSE;tr|F2Z4A9|F2Z4A9_MOUSE;tr|H3BLH0|H3BLH0_MOUSE;tr|H3BJK2|H3BJK2_MOUSE	tr|G3UX35|G3UX35_MOUSE;sp|Q3TKT4|SMCA4_MOUSE;tr|A0A0R4J170|A0A0R4J170_MOUSE	6;6;6;2;2;2;2;1	6;6;6;2;2;2;2;1	6;6;6;2;2;2;2;1	tr|G3UX35|G3UX35_MOUSE Transcription activator BRG1 (Fragment) OS=Mus musculus OX=10090 GN=Smarca4 PE=1 SV=1;sp|Q3TKT4|SMCA4_MOUSE Transcription activator BRG1 OS=Mus musculus OX=10090 GN=Smarca4 PE=1 SV=1;tr|A0A0R4J170|A0A0R4J170_MOUSE Transcription activ	Transcription activator BRG1 (Fragment)	Smarca4	8	6	6	6	4	5	3	3	1	1	1	0	1	0	2	0	1	2	1	1	4	5	3	3	1	1	1	0	1	0	2	0	1	2	1	1	4	5	3	3	1	1
sp|Q8R0A0|T2FB_MOUSE	sp|Q8R0A0|T2FB_MOUSE	4	4	4	sp|Q8R0A0|T2FB_MOUSE General transcription factor IIF subunit 2 OS=Mus musculus OX=10090 GN=Gtf2f2 PE=1 SV=1	General transcription factor IIF subunit 2	Gtf2f2	1	4	4	4	2	1	1	0	2	1	2	2	0	0	0	0	1	1	1	1	2	1	1	0	2	1	2	2	0	0	0	0	1	1	1	1	2	1	1	0	2	1
sp|P50580|PA2G4_MOUSE	sp|P50580|PA2G4_MOUSE	5	5	5	sp|P50580|PA2G4_MOUSE Proliferation-associated protein 2G4 OS=Mus musculus OX=10090 GN=Pa2g4 PE=1 SV=3	Proliferation-associated protein 2G4	Pa2g4	1	5	5	5	1	1	1	0	1	3	2	0	1	1	1	0	1	1	1	1	1	1	1	0	1	3	2	0	1	1	1	0	1	1	1	1	1	1	1	0	1	3
tr|Q3U6F1|Q3U6F1_MOUSE;tr|E9Q7W0|E9Q7W0_MOUSE;tr|A0A0J9YTV5|A0A0J9YTV5_MOUSE;sp|P31266|SUH_MOUSE;tr|A0A0J9YVE0|A0A0J9YVE0_MOUSE	tr|Q3U6F1|Q3U6F1_MOUSE;tr|E9Q7W0|E9Q7W0_MOUSE;tr|A0A0J9YTV5|A0A0J9YTV5_MOUSE;sp|P31266|SUH_MOUSE	4;4;4;4;1	4;4;4;4;1	4;4;4;4;1	tr|Q3U6F1|Q3U6F1_MOUSE Recombining-binding protein suppressor of hairless OS=Mus musculus OX=10090 GN=Rbpj PE=1 SV=1;tr|E9Q7W0|E9Q7W0_MOUSE Recombining-binding protein suppressor of hairless OS=Mus musculus OX=10090 GN=Rbpj PE=1 SV=1;tr|A0A0J9YTV5|A0A0J9YT	Recombining-binding protein suppressor of hairless	Rbpj	5	4	4	4	1	2	1	1	0	0	0	1	1	0	1	0	0	1	0	0	1	2	1	1	0	0	0	1	1	0	1	0	0	1	0	0	1	2	1	1	0	0
sp|Q9JJA7|CCNL2_MOUSE;tr|F6RXL0|F6RXL0_MOUSE	sp|Q9JJA7|CCNL2_MOUSE	7;2	7;2	6;1	sp|Q9JJA7|CCNL2_MOUSE Cyclin-L2 OS=Mus musculus OX=10090 GN=Ccnl2 PE=1 SV=1	Cyclin-L2	Ccnl2	2	7	7	6	3	1	2	2	4	1	1	1	4	1	3	4	1	1	2	1	3	1	2	2	4	1	1	1	4	1	3	4	1	1	2	1	3	1	2	2	4	1
sp|Q3UZ01|RNPC3_MOUSE;tr|F6TN13|F6TN13_MOUSE	sp|Q3UZ01|RNPC3_MOUSE;tr|F6TN13|F6TN13_MOUSE	3;2	3;2	3;2	sp|Q3UZ01|RNPC3_MOUSE RNA-binding region-containing protein 3 OS=Mus musculus OX=10090 GN=Rnpc3 PE=2 SV=2;tr|F6TN13|F6TN13_MOUSE RNA-binding region-containing protein 3 (Fragment) OS=Mus musculus OX=10090 GN=Rnpc3 PE=1 SV=1	RNA-binding region-containing protein 3	Rnpc3	2	3	3	3	1	1	0	1	0	0	0	0	1	1	0	0	3	2	0	1	1	1	0	1	0	0	0	0	1	1	0	0	3	2	0	1	1	1	0	1	0	0
sp|Q9JJ28|FLII_MOUSE	sp|Q9JJ28|FLII_MOUSE	6	6	6	sp|Q9JJ28|FLII_MOUSE Protein flightless-1 homolog OS=Mus musculus OX=10090 GN=Flii PE=1 SV=1	Protein flightless-1 homolog	Flii	1	6	6	6	1	1	1	1	1	3	2	2	1	2	4	5	0	0	1	1	1	1	1	1	1	3	2	2	1	2	4	5	0	0	1	1	1	1	1	1	1	3
sp|Q3U0V1|FUBP2_MOUSE;tr|A0A3B2WCD8|A0A3B2WCD8_MOUSE;tr|A0A3B2W465|A0A3B2W465_MOUSE	sp|Q3U0V1|FUBP2_MOUSE;tr|A0A3B2WCD8|A0A3B2WCD8_MOUSE	9;9;1	9;9;1	9;9;1	sp|Q3U0V1|FUBP2_MOUSE Far upstream element-binding protein 2 OS=Mus musculus OX=10090 GN=Khsrp PE=1 SV=2;tr|A0A3B2WCD8|A0A3B2WCD8_MOUSE Far upstream element-binding protein 2 OS=Mus musculus OX=10090 GN=Khsrp PE=1 SV=1	Far upstream element-binding protein 2	Khsrp	3	9	9	9	2	2	4	3	2	2	3	1	2	1	0	1	1	3	0	1	2	2	4	3	2	2	3	1	2	1	0	1	1	3	0	1	2	2	4	3	2	2
sp|Q8BSL7|ARF2_MOUSE;sp|P84078|ARF1_MOUSE;sp|P61205|ARF3_MOUSE;tr|D3YV25|D3YV25_MOUSE;tr|E9Q2C2|E9Q2C2_MOUSE;sp|P61750|ARF4_MOUSE	sp|Q8BSL7|ARF2_MOUSE;sp|P84078|ARF1_MOUSE;sp|P61205|ARF3_MOUSE;tr|D3YV25|D3YV25_MOUSE;tr|E9Q2C2|E9Q2C2_MOUSE;sp|P61750|ARF4_MOUSE	2;2;2;1;1;1	2;2;2;1;1;1	1;1;1;0;0;0	sp|Q8BSL7|ARF2_MOUSE ADP-ribosylation factor 2 OS=Mus musculus OX=10090 GN=Arf2 PE=1 SV=2;sp|P84078|ARF1_MOUSE ADP-ribosylation factor 1 OS=Mus musculus OX=10090 GN=Arf1 PE=1 SV=2;sp|P61205|ARF3_MOUSE ADP-ribosylation factor 3 OS=Mus musculus OX=10090 GN=A	ADP-ribosylation factor 2	Arf2	6	2	2	1	1	1	1	1	1	1	1	1	1	2	1	1	0	0	1	1	1	1	1	1	1	1	1	1	1	2	1	1	0	0	1	1	1	1	1	1	1	1
tr|G3UX48|G3UX48_MOUSE;sp|Q7TSC1|PRC2A_MOUSE	tr|G3UX48|G3UX48_MOUSE;sp|Q7TSC1|PRC2A_MOUSE	14;14	14;14	14;14	tr|G3UX48|G3UX48_MOUSE Protein PRRC2A OS=Mus musculus OX=10090 GN=Prrc2a PE=1 SV=1;sp|Q7TSC1|PRC2A_MOUSE Protein PRRC2A OS=Mus musculus OX=10090 GN=Prrc2a PE=1 SV=1	Protein PRRC2A	Prrc2a	2	14	14	14	2	1	1	1	4	4	4	4	2	3	0	3	6	2	2	3	2	1	1	1	4	4	4	4	2	3	0	3	6	2	2	3	2	1	1	1	4	4
sp|Q8R3N6|THOC1_MOUSE;tr|A0A3Q4EBV8|A0A3Q4EBV8_MOUSE	sp|Q8R3N6|THOC1_MOUSE;tr|A0A3Q4EBV8|A0A3Q4EBV8_MOUSE	4;2	4;2	4;2	sp|Q8R3N6|THOC1_MOUSE THO complex subunit 1 OS=Mus musculus OX=10090 GN=Thoc1 PE=1 SV=1;tr|A0A3Q4EBV8|A0A3Q4EBV8_MOUSE THO complex subunit 1 (Fragment) OS=Mus musculus OX=10090 GN=Thoc1 PE=1 SV=1	THO complex subunit 1	Thoc1	2	4	4	4	2	1	0	0	3	1	1	1	1	3	1	1	3	2	3	3	2	1	0	0	3	1	1	1	1	3	1	1	3	2	3	3	2	1	0	0	3	1
tr|B7FAU9|B7FAU9_MOUSE;sp|Q8BTM8|FLNA_MOUSE;tr|B7FAV1|B7FAV1_MOUSE;tr|J3JS91|J3JS91_MOUSE;tr|F6Z2C0|F6Z2C0_MOUSE;tr|F6XC15|F6XC15_MOUSE	tr|B7FAU9|B7FAU9_MOUSE;sp|Q8BTM8|FLNA_MOUSE;tr|B7FAV1|B7FAV1_MOUSE	14;14;13;2;2;2	14;14;13;2;2;2	14;14;13;2;2;2	tr|B7FAU9|B7FAU9_MOUSE Filamin, alpha OS=Mus musculus OX=10090 GN=Flna PE=1 SV=1;sp|Q8BTM8|FLNA_MOUSE Filamin-A OS=Mus musculus OX=10090 GN=Flna PE=1 SV=5;tr|B7FAV1|B7FAV1_MOUSE Filamin, alpha (Fragment) OS=Mus musculus OX=10090 GN=Flna PE=1 SV=1	Filamin, alpha	Flna	6	14	14	14	2	2	3	3	4	5	5	4	6	6	5	4	2	1	2	1	2	2	3	3	4	5	5	4	6	6	5	4	2	1	2	1	2	2	3	3	4	5
tr|A0A1W2P6G5|A0A1W2P6G5_MOUSE	tr|A0A1W2P6G5|A0A1W2P6G5_MOUSE	7	1	1	tr|A0A1W2P6G5|A0A1W2P6G5_MOUSE Myosin light polypeptide 6 OS=Mus musculus OX=10090 GN=Myl6 PE=1 SV=1	Myosin light polypeptide 6	Myl6	1	7	1	1	4	3	5	4	4	5	2	5	7	5	4	5	2	2	2	3	0	0	0	1	0	1	0	1	1	0	0	0	0	0	0	0	0	0	0	1	0	1
sp|Q8CGC7|SYEP_MOUSE	sp|Q8CGC7|SYEP_MOUSE	8	8	8	sp|Q8CGC7|SYEP_MOUSE Bifunctional glutamate/proline--tRNA ligase OS=Mus musculus OX=10090 GN=Eprs1 PE=1 SV=4	Bifunctional glutamate/proline--tRNA ligase	Eprs1	1	8	8	8	0	2	2	1	0	2	2	4	0	4	0	0	0	1	1	2	0	2	2	1	0	2	2	4	0	4	0	0	0	1	1	2	0	2	2	1	0	2
tr|A0A0R4J000|A0A0R4J000_MOUSE;sp|Q8VC57|KCTD5_MOUSE	tr|A0A0R4J000|A0A0R4J000_MOUSE;sp|Q8VC57|KCTD5_MOUSE	3;3	3;3	3;3	tr|A0A0R4J000|A0A0R4J000_MOUSE BTB/POZ domain-containing protein KCTD5 OS=Mus musculus OX=10090 GN=Kctd5 PE=1 SV=1;sp|Q8VC57|KCTD5_MOUSE BTB/POZ domain-containing protein KCTD5 OS=Mus musculus OX=10090 GN=Kctd5 PE=1 SV=1	BTB/POZ domain-containing protein KCTD5	Kctd5	2	3	3	3	0	1	0	0	0	1	0	1	1	2	2	1	2	0	0	1	0	1	0	0	0	1	0	1	1	2	2	1	2	0	0	1	0	1	0	0	0	1
sp|Q9Z0G0|GIPC1_MOUSE;tr|A0A1D5RML2|A0A1D5RML2_MOUSE	sp|Q9Z0G0|GIPC1_MOUSE	7;3	7;3	7;3	sp|Q9Z0G0|GIPC1_MOUSE PDZ domain-containing protein GIPC1 OS=Mus musculus OX=10090 GN=Gipc1 PE=1 SV=1	PDZ domain-containing protein GIPC1	Gipc1	2	7	7	7	2	2	1	2	0	2	2	0	4	5	2	2	1	2	2	1	2	2	1	2	0	2	2	0	4	5	2	2	1	2	2	1	2	2	1	2	0	2
sp|Q9R0L6|PCM1_MOUSE;tr|A0A1B0GT33|A0A1B0GT33_MOUSE	sp|Q9R0L6|PCM1_MOUSE	14;2	14;2	14;2	sp|Q9R0L6|PCM1_MOUSE Pericentriolar material 1 protein OS=Mus musculus OX=10090 GN=Pcm1 PE=1 SV=2	Pericentriolar material 1 protein	Pcm1	2	14	14	14	0	0	0	0	4	8	2	4	4	4	6	5	1	1	0	1	0	0	0	0	4	8	2	4	4	4	6	5	1	1	0	1	0	0	0	0	4	8
sp|Q8CI11|GNL3_MOUSE;tr|A0A2I3BR82|A0A2I3BR82_MOUSE;tr|A0A2I3BRV9|A0A2I3BRV9_MOUSE;tr|A0A2I3BPZ6|A0A2I3BPZ6_MOUSE;tr|A0A2I3BR32|A0A2I3BR32_MOUSE	sp|Q8CI11|GNL3_MOUSE	5;2;2;2;2	5;2;2;2;2	5;2;2;2;2	sp|Q8CI11|GNL3_MOUSE Guanine nucleotide-binding protein-like 3 OS=Mus musculus OX=10090 GN=Gnl3 PE=1 SV=2	Guanine nucleotide-binding protein-like 3	Gnl3	5	5	5	5	1	2	1	1	2	0	2	2	2	3	3	2	3	3	3	2	1	2	1	1	2	0	2	2	2	3	3	2	3	3	3	2	1	2	1	1	2	0
sp|Q9CQI7|RU2B_MOUSE;tr|A2CES4|A2CES4_MOUSE	sp|Q9CQI7|RU2B_MOUSE;tr|A2CES4|A2CES4_MOUSE	4;3	3;2	3;2	sp|Q9CQI7|RU2B_MOUSE U2 small nuclear ribonucleoprotein B OS=Mus musculus OX=10090 GN=Snrpb2 PE=1 SV=1;tr|A2CES4|A2CES4_MOUSE U2 small nuclear ribonucleoprotein B (Fragment) OS=Mus musculus OX=10090 GN=Snrpb2 PE=1 SV=1	U2 small nuclear ribonucleoprotein B	Snrpb2	2	4	3	3	2	0	0	4	1	1	1	0	1	0	0	2	2	1	2	3	1	0	0	3	1	1	1	0	1	0	0	1	1	0	1	2	1	0	0	3	1	1
tr|A0A1W2P758|A0A1W2P758_MOUSE;sp|P97314|CSRP2_MOUSE;tr|A0A1W2P845|A0A1W2P845_MOUSE;tr|A0A1W2P7N8|A0A1W2P7N8_MOUSE;tr|A0A1W2P6I3|A0A1W2P6I3_MOUSE	tr|A0A1W2P758|A0A1W2P758_MOUSE;sp|P97314|CSRP2_MOUSE;tr|A0A1W2P845|A0A1W2P845_MOUSE;tr|A0A1W2P7N8|A0A1W2P7N8_MOUSE;tr|A0A1W2P6I3|A0A1W2P6I3_MOUSE	3;3;3;2;2	3;3;3;2;2	3;3;3;2;2	tr|A0A1W2P758|A0A1W2P758_MOUSE Cysteine and glycine-rich protein 2 (Fragment) OS=Mus musculus OX=10090 GN=Csrp2 PE=1 SV=1;sp|P97314|CSRP2_MOUSE Cysteine and glycine-rich protein 2 OS=Mus musculus OX=10090 GN=Csrp2 PE=1 SV=3;tr|A0A1W2P845|A0A1W2P845_MOUSE C	Cysteine and glycine-rich protein 2 (Fragment)	Csrp2	5	3	3	3	1	1	1	1	2	2	2	1	2	2	2	2	1	1	2	1	1	1	1	1	2	2	2	1	2	2	2	2	1	1	2	1	1	1	1	1	2	2
tr|A0A0U1RPL0|A0A0U1RPL0_MOUSE;sp|Q7TQH0|ATX2L_MOUSE;tr|Q3TGG2|Q3TGG2_MOUSE;tr|E9Q5Q0|E9Q5Q0_MOUSE;tr|J3QP59|J3QP59_MOUSE	tr|A0A0U1RPL0|A0A0U1RPL0_MOUSE;sp|Q7TQH0|ATX2L_MOUSE;tr|Q3TGG2|Q3TGG2_MOUSE;tr|E9Q5Q0|E9Q5Q0_MOUSE	6;5;4;3;2	6;5;4;3;2	6;5;4;3;2	tr|A0A0U1RPL0|A0A0U1RPL0_MOUSE Ataxin-2-like protein OS=Mus musculus OX=10090 GN=Atxn2l PE=1 SV=1;sp|Q7TQH0|ATX2L_MOUSE Ataxin-2-like protein OS=Mus musculus OX=10090 GN=Atxn2l PE=1 SV=1;tr|Q3TGG2|Q3TGG2_MOUSE Ataxin-2-like protein OS=Mus musculus OX=10090	Ataxin-2-like protein	Atxn2l	5	6	6	6	0	0	2	1	4	3	2	2	2	4	1	2	3	3	2	2	0	0	2	1	4	3	2	2	2	4	1	2	3	3	2	2	0	0	2	1	4	3
sp|Q3UCQ1|FOXK2_MOUSE	sp|Q3UCQ1|FOXK2_MOUSE	7	7	7	sp|Q3UCQ1|FOXK2_MOUSE Forkhead box protein K2 OS=Mus musculus OX=10090 GN=Foxk2 PE=1 SV=3	Forkhead box protein K2	Foxk2	1	7	7	7	2	3	1	3	1	4	2	2	1	2	1	1	0	0	0	0	2	3	1	3	1	4	2	2	1	2	1	1	0	0	0	0	2	3	1	3	1	4
sp|Q3UFM5|NOM1_MOUSE	sp|Q3UFM5|NOM1_MOUSE	5	5	5	sp|Q3UFM5|NOM1_MOUSE Nucleolar MIF4G domain-containing protein 1 OS=Mus musculus OX=10090 GN=Nom1 PE=1 SV=2	Nucleolar MIF4G domain-containing protein 1	Nom1	1	5	5	5	3	3	3	2	2	2	2	1	1	1	1	1	3	4	2	2	3	3	3	2	2	2	2	1	1	1	1	1	3	4	2	2	3	3	3	2	2	2
sp|Q9CVB6|ARPC2_MOUSE;tr|D3YXG6|D3YXG6_MOUSE;tr|A0A087WRT2|A0A087WRT2_MOUSE	sp|Q9CVB6|ARPC2_MOUSE;tr|D3YXG6|D3YXG6_MOUSE	4;3;1	4;3;1	4;3;1	sp|Q9CVB6|ARPC2_MOUSE Actin-related protein 2/3 complex subunit 2 OS=Mus musculus OX=10090 GN=Arpc2 PE=1 SV=3;tr|D3YXG6|D3YXG6_MOUSE Arp2/3 complex 34 kDa subunit OS=Mus musculus OX=10090 GN=Arpc2 PE=1 SV=1	Actin-related protein 2/3 complex subunit 2	Arpc2	3	4	4	4	1	0	0	0	2	2	2	2	3	1	1	0	0	0	0	0	1	0	0	0	2	2	2	2	3	1	1	0	0	0	0	0	1	0	0	0	2	2
sp|Q8BU30|SYIC_MOUSE;tr|E9Q866|E9Q866_MOUSE	sp|Q8BU30|SYIC_MOUSE	3;1	3;1	3;1	sp|Q8BU30|SYIC_MOUSE Isoleucine--tRNA ligase, cytoplasmic OS=Mus musculus OX=10090 GN=Iars1 PE=1 SV=2	Isoleucine--tRNA ligase, cytoplasmic	Iars1	2	3	3	3	1	2	0	1	2	1	2	2	0	2	0	1	1	1	3	2	1	2	0	1	2	1	2	2	0	2	0	1	1	1	3	2	1	2	0	1	2	1
tr|A0A3Q4EI48|A0A3Q4EI48_MOUSE;sp|Q6KAS7|ZN521_MOUSE	tr|A0A3Q4EI48|A0A3Q4EI48_MOUSE;sp|Q6KAS7|ZN521_MOUSE	7;7	3;3	3;3	tr|A0A3Q4EI48|A0A3Q4EI48_MOUSE Zinc finger protein 521 (Fragment) OS=Mus musculus OX=10090 GN=Zfp521 PE=1 SV=1;sp|Q6KAS7|ZN521_MOUSE Zinc finger protein 521 OS=Mus musculus OX=10090 GN=Znf521 PE=1 SV=2	Zinc finger protein 521 (Fragment)	Zfp521	2	7	3	3	4	5	5	6	0	0	0	0	1	1	0	0	0	0	0	0	2	2	2	3	0	0	0	0	0	0	0	0	0	0	0	0	2	2	2	3	0	0
sp|P24547|IMDH2_MOUSE;tr|A0A0A6YXS4|A0A0A6YXS4_MOUSE;tr|A0A0A6YY72|A0A0A6YY72_MOUSE	sp|P24547|IMDH2_MOUSE;tr|A0A0A6YXS4|A0A0A6YXS4_MOUSE	6;3;2	6;3;2	6;3;2	sp|P24547|IMDH2_MOUSE Inosine-5-monophosphate dehydrogenase 2 OS=Mus musculus OX=10090 GN=Impdh2 PE=1 SV=2;tr|A0A0A6YXS4|A0A0A6YXS4_MOUSE Inosine-5-monophosphate dehydrogenase 2 (Fragment) OS=Mus musculus OX=10090 GN=Impdh2 PE=1 SV=1	Inosine-5-monophosphate dehydrogenase 2	Impdh2	3	6	6	6	3	2	2	0	0	1	0	0	1	3	1	1	0	1	2	1	3	2	2	0	0	1	0	0	1	3	1	1	0	1	2	1	3	2	2	0	0	1
sp|Q04750|TOP1_MOUSE;sp|Q8R4U6|TOP1M_MOUSE	sp|Q04750|TOP1_MOUSE	6;2	6;2	6;2	sp|Q04750|TOP1_MOUSE DNA topoisomerase 1 OS=Mus musculus OX=10090 GN=Top1 PE=1 SV=2	DNA topoisomerase 1	Top1	2	6	6	6	1	2	1	0	3	0	1	1	2	3	3	1	2	1	0	1	1	2	1	0	3	0	1	1	2	3	3	1	2	1	0	1	1	2	1	0	3	0
sp|Q8BP00|IQCB1_MOUSE	sp|Q8BP00|IQCB1_MOUSE	3	3	3	sp|Q8BP00|IQCB1_MOUSE IQ calmodulin-binding motif-containing protein 1 OS=Mus musculus OX=10090 GN=Iqcb1 PE=1 SV=2	IQ calmodulin-binding motif-containing protein 1	Iqcb1	1	3	3	3	0	1	0	0	0	0	0	0	0	1	0	0	2	1	0	0	0	1	0	0	0	0	0	0	0	1	0	0	2	1	0	0	0	1	0	0	0	0
sp|Q9JKF1|IQGA1_MOUSE	sp|Q9JKF1|IQGA1_MOUSE	8	8	8	sp|Q9JKF1|IQGA1_MOUSE Ras GTPase-activating-like protein IQGAP1 OS=Mus musculus OX=10090 GN=Iqgap1 PE=1 SV=2	Ras GTPase-activating-like protein IQGAP1	Iqgap1	1	8	8	8	1	2	2	2	0	5	2	3	0	1	0	1	0	1	2	2	1	2	2	2	0	5	2	3	0	1	0	1	0	1	2	2	1	2	2	2	0	5
tr|Q9CWY6|Q9CWY6_MOUSE;sp|Q8VC52|RBPS2_MOUSE	tr|Q9CWY6|Q9CWY6_MOUSE;sp|Q8VC52|RBPS2_MOUSE	2;2	2;2	2;2	tr|Q9CWY6|Q9CWY6_MOUSE RNA-binding protein with multiple-splicing 2 OS=Mus musculus OX=10090 GN=Rbpms2 PE=1 SV=1;sp|Q8VC52|RBPS2_MOUSE RNA-binding protein with multiple splicing 2 OS=Mus musculus OX=10090 GN=Rbpms2 PE=1 SV=1	RNA-binding protein with multiple-splicing 2	Rbpms2	2	2	2	2	1	1	1	2	1	1	1	2	0	0	1	1	2	2	2	2	1	1	1	2	1	1	1	2	0	0	1	1	2	2	2	2	1	1	1	2	1	1
tr|Q80ZM5|Q80ZM5_MOUSE	tr|Q80ZM5|Q80ZM5_MOUSE	2	2	2	tr|Q80ZM5|Q80ZM5_MOUSE H1 histone family, member X OS=Mus musculus OX=10090 GN=H1f10 PE=1 SV=1	H1 histone family, member X	H1f10	1	2	2	2	0	1	1	0	0	2	2	1	0	0	0	0	0	1	0	0	0	1	1	0	0	2	2	1	0	0	0	0	0	1	0	0	0	1	1	0	0	2
tr|A0A5F8MPC9|A0A5F8MPC9_MOUSE;sp|Q62255|SALL3_MOUSE	tr|A0A5F8MPC9|A0A5F8MPC9_MOUSE;sp|Q62255|SALL3_MOUSE	12;12	7;7	7;7	tr|A0A5F8MPC9|A0A5F8MPC9_MOUSE Sal-like protein 3 OS=Mus musculus OX=10090 GN=Sall3 PE=1 SV=1;sp|Q62255|SALL3_MOUSE Sal-like protein 3 OS=Mus musculus OX=10090 GN=Sall3 PE=1 SV=2	Sal-like protein 3	Sall3	2	12	7	7	5	3	5	6	1	1	1	1	3	2	4	5	0	0	0	0	3	1	2	3	0	0	0	1	0	1	1	2	0	0	0	0	3	1	2	3	0	0
sp|Q922B2|SYDC_MOUSE;tr|Q8BJY7|Q8BJY7_MOUSE	sp|Q922B2|SYDC_MOUSE	7;1	7;1	7;1	sp|Q922B2|SYDC_MOUSE Aspartate--tRNA ligase, cytoplasmic OS=Mus musculus OX=10090 GN=Dars1 PE=1 SV=2	Aspartate--tRNA ligase, cytoplasmic	Dars1	2	7	7	7	1	0	1	0	0	3	1	1	0	1	1	0	2	2	1	1	1	0	1	0	0	3	1	1	0	1	1	0	2	2	1	1	1	0	1	0	0	3
sp|Q9Z103|ADNP_MOUSE	sp|Q9Z103|ADNP_MOUSE	6	6	6	sp|Q9Z103|ADNP_MOUSE Activity-dependent neuroprotector homeobox protein OS=Mus musculus OX=10090 GN=Adnp PE=1 SV=2	Activity-dependent neuroprotector homeobox protein	Adnp	1	6	6	6	5	4	1	3	0	0	0	0	0	0	1	1	0	0	0	0	5	4	1	3	0	0	0	0	0	0	1	1	0	0	0	0	5	4	1	3	0	0
sp|Q9CRB2|NHP2_MOUSE	sp|Q9CRB2|NHP2_MOUSE	3	3	3	sp|Q9CRB2|NHP2_MOUSE H/ACA ribonucleoprotein complex subunit 2 OS=Mus musculus OX=10090 GN=Nhp2 PE=1 SV=1	H/ACA ribonucleoprotein complex subunit 2	Nhp2	1	3	3	3	1	1	0	1	1	0	1	0	1	0	0	0	1	1	1	1	1	1	0	1	1	0	1	0	1	0	0	0	1	1	1	1	1	1	0	1	1	0
sp|Q8BFR5|EFTU_MOUSE;tr|A0A0U1RPC4|A0A0U1RPC4_MOUSE	sp|Q8BFR5|EFTU_MOUSE	5;1	5;1	5;1	sp|Q8BFR5|EFTU_MOUSE Elongation factor Tu, mitochondrial OS=Mus musculus OX=10090 GN=Tufm PE=1 SV=1	Elongation factor Tu, mitochondrial	Tufm	2	5	5	5	0	1	0	1	1	4	1	1	2	1	1	2	1	1	1	1	0	1	0	1	1	4	1	1	2	1	1	2	1	1	1	1	0	1	0	1	1	4
tr|D3YTP8|D3YTP8_MOUSE;sp|Q9QXA5|LSM4_MOUSE;tr|Q9CY46|Q9CY46_MOUSE;tr|A0A1B0GRR9|A0A1B0GRR9_MOUSE;tr|A0A1B0GQZ9|A0A1B0GQZ9_MOUSE	tr|D3YTP8|D3YTP8_MOUSE;sp|Q9QXA5|LSM4_MOUSE;tr|Q9CY46|Q9CY46_MOUSE;tr|A0A1B0GRR9|A0A1B0GRR9_MOUSE	4;4;4;2;1	4;4;4;2;1	4;4;4;2;1	tr|D3YTP8|D3YTP8_MOUSE U6 snRNA-associated Sm-like protein LSm4 (Fragment) OS=Mus musculus OX=10090 GN=Lsm4 PE=1 SV=8;sp|Q9QXA5|LSM4_MOUSE U6 snRNA-associated Sm-like protein LSm4 OS=Mus musculus OX=10090 GN=Lsm4 PE=1 SV=1;tr|Q9CY46|Q9CY46_MOUSE U6 snRNA-a	U6 snRNA-associated Sm-like protein LSm4 (Fragment)	Lsm4	5	4	4	4	1	0	0	0	0	0	1	1	1	1	1	0	2	3	2	1	1	0	0	0	0	0	1	1	1	1	1	0	2	3	2	1	1	0	0	0	0	0
sp|Q9EPU0|RENT1_MOUSE	sp|Q9EPU0|RENT1_MOUSE	7	7	7	sp|Q9EPU0|RENT1_MOUSE Regulator of nonsense transcripts 1 OS=Mus musculus OX=10090 GN=Upf1 PE=1 SV=2	Regulator of nonsense transcripts 1	Upf1	1	7	7	7	1	0	0	0	1	1	2	3	5	4	1	2	1	1	2	2	1	0	0	0	1	1	2	3	5	4	1	2	1	1	2	2	1	0	0	0	1	1
sp|Q9D1M7|FKB11_MOUSE	sp|Q9D1M7|FKB11_MOUSE	2	2	2	sp|Q9D1M7|FKB11_MOUSE Peptidyl-prolyl cis-trans isomerase FKBP11 OS=Mus musculus OX=10090 GN=Fkbp11 PE=1 SV=1	Peptidyl-prolyl cis-trans isomerase FKBP11	Fkbp11	1	2	2	2	0	0	0	0	0	1	0	0	0	1	1	1	0	1	0	0	0	0	0	0	0	1	0	0	0	1	1	1	0	1	0	0	0	0	0	0	0	1
tr|A0A1B0GRE8|A0A1B0GRE8_MOUSE	tr|A0A1B0GRE8|A0A1B0GRE8_MOUSE	9	5	2	tr|A0A1B0GRE8|A0A1B0GRE8_MOUSE Zinc finger and SCAN domain-containing 4E OS=Mus musculus OX=10090 GN=Zscan4e PE=4 SV=1	Zinc finger and SCAN domain-containing 4E	Zscan4e	1	9	5	2	0	0	0	0	7	5	2	3	2	5	3	4	0	0	0	0	0	0	0	0	4	2	1	2	2	4	3	3	0	0	0	0	0	0	0	0	2	0
sp|Q7TSE6|ST38L_MOUSE;tr|A0A0N4SVR1|A0A0N4SVR1_MOUSE	sp|Q7TSE6|ST38L_MOUSE	7;1	5;1	5;1	sp|Q7TSE6|ST38L_MOUSE Serine/threonine-protein kinase 38-like OS=Mus musculus OX=10090 GN=Stk38l PE=1 SV=2	Serine/threonine-protein kinase 38-like	Stk38l	2	7	5	5	0	0	0	0	2	1	1	2	4	4	5	3	1	0	0	0	0	0	0	0	1	1	1	2	3	3	3	2	0	0	0	0	0	0	0	0	1	1
sp|A2AIV2|VIR_MOUSE;tr|E9PZY8|E9PZY8_MOUSE	sp|A2AIV2|VIR_MOUSE;tr|E9PZY8|E9PZY8_MOUSE	9;9	9;9	9;9	sp|A2AIV2|VIR_MOUSE Protein virilizer homolog OS=Mus musculus OX=10090 GN=Virma PE=1 SV=1;tr|E9PZY8|E9PZY8_MOUSE Protein virilizer homolog OS=Mus musculus OX=10090 GN=Virma PE=1 SV=1	Protein virilizer homolog	Virma	2	9	9	9	4	1	3	1	1	0	0	0	0	0	1	2	1	2	3	1	4	1	3	1	1	0	0	0	0	0	1	2	1	2	3	1	4	1	3	1	1	0
tr|A0A0B4J1H8|A0A0B4J1H8_MOUSE;tr|A0A0B4J1H7|A0A0B4J1H7_MOUSE	tr|A0A0B4J1H8|A0A0B4J1H8_MOUSE;tr|A0A0B4J1H7|A0A0B4J1H7_MOUSE	1;1	1;1	1;1	tr|A0A0B4J1H8|A0A0B4J1H8_MOUSE Immunoglobulin kappa variable 1-133 (Fragment) OS=Mus musculus OX=10090 GN=Igkv1-133 PE=4 SV=1;tr|A0A0B4J1H7|A0A0B4J1H7_MOUSE Immunoglobulin kappa variable 1-135 (Fragment) OS=Mus musculus OX=10090 GN=Igkv1-135 PE=4 SV=1	Immunoglobulin kappa variable 1-133 (Fragment)	Igkv1-133	2	1	1	1	1	1	0	1	1	0	1	1	1	1	1	1	1	1	1	1	1	1	0	1	1	0	1	1	1	1	1	1	1	1	1	1	1	1	0	1	1	0
sp|E9Q7G0|NUMA1_MOUSE;tr|F6ZQA3|F6ZQA3_MOUSE;tr|A0A1B0GT61|A0A1B0GT61_MOUSE;tr|A0A1B0GSW3|A0A1B0GSW3_MOUSE	sp|E9Q7G0|NUMA1_MOUSE;tr|F6ZQA3|F6ZQA3_MOUSE;tr|A0A1B0GT61|A0A1B0GT61_MOUSE;tr|A0A1B0GSW3|A0A1B0GSW3_MOUSE	2;1;1;1	2;1;1;1	2;1;1;1	sp|E9Q7G0|NUMA1_MOUSE Nuclear mitotic apparatus protein 1 OS=Mus musculus OX=10090 GN=Numa1 PE=1 SV=1;tr|F6ZQA3|F6ZQA3_MOUSE Nuclear mitotic apparatus protein 1 (Fragment) OS=Mus musculus OX=10090 GN=Numa1 PE=1 SV=1;tr|A0A1B0GT61|A0A1B0GT61_MOUSE Nuclear m	Nuclear mitotic apparatus protein 1	Numa1	4	2	2	2	0	0	1	1	0	0	0	0	0	0	0	0	0	0	0	1	0	0	1	1	0	0	0	0	0	0	0	0	0	0	0	1	0	0	1	1	0	0
tr|A0A0R4J169|A0A0R4J169_MOUSE;tr|E9QN52|E9QN52_MOUSE;sp|Q91WK0|LRRF2_MOUSE;tr|A0A0G2JEP4|A0A0G2JEP4_MOUSE;tr|A0A0G2JFV5|A0A0G2JFV5_MOUSE;tr|A0A1L1SSC0|A0A1L1SSC0_MOUSE;tr|A0A668KLE1|A0A668KLE1_MOUSE;tr|A0A1L1SVG1|A0A1L1SVG1_MOUSE;tr|A0A1L1SQW1|A0A1L1SQW1_MOUSE;tr|A0A0G2JDR6|A0A0G2JDR6_MOUSE	tr|A0A0R4J169|A0A0R4J169_MOUSE;tr|E9QN52|E9QN52_MOUSE;sp|Q91WK0|LRRF2_MOUSE;tr|A0A0G2JEP4|A0A0G2JEP4_MOUSE;tr|A0A0G2JFV5|A0A0G2JFV5_MOUSE;tr|A0A1L1SSC0|A0A1L1SSC0_MOUSE;tr|A0A668KLE1|A0A668KLE1_MOUSE;tr|A0A1L1SVG1|A0A1L1SVG1_MOUSE;tr|A0A1L1SQW1|A0A1L1SQW1_MOUSE	4;4;4;4;4;4;4;3;3;1	4;4;4;4;4;4;4;3;3;1	4;4;4;4;4;4;4;3;3;1	tr|A0A0R4J169|A0A0R4J169_MOUSE Leucine-rich repeat flightless-interacting protein 2 OS=Mus musculus OX=10090 GN=Lrrfip2 PE=1 SV=1;tr|E9QN52|E9QN52_MOUSE Leucine-rich repeat flightless-interacting protein 2 OS=Mus musculus OX=10090 GN=Lrrfip2 PE=1 SV=1;sp|Q	Leucine-rich repeat flightless-interacting protein 2	Lrrfip2	10	4	4	4	0	0	0	0	2	3	2	3	2	0	2	1	0	0	0	0	0	0	0	0	2	3	2	3	2	0	2	1	0	0	0	0	0	0	0	0	2	3
sp|Q497V6|BAHD1_MOUSE;tr|Z4YJL0|Z4YJL0_MOUSE	sp|Q497V6|BAHD1_MOUSE;tr|Z4YJL0|Z4YJL0_MOUSE	6;5	6;5	6;5	sp|Q497V6|BAHD1_MOUSE Bromo adjacent homology domain-containing 1 protein OS=Mus musculus OX=10090 GN=Bahd1 PE=1 SV=1;tr|Z4YJL0|Z4YJL0_MOUSE Bromo adjacent homology domain-containing 1 protein OS=Mus musculus OX=10090 GN=Bahd1 PE=1 SV=1	Bromo adjacent homology domain-containing 1 protein	Bahd1	2	6	6	6	4	2	3	3	0	1	0	2	0	2	1	1	0	0	0	0	4	2	3	3	0	1	0	2	0	2	1	1	0	0	0	0	4	2	3	3	0	1
sp|Q9D0D4|DIM1_MOUSE;tr|A0A286YCE5|A0A286YCE5_MOUSE	sp|Q9D0D4|DIM1_MOUSE	5;2	5;2	5;2	sp|Q9D0D4|DIM1_MOUSE Probable dimethyladenosine transferase OS=Mus musculus OX=10090 GN=Dimt1 PE=2 SV=1	Probable dimethyladenosine transferase	Dimt1	2	5	5	5	2	2	0	1	0	1	0	1	0	2	1	2	1	0	1	0	2	2	0	1	0	1	0	1	0	2	1	2	1	0	1	0	2	2	0	1	0	1
sp|Q5SU73|COIL_MOUSE;tr|E9Q284|E9Q284_MOUSE	sp|Q5SU73|COIL_MOUSE;tr|E9Q284|E9Q284_MOUSE	2;2	2;2	2;2	sp|Q5SU73|COIL_MOUSE Coilin OS=Mus musculus OX=10090 GN=Coil PE=1 SV=1;tr|E9Q284|E9Q284_MOUSE Coilin OS=Mus musculus OX=10090 GN=Coil PE=1 SV=1	Coilin	Coil	2	2	2	2	1	0	1	1	1	1	1	1	1	1	0	0	2	0	1	0	1	0	1	1	1	1	1	1	1	1	0	0	2	0	1	0	1	0	1	1	1	1
sp|Q9ERD7|TBB3_MOUSE;tr|A0A1D5RM76|A0A1D5RM76_MOUSE	sp|Q9ERD7|TBB3_MOUSE	12;2	3;1	2;1	sp|Q9ERD7|TBB3_MOUSE Tubulin beta-3 chain OS=Mus musculus OX=10090 GN=Tubb3 PE=1 SV=1	Tubulin beta-3 chain	Tubb3	2	12	3	2	5	7	8	3	2	6	6	5	5	6	7	6	3	5	4	2	0	1	1	0	1	1	0	1	0	2	2	1	0	0	0	0	0	1	0	0	0	1
sp|Q8R1B4|EIF3C_MOUSE;tr|M0QWV3|M0QWV3_MOUSE	sp|Q8R1B4|EIF3C_MOUSE	10;1	10;1	10;1	sp|Q8R1B4|EIF3C_MOUSE Eukaryotic translation initiation factor 3 subunit C OS=Mus musculus OX=10090 GN=Eif3c PE=1 SV=1	Eukaryotic translation initiation factor 3 subunit C	Eif3c	2	10	10	10	3	1	1	1	2	1	2	0	0	1	0	1	4	5	4	1	3	1	1	1	2	1	2	0	0	1	0	1	4	5	4	1	3	1	1	1	2	1
tr|Q3U2X6|Q3U2X6_MOUSE;sp|Q9WTY1|PDCD7_MOUSE;tr|A0A1L1SQ83|A0A1L1SQ83_MOUSE;tr|A0A1L1SVC2|A0A1L1SVC2_MOUSE	tr|Q3U2X6|Q3U2X6_MOUSE;sp|Q9WTY1|PDCD7_MOUSE;tr|A0A1L1SQ83|A0A1L1SQ83_MOUSE	5;4;3;2	5;4;3;2	5;4;3;2	tr|Q3U2X6|Q3U2X6_MOUSE Programmed cell death protein 7 OS=Mus musculus OX=10090 GN=Pdcd7 PE=1 SV=1;sp|Q9WTY1|PDCD7_MOUSE Programmed cell death protein 7 OS=Mus musculus OX=10090 GN=Pdcd7 PE=1 SV=1;tr|A0A1L1SQ83|A0A1L1SQ83_MOUSE Programmed cell death protei	Programmed cell death protein 7	Pdcd7	4	5	5	5	1	1	0	0	0	0	1	0	0	0	0	1	4	2	0	1	1	1	0	0	0	0	1	0	0	0	0	1	4	2	0	1	1	1	0	0	0	0
sp|Q6P5F9|XPO1_MOUSE;tr|A2AKT6|A2AKT6_MOUSE;tr|F6YA11|F6YA11_MOUSE	sp|Q6P5F9|XPO1_MOUSE	7;1;1	7;1;1	7;1;1	sp|Q6P5F9|XPO1_MOUSE Exportin-1 OS=Mus musculus OX=10090 GN=Xpo1 PE=1 SV=1	Exportin-1	Xpo1	3	7	7	7	2	3	1	1	0	1	1	1	0	0	1	2	1	2	2	1	2	3	1	1	0	1	1	1	0	0	1	2	1	2	2	1	2	3	1	1	0	1
sp|Q9JLZ6|HIC2_MOUSE	sp|Q9JLZ6|HIC2_MOUSE	2	2	2	sp|Q9JLZ6|HIC2_MOUSE Hypermethylated in cancer 2 protein OS=Mus musculus OX=10090 GN=Hic2 PE=2 SV=4	Hypermethylated in cancer 2 protein	Hic2	1	2	2	2	1	1	0	1	0	0	0	0	0	0	0	0	0	0	0	0	1	1	0	1	0	0	0	0	0	0	0	0	0	0	0	0	1	1	0	1	0	0
sp|Q02248|CTNB1_MOUSE;tr|E9Q6A9|E9Q6A9_MOUSE;tr|F6QZ47|F6QZ47_MOUSE;tr|D3YUH4|D3YUH4_MOUSE;tr|F7CRC6|F7CRC6_MOUSE	sp|Q02248|CTNB1_MOUSE;tr|E9Q6A9|E9Q6A9_MOUSE;tr|F6QZ47|F6QZ47_MOUSE;tr|D3YUH4|D3YUH4_MOUSE	4;3;2;2;1	4;3;2;2;1	4;3;2;2;1	sp|Q02248|CTNB1_MOUSE Catenin beta-1 OS=Mus musculus OX=10090 GN=Ctnnb1 PE=1 SV=1;tr|E9Q6A9|E9Q6A9_MOUSE Catenin beta-1 OS=Mus musculus OX=10090 GN=Ctnnb1 PE=1 SV=1;tr|F6QZ47|F6QZ47_MOUSE Catenin beta-1 (Fragment) OS=Mus musculus OX=10090 GN=Ctnnb1 PE=1 SV	Catenin beta-1	Ctnnb1	5	4	4	4	2	0	1	0	2	3	3	3	3	1	2	1	0	0	0	0	2	0	1	0	2	3	3	3	3	1	2	1	0	0	0	0	2	0	1	0	2	3
sp|Q9D0R8|LSM12_MOUSE	sp|Q9D0R8|LSM12_MOUSE	2	2	2	sp|Q9D0R8|LSM12_MOUSE Protein LSM12 homolog OS=Mus musculus OX=10090 GN=Lsm12 PE=1 SV=1	Protein LSM12 homolog	Lsm12	1	2	2	2	0	0	0	0	1	1	1	0	1	0	1	0	2	1	1	0	0	0	0	0	1	1	1	0	1	0	1	0	2	1	1	0	0	0	0	0	1	1
sp|Q9DC28|KC1D_MOUSE;tr|Q3USK2|Q3USK2_MOUSE;tr|A0A668KLW3|A0A668KLW3_MOUSE;tr|Q3TYE1|Q3TYE1_MOUSE;tr|F7A4U8|F7A4U8_MOUSE	sp|Q9DC28|KC1D_MOUSE;tr|Q3USK2|Q3USK2_MOUSE;tr|A0A668KLW3|A0A668KLW3_MOUSE;tr|Q3TYE1|Q3TYE1_MOUSE	4;4;2;2;1	4;4;2;2;1	2;2;0;0;0	sp|Q9DC28|KC1D_MOUSE Casein kinase I isoform delta OS=Mus musculus OX=10090 GN=Csnk1d PE=1 SV=2;tr|Q3USK2|Q3USK2_MOUSE Casein kinase I isoform delta OS=Mus musculus OX=10090 GN=Csnk1d PE=1 SV=1;tr|A0A668KLW3|A0A668KLW3_MOUSE Casein kinase I isoform epsilon	Casein kinase I isoform delta	Csnk1d	5	4	4	2	3	2	2	2	1	3	2	3	0	1	0	0	1	2	1	1	3	2	2	2	1	3	2	3	0	1	0	0	1	2	1	1	1	0	1	0	0	2
sp|A2AQ25|SKT_MOUSE;tr|E9QAU4|E9QAU4_MOUSE;tr|D3Z781|D3Z781_MOUSE;tr|Q8BHR1|Q8BHR1_MOUSE;tr|A0A5F8MPV1|A0A5F8MPV1_MOUSE	sp|A2AQ25|SKT_MOUSE;tr|E9QAU4|E9QAU4_MOUSE;tr|D3Z781|D3Z781_MOUSE	8;8;6;3;1	8;8;6;3;1	8;8;6;3;1	sp|A2AQ25|SKT_MOUSE Sickle tail protein OS=Mus musculus OX=10090 GN=Skt PE=1 SV=1;tr|E9QAU4|E9QAU4_MOUSE Enhancer trap locus 4 OS=Mus musculus OX=10090 GN=Etl4 PE=1 SV=1;tr|D3Z781|D3Z781_MOUSE Enhancer trap locus 4 OS=Mus musculus OX=10090 GN=Etl4 PE=1 SV=	Sickle tail protein	Skt	5	8	8	8	2	2	2	1	1	4	2	6	6	4	2	4	1	0	0	2	2	2	2	1	1	4	2	6	6	4	2	4	1	0	0	2	2	2	2	1	1	4
tr|D3YZX8|D3YZX8_MOUSE;sp|P49962|SRP09_MOUSE	tr|D3YZX8|D3YZX8_MOUSE;sp|P49962|SRP09_MOUSE	1;1	1;1	1;1	tr|D3YZX8|D3YZX8_MOUSE Signal recognition particle 9 kDa protein OS=Mus musculus OX=10090 GN=Srp9 PE=1 SV=1;sp|P49962|SRP09_MOUSE Signal recognition particle 9 kDa protein OS=Mus musculus OX=10090 GN=Srp9 PE=1 SV=2	Signal recognition particle 9 kDa protein	Srp9	2	1	1	1	1	1	1	1	1	1	1	1	1	0	1	0	1	1	1	0	1	1	1	1	1	1	1	1	1	0	1	0	1	1	1	0	1	1	1	1	1	1
sp|Q61171|PRDX2_MOUSE;tr|D3Z4A4|D3Z4A4_MOUSE	sp|Q61171|PRDX2_MOUSE;tr|D3Z4A4|D3Z4A4_MOUSE	2;1	2;1	2;1	sp|Q61171|PRDX2_MOUSE Peroxiredoxin-2 OS=Mus musculus OX=10090 GN=Prdx2 PE=1 SV=3;tr|D3Z4A4|D3Z4A4_MOUSE Peroxiredoxin-2 (Fragment) OS=Mus musculus OX=10090 GN=Prdx2 PE=1 SV=8	Peroxiredoxin-2	Prdx2	2	2	2	2	0	0	0	0	0	0	0	0	1	0	0	1	1	1	1	2	0	0	0	0	0	0	0	0	1	0	0	1	1	1	1	2	0	0	0	0	0	0
tr|A0A338P6W1|A0A338P6W1_MOUSE;sp|P97868|RBBP6_MOUSE;tr|D3YZU8|D3YZU8_MOUSE;tr|A0A0R4J165|A0A0R4J165_MOUSE	tr|A0A338P6W1|A0A338P6W1_MOUSE;sp|P97868|RBBP6_MOUSE	8;8;2;2	8;8;2;2	8;8;2;2	tr|A0A338P6W1|A0A338P6W1_MOUSE E3 ubiquitin-protein ligase RBBP6 (Fragment) OS=Mus musculus OX=10090 GN=Rbbp6 PE=1 SV=1;sp|P97868|RBBP6_MOUSE E3 ubiquitin-protein ligase RBBP6 OS=Mus musculus OX=10090 GN=Rbbp6 PE=1 SV=5	E3 ubiquitin-protein ligase RBBP6 (Fragment)	Rbbp6	4	8	8	8	1	0	0	0	3	1	1	1	2	3	1	0	2	4	1	1	1	0	0	0	3	1	1	1	2	3	1	0	2	4	1	1	1	0	0	0	3	1
sp|P70698|PYRG1_MOUSE;sp|P70303|PYRG2_MOUSE	sp|P70698|PYRG1_MOUSE	6;1	6;1	6;1	sp|P70698|PYRG1_MOUSE CTP synthase 1 OS=Mus musculus OX=10090 GN=Ctps1 PE=1 SV=2	CTP synthase 1	Ctps1	2	6	6	6	1	1	0	0	1	1	0	1	3	0	1	1	4	3	2	2	1	1	0	0	1	1	0	1	3	0	1	1	4	3	2	2	1	1	0	0	1	1
sp|Q8R3N1|NOP14_MOUSE	sp|Q8R3N1|NOP14_MOUSE	7	7	7	sp|Q8R3N1|NOP14_MOUSE Nucleolar protein 14 OS=Mus musculus OX=10090 GN=Nop14 PE=1 SV=2	Nucleolar protein 14	Nop14	1	7	7	7	1	0	0	0	0	2	1	2	0	0	0	1	3	3	3	0	1	0	0	0	0	2	1	2	0	0	0	1	3	3	3	0	1	0	0	0	0	2
tr|A0A1Y7VLP0|A0A1Y7VLP0_MOUSE;sp|P56379|ATP68_MOUSE	tr|A0A1Y7VLP0|A0A1Y7VLP0_MOUSE;sp|P56379|ATP68_MOUSE	1;1	1;1	1;1	tr|A0A1Y7VLP0|A0A1Y7VLP0_MOUSE ATP synthase subunit ATP5MPL, mitochondrial (Fragment) OS=Mus musculus OX=10090 GN=Atp5mpl PE=1 SV=1;sp|P56379|ATP68_MOUSE ATP synthase subunit ATP5MPL, mitochondrial OS=Mus musculus OX=10090 GN=Atp5mpl PE=1 SV=1	ATP synthase subunit ATP5MPL, mitochondrial (Fragment)	Atp5mpl	2	1	1	1	0	1	1	0	1	0	0	0	0	0	0	0	1	0	0	0	0	1	1	0	1	0	0	0	0	0	0	0	1	0	0	0	0	1	1	0	1	0
sp|P09242|PPBT_MOUSE;tr|E9Q7P8|E9Q7P8_MOUSE;tr|B1AXF5|B1AXF5_MOUSE	sp|P09242|PPBT_MOUSE	6;2;1	6;2;1	6;2;1	sp|P09242|PPBT_MOUSE Alkaline phosphatase, tissue-nonspecific isozyme OS=Mus musculus OX=10090 GN=Alpl PE=1 SV=2	Alkaline phosphatase, tissue-nonspecific isozyme	Alpl	3	6	6	6	1	0	1	1	5	1	2	3	4	4	3	4	0	0	0	0	1	0	1	1	5	1	2	3	4	4	3	4	0	0	0	0	1	0	1	1	5	1
sp|Q9EQM6|DGCR8_MOUSE;tr|A0A338P666|A0A338P666_MOUSE;tr|A0A338P691|A0A338P691_MOUSE	sp|Q9EQM6|DGCR8_MOUSE;tr|A0A338P666|A0A338P666_MOUSE	4;2;1	4;2;1	4;2;1	sp|Q9EQM6|DGCR8_MOUSE Microprocessor complex subunit DGCR8 OS=Mus musculus OX=10090 GN=Dgcr8 PE=1 SV=2;tr|A0A338P666|A0A338P666_MOUSE Microprocessor complex subunit DGCR8 (Fragment) OS=Mus musculus OX=10090 GN=Dgcr8 PE=1 SV=1	Microprocessor complex subunit DGCR8	Dgcr8	3	4	4	4	0	0	0	1	2	1	1	2	2	3	1	2	1	0	0	0	0	0	0	1	2	1	1	2	2	3	1	2	1	0	0	0	0	0	0	1	2	1
sp|Q8CIG8|ANM5_MOUSE;tr|A0A0R4J049|A0A0R4J049_MOUSE;tr|F6QQQ6|F6QQQ6_MOUSE	sp|Q8CIG8|ANM5_MOUSE;tr|A0A0R4J049|A0A0R4J049_MOUSE	3;2;1	3;2;1	3;2;1	sp|Q8CIG8|ANM5_MOUSE Protein arginine N-methyltransferase 5 OS=Mus musculus OX=10090 GN=Prmt5 PE=1 SV=3;tr|A0A0R4J049|A0A0R4J049_MOUSE Protein arginine N-methyltransferase 5 OS=Mus musculus OX=10090 GN=Prmt5 PE=1 SV=1	Protein arginine N-methyltransferase 5	Prmt5	3	3	3	3	0	2	1	2	1	2	1	1	2	1	0	0	0	1	0	0	0	2	1	2	1	2	1	1	2	1	0	0	0	1	0	0	0	2	1	2	1	2
sp|Q61136|PRP4B_MOUSE;tr|A0A1Y7VLT3|A0A1Y7VLT3_MOUSE	sp|Q61136|PRP4B_MOUSE;tr|A0A1Y7VLT3|A0A1Y7VLT3_MOUSE	5;3	5;3	5;3	sp|Q61136|PRP4B_MOUSE Serine/threonine-protein kinase PRP4 homolog OS=Mus musculus OX=10090 GN=Prpf4b PE=1 SV=3;tr|A0A1Y7VLT3|A0A1Y7VLT3_MOUSE Serine/threonine-protein kinase PRP4 homolog (Fragment) OS=Mus musculus OX=10090 GN=Prpf4b PE=1 SV=1	Serine/threonine-protein kinase PRP4 homolog	Prpf4b	2	5	5	5	2	0	0	0	1	1	1	1	0	0	0	1	2	0	2	4	2	0	0	0	1	1	1	1	0	0	0	1	2	0	2	4	2	0	0	0	1	1
sp|Q7TSH6|SCAF4_MOUSE;tr|A0A338P6R5|A0A338P6R5_MOUSE	sp|Q7TSH6|SCAF4_MOUSE	7;1	7;1	6;0	sp|Q7TSH6|SCAF4_MOUSE SR-related and CTD-associated factor 4 OS=Mus musculus OX=10090 GN=Scaf4 PE=1 SV=1	SR-related and CTD-associated factor 4	Scaf4	2	7	7	6	1	1	2	0	3	3	3	3	0	1	1	1	3	2	1	0	1	1	2	0	3	3	3	3	0	1	1	1	3	2	1	0	1	1	2	0	2	3
tr|A0A087WPF9|A0A087WPF9_MOUSE;sp|Q9CQC6|BZW1_MOUSE;tr|A0A087WQS2|A0A087WQS2_MOUSE	tr|A0A087WPF9|A0A087WPF9_MOUSE;sp|Q9CQC6|BZW1_MOUSE;tr|A0A087WQS2|A0A087WQS2_MOUSE	2;2;2	2;2;2	2;2;2	tr|A0A087WPF9|A0A087WPF9_MOUSE Basic leucine zipper and W2 domain-containing protein 1 (Fragment) OS=Mus musculus OX=10090 GN=Bzw1 PE=1 SV=1;sp|Q9CQC6|BZW1_MOUSE Basic leucine zipper and W2 domain-containing protein 1 OS=Mus musculus OX=10090 GN=Bzw1 PE=1	Basic leucine zipper and W2 domain-containing protein 1 (Fragment)	Bzw1	3	2	2	2	0	0	0	0	0	1	1	0	0	1	1	1	2	0	1	0	0	0	0	0	0	1	1	0	0	1	1	1	2	0	1	0	0	0	0	0	0	1
sp|P40201|CHD1_MOUSE;tr|Q8C7Q2|Q8C7Q2_MOUSE;tr|G3V014|G3V014_MOUSE;tr|G3UWS6|G3UWS6_MOUSE	sp|P40201|CHD1_MOUSE;tr|Q8C7Q2|Q8C7Q2_MOUSE	7;4;3;1	7;4;3;1	6;3;2;1	sp|P40201|CHD1_MOUSE Chromodomain-helicase-DNA-binding protein 1 OS=Mus musculus OX=10090 GN=Chd1 PE=1 SV=3;tr|Q8C7Q2|Q8C7Q2_MOUSE DNA helicase OS=Mus musculus OX=10090 GN=Chd1 PE=1 SV=1	Chromodomain-helicase-DNA-binding protein 1	Chd1	4	7	7	6	2	3	1	0	2	1	1	1	3	2	1	2	1	1	1	0	2	3	1	0	2	1	1	1	3	2	1	2	1	1	1	0	1	3	1	0	2	1
sp|Q61846|MELK_MOUSE	sp|Q61846|MELK_MOUSE	5	5	5	sp|Q61846|MELK_MOUSE Maternal embryonic leucine zipper kinase OS=Mus musculus OX=10090 GN=Melk PE=1 SV=2	Maternal embryonic leucine zipper kinase	Melk	1	5	5	5	1	1	1	1	2	1	3	1	2	2	1	3	1	1	1	1	1	1	1	1	2	1	3	1	2	2	1	3	1	1	1	1	1	1	1	1	2	1
sp|Q91ZW3|SMCA5_MOUSE;tr|F6Z6F4|F6Z6F4_MOUSE;sp|Q6PGB8|SMCA1_MOUSE	sp|Q91ZW3|SMCA5_MOUSE	6;2;2	6;2;2	6;2;2	sp|Q91ZW3|SMCA5_MOUSE SWI/SNF-related matrix-associated actin-dependent regulator of chromatin subfamily A member 5 OS=Mus musculus OX=10090 GN=Smarca5 PE=1 SV=1	SWI/SNF-related matrix-associated actin-dependent regulator of chromatin subfamily A member 5	Smarca5	3	6	6	6	0	3	2	1	2	2	1	1	1	1	0	1	2	3	1	0	0	3	2	1	2	2	1	1	1	1	0	1	2	3	1	0	0	3	2	1	2	2
tr|A0A0U1RNT6|A0A0U1RNT6_MOUSE;tr|A0A0U1RNK6|A0A0U1RNK6_MOUSE;sp|Q3THS6|METK2_MOUSE;tr|A0A0U1RQ95|A0A0U1RQ95_MOUSE	tr|A0A0U1RNT6|A0A0U1RNT6_MOUSE;tr|A0A0U1RNK6|A0A0U1RNK6_MOUSE;sp|Q3THS6|METK2_MOUSE	3;3;3;1	3;3;3;1	3;3;3;1	tr|A0A0U1RNT6|A0A0U1RNT6_MOUSE S-adenosylmethionine synthase OS=Mus musculus OX=10090 GN=Mat2a PE=1 SV=1;tr|A0A0U1RNK6|A0A0U1RNK6_MOUSE S-adenosylmethionine synthase OS=Mus musculus OX=10090 GN=Mat2a PE=1 SV=1;sp|Q3THS6|METK2_MOUSE S-adenosylmethionine syn	S-adenosylmethionine synthase	Mat2a	4	3	3	3	0	0	1	0	2	1	1	2	1	2	2	3	0	0	0	1	0	0	1	0	2	1	1	2	1	2	2	3	0	0	0	1	0	0	1	0	2	1
sp|P62313|LSM6_MOUSE	sp|P62313|LSM6_MOUSE	2	2	2	sp|P62313|LSM6_MOUSE U6 snRNA-associated Sm-like protein LSm6 OS=Mus musculus OX=10090 GN=Lsm6 PE=1 SV=1	U6 snRNA-associated Sm-like protein LSm6	Lsm6	1	2	2	2	0	0	0	0	0	0	0	0	0	0	0	0	1	1	0	1	0	0	0	0	0	0	0	0	0	0	0	0	1	1	0	1	0	0	0	0	0	0
sp|Q64152|BTF3_MOUSE	sp|Q64152|BTF3_MOUSE	2	2	2	sp|Q64152|BTF3_MOUSE Transcription factor BTF3 OS=Mus musculus OX=10090 GN=Btf3 PE=1 SV=3	Transcription factor BTF3	Btf3	1	2	2	2	1	0	0	1	0	0	1	0	0	0	1	0	0	0	1	0	1	0	0	1	0	0	1	0	0	0	1	0	0	0	1	0	1	0	0	1	0	0
sp|P43274|H14_MOUSE	sp|P43274|H14_MOUSE	2	2	2	sp|P43274|H14_MOUSE Histone H1.4 OS=Mus musculus OX=10090 GN=H1-4 PE=1 SV=2	Histone H1.4	H1-4	1	2	2	2	0	0	0	0	1	1	0	2	1	2	1	1	1	0	0	0	0	0	0	0	1	1	0	2	1	2	1	1	1	0	0	0	0	0	0	0	1	1
tr|B1AWE0|B1AWE0_MOUSE;tr|Q6PFA2|Q6PFA2_MOUSE;tr|B1AWE1|B1AWE1_MOUSE;sp|O08585|CLCA_MOUSE;tr|B1AWD8|B1AWD8_MOUSE;tr|B1AWD9|B1AWD9_MOUSE	tr|B1AWE0|B1AWE0_MOUSE;tr|Q6PFA2|Q6PFA2_MOUSE;tr|B1AWE1|B1AWE1_MOUSE;sp|O08585|CLCA_MOUSE;tr|B1AWD8|B1AWD8_MOUSE;tr|B1AWD9|B1AWD9_MOUSE	2;2;1;1;1;1	2;2;1;1;1;1	2;2;1;1;1;1	tr|B1AWE0|B1AWE0_MOUSE Clathrin light chain OS=Mus musculus OX=10090 GN=Clta PE=1 SV=1;tr|Q6PFA2|Q6PFA2_MOUSE Clathrin light chain OS=Mus musculus OX=10090 GN=Clta PE=1 SV=1;tr|B1AWE1|B1AWE1_MOUSE Clathrin light chain OS=Mus musculus OX=10090 GN=Clta PE=1	Clathrin light chain	Clta	6	2	2	2	1	2	0	1	1	1	2	1	1	1	1	1	0	0	0	0	1	2	0	1	1	1	2	1	1	1	1	1	0	0	0	0	1	2	0	1	1	1
sp|Q02257|PLAK_MOUSE	sp|Q02257|PLAK_MOUSE	4	4	4	sp|Q02257|PLAK_MOUSE Junction plakoglobin OS=Mus musculus OX=10090 GN=Jup PE=1 SV=3	Junction plakoglobin	Jup	1	4	4	4	0	0	1	0	1	2	0	2	1	0	1	1	0	1	1	0	0	0	1	0	1	2	0	2	1	0	1	1	0	1	1	0	0	0	1	0	1	2
sp|P60229|EIF3E_MOUSE	sp|P60229|EIF3E_MOUSE	5	5	5	sp|P60229|EIF3E_MOUSE Eukaryotic translation initiation factor 3 subunit E OS=Mus musculus OX=10090 GN=Eif3e PE=1 SV=1	Eukaryotic translation initiation factor 3 subunit E	Eif3e	1	5	5	5	1	1	0	0	0	2	1	1	1	0	2	2	2	1	0	0	1	1	0	0	0	2	1	1	1	0	2	2	2	1	0	0	1	1	0	0	0	2
tr|D6RET3|D6RET3_MOUSE;tr|D3Z5H4|D3Z5H4_MOUSE;tr|F7CED2|F7CED2_MOUSE;sp|Q8VCZ9|HYPDH_MOUSE	tr|D6RET3|D6RET3_MOUSE;tr|D3Z5H4|D3Z5H4_MOUSE;tr|F7CED2|F7CED2_MOUSE;sp|Q8VCZ9|HYPDH_MOUSE	1;1;1;1	1;1;1;1	1;1;1;1	tr|D6RET3|D6RET3_MOUSE Proline dehydrogenase OS=Mus musculus OX=10090 GN=Prodh2 PE=1 SV=1;tr|D3Z5H4|D3Z5H4_MOUSE Proline dehydrogenase (Fragment) OS=Mus musculus OX=10090 GN=Prodh2 PE=1 SV=1;tr|F7CED2|F7CED2_MOUSE Proline dehydrogenase (Fragment) OS=Mus mu	Proline dehydrogenase	Prodh2	4	1	1	1	1	1	0	0	0	0	0	1	0	0	1	1	0	1	0	1	1	1	0	0	0	0	0	1	0	0	1	1	0	1	0	1	1	1	0	0	0	0
sp|Q8R323|RFC3_MOUSE	sp|Q8R323|RFC3_MOUSE	4	4	4	sp|Q8R323|RFC3_MOUSE Replication factor C subunit 3 OS=Mus musculus OX=10090 GN=Rfc3 PE=1 SV=1	Replication factor C subunit 3	Rfc3	1	4	4	4	0	0	1	0	0	1	0	2	1	2	1	1	2	2	1	1	0	0	1	0	0	1	0	2	1	2	1	1	2	2	1	1	0	0	1	0	0	1
sp|P32037|GTR3_MOUSE	sp|P32037|GTR3_MOUSE	2	2	2	sp|P32037|GTR3_MOUSE Solute carrier family 2, facilitated glucose transporter member 3 OS=Mus musculus OX=10090 GN=Slc2a3 PE=1 SV=1	Solute carrier family 2, facilitated glucose transporter member 3	Slc2a3	1	2	2	2	1	1	0	2	0	0	1	0	1	0	0	0	0	2	1	2	1	1	0	2	0	0	1	0	1	0	0	0	0	2	1	2	1	1	0	2	0	0
sp|Q8VDM6|HNRL1_MOUSE	sp|Q8VDM6|HNRL1_MOUSE	5	5	5	sp|Q8VDM6|HNRL1_MOUSE Heterogeneous nuclear ribonucleoprotein U-like protein 1 OS=Mus musculus OX=10090 GN=Hnrnpul1 PE=1 SV=1	Heterogeneous nuclear ribonucleoprotein U-like protein 1	Hnrnpul1	1	5	5	5	2	1	0	1	2	2	2	2	1	2	0	1	2	1	1	3	2	1	0	1	2	2	2	2	1	2	0	1	2	1	1	3	2	1	0	1	2	2
sp|Q8CGY8|OGT1_MOUSE	sp|Q8CGY8|OGT1_MOUSE	5	5	5	sp|Q8CGY8|OGT1_MOUSE UDP-N-acetylglucosamine--peptide N-acetylglucosaminyltransferase 110 kDa subunit OS=Mus musculus OX=10090 GN=Ogt PE=1 SV=2	UDP-N-acetylglucosamine--peptide N-acetylglucosaminyltransferase 110 kDa subunit	Ogt	1	5	5	5	2	2	3	3	1	2	0	0	0	1	1	1	0	0	0	0	2	2	3	3	1	2	0	0	0	1	1	1	0	0	0	0	2	2	3	3	1	2
tr|D3Z383|D3Z383_MOUSE;sp|Q07646|MEST_MOUSE;tr|D3YZ83|D3YZ83_MOUSE	tr|D3Z383|D3Z383_MOUSE;sp|Q07646|MEST_MOUSE;tr|D3YZ83|D3YZ83_MOUSE	2;2;1	2;2;1	2;2;1	tr|D3Z383|D3Z383_MOUSE Mesoderm-specific transcript protein OS=Mus musculus OX=10090 GN=Mest PE=1 SV=2;sp|Q07646|MEST_MOUSE Mesoderm-specific transcript protein OS=Mus musculus OX=10090 GN=Mest PE=2 SV=1;tr|D3YZ83|D3YZ83_MOUSE Mesoderm-specific transcript	Mesoderm-specific transcript protein	Mest	3	2	2	2	0	0	0	0	0	0	1	1	0	0	0	1	1	0	0	0	0	0	0	0	0	0	1	1	0	0	0	1	1	0	0	0	0	0	0	0	0	0
sp|Q9D1I6|RM14_MOUSE	sp|Q9D1I6|RM14_MOUSE	3	3	3	sp|Q9D1I6|RM14_MOUSE 39S ribosomal protein L14, mitochondrial OS=Mus musculus OX=10090 GN=Mrpl14 PE=1 SV=1	39S ribosomal protein L14, mitochondrial	Mrpl14	1	3	3	3	2	2	1	2	1	2	2	1	1	2	1	2	2	1	2	1	2	2	1	2	1	2	2	1	1	2	1	2	2	1	2	1	2	2	1	2	1	2
tr|A0A2R8VI71|A0A2R8VI71_MOUSE;sp|Q61990|PCBP2_MOUSE;tr|A0A2R8VHG2|A0A2R8VHG2_MOUSE;tr|A0A2R8VI12|A0A2R8VI12_MOUSE;tr|B2M1R7|B2M1R7_MOUSE;tr|A0A2R8VI73|A0A2R8VI73_MOUSE;tr|A0A2R8W6L5|A0A2R8W6L5_MOUSE;tr|A0A2R8VKN0|A0A2R8VKN0_MOUSE;tr|A0A2R8VHN3|A0A2R8VHN3_MOUSE;tr|A0A2R8VHY9|A0A2R8VHY9_MOUSE;tr|A0A2R8VHP9|A0A2R8VHP9_MOUSE;tr|A0A2R8VHZ0|A0A2R8VHZ0_MOUSE;tr|Q3TT81|Q3TT81_MOUSE;tr|A0A2R8VHL8|A0A2R8V…	tr|A0A2R8VI71|A0A2R8VI71_MOUSE;sp|Q61990|PCBP2_MOUSE;tr|A0A2R8VHG2|A0A2R8VHG2_MOUSE;tr|A0A2R8VI12|A0A2R8VI12_MOUSE;tr|B2M1R7|B2M1R7_MOUSE;tr|A0A2R8VI73|A0A2R8VI73_MOUSE;tr|A0A2R8W6L5|A0A2R8W6L5_MOUSE;tr|A0A2R8VKN0|A0A2R8VKN0_MOUSE;tr|A0A2R8VHN3|A0A2R8VHN3_MOUSE;tr|A0A2R8VHY9|A0A2R8VHY9_MOUSE;tr|A0A2R8VHP9|A0A2R8VHP9_MOUSE;tr|A0A2R8VHZ0|A0A2R8VHZ0_MOUSE;tr|Q3TT81|Q3TT81_MOUSE;tr|A0A2R8VHL8|A0A2R8V…	5;5;5;5;5;5;5;5;4;4;4;4;4;4;4;4;4;3;2;2;2;2;1	3;3;3;3;3;3;3;3;2;2;2;2;2;2;2;2;2;2;1;1;1;1;1	3;3;3;3;3;3;3;3;2;2;2;2;2;2;2;2;2;2;1;1;1;1;1	tr|A0A2R8VI71|A0A2R8VI71_MOUSE Poly(rC)-binding protein 2 (Fragment) OS=Mus musculus OX=10090 GN=Pcbp2 PE=1 SV=1;sp|Q61990|PCBP2_MOUSE Poly(rC)-binding protein 2 OS=Mus musculus OX=10090 GN=Pcbp2 PE=1 SV=1;tr|A0A2R8VHG2|A0A2R8VHG2_MOUSE Poly(rC)-binding pr	Poly(rC)-binding protein 2 (Fragment)	Pcbp2	23	5	3	3	2	1	2	1	2	0	0	1	1	2	1	1	3	3	2	3	1	0	1	0	1	0	0	0	0	0	0	0	1	1	1	1	1	0	1	0	1	0
sp|Q9ERG0|LIMA1_MOUSE	sp|Q9ERG0|LIMA1_MOUSE	5	5	5	sp|Q9ERG0|LIMA1_MOUSE LIM domain and actin-binding protein 1 OS=Mus musculus OX=10090 GN=Lima1 PE=1 SV=3	LIM domain and actin-binding protein 1	Lima1	1	5	5	5	1	0	0	0	4	4	3	3	2	1	0	2	0	0	0	0	1	0	0	0	4	4	3	3	2	1	0	2	0	0	0	0	1	0	0	0	4	4
sp|Q3V3R1|C1TM_MOUSE	sp|Q3V3R1|C1TM_MOUSE	5	5	5	sp|Q3V3R1|C1TM_MOUSE Monofunctional C1-tetrahydrofolate synthase, mitochondrial OS=Mus musculus OX=10090 GN=Mthfd1l PE=1 SV=2	Monofunctional C1-tetrahydrofolate synthase, mitochondrial	Mthfd1l	1	5	5	5	0	0	0	2	1	1	1	2	2	2	0	1	2	2	0	2	0	0	0	2	1	1	1	2	2	2	0	1	2	2	0	2	0	0	0	2	1	1
tr|E9Q5B5|E9Q5B5_MOUSE;sp|O08528|HXK2_MOUSE;tr|E9Q9M6|E9Q9M6_MOUSE;sp|Q91W97|HKDC1_MOUSE;tr|G3UVV4|G3UVV4_MOUSE;sp|P17710|HXK1_MOUSE	tr|E9Q5B5|E9Q5B5_MOUSE;sp|O08528|HXK2_MOUSE	8;8;1;1;1;1	8;8;1;1;1;1	8;8;1;1;1;1	tr|E9Q5B5|E9Q5B5_MOUSE Hexokinase OS=Mus musculus OX=10090 GN=Hk2 PE=1 SV=1;sp|O08528|HXK2_MOUSE Hexokinase-2 OS=Mus musculus OX=10090 GN=Hk2 PE=1 SV=1	Hexokinase	Hk2	6	8	8	8	1	1	2	1	0	2	2	1	4	3	2	3	2	1	1	0	1	1	2	1	0	2	2	1	4	3	2	3	2	1	1	0	1	1	2	1	0	2
sp|Q8K3Y3|LN28A_MOUSE;tr|H3BLC6|H3BLC6_MOUSE;tr|H3BL11|H3BL11_MOUSE;tr|H3BK51|H3BK51_MOUSE	sp|Q8K3Y3|LN28A_MOUSE;tr|H3BLC6|H3BLC6_MOUSE	3;2;1;1	3;2;1;1	3;2;1;1	sp|Q8K3Y3|LN28A_MOUSE Protein lin-28 homolog A OS=Mus musculus OX=10090 GN=Lin28a PE=1 SV=1;tr|H3BLC6|H3BLC6_MOUSE Protein lin-28 homolog A (Fragment) OS=Mus musculus OX=10090 GN=Lin28a PE=1 SV=1	Protein lin-28 homolog A	Lin28a	4	3	3	3	0	1	1	0	2	1	2	3	2	1	1	1	2	1	1	2	0	1	1	0	2	1	2	3	2	1	1	1	2	1	1	2	0	1	1	0	2	1
tr|Q91Z50|Q91Z50_MOUSE;sp|P39749|FEN1_MOUSE	tr|Q91Z50|Q91Z50_MOUSE;sp|P39749|FEN1_MOUSE	5;4	5;4	5;4	tr|Q91Z50|Q91Z50_MOUSE Flap endonuclease 1 OS=Mus musculus OX=10090 GN=Fen1 PE=1 SV=1;sp|P39749|FEN1_MOUSE Flap endonuclease 1 OS=Mus musculus OX=10090 GN=Fen1 PE=1 SV=1	Flap endonuclease 1	Fen1	2	5	5	5	0	0	0	1	2	2	3	2	1	0	2	2	1	1	3	1	0	0	0	1	2	2	3	2	1	0	2	2	1	1	3	1	0	0	0	1	2	2
tr|D6RGA5|D6RGA5_MOUSE;sp|Q9D287|SPF27_MOUSE;tr|D6RHR7|D6RHR7_MOUSE	tr|D6RGA5|D6RGA5_MOUSE;sp|Q9D287|SPF27_MOUSE	3;3;1	3;3;1	3;3;1	tr|D6RGA5|D6RGA5_MOUSE Pre-mRNA-splicing factor SPF27 OS=Mus musculus OX=10090 GN=Bcas2 PE=1 SV=1;sp|Q9D287|SPF27_MOUSE Pre-mRNA-splicing factor SPF27 OS=Mus musculus OX=10090 GN=Bcas2 PE=1 SV=1	Pre-mRNA-splicing factor SPF27	Bcas2	3	3	3	3	1	0	1	0	0	1	0	0	1	0	0	0	2	2	0	1	1	0	1	0	0	1	0	0	1	0	0	0	2	2	0	1	1	0	1	0	0	1
sp|Q4VA53|PDS5B_MOUSE;tr|F8WHU5|F8WHU5_MOUSE	sp|Q4VA53|PDS5B_MOUSE;tr|F8WHU5|F8WHU5_MOUSE	8;8	8;8	8;8	sp|Q4VA53|PDS5B_MOUSE Sister chromatid cohesion protein PDS5 homolog B OS=Mus musculus OX=10090 GN=Pds5b PE=1 SV=1;tr|F8WHU5|F8WHU5_MOUSE Sister chromatid cohesion protein PDS5 homolog B OS=Mus musculus OX=10090 GN=Pds5b PE=1 SV=1	Sister chromatid cohesion protein PDS5 homolog B	Pds5b	2	8	8	8	2	2	0	0	2	1	3	4	4	0	0	2	4	4	3	2	2	2	0	0	2	1	3	4	4	0	0	2	4	4	3	2	2	2	0	0	2	1
tr|F7C386|F7C386_MOUSE;sp|Q8BSF4|PISD_MOUSE;tr|F6TVX7|F6TVX7_MOUSE;tr|E9PX91|E9PX91_MOUSE;tr|D3YY63|D3YY63_MOUSE;tr|D3Z0X7|D3Z0X7_MOUSE;tr|A0A0G2JEL6|A0A0G2JEL6_MOUSE	tr|F7C386|F7C386_MOUSE;sp|Q8BSF4|PISD_MOUSE;tr|F6TVX7|F6TVX7_MOUSE;tr|E9PX91|E9PX91_MOUSE;tr|D3YY63|D3YY63_MOUSE	5;5;5;4;3;1;1	5;5;5;4;3;1;1	5;5;5;4;3;1;1	tr|F7C386|F7C386_MOUSE Phosphatidylserine decarboxylase proenzyme, mitochondrial (Fragment) OS=Mus musculus OX=10090 GN=Pisd PE=4 SV=1;sp|Q8BSF4|PISD_MOUSE Phosphatidylserine decarboxylase proenzyme, mitochondrial OS=Mus musculus OX=10090 GN=Pisd PE=2 SV=1	Phosphatidylserine decarboxylase proenzyme, mitochondrial (Fragment)	Pisd	7	5	5	5	0	0	0	0	0	0	0	0	1	1	0	1	4	2	1	2	0	0	0	0	0	0	0	0	1	1	0	1	4	2	1	2	0	0	0	0	0	0
sp|Q9WTM5|RUVB2_MOUSE;tr|A0A1B0GRW3|A0A1B0GRW3_MOUSE;tr|A0A1B0GSR4|A0A1B0GSR4_MOUSE;tr|A0A1B0GT54|A0A1B0GT54_MOUSE;tr|A0A1B0GR89|A0A1B0GR89_MOUSE	sp|Q9WTM5|RUVB2_MOUSE;tr|A0A1B0GRW3|A0A1B0GRW3_MOUSE	7;4;3;2;1	7;4;3;2;1	7;4;3;2;1	sp|Q9WTM5|RUVB2_MOUSE RuvB-like 2 OS=Mus musculus OX=10090 GN=Ruvbl2 PE=1 SV=3;tr|A0A1B0GRW3|A0A1B0GRW3_MOUSE RuvB-like helicase (Fragment) OS=Mus musculus OX=10090 GN=Ruvbl2 PE=1 SV=1	RuvB-like 2	Ruvbl2	5	7	7	7	2	1	2	1	1	1	0	4	3	1	0	1	0	0	0	1	2	1	2	1	1	1	0	4	3	1	0	1	0	0	0	1	2	1	2	1	1	1
tr|A0A1B0GSR9|A0A1B0GSR9_MOUSE;sp|P06151|LDHA_MOUSE;tr|A0A1B0GSX0|A0A1B0GSX0_MOUSE;tr|A0A1B0GT41|A0A1B0GT41_MOUSE;tr|A0A1B0GQX5|A0A1B0GQX5_MOUSE;tr|D3YZQ9|D3YZQ9_MOUSE;tr|A0A1B0GRW9|A0A1B0GRW9_MOUSE;tr|A0A1B0GSL7|A0A1B0GSL7_MOUSE;tr|A0A1B0GS79|A0A1B0GS79_MOUSE	tr|A0A1B0GSR9|A0A1B0GSR9_MOUSE;sp|P06151|LDHA_MOUSE;tr|A0A1B0GSX0|A0A1B0GSX0_MOUSE;tr|A0A1B0GT41|A0A1B0GT41_MOUSE;tr|A0A1B0GQX5|A0A1B0GQX5_MOUSE;tr|D3YZQ9|D3YZQ9_MOUSE	4;4;4;2;2;2;1;1;1	4;4;4;2;2;2;1;1;1	4;4;4;2;2;2;1;1;1	tr|A0A1B0GSR9|A0A1B0GSR9_MOUSE L-lactate dehydrogenase OS=Mus musculus OX=10090 GN=Ldha PE=1 SV=1;sp|P06151|LDHA_MOUSE L-lactate dehydrogenase A chain OS=Mus musculus OX=10090 GN=Ldha PE=1 SV=3;tr|A0A1B0GSX0|A0A1B0GSX0_MOUSE L-lactate dehydrogenase OS=Mus	L-lactate dehydrogenase	Ldha	9	4	4	4	1	0	0	0	1	0	0	0	1	0	1	0	1	0	0	2	1	0	0	0	1	0	0	0	1	0	1	0	1	0	0	2	1	0	0	0	1	0
sp|Q9WUM5|SUCA_MOUSE	sp|Q9WUM5|SUCA_MOUSE	3	3	3	sp|Q9WUM5|SUCA_MOUSE Succinate--CoA ligase [ADP/GDP-forming] subunit alpha, mitochondrial OS=Mus musculus OX=10090 GN=Suclg1 PE=1 SV=4	Succinate--CoA ligase [ADP/GDP-forming] subunit alpha, mitochondrial	Suclg1	1	3	3	3	0	0	1	0	2	2	2	1	2	1	2	1	1	1	1	1	0	0	1	0	2	2	2	1	2	1	2	1	1	1	1	1	0	0	1	0	2	2
sp|P68040|RACK1_MOUSE	sp|P68040|RACK1_MOUSE	4	4	4	sp|P68040|RACK1_MOUSE Receptor of activated protein C kinase 1 OS=Mus musculus OX=10090 GN=Rack1 PE=1 SV=3	Receptor of activated protein C kinase 1	Rack1	1	4	4	4	1	0	1	1	4	0	1	1	1	0	0	1	0	0	0	0	1	0	1	1	4	0	1	1	1	0	0	1	0	0	0	0	1	0	1	1	4	0
tr|E9PZM7|E9PZM7_MOUSE;tr|A0A2I3BQU5|A0A2I3BQU5_MOUSE;tr|A0A2I3BRQ7|A0A2I3BRQ7_MOUSE	tr|E9PZM7|E9PZM7_MOUSE;tr|A0A2I3BQU5|A0A2I3BQU5_MOUSE	4;4;1	4;4;1	4;4;1	tr|E9PZM7|E9PZM7_MOUSE SR-related CTD-associated factor 11 OS=Mus musculus OX=10090 GN=Scaf11 PE=1 SV=1;tr|A0A2I3BQU5|A0A2I3BQU5_MOUSE SR-related CTD-associated factor 11 OS=Mus musculus OX=10090 GN=Scaf11 PE=1 SV=1	SR-related CTD-associated factor 11	Scaf11	3	4	4	4	2	2	2	1	0	0	1	0	0	0	0	1	2	2	1	0	2	2	2	1	0	0	1	0	0	0	0	1	2	2	1	0	2	2	2	1	0	0
tr|E9Q3W4|E9Q3W4_MOUSE;sp|Q9QXS1|PLEC_MOUSE;tr|A0A3B2W7J8|A0A3B2W7J8_MOUSE;tr|E9PW24|E9PW24_MOUSE;tr|A0A0R4J223|A0A0R4J223_MOUSE;tr|E9Q9J6|E9Q9J6_MOUSE;tr|A0A0R4J221|A0A0R4J221_MOUSE;tr|A0A0R4J218|A0A0R4J218_MOUSE	tr|E9Q3W4|E9Q3W4_MOUSE;sp|Q9QXS1|PLEC_MOUSE	11;11;4;1;1;1;1;1	11;11;4;1;1;1;1;1	11;11;4;1;1;1;1;1	tr|E9Q3W4|E9Q3W4_MOUSE Plectin OS=Mus musculus OX=10090 GN=Plec PE=1 SV=1;sp|Q9QXS1|PLEC_MOUSE Plectin OS=Mus musculus OX=10090 GN=Plec PE=1 SV=3	Plectin	Plec	8	11	11	11	0	0	0	0	4	2	2	3	3	1	0	3	0	4	0	2	0	0	0	0	4	2	2	3	3	1	0	3	0	4	0	2	0	0	0	0	4	2
sp|Q9Z1M8|RED_MOUSE;tr|A0A494BAW7|A0A494BAW7_MOUSE	sp|Q9Z1M8|RED_MOUSE	4;1	4;1	4;1	sp|Q9Z1M8|RED_MOUSE Protein Red OS=Mus musculus OX=10090 GN=Ik PE=1 SV=2	Protein Red	Ik	2	4	4	4	0	0	0	0	0	0	0	0	0	0	0	0	3	3	3	3	0	0	0	0	0	0	0	0	0	0	0	0	3	3	3	3	0	0	0	0	0	0
sp|O54833|CSK22_MOUSE;tr|A0A1D5RM55|A0A1D5RM55_MOUSE;tr|A0A1D5RM74|A0A1D5RM74_MOUSE;tr|A0A1D5RLE4|A0A1D5RLE4_MOUSE	sp|O54833|CSK22_MOUSE	3;1;1;1	3;1;1;1	3;1;1;1	sp|O54833|CSK22_MOUSE Casein kinase II subunit alpha OS=Mus musculus OX=10090 GN=Csnk2a2 PE=1 SV=1	Casein kinase II subunit alpha	Csnk2a2	4	3	3	3	2	0	1	1	1	1	0	0	1	0	1	0	1	2	0	0	2	0	1	1	1	1	0	0	1	0	1	0	1	2	0	0	2	0	1	1	1	1
sp|Q80WC1|UBN2_MOUSE;tr|F6TB64|F6TB64_MOUSE;tr|F6UTU1|F6UTU1_MOUSE	sp|Q80WC1|UBN2_MOUSE;tr|F6TB64|F6TB64_MOUSE;tr|F6UTU1|F6UTU1_MOUSE	6;6;4	6;6;4	6;6;4	sp|Q80WC1|UBN2_MOUSE Ubinuclein-2 OS=Mus musculus OX=10090 GN=Ubn2 PE=1 SV=2;tr|F6TB64|F6TB64_MOUSE Ubinuclein-2 (Fragment) OS=Mus musculus OX=10090 GN=Ubn2 PE=1 SV=1;tr|F6UTU1|F6UTU1_MOUSE Ubinuclein-2 (Fragment) OS=Mus musculus OX=10090 GN=Ubn2 PE=1 SV=1	Ubinuclein-2	Ubn2	3	6	6	6	0	1	1	1	1	4	3	3	2	4	2	2	0	0	0	0	0	1	1	1	1	4	3	3	2	4	2	2	0	0	0	0	0	1	1	1	1	4
sp|Q5SQF8|SP30L_MOUSE	sp|Q5SQF8|SP30L_MOUSE	2	2	2	sp|Q5SQF8|SP30L_MOUSE Histone deacetylase complex subunit SAP30L OS=Mus musculus OX=10090 GN=Sap30l PE=1 SV=1	Histone deacetylase complex subunit SAP30L	Sap30l	1	2	2	2	1	1	2	2	1	2	1	1	1	1	1	0	0	0	0	0	1	1	2	2	1	2	1	1	1	1	1	0	0	0	0	0	1	1	2	2	1	2
sp|P63087|PP1G_MOUSE;tr|A0A0G2JGC1|A0A0G2JGC1_MOUSE;tr|A0A0G2JFF1|A0A0G2JFF1_MOUSE;tr|A0A0J9YUG2|A0A0J9YUG2_MOUSE;tr|A0A0J9YUU8|A0A0J9YUU8_MOUSE	sp|P63087|PP1G_MOUSE;tr|A0A0G2JGC1|A0A0G2JGC1_MOUSE;tr|A0A0G2JFF1|A0A0G2JFF1_MOUSE	5;4;4;1;1	1;1;1;0;0	1;1;1;0;0	sp|P63087|PP1G_MOUSE Serine/threonine-protein phosphatase PP1-gamma catalytic subunit OS=Mus musculus OX=10090 GN=Ppp1cc PE=1 SV=1;tr|A0A0G2JGC1|A0A0G2JGC1_MOUSE Serine/threonine-protein phosphatase OS=Mus musculus OX=10090 GN=Ppp1cc PE=1 SV=1;tr|A0A0G2JFF	Serine/threonine-protein phosphatase PP1-gamma catalytic subunit	Ppp1cc	5	5	1	1	2	1	3	2	4	2	3	1	1	1	2	2	3	1	0	1	0	0	0	0	1	0	1	0	0	0	0	0	1	1	0	0	0	0	0	0	1	0
sp|Q61033|LAP2A_MOUSE	sp|Q61033|LAP2A_MOUSE	9	5	5	sp|Q61033|LAP2A_MOUSE Lamina-associated polypeptide 2, isoforms alpha/zeta OS=Mus musculus OX=10090 GN=Tmpo PE=1 SV=4	Lamina-associated polypeptide 2, isoforms alpha/zeta	Tmpo	1	9	5	5	4	3	4	4	4	3	2	3	4	3	4	5	4	4	2	0	1	1	2	1	2	0	0	0	2	0	1	2	1	2	0	0	1	1	2	1	2	0
sp|Q3UY34|CSTOS_MOUSE;tr|A0A0R4J099|A0A0R4J099_MOUSE;tr|H3BLG8|H3BLG8_MOUSE	sp|Q3UY34|CSTOS_MOUSE;tr|A0A0R4J099|A0A0R4J099_MOUSE	3;3;1	3;3;1	3;3;1	sp|Q3UY34|CSTOS_MOUSE Protein CUSTOS OS=Mus musculus OX=10090 GN=Custos PE=2 SV=1;tr|A0A0R4J099|A0A0R4J099_MOUSE Protein CUSTOS OS=Mus musculus OX=10090 GN=2210016L21Rik PE=1 SV=1	Protein CUSTOS	Custos	3	3	3	3	0	0	0	0	3	2	1	0	1	0	0	1	0	2	0	0	0	0	0	0	3	2	1	0	1	0	0	1	0	2	0	0	0	0	0	0	3	2
sp|Q8VDM4|PSMD2_MOUSE;tr|E9Q2S8|E9Q2S8_MOUSE;tr|A0A338P6M5|A0A338P6M5_MOUSE	sp|Q8VDM4|PSMD2_MOUSE;tr|E9Q2S8|E9Q2S8_MOUSE;tr|A0A338P6M5|A0A338P6M5_MOUSE	4;2;2	4;2;2	4;2;2	sp|Q8VDM4|PSMD2_MOUSE 26S proteasome non-ATPase regulatory subunit 2 OS=Mus musculus OX=10090 GN=Psmd2 PE=1 SV=1;tr|E9Q2S8|E9Q2S8_MOUSE 26S proteasome non-ATPase regulatory subunit 2 OS=Mus musculus OX=10090 GN=Psmd2 PE=1 SV=1;tr|A0A338P6M5|A0A338P6M5_MOUS	26S proteasome non-ATPase regulatory subunit 2	Psmd2	3	4	4	4	2	2	0	0	2	2	2	2	3	3	2	2	2	3	3	3	2	2	0	0	2	2	2	2	3	3	2	2	2	3	3	3	2	2	0	0	2	2
tr|A0A087WS46|A0A087WS46_MOUSE;sp|O70251|EF1B_MOUSE;tr|M0QWK5|M0QWK5_MOUSE;tr|M0QWH8|M0QWH8_MOUSE;tr|G3UX43|G3UX43_MOUSE;tr|G3UZ47|G3UZ47_MOUSE	tr|A0A087WS46|A0A087WS46_MOUSE;sp|O70251|EF1B_MOUSE	5;5;1;1;1;1	5;5;1;1;1;1	4;4;1;1;1;1	tr|A0A087WS46|A0A087WS46_MOUSE Eukaryotic translation elongation factor 1 beta 2 OS=Mus musculus OX=10090 GN=Eef1b2 PE=1 SV=1;sp|O70251|EF1B_MOUSE Elongation factor 1-beta OS=Mus musculus OX=10090 GN=Eef1b PE=1 SV=5	Eukaryotic translation elongation factor 1 beta 2	Eef1b2	6	5	5	4	1	2	1	1	1	0	1	1	3	3	2	1	1	0	0	0	1	2	1	1	1	0	1	1	3	3	2	1	1	0	0	0	1	2	1	1	1	0
tr|A0A1L1SRP4|A0A1L1SRP4_MOUSE;sp|E9Q5G3|KIF23_MOUSE	tr|A0A1L1SRP4|A0A1L1SRP4_MOUSE;sp|E9Q5G3|KIF23_MOUSE	5;5	5;5	5;5	tr|A0A1L1SRP4|A0A1L1SRP4_MOUSE Kinesin-like protein (Fragment) OS=Mus musculus OX=10090 GN=Kif23 PE=1 SV=1;sp|E9Q5G3|KIF23_MOUSE Kinesin-like protein KIF23 OS=Mus musculus OX=10090 GN=Kif23 PE=1 SV=1	Kinesin-like protein (Fragment)	Kif23	2	5	5	5	0	1	2	1	1	2	2	2	3	1	1	3	1	1	1	1	0	1	2	1	1	2	2	2	3	1	1	3	1	1	1	1	0	1	2	1	1	2
tr|A0A3B2WBM3|A0A3B2WBM3_MOUSE;sp|P62869|ELOB_MOUSE	tr|A0A3B2WBM3|A0A3B2WBM3_MOUSE;sp|P62869|ELOB_MOUSE	2;2	2;2	2;2	tr|A0A3B2WBM3|A0A3B2WBM3_MOUSE Elongin-B OS=Mus musculus OX=10090 GN=Elob PE=1 SV=1;sp|P62869|ELOB_MOUSE Elongin-B OS=Mus musculus OX=10090 GN=Elob PE=1 SV=1	Elongin-B	Elob	2	2	2	2	1	0	0	0	2	0	1	0	1	0	0	0	1	1	0	0	1	0	0	0	2	0	1	0	1	0	0	0	1	1	0	0	1	0	0	0	2	0
tr|A0A338P6K2|A0A338P6K2_MOUSE;tr|E9QPE7|E9QPE7_MOUSE;tr|A0A2R8VHF9|A0A2R8VHF9_MOUSE;sp|O08638|MYH11_MOUSE	tr|A0A338P6K2|A0A338P6K2_MOUSE;tr|E9QPE7|E9QPE7_MOUSE;tr|A0A2R8VHF9|A0A2R8VHF9_MOUSE;sp|O08638|MYH11_MOUSE	22;21;20;20	10;9;8;9	10;9;8;9	tr|A0A338P6K2|A0A338P6K2_MOUSE Myosin-11 OS=Mus musculus OX=10090 GN=Myh11 PE=1 SV=1;tr|E9QPE7|E9QPE7_MOUSE Myosin-11 OS=Mus musculus OX=10090 GN=Myh11 PE=1 SV=2;tr|A0A2R8VHF9|A0A2R8VHF9_MOUSE Myosin-11 OS=Mus musculus OX=10090 GN=Myh11 PE=1 SV=1;sp|O08638	Myosin-11	Myh11	4	22	10	10	5	5	3	5	12	13	9	10	11	9	5	10	3	3	2	1	0	0	0	0	4	6	2	4	5	3	1	2	0	0	0	0	0	0	0	0	4	6
sp|Q925I1|ATAD3_MOUSE;tr|H3BKI6|H3BKI6_MOUSE;tr|V9GWS5|V9GWS5_MOUSE;tr|H3BK90|H3BK90_MOUSE	sp|Q925I1|ATAD3_MOUSE;tr|H3BKI6|H3BKI6_MOUSE	3;2;1;1	3;2;1;1	3;2;1;1	sp|Q925I1|ATAD3_MOUSE ATPase family AAA domain-containing protein 3 OS=Mus musculus OX=10090 GN=Atad3 PE=1 SV=1;tr|H3BKI6|H3BKI6_MOUSE ATPase family, AAA domain-containing 3A OS=Mus musculus OX=10090 GN=Atad3a PE=1 SV=1	ATPase family AAA domain-containing protein 3	Atad3	4	3	3	3	0	1	1	1	0	1	3	0	0	0	0	1	1	1	0	1	0	1	1	1	0	1	3	0	0	0	0	1	1	1	0	1	0	1	1	1	0	1
tr|A2AS45|A2AS45_MOUSE;sp|Q68FH0|PKP4_MOUSE;tr|A2AS44|A2AS44_MOUSE;tr|A2AS47|A2AS47_MOUSE;tr|V9GXG7|V9GXG7_MOUSE	tr|A2AS45|A2AS45_MOUSE;sp|Q68FH0|PKP4_MOUSE;tr|A2AS44|A2AS44_MOUSE;tr|A2AS47|A2AS47_MOUSE	11;11;8;6;1	11;11;8;6;1	11;11;8;6;1	tr|A2AS45|A2AS45_MOUSE Plakophilin-4 OS=Mus musculus OX=10090 GN=Pkp4 PE=1 SV=1;sp|Q68FH0|PKP4_MOUSE Plakophilin-4 OS=Mus musculus OX=10090 GN=Pkp4 PE=1 SV=1;tr|A2AS44|A2AS44_MOUSE Plakophilin-4 (Fragment) OS=Mus musculus OX=10090 GN=Pkp4 PE=1 SV=1;tr|A2AS	Plakophilin-4	Pkp4	5	11	11	11	3	2	1	1	5	5	2	3	3	2	3	1	1	2	1	0	3	2	1	1	5	5	2	3	3	2	3	1	1	2	1	0	3	2	1	1	5	5
sp|Q8VDN2|AT1A1_MOUSE;tr|D3YYN7|D3YYN7_MOUSE;sp|Q6PIC6|AT1A3_MOUSE;sp|Q6PIE5|AT1A2_MOUSE;tr|A0A0G2JGX4|A0A0G2JGX4_MOUSE;tr|Q8VCE0|Q8VCE0_MOUSE;tr|Q91WH7|Q91WH7_MOUSE;sp|Q9WV27|AT1A4_MOUSE;sp|Q64436|ATP4A_MOUSE;tr|E9QNX7|E9QNX7_MOUSE;sp|Q9Z1W8|AT12A_MOUSE	sp|Q8VDN2|AT1A1_MOUSE;tr|D3YYN7|D3YYN7_MOUSE;sp|Q6PIC6|AT1A3_MOUSE;sp|Q6PIE5|AT1A2_MOUSE;tr|A0A0G2JGX4|A0A0G2JGX4_MOUSE;tr|Q8VCE0|Q8VCE0_MOUSE	6;4;4;4;4;4;1;1;1;1;1	6;4;4;4;4;4;1;1;1;1;1	6;4;4;4;4;4;1;1;1;1;1	sp|Q8VDN2|AT1A1_MOUSE Sodium/potassium-transporting ATPase subunit alpha-1 OS=Mus musculus OX=10090 GN=Atp1a1 PE=1 SV=1;tr|D3YYN7|D3YYN7_MOUSE Sodium/potassium-transporting ATPase subunit alpha OS=Mus musculus OX=10090 GN=Atp1a2 PE=1 SV=1;sp|Q6PIC6|AT1A3_M	Sodium/potassium-transporting ATPase subunit alpha-1	Atp1a1	11	6	6	6	2	1	2	3	2	2	3	1	1	1	1	1	1	1	1	2	2	1	2	3	2	2	3	1	1	1	1	1	1	1	1	2	2	1	2	3	2	2
sp|Q8VDP2|CX056_MOUSE;tr|Z4YLD0|Z4YLD0_MOUSE	sp|Q8VDP2|CX056_MOUSE	3;1	3;1	3;1	sp|Q8VDP2|CX056_MOUSE UPF0428 protein CXorf56 homolog OS=Mus musculus OX=10090 PE=1 SV=1	UPF0428 protein CXorf56 homolog OS=Mus musculus OX=10090 PE=1 SV=1		2	3	3	3	2	2	1	1	2	3	1	1	2	1	2	1	2	1	2	2	2	2	1	1	2	3	1	1	2	1	2	1	2	1	2	2	2	2	1	1	2	3
sp|P47738|ALDH2_MOUSE;tr|A0A0G2JEU1|A0A0G2JEU1_MOUSE;tr|A0A0G2JFQ0|A0A0G2JFQ0_MOUSE;tr|D3YYF3|D3YYF3_MOUSE;tr|A0A0G2JF60|A0A0G2JF60_MOUSE	sp|P47738|ALDH2_MOUSE;tr|A0A0G2JEU1|A0A0G2JEU1_MOUSE;tr|A0A0G2JFQ0|A0A0G2JFQ0_MOUSE	4;3;2;1;1	4;3;2;1;1	4;3;2;1;1	sp|P47738|ALDH2_MOUSE Aldehyde dehydrogenase, mitochondrial OS=Mus musculus OX=10090 GN=Aldh2 PE=1 SV=1;tr|A0A0G2JEU1|A0A0G2JEU1_MOUSE Aldehyde dehydrogenase, mitochondrial OS=Mus musculus OX=10090 GN=Aldh2 PE=1 SV=1;tr|A0A0G2JFQ0|A0A0G2JFQ0_MOUSE Aldehyde	Aldehyde dehydrogenase, mitochondrial	Aldh2	5	4	4	4	2	2	1	1	0	0	0	0	1	1	0	0	0	0	0	0	2	2	1	1	0	0	0	0	1	1	0	0	0	0	0	0	2	2	1	1	0	0
tr|Q5SQG5|Q5SQG5_MOUSE;sp|P67778|PHB_MOUSE	tr|Q5SQG5|Q5SQG5_MOUSE;sp|P67778|PHB_MOUSE	2;2	2;2	2;2	tr|Q5SQG5|Q5SQG5_MOUSE Prohibitin (Fragment) OS=Mus musculus OX=10090 GN=Phb PE=1 SV=1;sp|P67778|PHB_MOUSE Prohibitin OS=Mus musculus OX=10090 GN=Phb PE=1 SV=1	Prohibitin (Fragment)	Phb	2	2	2	2	0	0	0	1	1	0	0	0	1	1	0	1	1	2	0	0	0	0	0	1	1	0	0	0	1	1	0	1	1	2	0	0	0	0	0	1	1	0
sp|Q9JKK7|TMOD2_MOUSE;tr|A0A1L1SU70|A0A1L1SU70_MOUSE;tr|A0A1L1SRR7|A0A1L1SRR7_MOUSE	sp|Q9JKK7|TMOD2_MOUSE;tr|A0A1L1SU70|A0A1L1SU70_MOUSE;tr|A0A1L1SRR7|A0A1L1SRR7_MOUSE	4;4;2	4;4;2	4;4;2	sp|Q9JKK7|TMOD2_MOUSE Tropomodulin-2 OS=Mus musculus OX=10090 GN=Tmod2 PE=1 SV=2;tr|A0A1L1SU70|A0A1L1SU70_MOUSE Tropomodulin-2 OS=Mus musculus OX=10090 GN=Tmod2 PE=1 SV=1;tr|A0A1L1SRR7|A0A1L1SRR7_MOUSE Tropomodulin-2 (Fragment) OS=Mus musculus OX=10090 GN=	Tropomodulin-2	Tmod2	3	4	4	4	0	0	0	0	1	3	1	2	2	2	2	1	0	0	0	0	0	0	0	0	1	3	1	2	2	2	2	1	0	0	0	0	0	0	0	0	1	3
sp|Q8BLH7|HIRP3_MOUSE;tr|D3YWU7|D3YWU7_MOUSE	sp|Q8BLH7|HIRP3_MOUSE;tr|D3YWU7|D3YWU7_MOUSE	2;1	2;1	2;1	sp|Q8BLH7|HIRP3_MOUSE HIRA-interacting protein 3 OS=Mus musculus OX=10090 GN=Hirip3 PE=1 SV=1;tr|D3YWU7|D3YWU7_MOUSE HIRA-interacting protein 3 (Fragment) OS=Mus musculus OX=10090 GN=Hirip3 PE=1 SV=1	HIRA-interacting protein 3	Hirip3	2	2	2	2	2	1	1	1	1	1	2	0	1	1	1	0	1	2	2	2	2	1	1	1	1	1	2	0	1	1	1	0	1	2	2	2	2	1	1	1	1	1
sp|Q810A7|DDX42_MOUSE	sp|Q810A7|DDX42_MOUSE	6	6	6	sp|Q810A7|DDX42_MOUSE ATP-dependent RNA helicase DDX42 OS=Mus musculus OX=10090 GN=Ddx42 PE=1 SV=3	ATP-dependent RNA helicase DDX42	Ddx42	1	6	6	6	0	0	0	0	1	1	1	2	0	1	0	0	3	3	1	1	0	0	0	0	1	1	1	2	0	1	0	0	3	3	1	1	0	0	0	0	1	1
sp|P14685|PSMD3_MOUSE;tr|F7B7L8|F7B7L8_MOUSE	sp|P14685|PSMD3_MOUSE;tr|F7B7L8|F7B7L8_MOUSE	5;3	5;3	5;3	sp|P14685|PSMD3_MOUSE 26S proteasome non-ATPase regulatory subunit 3 OS=Mus musculus OX=10090 GN=Psmd3 PE=1 SV=3;tr|F7B7L8|F7B7L8_MOUSE 26S proteasome non-ATPase regulatory subunit 3 (Fragment) OS=Mus musculus OX=10090 GN=Psmd3 PE=1 SV=1	26S proteasome non-ATPase regulatory subunit 3	Psmd3	2	5	5	5	0	2	1	1	1	3	0	3	3	2	1	0	0	0	0	1	0	2	1	1	1	3	0	3	3	2	1	0	0	0	0	1	0	2	1	1	1	3
tr|Q68EM3|Q68EM3_MOUSE;tr|G3UY65|G3UY65_MOUSE;sp|P24860|CCNB1_MOUSE	tr|Q68EM3|Q68EM3_MOUSE;tr|G3UY65|G3UY65_MOUSE;sp|P24860|CCNB1_MOUSE	2;2;2	2;2;2	2;2;2	tr|Q68EM3|Q68EM3_MOUSE Ccnb1 protein OS=Mus musculus OX=10090 GN=Ccnb1 PE=1 SV=1;tr|G3UY65|G3UY65_MOUSE G2/mitotic-specific cyclin-B1 OS=Mus musculus OX=10090 GN=Ccnb1 PE=1 SV=1;sp|P24860|CCNB1_MOUSE G2/mitotic-specific cyclin-B1 OS=Mus musculus OX=10090 G	Ccnb1 protein	Ccnb1	3	2	2	2	0	0	1	1	1	1	0	2	2	2	1	1	1	1	1	1	0	0	1	1	1	1	0	2	2	2	1	1	1	1	1	1	0	0	1	1	1	1
sp|O70194|EIF3D_MOUSE;tr|A0A2R8VK20|A0A2R8VK20_MOUSE	sp|O70194|EIF3D_MOUSE	3;1	3;1	3;1	sp|O70194|EIF3D_MOUSE Eukaryotic translation initiation factor 3 subunit D OS=Mus musculus OX=10090 GN=Eif3d PE=1 SV=2	Eukaryotic translation initiation factor 3 subunit D	Eif3d	2	3	3	3	0	0	0	0	0	0	1	1	0	0	1	2	1	0	0	1	0	0	0	0	0	0	1	1	0	0	1	2	1	0	0	1	0	0	0	0	0	0
sp|Q80SY5|PR38B_MOUSE;tr|A0A0G2JGW4|A0A0G2JGW4_MOUSE;tr|A0A0G2JEW4|A0A0G2JEW4_MOUSE	sp|Q80SY5|PR38B_MOUSE;tr|A0A0G2JGW4|A0A0G2JGW4_MOUSE;tr|A0A0G2JEW4|A0A0G2JEW4_MOUSE	3;2;2	3;2;2	3;2;2	sp|Q80SY5|PR38B_MOUSE Pre-mRNA-splicing factor 38B OS=Mus musculus OX=10090 GN=Prpf38b PE=1 SV=1;tr|A0A0G2JGW4|A0A0G2JGW4_MOUSE Pre-mRNA-splicing factor 38B OS=Mus musculus OX=10090 GN=Prpf38b PE=1 SV=1;tr|A0A0G2JEW4|A0A0G2JEW4_MOUSE Pre-mRNA-splicing fact	Pre-mRNA-splicing factor 38B	Prpf38b	3	3	3	3	0	0	0	0	1	0	0	0	0	0	1	1	2	0	1	1	0	0	0	0	1	0	0	0	0	0	1	1	2	0	1	1	0	0	0	0	1	0
sp|P63330|PP2AA_MOUSE;sp|P62715|PP2AB_MOUSE	sp|P63330|PP2AA_MOUSE;sp|P62715|PP2AB_MOUSE	4;4	4;4	4;4	sp|P63330|PP2AA_MOUSE Serine/threonine-protein phosphatase 2A catalytic subunit alpha isoform OS=Mus musculus OX=10090 GN=Ppp2ca PE=1 SV=1;sp|P62715|PP2AB_MOUSE Serine/threonine-protein phosphatase 2A catalytic subunit beta isoform OS=Mus musculus OX=10090	Serine/threonine-protein phosphatase 2A catalytic subunit alpha isoform	Ppp2ca	2	4	4	4	1	0	2	1	0	1	0	1	2	1	1	1	0	0	0	0	1	0	2	1	0	1	0	1	2	1	1	1	0	0	0	0	1	0	2	1	0	1
sp|P43247|MSH2_MOUSE;tr|G3UXD8|G3UXD8_MOUSE	sp|P43247|MSH2_MOUSE	7;3	7;3	7;3	sp|P43247|MSH2_MOUSE DNA mismatch repair protein Msh2 OS=Mus musculus OX=10090 GN=Msh2 PE=1 SV=1	DNA mismatch repair protein Msh2	Msh2	2	7	7	7	0	4	3	3	1	1	0	2	0	2	3	0	0	0	0	0	0	4	3	3	1	1	0	2	0	2	3	0	0	0	0	0	0	4	3	3	1	1
sp|Q8BMJ2|SYLC_MOUSE	sp|Q8BMJ2|SYLC_MOUSE	2	2	2	sp|Q8BMJ2|SYLC_MOUSE Leucine--tRNA ligase, cytoplasmic OS=Mus musculus OX=10090 GN=Lars1 PE=1 SV=2	Leucine--tRNA ligase, cytoplasmic	Lars1	1	2	2	2	2	1	1	1	0	2	2	2	1	1	1	1	2	1	2	1	2	1	1	1	0	2	2	2	1	1	1	1	2	1	2	1	2	1	1	1	0	2
sp|E9Q557|DESP_MOUSE;tr|E9PZW0|E9PZW0_MOUSE	sp|E9Q557|DESP_MOUSE;tr|E9PZW0|E9PZW0_MOUSE	6;3	6;3	6;3	sp|E9Q557|DESP_MOUSE Desmoplakin OS=Mus musculus OX=10090 GN=Dsp PE=1 SV=1;tr|E9PZW0|E9PZW0_MOUSE Desmoplakin OS=Mus musculus OX=10090 GN=Dsp PE=1 SV=1	Desmoplakin	Dsp	2	6	6	6	1	2	2	0	2	1	1	2	2	0	1	1	0	1	0	2	1	2	2	0	2	1	1	2	2	0	1	1	0	1	0	2	1	2	2	0	2	1
sp|Q9DBH0|WWP2_MOUSE;tr|A0A1D5RM92|A0A1D5RM92_MOUSE;tr|Q3TXI7|Q3TXI7_MOUSE	sp|Q9DBH0|WWP2_MOUSE;tr|A0A1D5RM92|A0A1D5RM92_MOUSE	5;5;2	4;4;1	4;4;1	sp|Q9DBH0|WWP2_MOUSE NEDD4-like E3 ubiquitin-protein ligase WWP2 OS=Mus musculus OX=10090 GN=Wwp2 PE=1 SV=1;tr|A0A1D5RM92|A0A1D5RM92_MOUSE E3 ubiquitin-protein ligase OS=Mus musculus OX=10090 GN=Wwp2 PE=1 SV=1	NEDD4-like E3 ubiquitin-protein ligase WWP2	Wwp2	3	5	4	4	0	0	0	2	1	1	2	1	1	0	1	1	0	2	2	2	0	0	0	2	1	1	2	1	1	0	1	1	0	2	2	1	0	0	0	2	1	1
tr|A2AQA7|A2AQA7_MOUSE;sp|Q8CFQ3|AQR_MOUSE	tr|A2AQA7|A2AQA7_MOUSE;sp|Q8CFQ3|AQR_MOUSE	6;6	6;6	6;6	tr|A2AQA7|A2AQA7_MOUSE RNA helicase aquarius OS=Mus musculus OX=10090 GN=Aqr PE=1 SV=1;sp|Q8CFQ3|AQR_MOUSE RNA helicase aquarius OS=Mus musculus OX=10090 GN=Aqr PE=1 SV=2	RNA helicase aquarius	Aqr	2	6	6	6	0	0	1	1	0	0	0	1	2	2	2	0	1	2	1	2	0	0	1	1	0	0	0	1	2	2	2	0	1	2	1	2	0	0	1	1	0	0
tr|A0A0G2JGX3|A0A0G2JGX3_MOUSE;sp|Q9CQQ7|AT5F1_MOUSE	tr|A0A0G2JGX3|A0A0G2JGX3_MOUSE;sp|Q9CQQ7|AT5F1_MOUSE	2;2	2;2	2;2	tr|A0A0G2JGX3|A0A0G2JGX3_MOUSE ATP synthase F(0) complex subunit B1, mitochondrial (Fragment) OS=Mus musculus OX=10090 GN=Atp5pb PE=1 SV=1;sp|Q9CQQ7|AT5F1_MOUSE ATP synthase F(0) complex subunit B1, mitochondrial OS=Mus musculus OX=10090 GN=Atp5pb PE=1 SV=	ATP synthase F(0) complex subunit B1, mitochondrial (Fragment)	Atp5pb	2	2	2	2	1	0	0	0	1	2	1	1	1	0	0	1	0	0	1	1	1	0	0	0	1	2	1	1	1	0	0	1	0	0	1	1	1	0	0	0	1	2
tr|A2A6Q8|A2A6Q8_MOUSE;tr|Q9CZ19|Q9CZ19_MOUSE;sp|P09541|MYL4_MOUSE;tr|D6RFU4|D6RFU4_MOUSE	tr|A2A6Q8|A2A6Q8_MOUSE;tr|Q9CZ19|Q9CZ19_MOUSE;sp|P09541|MYL4_MOUSE;tr|D6RFU4|D6RFU4_MOUSE	3;3;3;2	3;3;3;2	3;3;3;2	tr|A2A6Q8|A2A6Q8_MOUSE Myosin light chain 4 (Fragment) OS=Mus musculus OX=10090 GN=Myl4 PE=1 SV=8;tr|Q9CZ19|Q9CZ19_MOUSE Myosin light chain 4 OS=Mus musculus OX=10090 GN=Myl4 PE=1 SV=1;sp|P09541|MYL4_MOUSE Myosin light chain 4 OS=Mus musculus OX=10090 GN=M	Myosin light chain 4 (Fragment)	Myl4	4	3	3	3	0	0	0	0	0	3	1	0	0	0	0	0	0	0	0	0	0	0	0	0	0	3	1	0	0	0	0	0	0	0	0	0	0	0	0	0	0	3
sp|Q9D735|TRIR_MOUSE	sp|Q9D735|TRIR_MOUSE	2	2	2	sp|Q9D735|TRIR_MOUSE Telomerase RNA component interacting RNase OS=Mus musculus OX=10090 GN=Trir PE=1 SV=1	Telomerase RNA component interacting RNase	Trir	1	2	2	2	0	1	0	0	1	1	1	1	2	1	1	0	1	1	1	1	0	1	0	0	1	1	1	1	2	1	1	0	1	1	1	1	0	1	0	0	1	1
sp|Q8BL66|EEA1_MOUSE	sp|Q8BL66|EEA1_MOUSE	2	2	2	sp|Q8BL66|EEA1_MOUSE Early endosome antigen 1 OS=Mus musculus OX=10090 GN=Eea1 PE=1 SV=2	Early endosome antigen 1	Eea1	1	2	2	2	1	0	0	0	0	0	0	1	0	0	1	0	0	0	0	0	1	0	0	0	0	0	0	1	0	0	1	0	0	0	0	0	1	0	0	0	0	0
sp|P47753|CAZA1_MOUSE;tr|Q5RKN9|Q5RKN9_MOUSE;tr|A0A0G2JE27|A0A0G2JE27_MOUSE	sp|P47753|CAZA1_MOUSE;tr|Q5RKN9|Q5RKN9_MOUSE	5;5;2	3;3;1	3;3;1	sp|P47753|CAZA1_MOUSE F-actin-capping protein subunit alpha-1 OS=Mus musculus OX=10090 GN=Capza1 PE=1 SV=4;tr|Q5RKN9|Q5RKN9_MOUSE F-actin-capping protein subunit alpha OS=Mus musculus OX=10090 GN=Capza1 PE=1 SV=1	F-actin-capping protein subunit alpha-1	Capza1	3	5	3	3	3	0	0	2	1	1	1	0	0	1	1	0	1	1	1	2	2	0	0	2	0	0	0	0	0	1	0	0	1	0	1	2	2	0	0	2	0	0
sp|B1AZI6|THOC2_MOUSE;tr|E9Q5E2|E9Q5E2_MOUSE	sp|B1AZI6|THOC2_MOUSE;tr|E9Q5E2|E9Q5E2_MOUSE	4;2	4;2	4;2	sp|B1AZI6|THOC2_MOUSE THO complex subunit 2 OS=Mus musculus OX=10090 GN=Thoc2 PE=1 SV=1;tr|E9Q5E2|E9Q5E2_MOUSE THO complex subunit 2 OS=Mus musculus OX=10090 GN=Thoc2l PE=1 SV=1	THO complex subunit 2	Thoc2	2	4	4	4	1	1	1	0	2	1	1	2	3	3	0	1	1	2	2	1	1	1	1	0	2	1	1	2	3	3	0	1	1	2	2	1	1	1	1	0	2	1
sp|Q9JMG1|EDF1_MOUSE	sp|Q9JMG1|EDF1_MOUSE	1	1	1	sp|Q9JMG1|EDF1_MOUSE Endothelial differentiation-related factor 1 OS=Mus musculus OX=10090 GN=Edf1 PE=1 SV=1	Endothelial differentiation-related factor 1	Edf1	1	1	1	1	1	1	0	0	0	1	1	1	1	0	0	1	0	1	1	0	1	1	0	0	0	1	1	1	1	0	0	1	0	1	1	0	1	1	0	0	0	1
tr|A0A494BAX5|A0A494BAX5_MOUSE;tr|A0A498WGK2|A0A498WGK2_MOUSE;sp|Q8BP47|SYNC_MOUSE;tr|A0A494BB89|A0A494BB89_MOUSE	tr|A0A494BAX5|A0A494BAX5_MOUSE;tr|A0A498WGK2|A0A498WGK2_MOUSE;sp|Q8BP47|SYNC_MOUSE;tr|A0A494BB89|A0A494BB89_MOUSE	4;4;4;2	4;4;4;2	4;4;4;2	tr|A0A494BAX5|A0A494BAX5_MOUSE Asparagine--tRNA ligase (Fragment) OS=Mus musculus OX=10090 GN=Nars PE=1 SV=1;tr|A0A498WGK2|A0A498WGK2_MOUSE Asparagine--tRNA ligase OS=Mus musculus OX=10090 GN=Nars PE=1 SV=1;sp|Q8BP47|SYNC_MOUSE Asparagine--tRNA ligase, cyt	Asparagine--tRNA ligase (Fragment)	Nars	4	4	4	4	0	1	2	1	2	1	0	1	1	0	0	2	1	2	1	0	0	1	2	1	2	1	0	1	1	0	0	2	1	2	1	0	0	1	2	1	2	1
sp|Q0VEE6|ZN800_MOUSE;tr|D3YV79|D3YV79_MOUSE;tr|D3YZL3|D3YZL3_MOUSE	sp|Q0VEE6|ZN800_MOUSE;tr|D3YV79|D3YV79_MOUSE	3;2;1	3;2;1	3;2;1	sp|Q0VEE6|ZN800_MOUSE Zinc finger protein 800 OS=Mus musculus OX=10090 GN=Znf800 PE=1 SV=1;tr|D3YV79|D3YV79_MOUSE Zinc finger protein 800 (Fragment) OS=Mus musculus OX=10090 GN=Zfp800 PE=1 SV=1	Zinc finger protein 800	Znf800	3	3	3	3	2	3	2	3	0	0	0	0	0	0	1	1	0	0	0	0	2	3	2	3	0	0	0	0	0	0	1	1	0	0	0	0	2	3	2	3	0	0
sp|Q9DCJ5|NDUA8_MOUSE	sp|Q9DCJ5|NDUA8_MOUSE	2	2	2	sp|Q9DCJ5|NDUA8_MOUSE NADH dehydrogenase [ubiquinone] 1 alpha subcomplex subunit 8 OS=Mus musculus OX=10090 GN=Ndufa8 PE=1 SV=3	NADH dehydrogenase [ubiquinone] 1 alpha subcomplex subunit 8	Ndufa8	1	2	2	2	0	2	0	0	1	0	1	0	0	0	0	0	0	0	0	0	0	2	0	0	1	0	1	0	0	0	0	0	0	0	0	0	0	2	0	0	1	0
sp|Q8VI63|MOB2_MOUSE;tr|A0A1B0GR18|A0A1B0GR18_MOUSE	sp|Q8VI63|MOB2_MOUSE;tr|A0A1B0GR18|A0A1B0GR18_MOUSE	1;1	1;1	1;1	sp|Q8VI63|MOB2_MOUSE MOB kinase activator 2 OS=Mus musculus OX=10090 GN=Mob2 PE=1 SV=1;tr|A0A1B0GR18|A0A1B0GR18_MOUSE MOB kinase activator 2 OS=Mus musculus OX=10090 GN=Mob2 PE=1 SV=1	MOB kinase activator 2	Mob2	2	1	1	1	1	0	0	0	1	1	0	1	1	0	1	0	0	0	1	1	1	0	0	0	1	1	0	1	1	0	1	0	0	0	1	1	1	0	0	0	1	1
sp|O70318|E41L2_MOUSE;tr|Q80UE5|Q80UE5_MOUSE;tr|A0A1W2P6I5|A0A1W2P6I5_MOUSE;tr|Q80UE4|Q80UE4_MOUSE;tr|Q8C928|Q8C928_MOUSE;tr|A0A1W2P7I4|A0A1W2P7I4_MOUSE;tr|A0A1W2P896|A0A1W2P896_MOUSE;tr|A0A1W2P7H7|A0A1W2P7H7_MOUSE;tr|A0A1W2P7I2|A0A1W2P7I2_MOUSE;tr|F7BUB8|F7BUB8_MOUSE	sp|O70318|E41L2_MOUSE;tr|Q80UE5|Q80UE5_MOUSE;tr|A0A1W2P6I5|A0A1W2P6I5_MOUSE;tr|Q80UE4|Q80UE4_MOUSE;tr|Q8C928|Q8C928_MOUSE	8;7;5;5;5;3;2;2;2;1	8;7;5;5;5;3;2;2;2;1	7;7;5;5;5;3;2;2;1;0	sp|O70318|E41L2_MOUSE Band 4.1-like protein 2 OS=Mus musculus OX=10090 GN=Epb41l2 PE=1 SV=2;tr|Q80UE5|Q80UE5_MOUSE Band 4.1-like protein 2 OS=Mus musculus OX=10090 GN=Epb41l2 PE=1 SV=1;tr|A0A1W2P6I5|A0A1W2P6I5_MOUSE Band 4.1-like protein 2 (Fragment) OS=Mu	Band 4.1-like protein 2	Epb41l2	10	8	8	7	0	1	0	1	4	5	4	6	3	1	3	4	0	0	0	1	0	1	0	1	4	5	4	6	3	1	3	4	0	0	0	1	0	1	0	1	4	5
tr|A0A0U1RPK1|A0A0U1RPK1_MOUSE	tr|A0A0U1RPK1|A0A0U1RPK1_MOUSE	27	2	2	tr|A0A0U1RPK1|A0A0U1RPK1_MOUSE BRCA2-interacting transcriptional repressor EMSY OS=Mus musculus OX=10090 GN=Emsy PE=1 SV=1	BRCA2-interacting transcriptional repressor EMSY	Emsy	1	27	2	2	14	11	14	12	14	14	16	15	11	14	10	12	0	0	0	0	2	1	1	1	2	2	2	2	2	2	0	2	0	0	0	0	2	1	1	1	2	2
tr|F6TFN2|F6TFN2_MOUSE;tr|F6VG99|F6VG99_MOUSE;tr|E9PYF4|E9PYF4_MOUSE;tr|E9PYI7|E9PYI7_MOUSE;tr|A0A5F8MPW2|A0A5F8MPW2_MOUSE	tr|F6TFN2|F6TFN2_MOUSE;tr|F6VG99|F6VG99_MOUSE;tr|E9PYF4|E9PYF4_MOUSE;tr|E9PYI7|E9PYI7_MOUSE	10;9;9;7;1	10;9;9;7;1	10;9;9;7;1	tr|F6TFN2|F6TFN2_MOUSE LIM domain only 7 (Fragment) OS=Mus musculus OX=10090 GN=Lmo7 PE=1 SV=1;tr|F6VG99|F6VG99_MOUSE LIM domain only 7 (Fragment) OS=Mus musculus OX=10090 GN=Lmo7 PE=1 SV=1;tr|E9PYF4|E9PYF4_MOUSE LIM domain only 7 OS=Mus musculus OX=10090	LIM domain only 7 (Fragment)	Lmo7	5	10	10	10	0	0	0	0	3	6	3	3	4	1	4	3	0	0	0	0	0	0	0	0	3	6	3	3	4	1	4	3	0	0	0	0	0	0	0	0	3	6
sp|P60122|RUVB1_MOUSE;tr|D3YW60|D3YW60_MOUSE	sp|P60122|RUVB1_MOUSE;tr|D3YW60|D3YW60_MOUSE	4;3	4;3	4;3	sp|P60122|RUVB1_MOUSE RuvB-like 1 OS=Mus musculus OX=10090 GN=Ruvbl1 PE=1 SV=1;tr|D3YW60|D3YW60_MOUSE RuvB-like helicase (Fragment) OS=Mus musculus OX=10090 GN=Ruvbl1 PE=1 SV=1	RuvB-like 1	Ruvbl1	2	4	4	4	1	2	1	1	0	0	1	1	1	1	1	0	0	1	0	2	1	2	1	1	0	0	1	1	1	1	1	0	0	1	0	2	1	2	1	1	0	0
sp|O54946|DNJB6_MOUSE;tr|F6YRQ2|F6YRQ2_MOUSE;tr|A0A0G2JER9|A0A0G2JER9_MOUSE;tr|G3X8S5|G3X8S5_MOUSE	sp|O54946|DNJB6_MOUSE;tr|F6YRQ2|F6YRQ2_MOUSE	3;2;1;1	3;2;1;1	3;2;1;1	sp|O54946|DNJB6_MOUSE DnaJ homolog subfamily B member 6 OS=Mus musculus OX=10090 GN=Dnajb6 PE=1 SV=4;tr|F6YRQ2|F6YRQ2_MOUSE DnaJ homolog subfamily B member 6 (Fragment) OS=Mus musculus OX=10090 GN=Dnajb6 PE=1 SV=1	DnaJ homolog subfamily B member 6	Dnajb6	4	3	3	3	2	1	2	1	1	2	0	1	0	0	0	1	1	0	1	0	2	1	2	1	1	2	0	1	0	0	0	1	1	0	1	0	2	1	2	1	1	2
tr|D3Z124|D3Z124_MOUSE;tr|D3Z6R9|D3Z6R9_MOUSE;sp|P28352|APEX1_MOUSE;tr|F6QA74|F6QA74_MOUSE	tr|D3Z124|D3Z124_MOUSE;tr|D3Z6R9|D3Z6R9_MOUSE;sp|P28352|APEX1_MOUSE;tr|F6QA74|F6QA74_MOUSE	4;4;4;3	4;4;4;3	4;4;4;3	tr|D3Z124|D3Z124_MOUSE DNA-(apurinic or apyrimidinic site) endonuclease (Fragment) OS=Mus musculus OX=10090 GN=Apex1 PE=1 SV=1;tr|D3Z6R9|D3Z6R9_MOUSE DNA-(apurinic or apyrimidinic site) endonuclease (Fragment) OS=Mus musculus OX=10090 GN=Apex1 PE=1 SV=2;sp	DNA-(apurinic or apyrimidinic site) endonuclease (Fragment)	Apex1	4	4	4	4	1	1	1	2	0	1	1	1	0	1	0	0	2	2	1	1	1	1	1	2	0	1	1	1	0	1	0	0	2	2	1	1	1	1	1	2	0	1
tr|A0A0R4J0J6|A0A0R4J0J6_MOUSE;sp|Q8BKT7|THOC5_MOUSE;tr|Q5SVF9|Q5SVF9_MOUSE;tr|Q5SVF8|Q5SVF8_MOUSE	tr|A0A0R4J0J6|A0A0R4J0J6_MOUSE;sp|Q8BKT7|THOC5_MOUSE;tr|Q5SVF9|Q5SVF9_MOUSE	5;5;4;2	5;5;4;2	5;5;4;2	tr|A0A0R4J0J6|A0A0R4J0J6_MOUSE THO complex subunit 5 homolog OS=Mus musculus OX=10090 GN=Thoc5 PE=1 SV=1;sp|Q8BKT7|THOC5_MOUSE THO complex subunit 5 homolog OS=Mus musculus OX=10090 GN=Thoc5 PE=1 SV=2;tr|Q5SVF9|Q5SVF9_MOUSE THO complex subunit 5 homolog OS	THO complex subunit 5 homolog	Thoc5	4	5	5	5	0	1	0	0	0	0	0	1	2	2	0	1	0	2	2	2	0	1	0	0	0	0	0	1	2	2	0	1	0	2	2	2	0	1	0	0	0	0
tr|A2BGI9|A2BGI9_MOUSE;sp|Q9D868|PPIH_MOUSE;tr|A2BGI8|A2BGI8_MOUSE	tr|A2BGI9|A2BGI9_MOUSE;sp|Q9D868|PPIH_MOUSE;tr|A2BGI8|A2BGI8_MOUSE	3;3;2	3;3;2	3;3;2	tr|A2BGI9|A2BGI9_MOUSE Peptidyl-prolyl cis-trans isomerase OS=Mus musculus OX=10090 GN=Ppih PE=1 SV=1;sp|Q9D868|PPIH_MOUSE Peptidyl-prolyl cis-trans isomerase H OS=Mus musculus OX=10090 GN=Ppih PE=1 SV=1;tr|A2BGI8|A2BGI8_MOUSE Peptidyl-prolyl cis-trans iso	Peptidyl-prolyl cis-trans isomerase	Ppih	3	3	3	3	0	0	0	0	1	0	0	0	0	0	0	0	0	2	1	1	0	0	0	0	1	0	0	0	0	0	0	0	0	2	1	1	0	0	0	0	1	0
sp|Q61666|HIRA_MOUSE;tr|A0A338P737|A0A338P737_MOUSE;tr|D6RE52|D6RE52_MOUSE;tr|A0A338P6E9|A0A338P6E9_MOUSE	sp|Q61666|HIRA_MOUSE	6;1;1;1	6;1;1;1	6;1;1;1	sp|Q61666|HIRA_MOUSE Protein HIRA OS=Mus musculus OX=10090 GN=Hira PE=1 SV=3	Protein HIRA	Hira	4	6	6	6	0	0	0	0	1	3	2	3	1	0	0	1	0	0	0	0	0	0	0	0	1	3	2	3	1	0	0	1	0	0	0	0	0	0	0	0	1	3
sp|P97742|CPT1A_MOUSE;tr|A0A494BAD3|A0A494BAD3_MOUSE	sp|P97742|CPT1A_MOUSE;tr|A0A494BAD3|A0A494BAD3_MOUSE	3;2	3;2	3;2	sp|P97742|CPT1A_MOUSE Carnitine O-palmitoyltransferase 1, liver isoform OS=Mus musculus OX=10090 GN=Cpt1a PE=1 SV=4;tr|A0A494BAD3|A0A494BAD3_MOUSE Carnitine O-palmitoyltransferase (Fragment) OS=Mus musculus OX=10090 GN=Cpt1a PE=1 SV=1	Carnitine O-palmitoyltransferase 1, liver isoform	Cpt1a	2	3	3	3	2	2	0	1	1	0	0	0	1	0	1	0	1	0	1	1	2	2	0	1	1	0	0	0	1	0	1	0	1	0	1	1	2	2	0	1	1	0
sp|Q9R210|TFEB_MOUSE;tr|Q3UKG7|Q3UKG7_MOUSE;tr|D3YZM7|D3YZM7_MOUSE;tr|D3Z6Q7|D3Z6Q7_MOUSE;tr|F6W7D6|F6W7D6_MOUSE	sp|Q9R210|TFEB_MOUSE;tr|Q3UKG7|Q3UKG7_MOUSE;tr|D3YZM7|D3YZM7_MOUSE;tr|D3Z6Q7|D3Z6Q7_MOUSE;tr|F6W7D6|F6W7D6_MOUSE	2;2;1;1;1	2;2;1;1;1	2;2;1;1;1	sp|Q9R210|TFEB_MOUSE Transcription factor EB OS=Mus musculus OX=10090 GN=Tfeb PE=1 SV=2;tr|Q3UKG7|Q3UKG7_MOUSE Transcription factor EB OS=Mus musculus OX=10090 GN=Tfeb PE=1 SV=1;tr|D3YZM7|D3YZM7_MOUSE Transcription factor EB (Fragment) OS=Mus musculus OX=1	Transcription factor EB	Tfeb	5	2	2	2	0	2	1	1	0	0	0	0	0	0	0	0	0	0	0	0	0	2	1	1	0	0	0	0	0	0	0	0	0	0	0	0	0	2	1	1	0	0
tr|A0A0R4J2B5|A0A0R4J2B5_MOUSE;tr|A0A087WRI8|A0A087WRI8_MOUSE;tr|G5E8E3|G5E8E3_MOUSE;sp|Q8R3Y5|CS047_MOUSE;tr|A0A087WPA4|A0A087WPA4_MOUSE;tr|A0A087WSU8|A0A087WSU8_MOUSE	tr|A0A0R4J2B5|A0A0R4J2B5_MOUSE;tr|A0A087WRI8|A0A087WRI8_MOUSE;tr|G5E8E3|G5E8E3_MOUSE;sp|Q8R3Y5|CS047_MOUSE;tr|A0A087WPA4|A0A087WPA4_MOUSE	3;3;3;3;2;1	3;3;3;3;2;1	3;3;3;3;2;1	tr|A0A0R4J2B5|A0A0R4J2B5_MOUSE RIKEN cDNA 2310022A10 gene OS=Mus musculus OX=10090 GN=2310022A10Rik PE=1 SV=1;tr|A0A087WRI8|A0A087WRI8_MOUSE RIKEN cDNA 2310022A10 gene OS=Mus musculus OX=10090 GN=2310022A10Rik PE=1 SV=1;tr|G5E8E3|G5E8E3_MOUSE RIKEN cDNA 23	RIKEN cDNA 2310022A10 gene	2310022A10Rik	6	3	3	3	1	2	1	1	1	0	1	1	1	0	1	0	1	2	1	0	1	2	1	1	1	0	1	1	1	0	1	0	1	2	1	0	1	2	1	1	1	0
sp|Q8QZY1|EIF3L_MOUSE;tr|A0A2R8VH97|A0A2R8VH97_MOUSE	sp|Q8QZY1|EIF3L_MOUSE	4;1	4;1	4;1	sp|Q8QZY1|EIF3L_MOUSE Eukaryotic translation initiation factor 3 subunit L OS=Mus musculus OX=10090 GN=Eif3l PE=1 SV=1	Eukaryotic translation initiation factor 3 subunit L	Eif3l	2	4	4	4	2	0	0	1	1	0	2	2	0	1	1	1	1	1	1	0	2	0	0	1	1	0	2	2	0	1	1	1	1	1	1	0	2	0	0	1	1	0
sp|O54962|BAF_MOUSE	sp|O54962|BAF_MOUSE	1	1	1	sp|O54962|BAF_MOUSE Barrier-to-autointegration factor OS=Mus musculus OX=10090 GN=Banf1 PE=1 SV=1	Barrier-to-autointegration factor	Banf1	1	1	1	1	0	1	0	0	0	0	0	0	0	0	0	0	0	0	0	0	0	1	0	0	0	0	0	0	0	0	0	0	0	0	0	0	0	1	0	0	0	0
sp|Q62203|SF3A2_MOUSE;tr|G3UVU2|G3UVU2_MOUSE;tr|D3YW09|D3YW09_MOUSE;tr|D3Z5A6|D3Z5A6_MOUSE	sp|Q62203|SF3A2_MOUSE;tr|G3UVU2|G3UVU2_MOUSE;tr|D3YW09|D3YW09_MOUSE	3;3;2;1	3;3;2;1	3;3;2;1	sp|Q62203|SF3A2_MOUSE Splicing factor 3A subunit 2 OS=Mus musculus OX=10090 GN=Sf3a2 PE=1 SV=2;tr|G3UVU2|G3UVU2_MOUSE Splicing factor 3A subunit 2 OS=Mus musculus OX=10090 GN=Sf3a2 PE=1 SV=1;tr|D3YW09|D3YW09_MOUSE Splicing factor 3A subunit 2 OS=Mus muscul	Splicing factor 3A subunit 2	Sf3a2	4	3	3	3	0	0	2	2	1	0	0	0	0	1	0	1	1	1	0	0	0	0	2	2	1	0	0	0	0	1	0	1	1	1	0	0	0	0	2	2	1	0
sp|A2RTL5|RSRC2_MOUSE;tr|S4R265|S4R265_MOUSE;tr|S4R2L4|S4R2L4_MOUSE;tr|S4R1M5|S4R1M5_MOUSE;tr|S4R1N9|S4R1N9_MOUSE;tr|Q8BI46|Q8BI46_MOUSE;tr|S4R2G2|S4R2G2_MOUSE	sp|A2RTL5|RSRC2_MOUSE;tr|S4R265|S4R265_MOUSE;tr|S4R2L4|S4R2L4_MOUSE;tr|S4R1M5|S4R1M5_MOUSE	5;5;5;4;1;1;1	5;5;5;4;1;1;1	5;5;5;4;1;1;1	sp|A2RTL5|RSRC2_MOUSE Arginine/serine-rich coiled-coil protein 2 OS=Mus musculus OX=10090 GN=Rsrc2 PE=2 SV=1;tr|S4R265|S4R265_MOUSE Arginine/serine-rich coiled-coil protein 2 OS=Mus musculus OX=10090 GN=Rsrc2 PE=1 SV=1;tr|S4R2L4|S4R2L4_MOUSE Arginine/serin	Arginine/serine-rich coiled-coil protein 2	Rsrc2	7	5	5	5	0	0	0	0	0	1	0	0	1	0	1	1	2	3	2	2	0	0	0	0	0	1	0	0	1	0	1	1	2	3	2	2	0	0	0	0	0	1
sp|Q99MN1|SYK_MOUSE;tr|Q8R2P8|Q8R2P8_MOUSE	sp|Q99MN1|SYK_MOUSE;tr|Q8R2P8|Q8R2P8_MOUSE	5;5	5;5	5;5	sp|Q99MN1|SYK_MOUSE Lysine--tRNA ligase OS=Mus musculus OX=10090 GN=Kars1 PE=1 SV=1;tr|Q8R2P8|Q8R2P8_MOUSE Lysine--tRNA ligase OS=Mus musculus OX=10090 GN=Kars PE=1 SV=1	Lysine--tRNA ligase	Kars1	2	5	5	5	1	0	0	2	1	0	0	2	0	0	0	0	0	1	2	2	1	0	0	2	1	0	0	2	0	0	0	0	0	1	2	2	1	0	0	2	1	0
sp|Q80XP8|FA76B_MOUSE;tr|A0A1L1SQS5|A0A1L1SQS5_MOUSE;tr|D6RG49|D6RG49_MOUSE	sp|Q80XP8|FA76B_MOUSE;tr|A0A1L1SQS5|A0A1L1SQS5_MOUSE;tr|D6RG49|D6RG49_MOUSE	2;1;1	2;1;1	2;1;1	sp|Q80XP8|FA76B_MOUSE Protein FAM76B OS=Mus musculus OX=10090 GN=Fam76b PE=1 SV=1;tr|A0A1L1SQS5|A0A1L1SQS5_MOUSE Protein FAM76B (Fragment) OS=Mus musculus OX=10090 GN=Fam76b PE=1 SV=1;tr|D6RG49|D6RG49_MOUSE Protein FAM76B OS=Mus musculus OX=10090 GN=Fam76b	Protein FAM76B	Fam76b	3	2	2	2	1	0	1	1	0	1	0	0	0	0	0	0	0	1	1	2	1	0	1	1	0	1	0	0	0	0	0	0	0	1	1	2	1	0	1	1	0	1
tr|F6UFZ5|F6UFZ5_MOUSE;tr|G3X9Z4|G3X9Z4_MOUSE	tr|F6UFZ5|F6UFZ5_MOUSE;tr|G3X9Z4|G3X9Z4_MOUSE	6;5	6;5	6;5	tr|F6UFZ5|F6UFZ5_MOUSE PCF11 cleavage and polyadenylation factor subunit (Fragment) OS=Mus musculus OX=10090 GN=Pcf11 PE=1 SV=1;tr|G3X9Z4|G3X9Z4_MOUSE PCF11 cleavage and polyadenylation factor subunit OS=Mus musculus OX=10090 GN=Pcf11 PE=1 SV=1	PCF11 cleavage and polyadenylation factor subunit (Fragment)	Pcf11	2	6	6	6	4	0	0	0	1	0	0	0	0	0	0	0	3	1	1	1	4	0	0	0	1	0	0	0	0	0	0	0	3	1	1	1	4	0	0	0	1	0
tr|A3KGU5|A3KGU5_MOUSE;tr|E9Q447|E9Q447_MOUSE	tr|A3KGU5|A3KGU5_MOUSE;tr|E9Q447|E9Q447_MOUSE	15;15	15;15	1;1	tr|A3KGU5|A3KGU5_MOUSE Spectrin alpha chain, non-erythrocytic 1 OS=Mus musculus OX=10090 GN=Sptan1 PE=1 SV=1;tr|E9Q447|E9Q447_MOUSE Spectrin alpha chain, non-erythrocytic 1 OS=Mus musculus OX=10090 GN=Sptan1 PE=1 SV=1	Spectrin alpha chain, non-erythrocytic 1	Sptan1	2	15	15	1	1	1	1	1	2	4	4	1	5	3	0	2	0	1	1	1	1	1	1	1	2	4	4	1	5	3	0	2	0	1	1	1	0	0	0	0	0	0
sp|A7KBS4|ZSC4D_MOUSE;tr|A0A1C7CYV3|A0A1C7CYV3_MOUSE;tr|L7N266|L7N266_MOUSE	sp|A7KBS4|ZSC4D_MOUSE;tr|A0A1C7CYV3|A0A1C7CYV3_MOUSE	10;7;1	2;0;0	2;0;0	sp|A7KBS4|ZSC4D_MOUSE Zinc finger and SCAN domain containing protein 4D OS=Mus musculus OX=10090 GN=Zscan4d PE=2 SV=1;tr|A0A1C7CYV3|A0A1C7CYV3_MOUSE Zinc finger and SCAN domain containing 4, pseudogene 1 OS=Mus musculus OX=10090 GN=Zscan4-ps1 PE=4 SV=1	Zinc finger and SCAN domain containing protein 4D	Zscan4d	3	10	2	2	0	0	0	0	7	7	6	5	3	3	3	3	0	0	0	0	0	0	0	0	2	2	2	1	0	1	0	1	0	0	0	0	0	0	0	0	2	2
sp|Q9DCD2|SYF1_MOUSE	sp|Q9DCD2|SYF1_MOUSE	5	5	5	sp|Q9DCD2|SYF1_MOUSE Pre-mRNA-splicing factor SYF1 OS=Mus musculus OX=10090 GN=Xab2 PE=1 SV=1	Pre-mRNA-splicing factor SYF1	Xab2	1	5	5	5	0	0	0	0	0	0	0	0	1	1	0	0	2	4	2	2	0	0	0	0	0	0	0	0	1	1	0	0	2	4	2	2	0	0	0	0	0	0
sp|Q8CCI5|RYBP_MOUSE	sp|Q8CCI5|RYBP_MOUSE	4	4	4	sp|Q8CCI5|RYBP_MOUSE RING1 and YY1-binding protein OS=Mus musculus OX=10090 GN=Rybp PE=1 SV=1	RING1 and YY1-binding protein	Rybp	1	4	4	4	0	0	1	1	1	2	2	2	2	2	1	1	2	2	3	3	0	0	1	1	1	2	2	2	2	2	1	1	2	2	3	3	0	0	1	1	1	2
tr|J3QMA8|J3QMA8_MOUSE;sp|Q9D361|SNR48_MOUSE	tr|J3QMA8|J3QMA8_MOUSE;sp|Q9D361|SNR48_MOUSE	3;3	3;3	3;3	tr|J3QMA8|J3QMA8_MOUSE U11/U12 small nuclear ribonucleoprotein 48 kDa protein OS=Mus musculus OX=10090 GN=Snrnp48 PE=1 SV=1;sp|Q9D361|SNR48_MOUSE U11/U12 small nuclear ribonucleoprotein 48 kDa protein OS=Mus musculus OX=10090 GN=Snrnp48 PE=2 SV=2	U11/U12 small nuclear ribonucleoprotein 48 kDa protein	Snrnp48	2	3	3	3	1	0	0	0	0	0	0	0	0	0	0	0	1	1	2	2	1	0	0	0	0	0	0	0	0	0	0	0	1	1	2	2	1	0	0	0	0	0
sp|P43276|H15_MOUSE	sp|P43276|H15_MOUSE	2	2	2	sp|P43276|H15_MOUSE Histone H1.5 OS=Mus musculus OX=10090 GN=H1-5 PE=1 SV=2	Histone H1.5	H1-5	1	2	2	2	1	1	0	0	1	1	0	0	1	1	1	0	0	1	1	1	1	1	0	0	1	1	0	0	1	1	1	0	0	1	1	1	1	1	0	0	1	1
sp|Q01853|TERA_MOUSE	sp|Q01853|TERA_MOUSE	5	5	5	sp|Q01853|TERA_MOUSE Transitional endoplasmic reticulum ATPase OS=Mus musculus OX=10090 GN=Vcp PE=1 SV=4	Transitional endoplasmic reticulum ATPase	Vcp	1	5	5	5	1	1	0	1	2	1	2	2	2	2	1	1	0	0	1	1	1	1	0	1	2	1	2	2	2	2	1	1	0	0	1	1	1	1	0	1	2	1
sp|P54823|DDX6_MOUSE	sp|P54823|DDX6_MOUSE	4	4	4	sp|P54823|DDX6_MOUSE Probable ATP-dependent RNA helicase DDX6 OS=Mus musculus OX=10090 GN=Ddx6 PE=1 SV=1	Probable ATP-dependent RNA helicase DDX6	Ddx6	1	4	4	4	0	1	0	0	2	2	1	1	1	0	1	0	0	1	2	0	0	1	0	0	2	2	1	1	1	0	1	0	0	1	2	0	0	1	0	0	2	2
sp|Q6A0A9|F120A_MOUSE	sp|Q6A0A9|F120A_MOUSE	4	4	4	sp|Q6A0A9|F120A_MOUSE Constitutive coactivator of PPAR-gamma-like protein 1 OS=Mus musculus OX=10090 GN=FAM120A PE=1 SV=2	Constitutive coactivator of PPAR-gamma-like protein 1	FAM120A	1	4	4	4	2	0	1	0	2	2	0	0	0	0	0	0	2	2	1	0	2	0	1	0	2	2	0	0	0	0	0	0	2	2	1	0	2	0	1	0	2	2
tr|H9KV01|H9KV01_MOUSE;tr|H9KV15|H9KV15_MOUSE;sp|Q9QX47|SON_MOUSE;tr|H9KV00|H9KV00_MOUSE;tr|H9KV02|H9KV02_MOUSE	tr|H9KV01|H9KV01_MOUSE;tr|H9KV15|H9KV15_MOUSE;sp|Q9QX47|SON_MOUSE;tr|H9KV00|H9KV00_MOUSE	8;8;8;8;1	8;8;8;8;1	8;8;8;8;1	tr|H9KV01|H9KV01_MOUSE Protein SON OS=Mus musculus OX=10090 GN=Son PE=1 SV=1;tr|H9KV15|H9KV15_MOUSE Protein SON OS=Mus musculus OX=10090 GN=Son PE=1 SV=1;sp|Q9QX47|SON_MOUSE Protein SON OS=Mus musculus OX=10090 GN=Son PE=1 SV=2;tr|H9KV00|H9KV00_MOUSE Prote	Protein SON	Son	5	8	8	8	1	1	1	1	0	1	1	1	2	0	1	1	3	4	1	3	1	1	1	1	0	1	1	1	2	0	1	1	3	4	1	3	1	1	1	1	0	1
sp|P40630|TFAM_MOUSE;tr|A0A0R4J1N9|A0A0R4J1N9_MOUSE;tr|D3Z0F3|D3Z0F3_MOUSE	sp|P40630|TFAM_MOUSE;tr|A0A0R4J1N9|A0A0R4J1N9_MOUSE;tr|D3Z0F3|D3Z0F3_MOUSE	4;3;2	4;3;2	4;3;2	sp|P40630|TFAM_MOUSE Transcription factor A, mitochondrial OS=Mus musculus OX=10090 GN=Tfam PE=1 SV=2;tr|A0A0R4J1N9|A0A0R4J1N9_MOUSE Transcription factor A, mitochondrial OS=Mus musculus OX=10090 GN=Tfam PE=1 SV=1;tr|D3Z0F3|D3Z0F3_MOUSE Transcription facto	Transcription factor A, mitochondrial	Tfam	3	4	4	4	0	1	0	0	0	0	0	1	2	1	0	1	2	1	1	0	0	1	0	0	0	0	0	1	2	1	0	1	2	1	1	0	0	1	0	0	0	0
sp|Q6NZF1|ZC11A_MOUSE;tr|A0A0A6YXN6|A0A0A6YXN6_MOUSE;tr|A0A0A6YWW2|A0A0A6YWW2_MOUSE;tr|A0A0A6YXI9|A0A0A6YXI9_MOUSE	sp|Q6NZF1|ZC11A_MOUSE	6;2;1;1	6;2;1;1	6;2;1;1	sp|Q6NZF1|ZC11A_MOUSE Zinc finger CCCH domain-containing protein 11A OS=Mus musculus OX=10090 GN=Zc3h11a PE=1 SV=1	Zinc finger CCCH domain-containing protein 11A	Zc3h11a	4	6	6	6	1	0	2	1	4	2	1	2	1	0	1	2	1	1	2	1	1	0	2	1	4	2	1	2	1	0	1	2	1	1	2	1	1	0	2	1	4	2
sp|Q9ERU9|RBP2_MOUSE	sp|Q9ERU9|RBP2_MOUSE	6	6	6	sp|Q9ERU9|RBP2_MOUSE E3 SUMO-protein ligase RanBP2 OS=Mus musculus OX=10090 GN=Ranbp2 PE=1 SV=2	E3 SUMO-protein ligase RanBP2	Ranbp2	1	6	6	6	3	4	1	1	3	2	1	3	3	3	2	3	3	3	2	1	3	4	1	1	3	2	1	3	3	3	2	3	3	3	2	1	3	4	1	1	3	2
sp|Q8BGT7|SPF30_MOUSE;tr|A0A494BAP9|A0A494BAP9_MOUSE;tr|A0A494BA53|A0A494BA53_MOUSE;tr|A0A494BAA2|A0A494BAA2_MOUSE	sp|Q8BGT7|SPF30_MOUSE;tr|A0A494BAP9|A0A494BAP9_MOUSE;tr|A0A494BA53|A0A494BA53_MOUSE	3;2;2;1	3;2;2;1	3;2;2;1	sp|Q8BGT7|SPF30_MOUSE Survival of motor neuron-related-splicing factor 30 OS=Mus musculus OX=10090 GN=Smndc1 PE=1 SV=1;tr|A0A494BAP9|A0A494BAP9_MOUSE Survival of motor neuron-related-splicing factor 30 (Fragment) OS=Mus musculus OX=10090 GN=Smndc1 PE=1 SV=	Survival of motor neuron-related-splicing factor 30	Smndc1	4	3	3	3	1	0	0	0	0	0	1	2	0	0	0	2	2	2	1	1	1	0	0	0	0	0	1	2	0	0	0	2	2	2	1	1	1	0	0	0	0	0
sp|Q9D0F4|NKAP_MOUSE	sp|Q9D0F4|NKAP_MOUSE	4	4	4	sp|Q9D0F4|NKAP_MOUSE NF-kappa-B-activating protein OS=Mus musculus OX=10090 GN=Nkap PE=2 SV=1	NF-kappa-B-activating protein	Nkap	1	4	4	4	1	1	0	0	1	0	1	0	0	0	0	1	2	2	3	2	1	1	0	0	1	0	1	0	0	0	0	1	2	2	3	2	1	1	0	0	1	0
tr|B1AT03|B1AT03_MOUSE;tr|Q3UC82|Q3UC82_MOUSE;tr|Q80ZH7|Q80ZH7_MOUSE;sp|P97386|DNLI3_MOUSE;tr|K4DI59|K4DI59_MOUSE;tr|Q3TJN5|Q3TJN5_MOUSE	tr|B1AT03|B1AT03_MOUSE;tr|Q3UC82|Q3UC82_MOUSE;tr|Q80ZH7|Q80ZH7_MOUSE;sp|P97386|DNLI3_MOUSE;tr|K4DI59|K4DI59_MOUSE;tr|Q3TJN5|Q3TJN5_MOUSE	4;4;4;4;4;3	4;4;4;4;4;3	4;4;4;4;4;3	tr|B1AT03|B1AT03_MOUSE DNA ligase OS=Mus musculus OX=10090 GN=Lig3 PE=1 SV=1;tr|Q3UC82|Q3UC82_MOUSE DNA ligase OS=Mus musculus OX=10090 GN=Lig3 PE=1 SV=1;tr|Q80ZH7|Q80ZH7_MOUSE DNA ligase OS=Mus musculus OX=10090 GN=Lig3 PE=1 SV=1;sp|P97386|DNLI3_MOUSE DNA	DNA ligase	Lig3	6	4	4	4	0	3	2	2	0	0	0	0	0	0	0	0	0	0	0	0	0	3	2	2	0	0	0	0	0	0	0	0	0	0	0	0	0	3	2	2	0	0
tr|A0A0G2JFK2|A0A0G2JFK2_MOUSE;tr|A0A0G2JG00|A0A0G2JG00_MOUSE;tr|Q3TUE1|Q3TUE1_MOUSE;tr|A0A0G2JGW9|A0A0G2JGW9_MOUSE;sp|Q91WJ8|FUBP1_MOUSE;tr|A0A0G2JFY5|A0A0G2JFY5_MOUSE;tr|Q3UUU2|Q3UUU2_MOUSE;tr|A0A0G2JGV9|A0A0G2JGV9_MOUSE	tr|A0A0G2JFK2|A0A0G2JFK2_MOUSE;tr|A0A0G2JG00|A0A0G2JG00_MOUSE;tr|Q3TUE1|Q3TUE1_MOUSE;tr|A0A0G2JGW9|A0A0G2JGW9_MOUSE;sp|Q91WJ8|FUBP1_MOUSE;tr|A0A0G2JFY5|A0A0G2JFY5_MOUSE;tr|Q3UUU2|Q3UUU2_MOUSE	4;4;4;4;4;4;4;1	4;4;4;4;4;4;4;1	4;4;4;4;4;4;4;1	tr|A0A0G2JFK2|A0A0G2JFK2_MOUSE Far upstream element-binding protein 1 (Fragment) OS=Mus musculus OX=10090 GN=Fubp1 PE=1 SV=1;tr|A0A0G2JG00|A0A0G2JG00_MOUSE Far upstream element-binding protein 1 OS=Mus musculus OX=10090 GN=Fubp1 PE=1 SV=1;tr|Q3TUE1|Q3TUE1_	Far upstream element-binding protein 1 (Fragment)	Fubp1	8	4	4	4	1	1	1	1	2	0	2	2	1	1	1	3	0	1	3	3	1	1	1	1	2	0	2	2	1	1	1	3	0	1	3	3	1	1	1	1	2	0
sp|O55143|AT2A2_MOUSE;tr|B1ATS4|B1ATS4_MOUSE;sp|Q8R429|AT2A1_MOUSE;tr|B1ATS5|B1ATS5_MOUSE;tr|E9Q559|E9Q559_MOUSE;sp|Q64518|AT2A3_MOUSE	sp|O55143|AT2A2_MOUSE	5;1;1;1;1;1	5;1;1;1;1;1	5;1;1;1;1;1	sp|O55143|AT2A2_MOUSE Sarcoplasmic/endoplasmic reticulum calcium ATPase 2 OS=Mus musculus OX=10090 GN=Atp2a2 PE=1 SV=2	Sarcoplasmic/endoplasmic reticulum calcium ATPase 2	Atp2a2	6	5	5	5	0	1	0	1	0	0	1	2	2	1	2	1	1	2	1	1	0	1	0	1	0	0	1	2	2	1	2	1	1	2	1	1	0	1	0	1	0	0
sp|Q3UKJ7|SMU1_MOUSE	sp|Q3UKJ7|SMU1_MOUSE	5	5	5	sp|Q3UKJ7|SMU1_MOUSE WD40 repeat-containing protein SMU1 OS=Mus musculus OX=10090 GN=Smu1 PE=2 SV=2	WD40 repeat-containing protein SMU1	Smu1	1	5	5	5	0	0	0	1	1	0	0	1	2	1	2	2	4	2	2	2	0	0	0	1	1	0	0	1	2	1	2	2	4	2	2	2	0	0	0	1	1	0
sp|O70152|DPM1_MOUSE;tr|A2BDX2|A2BDX2_MOUSE;tr|F8WII3|F8WII3_MOUSE	sp|O70152|DPM1_MOUSE;tr|A2BDX2|A2BDX2_MOUSE;tr|F8WII3|F8WII3_MOUSE	2;2;1	2;2;1	2;2;1	sp|O70152|DPM1_MOUSE Dolichol-phosphate mannosyltransferase subunit 1 OS=Mus musculus OX=10090 GN=Dpm1 PE=1 SV=1;tr|A2BDX2|A2BDX2_MOUSE Dolichol-phosphate mannosyltransferase subunit 1 OS=Mus musculus OX=10090 GN=Dpm1 PE=1 SV=1;tr|F8WII3|F8WII3_MOUSE Dolic	Dolichol-phosphate mannosyltransferase subunit 1	Dpm1	3	2	2	2	0	0	0	1	0	0	0	0	0	0	0	0	1	0	0	1	0	0	0	1	0	0	0	0	0	0	0	0	1	0	0	1	0	0	0	1	0	0
sp|Q8VDW0|DX39A_MOUSE	sp|Q8VDW0|DX39A_MOUSE	4	4	2	sp|Q8VDW0|DX39A_MOUSE ATP-dependent RNA helicase DDX39A OS=Mus musculus OX=10090 GN=Ddx39a PE=1 SV=1	ATP-dependent RNA helicase DDX39A	Ddx39a	1	4	4	2	1	0	0	0	1	1	1	0	3	2	1	1	0	0	1	2	1	0	0	0	1	1	1	0	3	2	1	1	0	0	1	2	0	0	0	0	0	0
sp|Q8K4F6|NSUN5_MOUSE;tr|E9QAY1|E9QAY1_MOUSE;tr|A0A0J9YTU6|A0A0J9YTU6_MOUSE	sp|Q8K4F6|NSUN5_MOUSE	5;1;1	5;1;1	5;1;1	sp|Q8K4F6|NSUN5_MOUSE 28S rRNA (cytosine-C(5))-methyltransferase OS=Mus musculus OX=10090 GN=Nsun5 PE=1 SV=2	28S rRNA (cytosine-C(5))-methyltransferase	Nsun5	3	5	5	5	2	0	1	1	0	0	0	0	1	0	0	0	2	2	1	2	2	0	1	1	0	0	0	0	1	0	0	0	2	2	1	2	2	0	1	1	0	0
sp|P97310|MCM2_MOUSE	sp|P97310|MCM2_MOUSE	5	5	5	sp|P97310|MCM2_MOUSE DNA replication licensing factor MCM2 OS=Mus musculus OX=10090 GN=Mcm2 PE=1 SV=3	DNA replication licensing factor MCM2	Mcm2	1	5	5	5	1	1	2	1	0	2	1	0	0	1	0	0	0	0	0	0	1	1	2	1	0	2	1	0	0	1	0	0	0	0	0	0	1	1	2	1	0	2
tr|A2ACQ1|A2ACQ1_MOUSE;tr|Q8K1G9|Q8K1G9_MOUSE;tr|A2ACP9|A2ACP9_MOUSE	tr|A2ACQ1|A2ACQ1_MOUSE;tr|Q8K1G9|Q8K1G9_MOUSE;tr|A2ACP9|A2ACP9_MOUSE	4;4;2	4;4;2	4;4;2	tr|A2ACQ1|A2ACQ1_MOUSE RNA helicase OS=Mus musculus OX=10090 GN=Dhx35 PE=1 SV=1;tr|Q8K1G9|Q8K1G9_MOUSE RNA helicase OS=Mus musculus OX=10090 GN=Dhx35 PE=1 SV=1;tr|A2ACP9|A2ACP9_MOUSE DEAH (Asp-Glu-Ala-His) box polypeptide 35 (Fragment) OS=Mus musculus OX=1	RNA helicase	Dhx35	3	4	4	4	1	0	0	0	2	0	1	1	0	0	0	0	2	1	3	2	1	0	0	0	2	0	1	1	0	0	0	0	2	1	3	2	1	0	0	0	2	0
sp|Q6PGH1|BUD31_MOUSE	sp|Q6PGH1|BUD31_MOUSE	1	1	1	sp|Q6PGH1|BUD31_MOUSE Protein BUD31 homolog OS=Mus musculus OX=10090 GN=Bud31 PE=1 SV=2	Protein BUD31 homolog	Bud31	1	1	1	1	0	0	0	0	0	0	0	0	0	0	0	0	0	1	0	1	0	0	0	0	0	0	0	0	0	0	0	0	0	1	0	1	0	0	0	0	0	0
sp|Q99J95|CDK9_MOUSE;tr|D6RHP4|D6RHP4_MOUSE	sp|Q99J95|CDK9_MOUSE;tr|D6RHP4|D6RHP4_MOUSE	2;1	1;1	1;1	sp|Q99J95|CDK9_MOUSE Cyclin-dependent kinase 9 OS=Mus musculus OX=10090 GN=Cdk9 PE=1 SV=1;tr|D6RHP4|D6RHP4_MOUSE Cyclin-dependent kinase 9 OS=Mus musculus OX=10090 GN=Cdk9 PE=1 SV=1	Cyclin-dependent kinase 9	Cdk9	2	2	1	1	2	0	0	0	2	1	0	1	1	0	0	0	1	1	0	1	1	0	0	0	1	1	0	1	1	0	0	0	1	1	0	1	1	0	0	0	1	1
tr|A0A0J9YUS5|A0A0J9YUS5_MOUSE;tr|E9PVC6|E9PVC6_MOUSE;tr|E9Q9E1|E9Q9E1_MOUSE;tr|E9PVC5|E9PVC5_MOUSE;sp|Q6NZJ6|IF4G1_MOUSE;tr|A0A0J9YVC1|A0A0J9YVC1_MOUSE;tr|A0A0J9YUC1|A0A0J9YUC1_MOUSE;tr|E9Q770|E9Q770_MOUSE	tr|A0A0J9YUS5|A0A0J9YUS5_MOUSE;tr|E9PVC6|E9PVC6_MOUSE;tr|E9Q9E1|E9Q9E1_MOUSE;tr|E9PVC5|E9PVC5_MOUSE;sp|Q6NZJ6|IF4G1_MOUSE	7;7;7;7;7;2;2;2	7;7;7;7;7;2;2;2	7;7;7;7;7;2;2;2	tr|A0A0J9YUS5|A0A0J9YUS5_MOUSE Eukaryotic translation initiation factor 4 gamma 1 OS=Mus musculus OX=10090 GN=Eif4g1 PE=1 SV=1;tr|E9PVC6|E9PVC6_MOUSE Eukaryotic translation initiation factor 4 gamma 1 OS=Mus musculus OX=10090 GN=Eif4g1 PE=1 SV=1;tr|E9Q9E1|	Eukaryotic translation initiation factor 4 gamma 1	Eif4g1	8	7	7	7	0	0	0	1	1	4	2	1	0	0	1	2	0	1	2	0	0	0	0	1	1	4	2	1	0	0	1	2	0	1	2	0	0	0	0	1	1	4
sp|P51859|HDGF_MOUSE;tr|E0CXA0|E0CXA0_MOUSE;tr|E0CYW7|E0CYW7_MOUSE	sp|P51859|HDGF_MOUSE;tr|E0CXA0|E0CXA0_MOUSE;tr|E0CYW7|E0CYW7_MOUSE	2;2;1	2;2;1	2;2;1	sp|P51859|HDGF_MOUSE Hepatoma-derived growth factor OS=Mus musculus OX=10090 GN=Hdgf PE=1 SV=2;tr|E0CXA0|E0CXA0_MOUSE Hepatoma-derived growth factor (Fragment) OS=Mus musculus OX=10090 GN=Hdgf PE=1 SV=1;tr|E0CYW7|E0CYW7_MOUSE Hepatoma-derived growth factor	Hepatoma-derived growth factor	Hdgf	3	2	2	2	0	0	1	0	0	0	0	0	1	0	0	0	2	1	1	1	0	0	1	0	0	0	0	0	1	0	0	0	2	1	1	1	0	0	1	0	0	0
sp|Q9EQ61|PESC_MOUSE;tr|Q5SQ20|Q5SQ20_MOUSE	sp|Q9EQ61|PESC_MOUSE;tr|Q5SQ20|Q5SQ20_MOUSE	1;1	1;1	1;1	sp|Q9EQ61|PESC_MOUSE Pescadillo homolog OS=Mus musculus OX=10090 GN=Pes1 PE=1 SV=1;tr|Q5SQ20|Q5SQ20_MOUSE Pescadillo homolog OS=Mus musculus OX=10090 GN=Pes1 PE=1 SV=1	Pescadillo homolog	Pes1	2	1	1	1	1	1	1	1	1	0	1	0	0	0	0	1	1	1	1	1	1	1	1	1	1	0	1	0	0	0	0	1	1	1	1	1	1	1	1	1	1	0
sp|Q9WUK4|RFC2_MOUSE	sp|Q9WUK4|RFC2_MOUSE	2	2	2	sp|Q9WUK4|RFC2_MOUSE Replication factor C subunit 2 OS=Mus musculus OX=10090 GN=Rfc2 PE=1 SV=1	Replication factor C subunit 2	Rfc2	1	2	2	2	0	0	0	0	0	0	1	1	1	1	1	0	0	2	0	1	0	0	0	0	0	0	1	1	1	1	1	0	0	2	0	1	0	0	0	0	0	0
sp|Q8BHZ4|ZN592_MOUSE	sp|Q8BHZ4|ZN592_MOUSE	7	7	7	sp|Q8BHZ4|ZN592_MOUSE Zinc finger protein 592 OS=Mus musculus OX=10090 GN=Znf592 PE=1 SV=3	Zinc finger protein 592	Znf592	1	7	7	7	3	2	3	4	0	0	0	0	0	0	0	0	0	0	0	0	3	2	3	4	0	0	0	0	0	0	0	0	0	0	0	0	3	2	3	4	0	0
tr|E9QMD3|E9QMD3_MOUSE;sp|Q61329|ZFHX3_MOUSE	tr|E9QMD3|E9QMD3_MOUSE;sp|Q61329|ZFHX3_MOUSE	12;12	12;12	9;9	tr|E9QMD3|E9QMD3_MOUSE Zinc finger homeobox protein 3 OS=Mus musculus OX=10090 GN=Zfhx3 PE=1 SV=1;sp|Q61329|ZFHX3_MOUSE Zinc finger homeobox protein 3 OS=Mus musculus OX=10090 GN=Zfhx3 PE=1 SV=1	Zinc finger homeobox protein 3	Zfhx3	2	12	12	9	4	3	2	3	3	0	1	2	6	5	3	1	0	0	0	0	4	3	2	3	3	0	1	2	6	5	3	1	0	0	0	0	2	2	1	2	1	0
sp|Q9DBR0|AKAP8_MOUSE;tr|A0A494B9I1|A0A494B9I1_MOUSE;tr|A0A494B9W0|A0A494B9W0_MOUSE;tr|A0A494BAG5|A0A494BAG5_MOUSE;tr|A0A494BAZ0|A0A494BAZ0_MOUSE	sp|Q9DBR0|AKAP8_MOUSE;tr|A0A494B9I1|A0A494B9I1_MOUSE	4;2;1;1;1	4;2;1;1;1	4;2;1;1;1	sp|Q9DBR0|AKAP8_MOUSE A-kinase anchor protein 8 OS=Mus musculus OX=10090 GN=Akap8 PE=1 SV=1;tr|A0A494B9I1|A0A494B9I1_MOUSE A-kinase anchor protein 8 OS=Mus musculus OX=10090 GN=Akap8 PE=1 SV=1	A-kinase anchor protein 8	Akap8	5	4	4	4	1	1	1	1	2	2	2	2	0	1	1	0	1	2	0	2	1	1	1	1	2	2	2	2	0	1	1	0	1	2	0	2	1	1	1	1	2	2
sp|Q9EP97|SENP3_MOUSE	sp|Q9EP97|SENP3_MOUSE	2	2	2	sp|Q9EP97|SENP3_MOUSE Sentrin-specific protease 3 OS=Mus musculus OX=10090 GN=Senp3 PE=1 SV=1	Sentrin-specific protease 3	Senp3	1	2	2	2	1	1	1	0	1	0	1	0	0	0	0	1	1	1	2	1	1	1	1	0	1	0	1	0	0	0	0	1	1	1	2	1	1	1	1	0	1	0
sp|Q9D4H9|PHF14_MOUSE;tr|G5E8S0|G5E8S0_MOUSE;tr|F6TN92|F6TN92_MOUSE	sp|Q9D4H9|PHF14_MOUSE;tr|G5E8S0|G5E8S0_MOUSE	5;5;2	5;5;2	5;5;2	sp|Q9D4H9|PHF14_MOUSE PHD finger protein 14 OS=Mus musculus OX=10090 GN=Phf14 PE=1 SV=1;tr|G5E8S0|G5E8S0_MOUSE PHD finger protein 14 OS=Mus musculus OX=10090 GN=Phf14 PE=1 SV=1	PHD finger protein 14	Phf14	3	5	5	5	3	2	3	1	0	0	0	0	0	0	0	0	0	0	0	0	3	2	3	1	0	0	0	0	0	0	0	0	0	0	0	0	3	2	3	1	0	0
sp|Q923D4|SF3B5_MOUSE	sp|Q923D4|SF3B5_MOUSE	2	2	2	sp|Q923D4|SF3B5_MOUSE Splicing factor 3B subunit 5 OS=Mus musculus OX=10090 GN=Sf3b5 PE=1 SV=1	Splicing factor 3B subunit 5	Sf3b5	1	2	2	2	1	1	1	1	0	0	0	0	0	1	1	0	2	2	2	1	1	1	1	1	0	0	0	0	0	1	1	0	2	2	2	1	1	1	1	1	0	0
sp|Q61753|SERA_MOUSE;tr|F6ZSB7|F6ZSB7_MOUSE	sp|Q61753|SERA_MOUSE;tr|F6ZSB7|F6ZSB7_MOUSE	3;2	3;2	3;2	sp|Q61753|SERA_MOUSE D-3-phosphoglycerate dehydrogenase OS=Mus musculus OX=10090 GN=Phgdh PE=1 SV=3;tr|F6ZSB7|F6ZSB7_MOUSE D-3-phosphoglycerate dehydrogenase (Fragment) OS=Mus musculus OX=10090 GN=Phgdh PE=1 SV=1	D-3-phosphoglycerate dehydrogenase	Phgdh	2	3	3	3	1	2	0	0	1	0	2	0	0	1	0	0	0	2	1	0	1	2	0	0	1	0	2	0	0	1	0	0	0	2	1	0	1	2	0	0	1	0
sp|Q9DBZ5|EIF3K_MOUSE;tr|Q3TY56|Q3TY56_MOUSE;tr|A0A140LJ59|A0A140LJ59_MOUSE	sp|Q9DBZ5|EIF3K_MOUSE;tr|Q3TY56|Q3TY56_MOUSE	3;2;1	3;2;1	3;2;1	sp|Q9DBZ5|EIF3K_MOUSE Eukaryotic translation initiation factor 3 subunit K OS=Mus musculus OX=10090 GN=Eif3k PE=1 SV=1;tr|Q3TY56|Q3TY56_MOUSE Eukaryotic translation initiation factor 3 subunit K OS=Mus musculus OX=10090 GN=Eif3k PE=1 SV=1	Eukaryotic translation initiation factor 3 subunit K	Eif3k	3	3	3	3	0	1	0	1	1	1	1	1	1	0	0	0	2	1	0	0	0	1	0	1	1	1	1	1	1	0	0	0	2	1	0	0	0	1	0	1	1	1
sp|Q8VIG1|REST_MOUSE	sp|Q8VIG1|REST_MOUSE	5	5	5	sp|Q8VIG1|REST_MOUSE RE1-silencing transcription factor OS=Mus musculus OX=10090 GN=Rest PE=1 SV=2	RE1-silencing transcription factor	Rest	1	5	5	5	2	2	3	5	0	0	0	0	0	0	1	0	0	0	0	0	2	2	3	5	0	0	0	0	0	0	1	0	0	0	0	0	2	2	3	5	0	0
sp|Q9CZU3|MTREX_MOUSE	sp|Q9CZU3|MTREX_MOUSE	4	4	4	sp|Q9CZU3|MTREX_MOUSE Exosome RNA helicase MTR4 OS=Mus musculus OX=10090 GN=Mtrex PE=1 SV=1	Exosome RNA helicase MTR4	Mtrex	1	4	4	4	0	0	0	0	1	1	0	1	0	0	1	1	1	1	2	0	0	0	0	0	1	1	0	1	0	0	1	1	1	1	2	0	0	0	0	0	1	1
tr|A0A571BEF0|A0A571BEF0_MOUSE;tr|E9Q1R5|E9Q1R5_MOUSE;tr|A0A1L1SQZ2|A0A1L1SQZ2_MOUSE;sp|P97445|CAC1A_MOUSE;tr|A0A571BET0|A0A571BET0_MOUSE	tr|A0A571BEF0|A0A571BEF0_MOUSE;tr|E9Q1R5|E9Q1R5_MOUSE;tr|A0A1L1SQZ2|A0A1L1SQZ2_MOUSE;sp|P97445|CAC1A_MOUSE;tr|A0A571BET0|A0A571BET0_MOUSE	4;4;4;4;4	4;4;4;4;4	4;4;4;4;4	tr|A0A571BEF0|A0A571BEF0_MOUSE Voltage-dependent P/Q-type calcium channel subunit alpha-1A OS=Mus musculus OX=10090 GN=Cacna1a PE=1 SV=1;tr|E9Q1R5|E9Q1R5_MOUSE Voltage-dependent P/Q-type calcium channel subunit alpha OS=Mus musculus OX=10090 GN=Cacna1a PE=	Voltage-dependent P/Q-type calcium channel subunit alpha-1A	Cacna1a	5	4	4	4	2	1	0	0	2	1	1	1	3	0	0	1	2	1	1	1	2	1	0	0	2	1	1	1	3	0	0	1	2	1	1	1	2	1	0	0	2	1
sp|P53996|CNBP_MOUSE	sp|P53996|CNBP_MOUSE	3	3	2	sp|P53996|CNBP_MOUSE Cellular nucleic acid-binding protein OS=Mus musculus OX=10090 GN=Cnbp PE=1 SV=2	Cellular nucleic acid-binding protein	Cnbp	1	3	3	2	1	1	0	1	0	0	0	0	1	0	1	0	0	0	2	1	1	1	0	1	0	0	0	0	1	0	1	0	0	0	2	1	1	1	0	1	0	0
sp|P53986|MOT1_MOUSE	sp|P53986|MOT1_MOUSE	3	3	3	sp|P53986|MOT1_MOUSE Monocarboxylate transporter 1 OS=Mus musculus OX=10090 GN=Slc16a1 PE=1 SV=1	Monocarboxylate transporter 1	Slc16a1	1	3	3	3	1	1	1	1	1	1	2	1	1	1	1	1	2	1	1	1	1	1	1	1	1	1	2	1	1	1	1	1	2	1	1	1	1	1	1	1	1	1
sp|P32883|RASK_MOUSE;tr|B2KGV5|B2KGV5_MOUSE;tr|E9Q8V2|E9Q8V2_MOUSE;tr|E9PVD5|E9PVD5_MOUSE;tr|A0A0G2JGM2|A0A0G2JGM2_MOUSE;tr|A0A0N4SVY1|A0A0N4SVY1_MOUSE;tr|C0H5X4|C0H5X4_MOUSE;tr|A0A0G2JE25|A0A0G2JE25_MOUSE;tr|A0A0G2JGP4|A0A0G2JGP4_MOUSE;tr|Q9D091|Q9D091_MOUSE;sp|Q61411|RASH_MOUSE;sp|P08556|RASN_MOUSE	sp|P32883|RASK_MOUSE;tr|B2KGV5|B2KGV5_MOUSE;tr|E9Q8V2|E9Q8V2_MOUSE;tr|E9PVD5|E9PVD5_MOUSE;tr|A0A0G2JGM2|A0A0G2JGM2_MOUSE;tr|A0A0N4SVY1|A0A0N4SVY1_MOUSE;tr|C0H5X4|C0H5X4_MOUSE;tr|A0A0G2JE25|A0A0G2JE25_MOUSE;tr|A0A0G2JGP4|A0A0G2JGP4_MOUSE;tr|Q9D091|Q9D091_MOUSE;sp|Q61411|RASH_MOUSE;sp|P08556|RASN_MOUSE	2;1;1;1;1;1;1;1;1;1;1;1	2;1;1;1;1;1;1;1;1;1;1;1	2;1;1;1;1;1;1;1;1;1;1;1	sp|P32883|RASK_MOUSE GTPase KRas OS=Mus musculus OX=10090 GN=Kras PE=1 SV=1;tr|B2KGV5|B2KGV5_MOUSE GTPase KRas (Fragment) OS=Mus musculus OX=10090 GN=Kras PE=4 SV=1;tr|E9Q8V2|E9Q8V2_MOUSE GTPase KRas OS=Mus musculus OX=10090 GN=Kras PE=4 SV=1;tr|E9PVD5|E9P	GTPase KRas	Kras	12	2	2	2	2	0	0	0	0	0	0	0	1	0	0	0	1	1	1	0	2	0	0	0	0	0	0	0	1	0	0	0	1	1	1	0	2	0	0	0	0	0
tr|A0A1Y7VLK0|A0A1Y7VLK0_MOUSE;sp|Q62446|FKBP3_MOUSE;tr|A0A1Y7VMJ9|A0A1Y7VMJ9_MOUSE;tr|A0A1Y7VP01|A0A1Y7VP01_MOUSE;tr|A0A1Y7VJ86|A0A1Y7VJ86_MOUSE	tr|A0A1Y7VLK0|A0A1Y7VLK0_MOUSE;sp|Q62446|FKBP3_MOUSE;tr|A0A1Y7VMJ9|A0A1Y7VMJ9_MOUSE;tr|A0A1Y7VP01|A0A1Y7VP01_MOUSE	3;3;2;2;1	3;3;2;2;1	3;3;2;2;1	tr|A0A1Y7VLK0|A0A1Y7VLK0_MOUSE Peptidylprolyl isomerase OS=Mus musculus OX=10090 GN=Fkbp3 PE=1 SV=1;sp|Q62446|FKBP3_MOUSE Peptidyl-prolyl cis-trans isomerase FKBP3 OS=Mus musculus OX=10090 GN=Fkbp3 PE=1 SV=2;tr|A0A1Y7VMJ9|A0A1Y7VMJ9_MOUSE Peptidyl-prolyl c	Peptidylprolyl isomerase	Fkbp3	5	3	3	3	0	1	1	0	0	0	0	1	1	1	1	0	0	1	2	1	0	1	1	0	0	0	0	1	1	1	1	0	0	1	2	1	0	1	1	0	0	0
sp|Q9D880|TIM50_MOUSE	sp|Q9D880|TIM50_MOUSE	2	2	2	sp|Q9D880|TIM50_MOUSE Mitochondrial import inner membrane translocase subunit TIM50 OS=Mus musculus OX=10090 GN=Timm50 PE=1 SV=1	Mitochondrial import inner membrane translocase subunit TIM50	Timm50	1	2	2	2	1	0	0	0	1	0	1	1	2	0	0	1	1	1	1	0	1	0	0	0	1	0	1	1	2	0	0	1	1	1	1	0	1	0	0	0	1	0
sp|O70456|1433S_MOUSE	sp|O70456|1433S_MOUSE	4	2	2	sp|O70456|1433S_MOUSE 14-3-3 protein sigma OS=Mus musculus OX=10090 GN=Sfn PE=1 SV=2	14-3-3 protein sigma	Sfn	1	4	2	2	0	0	0	0	1	1	1	1	0	1	1	1	1	0	1	3	0	0	0	0	1	1	0	1	0	0	1	1	0	0	0	1	0	0	0	0	1	1
sp|A2AJT4|PNISR_MOUSE;tr|A2AJT5|A2AJT5_MOUSE	sp|A2AJT4|PNISR_MOUSE;tr|A2AJT5|A2AJT5_MOUSE	1;1	1;1	1;1	sp|A2AJT4|PNISR_MOUSE Arginine/serine-rich protein PNISR OS=Mus musculus OX=10090 GN=Pnisr PE=1 SV=1;tr|A2AJT5|A2AJT5_MOUSE Arginine/serine-rich protein PNISR OS=Mus musculus OX=10090 GN=Pnisr PE=1 SV=1	Arginine/serine-rich protein PNISR	Pnisr	2	1	1	1	0	0	0	0	1	1	1	0	1	0	0	0	0	0	0	1	0	0	0	0	1	1	1	0	1	0	0	0	0	0	0	1	0	0	0	0	1	1
tr|Q8C5R8|Q8C5R8_MOUSE;tr|G3UXL2|G3UXL2_MOUSE;sp|Q9D7G0|PRPS1_MOUSE	tr|Q8C5R8|Q8C5R8_MOUSE;tr|G3UXL2|G3UXL2_MOUSE;sp|Q9D7G0|PRPS1_MOUSE	2;2;2	2;2;2	1;1;1	tr|Q8C5R8|Q8C5R8_MOUSE Ribose-phosphate diphosphokinase OS=Mus musculus OX=10090 GN=Prps1l1 PE=1 SV=1;tr|G3UXL2|G3UXL2_MOUSE Ribose-phosphate diphosphokinase OS=Mus musculus OX=10090 GN=Prps1l3 PE=3 SV=1;sp|Q9D7G0|PRPS1_MOUSE Ribose-phosphate pyrophosphoki	Ribose-phosphate diphosphokinase	Prps1l1	3	2	2	1	1	1	1	1	1	1	1	0	0	0	1	2	1	1	1	1	1	1	1	1	1	1	1	0	0	0	1	2	1	1	1	1	1	1	1	1	1	1
sp|P49586|PCY1A_MOUSE;tr|D3Z3T5|D3Z3T5_MOUSE;sp|Q811Q9|PCY1B_MOUSE	sp|P49586|PCY1A_MOUSE;tr|D3Z3T5|D3Z3T5_MOUSE;sp|Q811Q9|PCY1B_MOUSE	4;3;2	4;3;2	4;3;2	sp|P49586|PCY1A_MOUSE Choline-phosphate cytidylyltransferase A OS=Mus musculus OX=10090 GN=Pcyt1a PE=1 SV=1;tr|D3Z3T5|D3Z3T5_MOUSE Choline-phosphate cytidylyltransferase A OS=Mus musculus OX=10090 GN=Pcyt1a PE=1 SV=1;sp|Q811Q9|PCY1B_MOUSE Choline-phosphate	Choline-phosphate cytidylyltransferase A	Pcyt1a	3	4	4	4	0	0	0	0	0	1	0	1	1	0	0	0	2	1	1	0	0	0	0	0	0	1	0	1	1	0	0	0	2	1	1	0	0	0	0	0	0	1
sp|Q6PR54|RIF1_MOUSE	sp|Q6PR54|RIF1_MOUSE	3	3	3	sp|Q6PR54|RIF1_MOUSE Telomere-associated protein RIF1 OS=Mus musculus OX=10090 GN=Rif1 PE=1 SV=2	Telomere-associated protein RIF1	Rif1	1	3	3	3	2	1	2	1	2	3	2	2	1	0	2	2	0	1	1	1	2	1	2	1	2	3	2	2	1	0	2	2	0	1	1	1	2	1	2	1	2	3
sp|Q9D1R9|RL34_MOUSE	sp|Q9D1R9|RL34_MOUSE	1	1	1	sp|Q9D1R9|RL34_MOUSE 60S ribosomal protein L34 OS=Mus musculus OX=10090 GN=Rpl34 PE=1 SV=2	60S ribosomal protein L34	Rpl34	1	1	1	1	0	0	0	0	0	0	0	0	0	0	0	0	1	0	0	0	0	0	0	0	0	0	0	0	0	0	0	0	1	0	0	0	0	0	0	0	0	0
sp|P58334|KLF16_MOUSE	sp|P58334|KLF16_MOUSE	1	1	1	sp|P58334|KLF16_MOUSE Krueppel-like factor 16 OS=Mus musculus OX=10090 GN=Klf16 PE=1 SV=2	Krueppel-like factor 16	Klf16	1	1	1	1	0	1	1	1	0	1	1	1	0	0	0	1	0	0	0	0	0	1	1	1	0	1	1	1	0	0	0	1	0	0	0	0	0	1	1	1	0	1
tr|H3BKN0|H3BKN0_MOUSE;sp|Q1HFZ0|NSUN2_MOUSE	tr|H3BKN0|H3BKN0_MOUSE;sp|Q1HFZ0|NSUN2_MOUSE	6;6	6;6	6;6	tr|H3BKN0|H3BKN0_MOUSE NOL1/NOP2/Sun domain family member 2 OS=Mus musculus OX=10090 GN=Nsun2 PE=1 SV=1;sp|Q1HFZ0|NSUN2_MOUSE RNA cytosine C(5)-methyltransferase NSUN2 OS=Mus musculus OX=10090 GN=Nsun2 PE=1 SV=2	NOL1/NOP2/Sun domain family member 2	Nsun2	2	6	6	6	1	2	1	2	3	3	3	3	1	2	2	3	0	1	1	1	1	2	1	2	3	3	3	3	1	2	2	3	0	1	1	1	1	2	1	2	3	3
sp|Q6PDQ2|CHD4_MOUSE;tr|F6WR45|F6WR45_MOUSE	sp|Q6PDQ2|CHD4_MOUSE	82;23	1;0	0;0	sp|Q6PDQ2|CHD4_MOUSE Chromodomain-helicase-DNA-binding protein 4 OS=Mus musculus OX=10090 GN=Chd4 PE=1 SV=1	Chromodomain-helicase-DNA-binding protein 4	Chd4	2	82	1	0	59	61	63	61	21	15	19	21	33	34	36	36	1	1	1	1	1	1	0	1	0	0	0	0	0	0	0	1	0	0	0	0	0	0	0	0	0	0
sp|O88532|ZFR_MOUSE;tr|F6QJP7|F6QJP7_MOUSE;tr|D3Z5G4|D3Z5G4_MOUSE	sp|O88532|ZFR_MOUSE	4;1;1	4;1;1	4;1;1	sp|O88532|ZFR_MOUSE Zinc finger RNA-binding protein OS=Mus musculus OX=10090 GN=Zfr PE=1 SV=2	Zinc finger RNA-binding protein	Zfr	3	4	4	4	2	1	1	0	1	2	2	1	1	1	1	1	1	2	3	2	2	1	1	0	1	2	2	1	1	1	1	1	1	2	3	2	2	1	1	0	1	2
tr|Q8BH80|Q8BH80_MOUSE;sp|Q9QY76|VAPB_MOUSE;sp|Q9WV55|VAPA_MOUSE	tr|Q8BH80|Q8BH80_MOUSE;sp|Q9QY76|VAPB_MOUSE;sp|Q9WV55|VAPA_MOUSE	1;1;1	1;1;1	1;1;1	tr|Q8BH80|Q8BH80_MOUSE Vesicle-associated membrane protein, associated protein B and C OS=Mus musculus OX=10090 GN=Vapb PE=1 SV=1;sp|Q9QY76|VAPB_MOUSE Vesicle-associated membrane protein-associated protein B OS=Mus musculus OX=10090 GN=Vapb PE=1 SV=3;sp|Q9	Vesicle-associated membrane protein, associated protein B and C	Vapb	3	1	1	1	0	0	1	0	0	1	0	0	0	0	0	0	0	1	0	0	0	0	1	0	0	1	0	0	0	0	0	0	0	1	0	0	0	0	1	0	0	1
sp|P05064|ALDOA_MOUSE;tr|A6ZI44|A6ZI44_MOUSE;tr|D3Z510|D3Z510_MOUSE;tr|A0A0U1RPN8|A0A0U1RPN8_MOUSE;tr|D3YWI1|D3YWI1_MOUSE;tr|D3YV98|D3YV98_MOUSE;tr|A0A0U1RPT5|A0A0U1RPT5_MOUSE;tr|Q9CPQ9|Q9CPQ9_MOUSE;tr|A6ZI46|A6ZI46_MOUSE	sp|P05064|ALDOA_MOUSE;tr|A6ZI44|A6ZI44_MOUSE;tr|D3Z510|D3Z510_MOUSE;tr|A0A0U1RPN8|A0A0U1RPN8_MOUSE;tr|D3YWI1|D3YWI1_MOUSE	3;3;2;2;2;1;1;1;1	3;3;2;2;2;1;1;1;1	3;3;2;2;2;1;1;1;1	sp|P05064|ALDOA_MOUSE Fructose-bisphosphate aldolase A OS=Mus musculus OX=10090 GN=Aldoa PE=1 SV=2;tr|A6ZI44|A6ZI44_MOUSE Fructose-bisphosphate aldolase OS=Mus musculus OX=10090 GN=Aldoa PE=1 SV=1;tr|D3Z510|D3Z510_MOUSE Fructose-bisphosphate aldolase (Frag	Fructose-bisphosphate aldolase A	Aldoa	9	3	3	3	1	1	1	1	0	0	0	0	0	2	0	0	3	2	1	2	1	1	1	1	0	0	0	0	0	2	0	0	3	2	1	2	1	1	1	1	0	0
sp|Q9WUK2|IF4H_MOUSE	sp|Q9WUK2|IF4H_MOUSE	3	3	3	sp|Q9WUK2|IF4H_MOUSE Eukaryotic translation initiation factor 4H OS=Mus musculus OX=10090 GN=Eif4h PE=1 SV=3	Eukaryotic translation initiation factor 4H	Eif4h	1	3	3	3	0	0	0	1	0	2	1	2	0	0	0	1	1	1	1	1	0	0	0	1	0	2	1	2	0	0	0	1	1	1	1	1	0	0	0	1	0	2
tr|A0A668KLV9|A0A668KLV9_MOUSE;tr|A0A668KLD3|A0A668KLD3_MOUSE;sp|Q9WTQ5|AKA12_MOUSE	tr|A0A668KLV9|A0A668KLV9_MOUSE;tr|A0A668KLD3|A0A668KLD3_MOUSE;sp|Q9WTQ5|AKA12_MOUSE	12;12;12	12;12;12	12;12;12	tr|A0A668KLV9|A0A668KLV9_MOUSE A-kinase anchor protein 12 OS=Mus musculus OX=10090 GN=Akap12 PE=1 SV=1;tr|A0A668KLD3|A0A668KLD3_MOUSE A-kinase anchor protein 12 OS=Mus musculus OX=10090 GN=Akap12 PE=1 SV=1;sp|Q9WTQ5|AKA12_MOUSE A-kinase anchor protein 12 O	A-kinase anchor protein 12	Akap12	3	12	12	12	2	1	3	1	1	3	2	6	3	6	4	5	2	2	4	4	2	1	3	1	1	3	2	6	3	6	4	5	2	2	4	4	2	1	3	1	1	3
sp|Q8BHS3|RBM22_MOUSE	sp|Q8BHS3|RBM22_MOUSE	2	2	2	sp|Q8BHS3|RBM22_MOUSE Pre-mRNA-splicing factor RBM22 OS=Mus musculus OX=10090 GN=Rbm22 PE=1 SV=1	Pre-mRNA-splicing factor RBM22	Rbm22	1	2	2	2	0	0	0	0	1	0	0	0	0	2	1	1	1	1	0	0	0	0	0	0	1	0	0	0	0	2	1	1	1	1	0	0	0	0	0	0	1	0
sp|Q9DCW4|ETFB_MOUSE;tr|A0A0U1RNK9|A0A0U1RNK9_MOUSE;tr|A0A0U1RNP5|A0A0U1RNP5_MOUSE;tr|A0A0N4SVE0|A0A0N4SVE0_MOUSE;tr|A0A0U1RQB4|A0A0U1RQB4_MOUSE;tr|A0A0U1RNR3|A0A0U1RNR3_MOUSE	sp|Q9DCW4|ETFB_MOUSE;tr|A0A0U1RNK9|A0A0U1RNK9_MOUSE;tr|A0A0U1RNP5|A0A0U1RNP5_MOUSE;tr|A0A0N4SVE0|A0A0N4SVE0_MOUSE	3;2;2;2;1;1	3;2;2;2;1;1	3;2;2;2;1;1	sp|Q9DCW4|ETFB_MOUSE Electron transfer flavoprotein subunit beta OS=Mus musculus OX=10090 GN=Etfb PE=1 SV=3;tr|A0A0U1RNK9|A0A0U1RNK9_MOUSE Electron transfer flavoprotein subunit beta (Fragment) OS=Mus musculus OX=10090 GN=Etfb PE=1 SV=2;tr|A0A0U1RNP5|A0A0U	Electron transfer flavoprotein subunit beta	Etfb	6	3	3	3	1	1	1	1	0	1	0	1	1	1	0	0	0	0	0	0	1	1	1	1	0	1	0	1	1	1	0	0	0	0	0	0	1	1	1	1	0	1
tr|A2AEW0|A2AEW0_MOUSE;tr|A2AEW1|A2AEW1_MOUSE;sp|Q64092|TFE3_MOUSE	tr|A2AEW0|A2AEW0_MOUSE;tr|A2AEW1|A2AEW1_MOUSE;sp|Q64092|TFE3_MOUSE	2;2;2	2;2;2	2;2;2	tr|A2AEW0|A2AEW0_MOUSE Transcription factor E3 OS=Mus musculus OX=10090 GN=Tfe3 PE=1 SV=1;tr|A2AEW1|A2AEW1_MOUSE Transcription factor E3 OS=Mus musculus OX=10090 GN=Tfe3 PE=1 SV=1;sp|Q64092|TFE3_MOUSE Transcription factor E3 OS=Mus musculus OX=10090 GN=Tfe	Transcription factor E3	Tfe3	3	2	2	2	1	1	0	0	0	2	1	1	1	0	0	0	0	0	0	0	1	1	0	0	0	2	1	1	1	0	0	0	0	0	0	0	1	1	0	0	0	2
sp|Q8CFC7|CLASR_MOUSE;tr|A0A140LIE8|A0A140LIE8_MOUSE	sp|Q8CFC7|CLASR_MOUSE;tr|A0A140LIE8|A0A140LIE8_MOUSE	3;2	3;2	3;2	sp|Q8CFC7|CLASR_MOUSE CLK4-associating serine/arginine rich protein OS=Mus musculus OX=10090 GN=Clasrp PE=1 SV=3;tr|A0A140LIE8|A0A140LIE8_MOUSE CLK4-associating serine/arginine-rich protein OS=Mus musculus OX=10090 GN=Clasrp PE=1 SV=1	CLK4-associating serine/arginine rich protein	Clasrp	2	3	3	3	0	0	0	1	0	0	0	0	2	0	0	1	2	1	0	2	0	0	0	1	0	0	0	0	2	0	0	1	2	1	0	2	0	0	0	1	0	0
sp|Q99LI7|CSTF3_MOUSE	sp|Q99LI7|CSTF3_MOUSE	4	4	4	sp|Q99LI7|CSTF3_MOUSE Cleavage stimulation factor subunit 3 OS=Mus musculus OX=10090 GN=Cstf3 PE=1 SV=1	Cleavage stimulation factor subunit 3	Cstf3	1	4	4	4	1	1	0	0	1	1	0	0	1	1	0	0	1	1	2	1	1	1	0	0	1	1	0	0	1	1	0	0	1	1	2	1	1	1	0	0	1	1
sp|Q00PI9|HNRL2_MOUSE	sp|Q00PI9|HNRL2_MOUSE	5	5	5	sp|Q00PI9|HNRL2_MOUSE Heterogeneous nuclear ribonucleoprotein U-like protein 2 OS=Mus musculus OX=10090 GN=Hnrnpul2 PE=1 SV=2	Heterogeneous nuclear ribonucleoprotein U-like protein 2	Hnrnpul2	1	5	5	5	1	0	0	0	1	0	0	1	0	1	0	1	1	1	2	1	1	0	0	0	1	0	0	1	0	1	0	1	1	1	2	1	1	0	0	0	1	0
tr|E9Q8Z8|E9Q8Z8_MOUSE;tr|E9Q8Z6|E9Q8Z6_MOUSE;tr|E9Q8Z5|E9Q8Z5_MOUSE;sp|P30999|CTND1_MOUSE;tr|G3X9V2|G3X9V2_MOUSE;tr|E9Q903|E9Q903_MOUSE;tr|E9Q904|E9Q904_MOUSE;tr|E9Q901|E9Q901_MOUSE;tr|D3Z2H2|D3Z2H2_MOUSE;tr|E9Q986|E9Q986_MOUSE;tr|E9Q8Z9|E9Q8Z9_MOUSE;tr|E9Q8Z4|E9Q8Z4_MOUSE;tr|E9Q905|E9Q905_MOUSE;tr|E9Q907|E9Q907_MOUSE;tr|E9Q906|E9Q906_MOUSE;tr|D3Z7H6|D3Z7H6_MOUSE;tr|D3Z2H7|D3Z2H7_MOUSE	tr|E9Q8Z8|E9Q8Z8_MOUSE;tr|E9Q8Z6|E9Q8Z6_MOUSE;tr|E9Q8Z5|E9Q8Z5_MOUSE;sp|P30999|CTND1_MOUSE;tr|G3X9V2|G3X9V2_MOUSE;tr|E9Q903|E9Q903_MOUSE;tr|E9Q904|E9Q904_MOUSE;tr|E9Q901|E9Q901_MOUSE;tr|D3Z2H2|D3Z2H2_MOUSE;tr|E9Q986|E9Q986_MOUSE;tr|E9Q8Z9|E9Q8Z9_MOUSE;tr|E9Q8Z4|E9Q8Z4_MOUSE;tr|E9Q905|E9Q905_MOUSE;tr|E9Q907|E9Q907_MOUSE;tr|E9Q906|E9Q906_MOUSE;tr|D3Z7H6|D3Z7H6_MOUSE;tr|D3Z2H7|D3Z2H7_MOUSE	7;7;7;7;7;6;6;6;6;6;6;6;6;6;6;6;4	7;7;7;7;7;6;6;6;6;6;6;6;6;6;6;6;4	7;7;7;7;7;6;6;6;6;6;6;6;6;6;6;6;4	tr|E9Q8Z8|E9Q8Z8_MOUSE Catenin delta-1 OS=Mus musculus OX=10090 GN=Ctnnd1 PE=1 SV=1;tr|E9Q8Z6|E9Q8Z6_MOUSE Catenin delta-1 OS=Mus musculus OX=10090 GN=Ctnnd1 PE=1 SV=1;tr|E9Q8Z5|E9Q8Z5_MOUSE Catenin delta-1 OS=Mus musculus OX=10090 GN=Ctnnd1 PE=1 SV=1;sp|P	Catenin delta-1	Ctnnd1	17	7	7	7	0	1	1	0	1	2	2	5	1	0	1	1	0	0	0	0	0	1	1	0	1	2	2	5	1	0	1	1	0	0	0	0	0	1	1	0	1	2
tr|D3YYW8|D3YYW8_MOUSE;sp|Q91V81|RBM42_MOUSE	tr|D3YYW8|D3YYW8_MOUSE;sp|Q91V81|RBM42_MOUSE	2;2	2;2	2;2	tr|D3YYW8|D3YYW8_MOUSE RNA-binding motif protein 42 OS=Mus musculus OX=10090 GN=Rbm42 PE=1 SV=1;sp|Q91V81|RBM42_MOUSE RNA-binding protein 42 OS=Mus musculus OX=10090 GN=Rbm42 PE=1 SV=2	RNA-binding motif protein 42	Rbm42	2	2	2	2	0	1	0	0	1	1	1	0	1	1	1	2	1	1	0	0	0	1	0	0	1	1	1	0	1	1	1	2	1	1	0	0	0	1	0	0	1	1
tr|D3YTR4|D3YTR4_MOUSE	tr|D3YTR4|D3YTR4_MOUSE	13	1	1	tr|D3YTR4|D3YTR4_MOUSE Methyl-CpG-binding domain protein 3 OS=Mus musculus OX=10090 GN=Mbd3 PE=1 SV=1	Methyl-CpG-binding domain protein 3	Mbd3	1	13	1	1	11	11	10	11	4	3	3	3	6	7	6	6	0	0	0	1	1	1	1	1	0	0	0	0	0	0	0	0	0	0	0	0	1	1	1	1	0	0
tr|A0A1W2P7G2|A0A1W2P7G2_MOUSE;sp|Q9D1J3|SARNP_MOUSE	tr|A0A1W2P7G2|A0A1W2P7G2_MOUSE;sp|Q9D1J3|SARNP_MOUSE	3;3	3;3	3;3	tr|A0A1W2P7G2|A0A1W2P7G2_MOUSE SAP domain-containing ribonucleoprotein OS=Mus musculus OX=10090 GN=Sarnp PE=1 SV=1;sp|Q9D1J3|SARNP_MOUSE SAP domain-containing ribonucleoprotein OS=Mus musculus OX=10090 GN=Sarnp PE=1 SV=3	SAP domain-containing ribonucleoprotein	Sarnp	2	3	3	3	1	1	1	2	0	1	1	0	0	1	0	0	0	2	1	2	1	1	1	2	0	1	1	0	0	1	0	0	0	2	1	2	1	1	1	2	0	1
tr|A0A0A0MQN1|A0A0A0MQN1_MOUSE;sp|Q5RL79|KTAP2_MOUSE	tr|A0A0A0MQN1|A0A0A0MQN1_MOUSE;sp|Q5RL79|KTAP2_MOUSE	1;1	1;1	1;1	tr|A0A0A0MQN1|A0A0A0MQN1_MOUSE Dolichyl-diphosphooligosaccharide--protein glycosyltransferase subunit KCP2 OS=Mus musculus OX=10090 GN=Krtcap2 PE=1 SV=1;sp|Q5RL79|KTAP2_MOUSE Keratinocyte-associated protein 2 OS=Mus musculus OX=10090 GN=Krtcap2 PE=1 SV=2	Dolichyl-diphosphooligosaccharide--protein glycosyltransferase subunit KCP2	Krtcap2	2	1	1	1	0	0	0	0	1	0	1	1	1	1	1	1	1	0	1	0	0	0	0	0	1	0	1	1	1	1	1	1	1	0	1	0	0	0	0	0	1	0
sp|Q5SF07|IF2B2_MOUSE;tr|A6X8Z3|A6X8Z3_MOUSE	sp|Q5SF07|IF2B2_MOUSE;tr|A6X8Z3|A6X8Z3_MOUSE	3;2	2;1	2;1	sp|Q5SF07|IF2B2_MOUSE Insulin-like growth factor 2 mRNA-binding protein 2 OS=Mus musculus OX=10090 GN=Igf2bp2 PE=1 SV=1;tr|A6X8Z3|A6X8Z3_MOUSE Insulin-like growth factor 2 mRNA-binding protein 2 OS=Mus musculus OX=10090 GN=Igf2bp2 PE=1 SV=1	Insulin-like growth factor 2 mRNA-binding protein 2	Igf2bp2	2	3	2	2	1	0	1	0	1	1	1	1	1	0	0	0	2	1	1	1	1	0	1	0	1	1	1	1	1	0	0	0	1	1	1	0	1	0	1	0	1	1
sp|P62192|PRS4_MOUSE	sp|P62192|PRS4_MOUSE	2	2	2	sp|P62192|PRS4_MOUSE 26S proteasome regulatory subunit 4 OS=Mus musculus OX=10090 GN=Psmc1 PE=1 SV=1	26S proteasome regulatory subunit 4	Psmc1	1	2	2	2	0	0	0	0	1	1	1	2	0	0	0	0	1	1	1	1	0	0	0	0	1	1	1	2	0	0	0	0	1	1	1	1	0	0	0	0	1	1
tr|D3Z3F1|D3Z3F1_MOUSE	tr|D3Z3F1|D3Z3F1_MOUSE	11	1	1	tr|D3Z3F1|D3Z3F1_MOUSE FIP1-like 1 protein (Fragment) OS=Mus musculus OX=10090 GN=Fip1l1 PE=1 SV=2	FIP1-like 1 protein (Fragment)	Fip1l1	1	11	1	1	8	6	3	3	6	5	5	4	5	5	4	7	8	9	6	6	1	1	0	0	1	0	0	1	0	0	0	1	1	1	1	1	1	1	0	0	1	0
sp|O35682|MYADM_MOUSE;tr|A0A0N4SW94|A0A0N4SW94_MOUSE	sp|O35682|MYADM_MOUSE;tr|A0A0N4SW94|A0A0N4SW94_MOUSE	2;1	2;1	2;1	sp|O35682|MYADM_MOUSE Myeloid-associated differentiation marker OS=Mus musculus OX=10090 GN=Myadm PE=1 SV=2;tr|A0A0N4SW94|A0A0N4SW94_MOUSE Myeloid-associated differentiation marker (Fragment) OS=Mus musculus OX=10090 GN=Myadm PE=1 SV=1	Myeloid-associated differentiation marker	Myadm	2	2	2	2	1	0	0	1	1	1	1	1	1	1	1	1	0	0	0	0	1	0	0	1	1	1	1	1	1	1	1	1	0	0	0	0	1	0	0	1	1	1
tr|A0A1L1SRG5|A0A1L1SRG5_MOUSE;sp|P23927|CRYAB_MOUSE	tr|A0A1L1SRG5|A0A1L1SRG5_MOUSE;sp|P23927|CRYAB_MOUSE	2;2	2;2	2;2	tr|A0A1L1SRG5|A0A1L1SRG5_MOUSE Alpha-crystallin B chain (Fragment) OS=Mus musculus OX=10090 GN=Cryab PE=1 SV=1;sp|P23927|CRYAB_MOUSE Alpha-crystallin B chain OS=Mus musculus OX=10090 GN=Cryab PE=1 SV=2	Alpha-crystallin B chain (Fragment)	Cryab	2	2	2	2	0	0	0	0	2	2	1	1	0	0	0	0	0	0	0	0	0	0	0	0	2	2	1	1	0	0	0	0	0	0	0	0	0	0	0	0	2	2
sp|Q9CQ19|MYL9_MOUSE	sp|Q9CQ19|MYL9_MOUSE	7	1	1	sp|Q9CQ19|MYL9_MOUSE Myosin regulatory light polypeptide 9 OS=Mus musculus OX=10090 GN=Myl9 PE=1 SV=3	Myosin regulatory light polypeptide 9	Myl9	1	7	1	1	2	2	1	3	7	4	4	4	2	2	6	5	4	3	3	3	0	0	0	0	1	0	1	1	1	0	0	1	0	0	0	0	0	0	0	0	1	0
tr|A0A0G2JF33|A0A0G2JF33_MOUSE;tr|A0A0G2JEE9|A0A0G2JEE9_MOUSE;sp|Q9CVI2|F133B_MOUSE	tr|A0A0G2JF33|A0A0G2JF33_MOUSE;tr|A0A0G2JEE9|A0A0G2JEE9_MOUSE;sp|Q9CVI2|F133B_MOUSE	2;2;2	2;2;2	2;2;2	tr|A0A0G2JF33|A0A0G2JF33_MOUSE Protein FAM133B OS=Mus musculus OX=10090 GN=Fam133b PE=1 SV=1;tr|A0A0G2JEE9|A0A0G2JEE9_MOUSE Protein FAM133B OS=Mus musculus OX=10090 GN=Fam133b PE=1 SV=1;sp|Q9CVI2|F133B_MOUSE Protein FAM133B OS=Mus musculus OX=10090 GN=Fam1	Protein FAM133B	Fam133b	3	2	2	2	0	0	0	0	0	0	0	1	0	0	0	0	1	1	2	1	0	0	0	0	0	0	0	1	0	0	0	0	1	1	2	1	0	0	0	0	0	0
sp|Q9D9K3|AVEN_MOUSE;tr|A2AGL5|A2AGL5_MOUSE	sp|Q9D9K3|AVEN_MOUSE;tr|A2AGL5|A2AGL5_MOUSE	3;2	3;2	3;2	sp|Q9D9K3|AVEN_MOUSE Cell death regulator Aven OS=Mus musculus OX=10090 GN=Aven PE=1 SV=2;tr|A2AGL5|A2AGL5_MOUSE Cell death regulator Aven OS=Mus musculus OX=10090 GN=Aven PE=1 SV=1	Cell death regulator Aven	Aven	2	3	3	3	1	1	1	1	2	2	2	1	2	2	2	2	1	1	1	1	1	1	1	1	2	2	2	1	2	2	2	2	1	1	1	1	1	1	1	1	2	2
[truncated: 879 more rows]
[truncated: 113 more columns]

## Sheet: ProteinGroups norm to HDAC1
Protein IDs	Majority protein IDs	Peptide counts (all)	Peptide counts (razor+unique)	Peptide counts (unique)	Fasta headers	Protein name	Gene name	Number of proteins	Peptides	Razor + unique peptides	Unique peptides	Peptides AH1_R1-01	Peptides AH1_R2-01	Peptides AH1_R3-01	Peptides AH1_R4-01	Peptides AH2_R1-01	Peptides AH2_R2-01	Peptides AH2_R3-01	Peptides AH2_R4-01	Peptides AH6_R1-01	Peptides AH6_R2-01	Peptides AH6_R3-01	Peptides AH6_R4-01	Peptides DKO_C_R1-01	Peptides DKO_C_R2-01	Peptides DKO_C_R3-01	Peptides DKO_C_R4-01	Razor + unique peptides AH1_R1-01	Razor + unique peptides AH1_R2-01	Razor + unique peptides AH1_R3-01	Razor + unique peptides AH1_R4-01	Razor + unique peptides AH2_R1-01	Razor + unique peptides AH2_R2-01	Razor + unique peptides AH2_R3-01	Razor + unique peptides AH2_R4-01	Razor + unique peptides AH6_R1-01	Razor + unique peptides AH6_R2-01	Razor + unique peptides AH6_R3-01	Razor + unique peptides AH6_R4-01	Razor + unique peptides DKO_C_R1-01	Razor + unique peptides DKO_C_R2-01	Razor + unique peptides DKO_C_R3-01	Razor + unique peptides DKO_C_R4-01	Unique peptides AH1_R1-01	Unique peptides AH1_R2-01	Unique peptides AH1_R3-01	Unique peptides AH1_R4-01	Unique peptides AH2_R1-01	Unique peptides AH2_R2-01
[truncated: 1,751 more rows]
[truncated: 109 more columns]

[truncated: 3 more sheets: HDAC1 binding, WT Vs Mutant binding, WT vs Mut + iBAQ]
