# Supplementary material for: Mutations on the surface of HDAC1 reveal molecular determinants of specific complex assembly and their requirement for gene regulation
Source: Nucleic Acids Res. 2025 Sep 17;53(17):gkaf918. doi: 10.1093/nar/gkaf918 (PMC12448893; doi:10.1093/nar/gkaf918)
Supplement: gkaf918_Supplemental_Files [file gkaf918_supplemental_files.zip › Supplementary Table S3 - Histone analysis.xlsx]

## Sheet: Legend 
Supplementary Table 3: Maxquant proteinGroups and acetylation (K) outputs for the proteomic analysis of histones from cells with wild type, Y48E and E63R HDAC1-Flag. Peptide/protein identifications have been filtered to an FDR of 1% and reverse and contaminant hits have been removed. Class I acetylation sites were defined by a localization probability of >0.75 and a score diff >5. Statistical ana…
Experimental Groups
AH1_WT_Neg R1-4	Histones from minus OHT treated cells rescued with wild type HDAC1-Flag, replicates 1-4
AH1_WT_Pos R1-4	Histones from plus OHT treated cells rescued with wild type HDAC1-Flag, replicates 1-4
AH2_Y48E_Neg R1-4	Histones from minus OHT treated cells rescued with Y48E HDAC1-Flag, replicates 1-4
AH2_Y48E_Pos R1-4	Histones from plus OHT treated cells rescued with Y48E HDAC1-Flag, replicates 1-4
AH6_E63R_Neg R1-4	Histones from minus OHT treated cells rescued with E63R HDAC1-Flag, replicates 1-4
AH6_E63R_Pos R1-4	Histones from plus OHT treated cells rescued with E63R HDAC1-Flag, replicates 1-4

## Sheet: proteinGroups
Protein IDs	Majority protein IDs	Peptide counts (all)	Peptide counts (razor+unique)	Peptide counts (unique)	Fasta headers	Protein name	Gene name	Number of proteins	Peptides	Razor + unique peptides	Unique peptides	Peptides AH1_WT_Neg_R1_01	Peptides AH1_WT_Neg_R2_01	Peptides AH1_WT_Neg_R3_01	Peptides AH1_WT_Neg_R4_01	Peptides AH1_WT_Pos_R1_01	Peptides AH1_WT_Pos_R2_01	Peptides AH1_WT_Pos_R3_01	Peptides AH1_WT_Pos_R4_01	Peptides AH2_Y48E_Neg_R1_01	Peptides AH2_Y48E_Neg_R2_01	Peptides AH2_Y48E_Neg_R3_01	Peptides AH2_Y48E_Neg_R4_01	Peptides AH2_Y48E_Pos_R1_01	Peptides AH2_Y48E_Pos_R2_01	Peptides AH2_Y48E_Pos_R3_01	Peptides AH2_Y48E_Pos_R4_01	Peptides AH6_E63R_Neg_R1_01	Peptides AH6_E63R_Neg_R2_01	Peptides AH6_E63R_Neg_R3_01	Peptides AH6_E63R_Neg_R4_01	Peptides AH6_E63R_Pos_R1_01	Peptides AH6_E63R_Pos_R2_01	Peptides AH6_E63R_Pos_R3_01	Peptides AH6_E63R_Pos_R4_01	Razor + unique peptides AH1_WT_Neg_R1_01	Razor + unique peptides AH1_WT_Neg_R2_01	Razor + unique peptides AH1_WT_Neg_R3_01	Razor + unique peptides AH1_WT_Neg_R4_01	Razor + unique peptides AH1_WT_Pos_R1_01	Razor + unique peptides AH1_WT_Pos_R2_01	Razor + unique peptides AH1_WT_Pos_R3_01	Razor + unique peptides AH1_WT_Pos_R4_01	Razor + unique peptides AH2_Y48E_Neg_R1_01	Razor + unique peptides AH2_Y48E_Neg_R2_01	Razor + unique peptides AH2_Y48E_Neg_R3_01	Razor + unique peptides AH2_Y48E_Neg_R4_01	Razor + unique peptides AH2_Y48E_Pos_R1_01	Razor + unique peptides AH2_Y48E_Pos_R2_01
sp|Q8CGP7|H2A1K_MOUSE	sp|Q8CGP7|H2A1K_MOUSE	21	21	4	sp|Q8CGP7|H2A1K_MOUSE Histone H2A type 1-K OS=Mus musculus OX=10090 GN=H2ac15 PE=1 SV=3	Histone H2A type 1-K	H2ac15	1	21	21	4	18	18	14	17	16	15	18	19	20	17	15	19	17	20	19	19	16	13	15	15	16	17	15	14	18	18	14	17	16	15	18	19	20	17	15	19	17	20
sp|P62806|H4_MOUSE	sp|P62806|H4_MOUSE	30	30	30	sp|P62806|H4_MOUSE Histone H4 OS=Mus musculus OX=10090 GN=H4c1 PE=1 SV=2	Histone H4	H4c1	1	30	30	30	24	24	20	20	23	23	25	25	24	24	21	24	28	26	28	26	26	26	25	23	24	24	25	24	24	24	20	20	23	23	25	25	24	24	21	24	28	26
sp|P63260|ACTG_MOUSE;sp|P60710|ACTB_MOUSE;tr|E9Q1F2|E9Q1F2_MOUSE;tr|E9Q5F4|E9Q5F4_MOUSE;tr|G3UZ07|G3UZ07_MOUSE;tr|B1ATY1|B1ATY1_MOUSE;tr|G3UYG0|G3UYG0_MOUSE;tr|E9Q606|E9Q606_MOUSE;tr|F8WGM8|F8WGM8_MOUSE;tr|F6WX90|F6WX90_MOUSE;tr|E9Q2D1|E9Q2D1_MOUSE;tr|V9GXQ2|V9GXQ2_MOUSE	sp|P63260|ACTG_MOUSE;sp|P60710|ACTB_MOUSE;tr|E9Q1F2|E9Q1F2_MOUSE;tr|E9Q5F4|E9Q5F4_MOUSE;tr|G3UZ07|G3UZ07_MOUSE	19;19;14;13;12;8;7;7;4;2;2;1	19;19;14;13;12;8;7;7;4;2;2;1	6;6;4;4;4;2;2;2;2;0;0;0	sp|P63260|ACTG_MOUSE Actin, cytoplasmic 2 OS=Mus musculus OX=10090 GN=Actg1 PE=1 SV=1;sp|P60710|ACTB_MOUSE Actin, cytoplasmic 1 OS=Mus musculus OX=10090 GN=Actb PE=1 SV=1;tr|E9Q1F2|E9Q1F2_MOUSE Actin, cytoplasmic 1 OS=Mus musculus OX=10090 GN=Actb PE=1 SV=	Actin, cytoplasmic 2	Actg1	12	19	19	6	16	15	16	15	16	16	16	18	18	16	14	14	18	18	19	19	15	17	17	16	18	14	17	17	16	15	16	15	16	16	16	18	18	16	14	14	18	18
sp|P07901|HS90A_MOUSE;tr|B7ZC50|B7ZC50_MOUSE;tr|A2A6A2|A2A6A2_MOUSE;tr|B7ZC49|B7ZC49_MOUSE	sp|P07901|HS90A_MOUSE	22;3;2;2	22;3;2;2	12;2;2;2	sp|P07901|HS90A_MOUSE Heat shock protein HSP 90-alpha OS=Mus musculus OX=10090 GN=Hsp90aa1 PE=1 SV=4	Heat shock protein HSP 90-alpha	Hsp90aa1	4	22	22	12	21	18	20	18	18	20	20	19	18	18	18	19	18	19	16	16	18	17	16	17	19	16	19	18	21	18	20	18	18	20	20	19	18	18	18	19	18	19
sp|Q61937|NPM_MOUSE;tr|Q9DAY9|Q9DAY9_MOUSE;tr|Q5SQB5|Q5SQB5_MOUSE;tr|Q5SQB0|Q5SQB0_MOUSE	sp|Q61937|NPM_MOUSE;tr|Q9DAY9|Q9DAY9_MOUSE;tr|Q5SQB5|Q5SQB5_MOUSE	17;15;15;8	17;15;15;8	17;15;15;8	sp|Q61937|NPM_MOUSE Nucleophosmin OS=Mus musculus OX=10090 GN=Npm1 PE=1 SV=1;tr|Q9DAY9|Q9DAY9_MOUSE Nucleophosmin OS=Mus musculus OX=10090 GN=Npm1 PE=1 SV=1;tr|Q5SQB5|Q5SQB5_MOUSE Nucleophosmin OS=Mus musculus OX=10090 GN=Npm1 PE=1 SV=1	Nucleophosmin	Npm1	4	17	17	17	13	12	12	13	13	14	14	14	15	12	12	12	14	15	13	14	13	13	13	13	16	15	12	13	13	12	12	13	13	14	14	14	15	12	12	12	14	15
sp|P52480|KPYM_MOUSE;sp|P52480-2|KPYM_MOUSE;tr|A0A1L1SUV0|A0A1L1SUV0_MOUSE;tr|A0A1L1SSN6|A0A1L1SSN6_MOUSE;tr|A0A1L1STV8|A0A1L1STV8_MOUSE;tr|A0A1L1SQV8|A0A1L1SQV8_MOUSE;tr|A0A1L1SU37|A0A1L1SU37_MOUSE;tr|A0A1L1ST52|A0A1L1ST52_MOUSE;tr|A0A1L1SVH2|A0A1L1SVH2_MOUSE;tr|E9Q509|E9Q509_MOUSE;tr|G3X925|G3X925_MOUSE;sp|P53657|KPYR_MOUSE	sp|P52480|KPYM_MOUSE;sp|P52480-2|KPYM_MOUSE;tr|A0A1L1SUV0|A0A1L1SUV0_MOUSE;tr|A0A1L1SSN6|A0A1L1SSN6_MOUSE;tr|A0A1L1STV8|A0A1L1STV8_MOUSE;tr|A0A1L1SQV8|A0A1L1SQV8_MOUSE;tr|A0A1L1SU37|A0A1L1SU37_MOUSE	16;13;8;8;8;8;8;5;1;1;1;1	16;13;8;8;8;8;8;5;1;1;1;1	16;13;8;8;8;8;8;5;1;1;1;1	sp|P52480|KPYM_MOUSE Pyruvate kinase PKM OS=Mus musculus OX=10090 GN=Pkm PE=1 SV=4;sp|P52480-2|KPYM_MOUSE Isoform M1 of Pyruvate kinase PKM OS=Mus musculus OX=10090 GN=Pkm;tr|A0A1L1SUV0|A0A1L1SUV0_MOUSE Pyruvate kinase (Fragment) OS=Mus musculus OX=10090 G	Pyruvate kinase PKM	Pkm	12	16	16	16	14	14	12	13	11	13	14	13	14	15	13	13	11	11	11	12	13	10	9	10	10	10	11	11	14	14	12	13	11	13	14	13	14	15	13	13	11	11
sp|P56480|ATPB_MOUSE	sp|P56480|ATPB_MOUSE	11	11	11	sp|P56480|ATPB_MOUSE ATP synthase subunit beta, mitochondrial OS=Mus musculus OX=10090 GN=Atp5f1b PE=1 SV=2	ATP synthase subunit beta, mitochondrial	Atp5f1b	1	11	11	11	8	8	9	8	8	8	9	8	8	10	7	8	9	10	11	11	9	11	10	9	11	8	10	9	8	8	9	8	8	8	9	8	8	10	7	8	9	10
sp|P62908|RS3_MOUSE;tr|A0A140LI77|A0A140LI77_MOUSE;tr|D3YV43|D3YV43_MOUSE	sp|P62908|RS3_MOUSE;tr|A0A140LI77|A0A140LI77_MOUSE;tr|D3YV43|D3YV43_MOUSE	14;13;13	14;13;13	14;13;13	sp|P62908|RS3_MOUSE 40S ribosomal protein S3 OS=Mus musculus OX=10090 GN=Rps3 PE=1 SV=1;tr|A0A140LI77|A0A140LI77_MOUSE 40S ribosomal protein S3 OS=Mus musculus OX=10090 GN=Rps3 PE=1 SV=1;tr|D3YV43|D3YV43_MOUSE 40S ribosomal protein S3 OS=Mus musculus OX=10	40S ribosomal protein S3	Rps3	3	14	14	14	12	10	12	11	12	11	12	12	10	12	11	11	12	10	11	12	11	9	9	7	12	7	10	8	12	10	12	11	12	11	12	12	10	12	11	11	12	10
sp|P47963|RL13_MOUSE	sp|P47963|RL13_MOUSE	19	19	19	sp|P47963|RL13_MOUSE 60S ribosomal protein L13 OS=Mus musculus OX=10090 GN=Rpl13 PE=1 SV=3	60S ribosomal protein L13	Rpl13	1	19	19	19	15	15	16	15	16	16	16	15	13	14	15	13	16	16	16	12	14	12	13	13	16	14	16	14	15	15	16	15	16	16	16	15	13	14	15	13	16	16
sp|P10853|H2B1F_MOUSE;tr|Q8CBB6|Q8CBB6_MOUSE;sp|P70696|H2B1A_MOUSE	sp|P10853|H2B1F_MOUSE;tr|Q8CBB6|Q8CBB6_MOUSE	34;29;13	34;29;13	0;0;0	sp|P10853|H2B1F_MOUSE Histone H2B type 1-F/J/L OS=Mus musculus OX=10090 GN=H2bc7 PE=1 SV=2;tr|Q8CBB6|Q8CBB6_MOUSE Histone H2B OS=Mus musculus OX=10090 GN=H4bc24 PE=2 SV=1	Histone H2B type 1-F/J/L	H2bc7	3	34	34	0	26	27	21	24	21	21	24	23	26	27	27	20	22	22	25	24	23	26	27	25	21	23	23	22	26	27	21	24	21	21	24	23	26	27	27	20	22	22
tr|B1AZS9|B1AZS9_MOUSE;sp|O08807|PRDX4_MOUSE	tr|B1AZS9|B1AZS9_MOUSE;sp|O08807|PRDX4_MOUSE	1;1	1;1	1;1	tr|B1AZS9|B1AZS9_MOUSE Peroxiredoxin-4 (Fragment) OS=Mus musculus OX=10090 GN=Prdx4 PE=1 SV=1;sp|O08807|PRDX4_MOUSE Peroxiredoxin-4 OS=Mus musculus OX=10090 GN=Prdx4 PE=1 SV=1	Peroxiredoxin-4 (Fragment)	Prdx4	2	1	1	1	1	1	1	1	1	1	1	1	1	1	1	1	0	1	1	1	0	1	1	1	1	1	0	0	1	1	1	1	1	1	1	1	1	1	1	1	0	1
sp|P47911|RL6_MOUSE;tr|A0A0J9YU32|A0A0J9YU32_MOUSE	sp|P47911|RL6_MOUSE	15;1	15;1	15;1	sp|P47911|RL6_MOUSE 60S ribosomal protein L6 OS=Mus musculus OX=10090 GN=Rpl6 PE=1 SV=3	60S ribosomal protein L6	Rpl6	2	15	15	15	11	11	9	11	10	11	11	10	13	11	11	11	11	12	12	10	6	10	9	8	7	9	6	7	11	11	9	11	10	11	11	10	13	11	11	11	11	12
sp|P63017|HSP7C_MOUSE;tr|Q504P4|Q504P4_MOUSE;tr|D3Z5E2|D3Z5E2_MOUSE;sp|P17156|HSP72_MOUSE	sp|P63017|HSP7C_MOUSE;tr|Q504P4|Q504P4_MOUSE	20;19;5;3	20;19;5;3	19;18;4;2	sp|P63017|HSP7C_MOUSE Heat shock cognate 71 kDa protein OS=Mus musculus OX=10090 GN=Hspa8 PE=1 SV=1;tr|Q504P4|Q504P4_MOUSE Heat shock cognate 71 kDa protein OS=Mus musculus OX=10090 GN=Hspa8 PE=1 SV=1	Heat shock cognate 71 kDa protein	Hspa8	4	20	20	19	13	14	15	13	17	16	15	13	17	17	16	13	14	19	18	18	14	17	15	18	19	15	12	13	13	14	15	13	17	16	15	13	17	17	16	13	14	19
tr|A0A1L1SV25|A0A1L1SV25_MOUSE;sp|P57780|ACTN4_MOUSE;tr|E9Q2W9|E9Q2W9_MOUSE;tr|D3Z761|D3Z761_MOUSE;tr|D3Z0L8|D3Z0L8_MOUSE;sp|Q9JI91|ACTN2_MOUSE;sp|O88990|ACTN3_MOUSE	tr|A0A1L1SV25|A0A1L1SV25_MOUSE;sp|P57780|ACTN4_MOUSE;tr|E9Q2W9|E9Q2W9_MOUSE	30;29;19;3;3;3;2	30;29;19;3;3;3;2	13;13;10;2;2;0;0	tr|A0A1L1SV25|A0A1L1SV25_MOUSE Alpha-actinin-4 OS=Mus musculus OX=10090 GN=Actn4 PE=1 SV=1;sp|P57780|ACTN4_MOUSE Alpha-actinin-4 OS=Mus musculus OX=10090 GN=Actn4 PE=1 SV=1;tr|E9Q2W9|E9Q2W9_MOUSE Alpha-actinin-4 (Fragment) OS=Mus musculus OX=10090 GN=Actn4	Alpha-actinin-4	Actn4	7	30	30	13	24	23	20	21	26	26	22	24	28	23	19	21	23	19	21	20	17	19	18	16	17	17	17	16	24	23	20	21	26	26	22	24	28	23	19	21	23	19
sp|P68372|TBB4B_MOUSE;sp|Q9D6F9|TBB4A_MOUSE	sp|P68372|TBB4B_MOUSE;sp|Q9D6F9|TBB4A_MOUSE	9;8	9;8	2;1	sp|P68372|TBB4B_MOUSE Tubulin beta-4B chain OS=Mus musculus OX=10090 GN=Tubb4b PE=1 SV=1;sp|Q9D6F9|TBB4A_MOUSE Tubulin beta-4A chain OS=Mus musculus OX=10090 GN=Tubb4a PE=1 SV=3	Tubulin beta-4B chain	Tubb4b	2	9	9	2	8	8	8	8	8	8	8	8	9	8	6	7	9	7	8	7	9	7	7	7	7	7	7	6	8	8	8	8	8	8	8	8	9	8	6	7	9	7
sp|P62320|SMD3_MOUSE;tr|A0A1W2P7K5|A0A1W2P7K5_MOUSE	sp|P62320|SMD3_MOUSE;tr|A0A1W2P7K5|A0A1W2P7K5_MOUSE	2;1	2;1	2;1	sp|P62320|SMD3_MOUSE Small nuclear ribonucleoprotein Sm D3 OS=Mus musculus OX=10090 GN=Snrpd3 PE=1 SV=1;tr|A0A1W2P7K5|A0A1W2P7K5_MOUSE Small nuclear ribonucleoprotein Sm D3 OS=Mus musculus OX=10090 GN=Snrpd3 PE=1 SV=1	Small nuclear ribonucleoprotein Sm D3	Snrpd3	2	2	2	2	2	2	2	2	2	2	2	2	2	2	1	2	1	1	1	1	1	1	1	1	1	1	2	1	2	2	2	2	2	2	2	2	2	2	1	2	1	1
sp|P14148|RL7_MOUSE;tr|F6XI62|F6XI62_MOUSE	sp|P14148|RL7_MOUSE;tr|F6XI62|F6XI62_MOUSE	22;17	22;17	22;17	sp|P14148|RL7_MOUSE 60S ribosomal protein L7 OS=Mus musculus OX=10090 GN=Rpl7 PE=1 SV=2;tr|F6XI62|F6XI62_MOUSE 60S ribosomal protein L7 (Fragment) OS=Mus musculus OX=10090 GN=Rpl7 PE=1 SV=1	60S ribosomal protein L7	Rpl7	2	22	22	22	19	15	17	17	16	17	17	15	19	18	17	15	16	16	17	17	13	17	15	15	16	16	15	13	19	15	17	17	16	17	17	15	19	18	17	15	16	16
sp|Q6ZQH8|NU188_MOUSE;tr|F2Z4A7|F2Z4A7_MOUSE;tr|J3JSA4|J3JSA4_MOUSE;tr|F7BCN9|F7BCN9_MOUSE;tr|A2AWI5|A2AWI5_MOUSE	sp|Q6ZQH8|NU188_MOUSE	6;1;1;1;1	6;1;1;1;1	6;1;1;1;1	sp|Q6ZQH8|NU188_MOUSE Nucleoporin NUP188 homolog OS=Mus musculus OX=10090 GN=Nup188 PE=1 SV=2	Nucleoporin NUP188 homolog	Nup188	5	6	6	6	4	2	2	2	4	4	4	5	4	4	4	2	2	1	4	4	4	3	3	3	3	3	2	1	4	2	2	2	4	4	4	5	4	4	4	2	2	1
sp|Q62189|SNRPA_MOUSE;tr|D3Z0S6|D3Z0S6_MOUSE;tr|D6RI83|D6RI83_MOUSE	sp|Q62189|SNRPA_MOUSE;tr|D3Z0S6|D3Z0S6_MOUSE	10;7;1	10;7;1	10;7;1	sp|Q62189|SNRPA_MOUSE U1 small nuclear ribonucleoprotein A OS=Mus musculus OX=10090 GN=Snrpa PE=1 SV=3;tr|D3Z0S6|D3Z0S6_MOUSE U1 small nuclear ribonucleoprotein A (Fragment) OS=Mus musculus OX=10090 GN=Snrpa PE=1 SV=1	U1 small nuclear ribonucleoprotein A	Snrpa	3	10	10	10	10	9	9	9	9	10	9	10	10	10	9	9	10	9	10	10	10	10	10	10	10	10	8	10	10	9	9	9	9	10	9	10	10	10	9	9	10	9
sp|Q6J1H4|UTF1_MOUSE;sp|Q6J1H4-2|UTF1_MOUSE	sp|Q6J1H4|UTF1_MOUSE;sp|Q6J1H4-2|UTF1_MOUSE	13;12	13;12	13;12	sp|Q6J1H4|UTF1_MOUSE Undifferentiated embryonic cell transcription factor 1 OS=Mus musculus OX=10090 GN=Utf1 PE=1 SV=2;sp|Q6J1H4-2|UTF1_MOUSE Isoform 2 of Undifferentiated embryonic cell transcription factor 1 OS=Mus musculus OX=10090 GN=Utf1	Undifferentiated embryonic cell transcription factor 1	Utf1	2	13	13	13	11	11	10	10	11	12	13	11	12	12	9	10	10	9	9	9	12	10	8	10	8	6	8	7	11	11	10	10	11	12	13	11	12	12	9	10	10	9
sp|P84228|H32_MOUSE;sp|P68433|H31_MOUSE;tr|A0A1W2P768|A0A1W2P768_MOUSE	sp|P84228|H32_MOUSE;sp|P68433|H31_MOUSE;tr|A0A1W2P768|A0A1W2P768_MOUSE	23;22;22	23;22;22	3;2;3	sp|P84228|H32_MOUSE Histone H3.2 OS=Mus musculus OX=10090 GN=H3c2 PE=1 SV=2;sp|P68433|H31_MOUSE Histone H3.1 OS=Mus musculus OX=10090 GN=H3c1 PE=1 SV=2;tr|A0A1W2P768|A0A1W2P768_MOUSE Histone H3.2 OS=Mus musculus OX=10090 GN=H3c14 PE=1 SV=1	Histone H3.2	H3c2	3	23	23	3	19	21	17	17	18	18	20	17	22	19	18	18	20	17	20	19	18	21	20	18	21	19	15	19	19	21	17	17	18	18	20	17	22	19	18	18	20	17
sp|P68373|TBA1C_MOUSE;sp|P05213|TBA1B_MOUSE;sp|P68369|TBA1A_MOUSE;tr|A0A2R8VHF3|A0A2R8VHF3_MOUSE;sp|Q9JJZ2|TBA8_MOUSE;tr|A0A087WRB4|A0A087WRB4_MOUSE	sp|P68373|TBA1C_MOUSE;sp|P05213|TBA1B_MOUSE;sp|P68369|TBA1A_MOUSE;tr|A0A2R8VHF3|A0A2R8VHF3_MOUSE;sp|Q9JJZ2|TBA8_MOUSE	14;14;13;9;9;1	14;14;13;9;9;1	3;3;3;3;0;0	sp|P68373|TBA1C_MOUSE Tubulin alpha-1C chain OS=Mus musculus OX=10090 GN=Tuba1c PE=1 SV=1;sp|P05213|TBA1B_MOUSE Tubulin alpha-1B chain OS=Mus musculus OX=10090 GN=Tuba1b PE=1 SV=2;sp|P68369|TBA1A_MOUSE Tubulin alpha-1A chain OS=Mus musculus OX=10090 GN=Tub	Tubulin alpha-1C chain	Tuba1c	6	14	14	3	12	9	10	11	9	9	11	10	10	11	9	9	9	8	11	11	7	7	10	8	12	7	8	9	12	9	10	11	9	9	11	10	10	11	9	9	9	8
sp|P62270|RS18_MOUSE;tr|F6YVP7|F6YVP7_MOUSE;tr|A0A1Y7VKY1|A0A1Y7VKY1_MOUSE;tr|S4R1N6|S4R1N6_MOUSE;tr|A0A3Q4EGP3|A0A3Q4EGP3_MOUSE	sp|P62270|RS18_MOUSE;tr|F6YVP7|F6YVP7_MOUSE;tr|A0A1Y7VKY1|A0A1Y7VKY1_MOUSE;tr|S4R1N6|S4R1N6_MOUSE	13;12;12;10;1	13;12;12;10;1	13;12;12;10;1	sp|P62270|RS18_MOUSE 40S ribosomal protein S18 OS=Mus musculus OX=10090 GN=Rps18 PE=1 SV=3;tr|F6YVP7|F6YVP7_MOUSE 40S ribosomal protein S18 OS=Mus musculus OX=10090 GN=Rps18-ps6 PE=3 SV=2;tr|A0A1Y7VKY1|A0A1Y7VKY1_MOUSE 40S ribosomal protein S18 OS=Mus musc	40S ribosomal protein S18	Rps18	5	13	13	13	11	9	10	10	9	8	10	10	8	8	8	8	9	8	7	8	9	6	7	8	9	7	10	7	11	9	10	10	9	8	10	10	8	8	8	8	9	8
sp|P62264|RS14_MOUSE;tr|D3YVF4|D3YVF4_MOUSE;tr|D3Z7I1|D3Z7I1_MOUSE;tr|A0A494BAS4|A0A494BAS4_MOUSE	sp|P62264|RS14_MOUSE;tr|D3YVF4|D3YVF4_MOUSE;tr|D3Z7I1|D3Z7I1_MOUSE	11;7;7;2	11;7;7;2	11;7;7;2	sp|P62264|RS14_MOUSE 40S ribosomal protein S14 OS=Mus musculus OX=10090 GN=Rps14 PE=1 SV=3;tr|D3YVF4|D3YVF4_MOUSE 40S ribosomal protein S14 (Fragment) OS=Mus musculus OX=10090 GN=Rps14 PE=1 SV=1;tr|D3Z7I1|D3Z7I1_MOUSE 40S ribosomal protein S14 (Fragment) O	40S ribosomal protein S14	Rps14	4	11	11	11	10	10	9	10	11	10	10	10	11	8	8	9	8	10	9	10	11	10	9	10	9	8	8	8	10	10	9	10	11	10	10	10	11	8	8	9	8	10
sp|P68040|RACK1_MOUSE	sp|P68040|RACK1_MOUSE	6	6	6	sp|P68040|RACK1_MOUSE Receptor of activated protein C kinase 1 OS=Mus musculus OX=10090 GN=Rack1 PE=1 SV=3	Receptor of activated protein C kinase 1	Rack1	1	6	6	6	5	6	5	6	5	5	5	6	5	5	5	5	5	5	6	6	6	6	5	5	5	3	5	3	5	6	5	6	5	5	5	6	5	5	5	5	5	5
sp|P35550|FBRL_MOUSE;tr|A0A140LIR6|A0A140LIR6_MOUSE	sp|P35550|FBRL_MOUSE	14;3	14;3	12;3	sp|P35550|FBRL_MOUSE rRNA 2-O-methyltransferase fibrillarin OS=Mus musculus OX=10090 GN=Fbl PE=1 SV=2	rRNA 2-O-methyltransferase fibrillarin	Fbl	2	14	14	12	12	13	12	11	10	10	11	13	11	12	11	10	13	12	12	13	12	10	8	10	13	7	11	7	12	13	12	11	10	10	11	13	11	12	11	10	13	12
sp|P27659|RL3_MOUSE;tr|A0A2R8VHN4|A0A2R8VHN4_MOUSE;tr|A0A087WNS0|A0A087WNS0_MOUSE;tr|A0A087WQK0|A0A087WQK0_MOUSE;tr|Q9CQ09|Q9CQ09_MOUSE	sp|P27659|RL3_MOUSE	10;4;2;2;2	10;4;2;2;2	8;2;2;2;0	sp|P27659|RL3_MOUSE 60S ribosomal protein L3 OS=Mus musculus OX=10090 GN=Rpl3 PE=1 SV=3	60S ribosomal protein L3	Rpl3	5	10	10	8	9	8	8	6	8	9	9	9	10	8	9	9	10	8	10	10	8	9	7	7	8	8	7	8	9	8	8	6	8	9	9	9	10	8	9	9	10	8
sp|Q9D1J3|SARNP_MOUSE;tr|A0A1W2P7G2|A0A1W2P7G2_MOUSE;tr|A0A1W2P6N2|A0A1W2P6N2_MOUSE	sp|Q9D1J3|SARNP_MOUSE;tr|A0A1W2P7G2|A0A1W2P7G2_MOUSE;tr|A0A1W2P6N2|A0A1W2P6N2_MOUSE	9;7;5	9;7;5	9;7;5	sp|Q9D1J3|SARNP_MOUSE SAP domain-containing ribonucleoprotein OS=Mus musculus OX=10090 GN=Sarnp PE=1 SV=3;tr|A0A1W2P7G2|A0A1W2P7G2_MOUSE SAP domain-containing ribonucleoprotein OS=Mus musculus OX=10090 GN=Sarnp PE=1 SV=1;tr|A0A1W2P6N2|A0A1W2P6N2_MOUSE SAP	SAP domain-containing ribonucleoprotein	Sarnp	3	9	9	9	8	8	8	8	9	8	8	9	7	8	7	7	8	8	7	8	9	7	7	8	8	5	8	8	8	8	8	8	9	8	8	9	7	8	7	7	8	8
sp|P99024|TBB5_MOUSE	sp|P99024|TBB5_MOUSE	9	2	1	sp|P99024|TBB5_MOUSE Tubulin beta-5 chain OS=Mus musculus OX=10090 GN=Tubb5 PE=1 SV=1	Tubulin beta-5 chain	Tubb5	1	9	2	1	8	8	8	8	8	8	8	8	9	8	6	7	9	7	8	6	9	6	7	7	7	7	7	5	2	2	2	2	2	2	2	2	2	2	2	2	2	2
sp|Q03265|ATPA_MOUSE;tr|D3Z6F5|D3Z6F5_MOUSE;tr|D6RJ16|D6RJ16_MOUSE	sp|Q03265|ATPA_MOUSE;tr|D3Z6F5|D3Z6F5_MOUSE	18;18;1	18;18;1	18;18;1	sp|Q03265|ATPA_MOUSE ATP synthase subunit alpha, mitochondrial OS=Mus musculus OX=10090 GN=Atp5f1a PE=1 SV=1;tr|D3Z6F5|D3Z6F5_MOUSE ATP synthase subunit alpha OS=Mus musculus OX=10090 GN=Atp5a1 PE=1 SV=1	ATP synthase subunit alpha, mitochondrial	Atp5f1a	3	18	18	18	18	15	15	14	17	15	15	17	17	16	12	15	14	14	15	15	15	16	11	10	11	12	15	14	18	15	15	14	17	15	15	17	17	16	12	15	14	14
sp|Q7TPV4|MBB1A_MOUSE	sp|Q7TPV4|MBB1A_MOUSE	25	25	25	sp|Q7TPV4|MBB1A_MOUSE Myb-binding protein 1A OS=Mus musculus OX=10090 GN=Mybbp1a PE=1 SV=2	Myb-binding protein 1A	Mybbp1a	1	25	25	25	19	18	16	18	17	16	20	18	16	18	14	19	16	15	16	17	16	16	15	12	14	11	17	10	19	18	16	18	17	16	20	18	16	18	14	19	16	15
sp|P17742|PPIA_MOUSE;tr|A0A1L1SST0|A0A1L1SST0_MOUSE;tr|A0A1L1SRX5|A0A1L1SRX5_MOUSE;tr|V9GXC1|V9GXC1_MOUSE;tr|V9GX31|V9GX31_MOUSE	sp|P17742|PPIA_MOUSE	7;3;2;1;1	7;3;2;1;1	7;3;2;1;1	sp|P17742|PPIA_MOUSE Peptidyl-prolyl cis-trans isomerase A OS=Mus musculus OX=10090 GN=Ppia PE=1 SV=2	Peptidyl-prolyl cis-trans isomerase A	Ppia	5	7	7	7	5	6	6	7	7	7	7	6	7	6	3	7	7	6	6	6	7	7	5	5	6	3	6	4	5	6	6	7	7	7	7	6	7	6	3	7	7	6
sp|P17182|ENOA_MOUSE;tr|Q6PHC1|Q6PHC1_MOUSE;tr|B1ARR7|B1ARR7_MOUSE;tr|B0QZL1|B0QZL1_MOUSE;tr|B1ARR6|B1ARR6_MOUSE;tr|A0A0N4SUI6|A0A0N4SUI6_MOUSE;tr|D3YVD3|D3YVD3_MOUSE;tr|D3Z2S4|D3Z2S4_MOUSE;tr|D3Z6E4|D3Z6E4_MOUSE;tr|A0A0N4SUX5|A0A0N4SUX5_MOUSE;sp|P17183|ENOG_MOUSE;tr|Q5SX61|Q5SX61_MOUSE;tr|Q5SX60|Q5SX60_MOUSE;tr|Q5SX59|Q5SX59_MOUSE;sp|P21550|ENOB_MOUSE	sp|P17182|ENOA_MOUSE;tr|Q6PHC1|Q6PHC1_MOUSE	16;10;6;6;5;2;2;2;2;2;2;1;1;1;1	16;10;6;6;5;2;2;2;2;2;2;1;1;1;1	16;10;6;6;5;2;2;2;2;2;2;1;1;1;1	sp|P17182|ENOA_MOUSE Alpha-enolase OS=Mus musculus OX=10090 GN=Eno1 PE=1 SV=3;tr|Q6PHC1|Q6PHC1_MOUSE 2-phospho-D-glycerate hydro-lyase OS=Mus musculus OX=10090 GN=Eno1 PE=1 SV=1	Alpha-enolase	Eno1	15	16	16	16	12	13	12	11	12	12	13	14	12	11	9	13	12	13	13	14	12	11	14	14	10	11	12	13	12	13	12	11	12	12	13	14	12	11	9	13	12	13
sp|P62301|RS13_MOUSE;tr|Q921R2|Q921R2_MOUSE;tr|A0A0U1RQ71|A0A0U1RQ71_MOUSE	sp|P62301|RS13_MOUSE;tr|Q921R2|Q921R2_MOUSE	7;7;2	7;7;2	7;7;2	sp|P62301|RS13_MOUSE 40S ribosomal protein S13 OS=Mus musculus OX=10090 GN=Rps13 PE=1 SV=2;tr|Q921R2|Q921R2_MOUSE 40S ribosomal protein S13 OS=Mus musculus OX=10090 GN=Rps13 PE=1 SV=1	40S ribosomal protein S13	Rps13	3	7	7	7	6	5	5	5	6	6	6	7	6	6	6	5	6	6	6	6	5	6	6	6	5	6	6	4	6	5	5	5	6	6	6	7	6	6	6	5	6	6
sp|P14131|RS16_MOUSE	sp|P14131|RS16_MOUSE	10	10	10	sp|P14131|RS16_MOUSE 40S ribosomal protein S16 OS=Mus musculus OX=10090 GN=Rps16 PE=1 SV=4	40S ribosomal protein S16	Rps16	1	10	10	10	6	9	7	8	5	9	8	7	9	8	5	8	6	6	5	7	6	5	6	6	6	6	6	6	6	9	7	8	5	9	8	7	9	8	5	8	6	6
sp|P21107-2|TPM3_MOUSE;tr|D3Z6I8|D3Z6I8_MOUSE;tr|E9Q7Q3|E9Q7Q3_MOUSE;tr|D3Z2H9|D3Z2H9_MOUSE;tr|A2AIM4|A2AIM4_MOUSE;sp|P58774-2|TPM2_MOUSE;sp|P58774|TPM2_MOUSE;CON__Q3SX28;tr|A2AIM5|A2AIM5_MOUSE;tr|D3YVR0|D3YVR0_MOUSE	sp|P21107-2|TPM3_MOUSE;tr|D3Z6I8|D3Z6I8_MOUSE;tr|E9Q7Q3|E9Q7Q3_MOUSE;tr|D3Z2H9|D3Z2H9_MOUSE	18;16;16;12;6;6;6;6;3;1	18;16;16;12;6;6;6;6;3;1	9;9;9;3;0;0;0;0;0;0	sp|P21107-2|TPM3_MOUSE Isoform 2 of Tropomyosin alpha-3 chain OS=Mus musculus OX=10090 GN=Tpm3;tr|D3Z6I8|D3Z6I8_MOUSE Tropomyosin alpha-3 chain OS=Mus musculus OX=10090 GN=Tpm3 PE=1 SV=1;tr|E9Q7Q3|E9Q7Q3_MOUSE Tropomyosin alpha-3 chain OS=Mus musculus OX=1	Isoform 2 of Tropomyosin alpha-3 chain	Tpm3	10	18	18	9	15	13	15	14	12	14	15	14	13	12	10	12	14	14	13	11	12	12	10	10	12	10	11	11	15	13	15	14	12	14	15	14	13	12	10	12	14	14
tr|A0A286YDA2|A0A286YDA2_MOUSE;tr|A0A286YDT3|A0A286YDT3_MOUSE;tr|A0A286YDV7|A0A286YDV7_MOUSE;sp|E9Q5C9|NOLC1_MOUSE;sp|E9Q5C9-2|NOLC1_MOUSE;tr|A0A286YDZ1|A0A286YDZ1_MOUSE	tr|A0A286YDA2|A0A286YDA2_MOUSE;tr|A0A286YDT3|A0A286YDT3_MOUSE;tr|A0A286YDV7|A0A286YDV7_MOUSE;sp|E9Q5C9|NOLC1_MOUSE;sp|E9Q5C9-2|NOLC1_MOUSE	24;24;24;24;20;1	24;24;24;24;20;1	21;21;21;21;17;0	tr|A0A286YDA2|A0A286YDA2_MOUSE Nucleolar and coiled-body phosphoprotein 1 OS=Mus musculus OX=10090 GN=Nolc1 PE=1 SV=1;tr|A0A286YDT3|A0A286YDT3_MOUSE Nucleolar and coiled-body phosphoprotein 1 OS=Mus musculus OX=10090 GN=Nolc1 PE=1 SV=1;tr|A0A286YDV7|A0A286	Nucleolar and coiled-body phosphoprotein 1	Nolc1	6	24	24	21	17	15	14	15	12	13	15	16	16	15	15	14	14	16	15	13	16	13	15	10	13	15	17	11	17	15	14	15	12	13	15	16	16	15	15	14	14	16
sp|P14602|HSPB1_MOUSE;tr|D3YZ06|D3YZ06_MOUSE;sp|P14602-2|HSPB1_MOUSE;sp|P14602-3|HSPB1_MOUSE	sp|P14602|HSPB1_MOUSE;tr|D3YZ06|D3YZ06_MOUSE;sp|P14602-2|HSPB1_MOUSE;sp|P14602-3|HSPB1_MOUSE	5;4;4;3	5;4;4;3	5;4;4;3	sp|P14602|HSPB1_MOUSE Heat shock protein beta-1 OS=Mus musculus OX=10090 GN=Hspb1 PE=1 SV=3;tr|D3YZ06|D3YZ06_MOUSE Heat shock protein beta-1 OS=Mus musculus OX=10090 GN=Hspb1 PE=1 SV=1;sp|P14602-2|HSPB1_MOUSE Isoform B of Heat shock protein beta-1 OS=Mus m	Heat shock protein beta-1	Hspb1	4	5	5	5	5	5	5	5	4	5	5	5	5	4	4	4	4	4	4	4	4	4	4	4	5	4	5	5	5	5	5	5	4	5	5	5	5	4	4	4	4	4
sp|P97855|G3BP1_MOUSE	sp|P97855|G3BP1_MOUSE	8	8	7	sp|P97855|G3BP1_MOUSE Ras GTPase-activating protein-binding protein 1 OS=Mus musculus OX=10090 GN=G3bp1 PE=1 SV=1	Ras GTPase-activating protein-binding protein 1	G3bp1	1	8	8	7	8	7	8	8	8	7	6	7	7	8	7	8	8	7	7	6	7	8	7	4	6	8	7	7	8	7	8	8	8	7	6	7	7	8	7	8	8	7
sp|P97351|RS3A_MOUSE	sp|P97351|RS3A_MOUSE	16	16	16	sp|P97351|RS3A_MOUSE 40S ribosomal protein S3a OS=Mus musculus OX=10090 GN=Rps3a PE=1 SV=3	40S ribosomal protein S3a	Rps3a	1	16	16	16	13	14	14	11	13	12	13	13	9	11	12	13	11	10	12	9	8	11	14	9	9	9	11	8	13	14	14	11	13	12	13	13	9	11	12	13	11	10
sp|Q8BP67|RL24_MOUSE	sp|Q8BP67|RL24_MOUSE	11	11	11	sp|Q8BP67|RL24_MOUSE 60S ribosomal protein L24 OS=Mus musculus OX=10090 GN=Rpl24 PE=1 SV=2	60S ribosomal protein L24	Rpl24	1	11	11	11	10	9	7	6	8	5	6	7	10	7	9	9	9	8	7	8	10	10	9	9	9	9	10	8	10	9	7	6	8	5	6	7	10	7	9	9	9	8
sp|P62242|RS8_MOUSE	sp|P62242|RS8_MOUSE	10	10	10	sp|P62242|RS8_MOUSE 40S ribosomal protein S8 OS=Mus musculus OX=10090 GN=Rps8 PE=1 SV=2	40S ribosomal protein S8	Rps8	1	10	10	10	5	5	7	5	6	6	8	6	5	6	5	5	6	6	8	6	5	6	6	6	5	6	7	6	5	5	7	5	6	6	8	6	5	6	5	5	6	6
sp|P11499|HS90B_MOUSE;tr|E9Q3D6|E9Q3D6_MOUSE;tr|E9Q0C3|E9Q0C3_MOUSE;tr|D3Z1R1|D3Z1R1_MOUSE;tr|E9PX27|E9PX27_MOUSE	sp|P11499|HS90B_MOUSE	18;7;2;1;1	8;1;2;1;1	7;1;2;0;0	sp|P11499|HS90B_MOUSE Heat shock protein HSP 90-beta OS=Mus musculus OX=10090 GN=Hsp90ab1 PE=1 SV=3	Heat shock protein HSP 90-beta	Hsp90ab1	5	18	8	7	17	14	15	13	14	15	15	15	14	13	13	15	16	18	14	13	14	14	13	13	14	12	14	13	7	5	5	3	4	5	5	5	5	4	6	6	7	8
sp|Q9Z204-4|HNRPC_MOUSE;sp|Q9Z204-3|HNRPC_MOUSE;sp|Q9Z204-2|HNRPC_MOUSE;tr|A0A2I3BRM6|A0A2I3BRM6_MOUSE	sp|Q9Z204-4|HNRPC_MOUSE;sp|Q9Z204-3|HNRPC_MOUSE;sp|Q9Z204-2|HNRPC_MOUSE;tr|A0A2I3BRM6|A0A2I3BRM6_MOUSE	10;10;10;5	10;10;10;5	2;2;2;1	sp|Q9Z204-4|HNRPC_MOUSE Isoform 4 of Heterogeneous nuclear ribonucleoproteins C1/C2 OS=Mus musculus OX=10090 GN=Hnrnpc;sp|Q9Z204-3|HNRPC_MOUSE Isoform 3 of Heterogeneous nuclear ribonucleoproteins C1/C2 OS=Mus musculus OX=10090 GN=Hnrnpc;sp|Q9Z204-2|HNRPC_	Isoform 4 of Heterogeneous nuclear ribonucleoproteins C1/C2	Hnrnpc	4	10	10	2	7	7	7	9	7	7	8	8	8	8	4	8	9	9	9	8	8	7	9	6	8	6	9	7	7	7	7	9	7	7	8	8	8	8	4	8	9	9
sp|O35129|PHB2_MOUSE;tr|F6QPR1|F6QPR1_MOUSE;tr|F6Q8V7|F6Q8V7_MOUSE	sp|O35129|PHB2_MOUSE	11;5;3	11;5;3	11;5;3	sp|O35129|PHB2_MOUSE Prohibitin-2 OS=Mus musculus OX=10090 GN=Phb2 PE=1 SV=1	Prohibitin-2	Phb2	3	11	11	11	8	8	9	9	7	8	8	10	9	9	8	9	9	10	10	9	8	9	9	8	9	8	9	9	8	8	9	9	7	8	8	10	9	9	8	9	9	10
sp|Q6ZWN5|RS9_MOUSE;tr|F7CJS8|F7CJS8_MOUSE;tr|D3YWH9|D3YWH9_MOUSE;tr|Q9CXW7|Q9CXW7_MOUSE;tr|D3Z673|D3Z673_MOUSE;tr|D3YUV6|D3YUV6_MOUSE	sp|Q6ZWN5|RS9_MOUSE;tr|F7CJS8|F7CJS8_MOUSE;tr|D3YWH9|D3YWH9_MOUSE;tr|Q9CXW7|Q9CXW7_MOUSE	15;12;12;12;6;3	15;12;12;12;6;3	15;12;12;12;6;3	sp|Q6ZWN5|RS9_MOUSE 40S ribosomal protein S9 OS=Mus musculus OX=10090 GN=Rps9 PE=1 SV=3;tr|F7CJS8|F7CJS8_MOUSE 40S ribosomal protein S9 (Fragment) OS=Mus musculus OX=10090 GN=Rps9 PE=1 SV=1;tr|D3YWH9|D3YWH9_MOUSE 40S ribosomal protein S9 OS=Mus musculus OX	40S ribosomal protein S9	Rps9	6	15	15	15	13	14	10	11	13	14	9	9	13	13	9	13	15	14	13	14	12	12	13	11	14	9	13	12	13	14	10	11	13	14	9	9	13	13	9	13	15	14
sp|P05202|AATM_MOUSE	sp|P05202|AATM_MOUSE	10	10	10	sp|P05202|AATM_MOUSE Aspartate aminotransferase, mitochondrial OS=Mus musculus OX=10090 GN=Got2 PE=1 SV=1	Aspartate aminotransferase, mitochondrial	Got2	1	10	10	10	8	8	8	8	9	8	10	6	9	6	4	6	6	6	7	6	4	5	4	5	4	5	2	4	8	8	8	8	9	8	10	6	9	6	4	6	6	6
sp|Q9JIK5|DDX21_MOUSE	sp|Q9JIK5|DDX21_MOUSE	13	13	12	sp|Q9JIK5|DDX21_MOUSE Nucleolar RNA helicase 2 OS=Mus musculus OX=10090 GN=Ddx21 PE=1 SV=3	Nucleolar RNA helicase 2	Ddx21	1	13	13	12	10	9	10	11	9	10	10	10	11	12	11	11	11	10	10	11	11	7	7	8	8	7	9	7	10	9	10	11	9	10	10	10	11	12	11	11	11	10
sp|P60335|PCBP1_MOUSE	sp|P60335|PCBP1_MOUSE	7	7	5	sp|P60335|PCBP1_MOUSE Poly(rC)-binding protein 1 OS=Mus musculus OX=10090 GN=Pcbp1 PE=1 SV=1	Poly(rC)-binding protein 1	Pcbp1	1	7	7	5	5	6	5	7	4	4	7	6	5	4	6	6	4	5	4	5	5	4	6	3	3	2	7	4	5	6	5	7	4	4	7	6	5	4	6	6	4	5
tr|Q5SXR6|Q5SXR6_MOUSE;sp|Q68FD5|CLH1_MOUSE;tr|F6Z1R4|F6Z1R4_MOUSE	tr|Q5SXR6|Q5SXR6_MOUSE;sp|Q68FD5|CLH1_MOUSE	25;25;4	25;25;4	25;25;4	tr|Q5SXR6|Q5SXR6_MOUSE Clathrin heavy chain OS=Mus musculus OX=10090 GN=Cltc PE=1 SV=1;sp|Q68FD5|CLH1_MOUSE Clathrin heavy chain 1 OS=Mus musculus OX=10090 GN=Cltc PE=1 SV=3	Clathrin heavy chain	Cltc	3	25	25	25	21	16	18	15	18	20	17	13	17	17	13	14	16	16	19	17	14	18	12	13	15	13	20	13	21	16	18	15	18	20	17	13	17	17	13	14	16	16
tr|D3YVJ6|D3YVJ6_MOUSE;sp|Q7TNV0|DEK_MOUSE;tr|E9Q8Y1|E9Q8Y1_MOUSE;tr|A0A286YDS8|A0A286YDS8_MOUSE	tr|D3YVJ6|D3YVJ6_MOUSE;sp|Q7TNV0|DEK_MOUSE;tr|E9Q8Y1|E9Q8Y1_MOUSE	8;8;5;3	8;8;5;3	8;8;5;3	tr|D3YVJ6|D3YVJ6_MOUSE Protein DEK (Fragment) OS=Mus musculus OX=10090 GN=Dek PE=1 SV=1;sp|Q7TNV0|DEK_MOUSE Protein DEK OS=Mus musculus OX=10090 GN=Dek PE=1 SV=1;tr|E9Q8Y1|E9Q8Y1_MOUSE Protein DEK (Fragment) OS=Mus musculus OX=10090 GN=Dek PE=1 SV=1	Protein DEK (Fragment)	Dek	4	8	8	8	5	4	4	6	6	6	6	4	6	5	4	6	5	6	5	5	4	4	4	5	3	4	4	5	5	4	4	6	6	6	6	4	6	5	4	6	5	6
sp|P08249|MDHM_MOUSE;tr|A0A0G2JF23|A0A0G2JF23_MOUSE;tr|A0A0G2JGY4|A0A0G2JGY4_MOUSE	sp|P08249|MDHM_MOUSE;tr|A0A0G2JF23|A0A0G2JF23_MOUSE	4;2;1	4;2;1	4;2;1	sp|P08249|MDHM_MOUSE Malate dehydrogenase, mitochondrial OS=Mus musculus OX=10090 GN=Mdh2 PE=1 SV=3;tr|A0A0G2JF23|A0A0G2JF23_MOUSE Malate dehydrogenase (Fragment) OS=Mus musculus OX=10090 GN=Mdh2 PE=1 SV=1	Malate dehydrogenase, mitochondrial	Mdh2	3	4	4	4	3	3	3	3	2	3	3	3	3	3	3	3	3	4	3	2	2	2	2	3	2	2	3	3	3	3	3	3	2	3	3	3	3	3	3	3	3	4
sp|P16546-2|SPTN1_MOUSE;tr|A3KGU5|A3KGU5_MOUSE;tr|E9Q447|E9Q447_MOUSE	sp|P16546-2|SPTN1_MOUSE;tr|A3KGU5|A3KGU5_MOUSE;tr|E9Q447|E9Q447_MOUSE	42;42;42	42;42;42	1;1;1	sp|P16546-2|SPTN1_MOUSE Isoform 2 of Spectrin alpha chain, non-erythrocytic 1 OS=Mus musculus OX=10090 GN=Sptan1;tr|A3KGU5|A3KGU5_MOUSE Spectrin alpha chain, non-erythrocytic 1 OS=Mus musculus OX=10090 GN=Sptan1 PE=1 SV=1;tr|E9Q447|E9Q447_MOUSE Spectrin al	Isoform 2 of Spectrin alpha chain, non-erythrocytic 1	Sptan1	3	42	42	1	31	34	29	32	36	37	37	33	34	32	24	33	28	29	30	29	27	27	24	26	25	24	28	25	31	34	29	32	36	37	37	33	34	32	24	33	28	29
sp|P50580-2|PA2G4_MOUSE;sp|P50580|PA2G4_MOUSE	sp|P50580-2|PA2G4_MOUSE;sp|P50580|PA2G4_MOUSE	9;9	9;9	9;9	sp|P50580-2|PA2G4_MOUSE Isoform 2 of Proliferation-associated protein 2G4 OS=Mus musculus OX=10090 GN=Pa2g4;sp|P50580|PA2G4_MOUSE Proliferation-associated protein 2G4 OS=Mus musculus OX=10090 GN=Pa2g4 PE=1 SV=3	Isoform 2 of Proliferation-associated protein 2G4	Pa2g4	2	9	9	9	7	7	6	6	7	7	5	5	6	8	9	7	6	7	8	7	8	7	7	8	9	7	6	6	7	7	6	6	7	7	5	5	6	8	9	7	6	7
sp|P14206|RSSA_MOUSE;tr|A0A1L1SRW0|A0A1L1SRW0_MOUSE;tr|A0A1L1SUK3|A0A1L1SUK3_MOUSE	sp|P14206|RSSA_MOUSE;tr|A0A1L1SRW0|A0A1L1SRW0_MOUSE	7;5;2	7;5;2	7;5;2	sp|P14206|RSSA_MOUSE 40S ribosomal protein SA OS=Mus musculus OX=10090 GN=Rpsa PE=1 SV=4;tr|A0A1L1SRW0|A0A1L1SRW0_MOUSE 40S ribosomal protein SA (Fragment) OS=Mus musculus OX=10090 GN=Rpsa PE=1 SV=1	40S ribosomal protein SA	Rpsa	3	7	7	7	6	6	5	6	6	6	6	6	6	6	5	6	4	4	3	5	3	5	6	5	3	4	4	2	6	6	5	6	6	6	6	6	6	6	5	6	4	4
sp|P70168|IMB1_MOUSE	sp|P70168|IMB1_MOUSE	8	8	8	sp|P70168|IMB1_MOUSE Importin subunit beta-1 OS=Mus musculus OX=10090 GN=Kpnb1 PE=1 SV=2	Importin subunit beta-1	Kpnb1	1	8	8	8	8	8	6	8	5	6	8	7	7	7	7	7	7	6	7	6	6	5	6	4	5	6	5	7	8	8	6	8	5	6	8	7	7	7	7	7	7	6
sp|P41105|RL28_MOUSE;tr|F6Z0X0|F6Z0X0_MOUSE	sp|P41105|RL28_MOUSE	11;2	11;2	11;2	sp|P41105|RL28_MOUSE 60S ribosomal protein L28 OS=Mus musculus OX=10090 GN=Rpl28 PE=1 SV=2	60S ribosomal protein L28	Rpl28	2	11	11	11	10	10	9	9	9	7	11	11	8	10	10	10	9	9	10	8	9	10	8	10	9	9	9	9	10	10	9	9	9	7	11	11	8	10	10	10	9	9
sp|P38647|GRP75_MOUSE	sp|P38647|GRP75_MOUSE	13	13	13	sp|P38647|GRP75_MOUSE Stress-70 protein, mitochondrial OS=Mus musculus OX=10090 GN=Hspa9 PE=1 SV=3	Stress-70 protein, mitochondrial	Hspa9	1	13	13	13	12	13	12	13	12	13	12	10	13	10	10	11	12	12	11	12	11	11	10	9	11	10	10	10	12	13	12	13	12	13	12	10	13	10	10	11	12	12
sp|P62858|RS28_MOUSE;tr|G3UYV7|G3UYV7_MOUSE	sp|P62858|RS28_MOUSE;tr|G3UYV7|G3UYV7_MOUSE	8;6	8;6	8;6	sp|P62858|RS28_MOUSE 40S ribosomal protein S28 OS=Mus musculus OX=10090 GN=Rps28 PE=1 SV=1;tr|G3UYV7|G3UYV7_MOUSE 40S ribosomal protein S28 (Fragment) OS=Mus musculus OX=10090 GN=Rps28 PE=1 SV=1	40S ribosomal protein S28	Rps28	2	8	8	8	7	7	8	8	7	6	8	8	5	5	5	6	6	6	7	6	5	5	5	5	5	5	7	4	7	7	8	8	7	6	8	8	5	5	5	6	6	6
sp|P09405|NUCL_MOUSE	sp|P09405|NUCL_MOUSE	16	16	16	sp|P09405|NUCL_MOUSE Nucleolin OS=Mus musculus OX=10090 GN=Ncl PE=1 SV=2	Nucleolin	Ncl	1	16	16	16	9	14	13	14	12	13	12	14	14	14	13	12	12	13	14	12	15	12	14	12	12	9	15	10	9	14	13	14	12	13	12	14	14	14	13	12	12	13
sp|Q61753|SERA_MOUSE;tr|F6ZSB7|F6ZSB7_MOUSE	sp|Q61753|SERA_MOUSE	5;2	5;2	5;2	sp|Q61753|SERA_MOUSE D-3-phosphoglycerate dehydrogenase OS=Mus musculus OX=10090 GN=Phgdh PE=1 SV=3	D-3-phosphoglycerate dehydrogenase	Phgdh	2	5	5	5	5	5	5	5	5	4	4	5	5	5	4	4	5	5	5	4	5	4	5	5	5	5	4	4	5	5	5	5	5	4	4	5	5	5	4	4	5	5
sp|Q61171|PRDX2_MOUSE;tr|D3Z4A4|D3Z4A4_MOUSE	sp|Q61171|PRDX2_MOUSE;tr|D3Z4A4|D3Z4A4_MOUSE	2;1	2;1	2;1	sp|Q61171|PRDX2_MOUSE Peroxiredoxin-2 OS=Mus musculus OX=10090 GN=Prdx2 PE=1 SV=3;tr|D3Z4A4|D3Z4A4_MOUSE Peroxiredoxin-2 (Fragment) OS=Mus musculus OX=10090 GN=Prdx2 PE=1 SV=8	Peroxiredoxin-2	Prdx2	2	2	2	2	2	2	2	2	2	2	2	2	2	2	1	2	2	2	2	2	2	2	2	2	2	2	2	2	2	2	2	2	2	2	2	2	2	2	1	2	2	2
sp|P42932|TCPQ_MOUSE;tr|H3BL49|H3BL49_MOUSE;tr|H3BJB6|H3BJB6_MOUSE;tr|H3BLL1|H3BLL1_MOUSE;tr|H3BKG2|H3BKG2_MOUSE;tr|H3BKR8|H3BKR8_MOUSE	sp|P42932|TCPQ_MOUSE;tr|H3BL49|H3BL49_MOUSE;tr|H3BJB6|H3BJB6_MOUSE	8;7;4;2;2;1	8;7;4;2;2;1	8;7;4;2;2;1	sp|P42932|TCPQ_MOUSE T-complex protein 1 subunit theta OS=Mus musculus OX=10090 GN=Cct8 PE=1 SV=3;tr|H3BL49|H3BL49_MOUSE CCT-theta OS=Mus musculus OX=10090 GN=Cct8 PE=1 SV=1;tr|H3BJB6|H3BJB6_MOUSE T-complex protein 1 subunit theta (Fragment) OS=Mus musculu	T-complex protein 1 subunit theta	Cct8	6	8	8	8	6	6	5	6	7	7	8	7	6	7	6	7	5	7	5	7	6	5	4	5	5	5	5	4	6	6	5	6	7	7	8	7	6	7	6	7	5	7
sp|P80314|TCPB_MOUSE;tr|A0A1W2P7B7|A0A1W2P7B7_MOUSE;tr|A0A1W2P828|A0A1W2P828_MOUSE;tr|A0A1W2P6Q3|A0A1W2P6Q3_MOUSE;tr|A0A1W2P871|A0A1W2P871_MOUSE;tr|A0A1W2P8B6|A0A1W2P8B6_MOUSE	sp|P80314|TCPB_MOUSE	12;5;3;3;2;2	12;5;3;3;2;2	12;5;3;3;2;2	sp|P80314|TCPB_MOUSE T-complex protein 1 subunit beta OS=Mus musculus OX=10090 GN=Cct2 PE=1 SV=4	T-complex protein 1 subunit beta	Cct2	6	12	12	12	9	9	8	9	9	9	9	8	10	10	11	9	9	12	11	10	12	11	10	8	10	7	11	9	9	9	8	9	9	9	9	8	10	10	11	9	9	12
sp|P58468|F207A_MOUSE;tr|Q3TVF6|Q3TVF6_MOUSE	sp|P58468|F207A_MOUSE;tr|Q3TVF6|Q3TVF6_MOUSE	9;7	9;7	9;7	sp|P58468|F207A_MOUSE Protein FAM207A OS=Mus musculus OX=10090 GN=Fam207a PE=1 SV=1;tr|Q3TVF6|Q3TVF6_MOUSE Protein FAM207A (Fragment) OS=Mus musculus OX=10090 GN=Fam207a PE=1 SV=1	Protein FAM207A	Fam207a	2	9	9	9	6	6	5	6	6	7	6	6	5	7	4	6	5	7	6	4	6	5	4	4	6	6	8	5	6	6	5	6	6	7	6	6	5	7	4	6	5	7
tr|A0A1Y7VLK0|A0A1Y7VLK0_MOUSE;sp|Q62446|FKBP3_MOUSE;tr|A0A1Y7VMJ9|A0A1Y7VMJ9_MOUSE;tr|A0A1Y7VJ86|A0A1Y7VJ86_MOUSE	tr|A0A1Y7VLK0|A0A1Y7VLK0_MOUSE;sp|Q62446|FKBP3_MOUSE;tr|A0A1Y7VMJ9|A0A1Y7VMJ9_MOUSE	4;3;2;1	4;3;2;1	4;3;2;1	tr|A0A1Y7VLK0|A0A1Y7VLK0_MOUSE Peptidylprolyl isomerase OS=Mus musculus OX=10090 GN=Fkbp3 PE=1 SV=1;sp|Q62446|FKBP3_MOUSE Peptidyl-prolyl cis-trans isomerase FKBP3 OS=Mus musculus OX=10090 GN=Fkbp3 PE=1 SV=2;tr|A0A1Y7VMJ9|A0A1Y7VMJ9_MOUSE Peptidyl-prolyl c	Peptidylprolyl isomerase	Fkbp3	4	4	4	4	4	4	3	3	4	2	4	3	3	3	4	4	2	3	3	3	3	3	3	2	3	3	2	3	4	4	3	3	4	2	4	3	3	3	4	4	2	3
sp|Q9D903|EBP2_MOUSE;tr|A2ACZ1|A2ACZ1_MOUSE	sp|Q9D903|EBP2_MOUSE;tr|A2ACZ1|A2ACZ1_MOUSE	16;12	16;12	16;12	sp|Q9D903|EBP2_MOUSE Probable rRNA-processing protein EBP2 OS=Mus musculus OX=10090 GN=Ebna1bp2 PE=2 SV=1;tr|A2ACZ1|A2ACZ1_MOUSE Probable rRNA-processing protein EBP2 (Fragment) OS=Mus musculus OX=10090 GN=Ebna1bp2 PE=1 SV=8	Probable rRNA-processing protein EBP2	Ebna1bp2	2	16	16	16	14	11	13	13	11	13	14	10	13	14	11	13	12	12	14	12	12	15	13	12	12	12	10	11	14	11	13	13	11	13	14	10	13	14	11	13	12	12
sp|Q61001|LAMA5_MOUSE	sp|Q61001|LAMA5_MOUSE	23	23	23	sp|Q61001|LAMA5_MOUSE Laminin subunit alpha-5 OS=Mus musculus OX=10090 GN=Lama5 PE=1 SV=4	Laminin subunit alpha-5	Lama5	1	23	23	23	20	21	20	20	21	21	22	21	16	17	16	16	18	17	21	17	15	16	16	13	15	15	18	13	20	21	20	20	21	21	22	21	16	17	16	16	18	17
sp|P63163|RSMN_MOUSE	sp|P63163|RSMN_MOUSE	8	8	3	sp|P63163|RSMN_MOUSE Small nuclear ribonucleoprotein-associated protein N OS=Mus musculus OX=10090 GN=Snrpn PE=1 SV=1	Small nuclear ribonucleoprotein-associated protein N	Snrpn	1	8	8	3	8	8	8	8	7	8	7	6	6	8	7	6	6	6	5	6	5	5	6	3	3	4	4	4	8	8	8	8	7	8	7	6	6	8	7	6	6	6
sp|P60843|IF4A1_MOUSE;tr|Q8BTU6|Q8BTU6_MOUSE;sp|P10630|IF4A2_MOUSE;sp|P10630-2|IF4A2_MOUSE;tr|E9Q561|E9Q561_MOUSE;tr|A0A338P6X5|A0A338P6X5_MOUSE	sp|P60843|IF4A1_MOUSE;tr|Q8BTU6|Q8BTU6_MOUSE;sp|P10630|IF4A2_MOUSE;sp|P10630-2|IF4A2_MOUSE;tr|E9Q561|E9Q561_MOUSE	12;7;7;7;6;5	12;7;7;7;6;5	11;6;6;6;6;4	sp|P60843|IF4A1_MOUSE Eukaryotic initiation factor 4A-I OS=Mus musculus OX=10090 GN=Eif4a1 PE=1 SV=1;tr|Q8BTU6|Q8BTU6_MOUSE RNA helicase OS=Mus musculus OX=10090 GN=Eif4a2 PE=1 SV=1;sp|P10630|IF4A2_MOUSE Eukaryotic initiation factor 4A-II OS=Mus musculus O	Eukaryotic initiation factor 4A-I	Eif4a1	6	12	12	11	11	11	9	11	11	11	11	11	11	9	8	10	10	10	10	10	11	9	11	10	10	10	9	9	11	11	9	11	11	11	11	11	11	9	8	10	10	10
sp|Q62261|SPTB2_MOUSE;tr|A0A0A0MQG2|A0A0A0MQG2_MOUSE;tr|E9Q397|E9Q397_MOUSE;tr|Q3UGX2|Q3UGX2_MOUSE;sp|P15508|SPTB1_MOUSE	sp|Q62261|SPTB2_MOUSE;tr|A0A0A0MQG2|A0A0A0MQG2_MOUSE	34;29;2;2;1	34;29;2;2;1	5;0;0;0;0	sp|Q62261|SPTB2_MOUSE Spectrin beta chain, non-erythrocytic 1 OS=Mus musculus OX=10090 GN=Sptbn1 PE=1 SV=2;tr|A0A0A0MQG2|A0A0A0MQG2_MOUSE Spectrin beta chain, non-erythrocytic 1 (Fragment) OS=Mus musculus OX=10090 GN=Sptbn1 PE=1 SV=1	Spectrin beta chain, non-erythrocytic 1	Sptbn1	5	34	34	5	32	26	27	28	32	34	29	28	29	29	24	28	27	24	27	24	28	27	25	26	24	20	24	23	32	26	27	28	32	34	29	28	29	29	24	28	27	24
sp|P80318|TCPG_MOUSE;tr|E9Q133|E9Q133_MOUSE;tr|Q3U0I3|Q3U0I3_MOUSE;tr|F6Q609|F6Q609_MOUSE;tr|F6ZVG8|F6ZVG8_MOUSE	sp|P80318|TCPG_MOUSE;tr|E9Q133|E9Q133_MOUSE;tr|Q3U0I3|Q3U0I3_MOUSE	12;10;10;4;2	12;10;10;4;2	12;10;10;4;2	sp|P80318|TCPG_MOUSE T-complex protein 1 subunit gamma OS=Mus musculus OX=10090 GN=Cct3 PE=1 SV=1;tr|E9Q133|E9Q133_MOUSE T-complex protein 1 subunit gamma OS=Mus musculus OX=10090 GN=Cct3 PE=1 SV=1;tr|Q3U0I3|Q3U0I3_MOUSE T-complex protein 1 subunit gamma O	T-complex protein 1 subunit gamma	Cct3	5	12	12	12	11	10	8	12	9	10	12	9	11	11	6	9	8	10	7	7	9	7	7	6	7	6	9	9	11	10	8	12	9	10	12	9	11	11	6	9	8	10
sp|Q8BG81|PDIP3_MOUSE;tr|Q3UDD3|Q3UDD3_MOUSE;tr|F6VR84|F6VR84_MOUSE	sp|Q8BG81|PDIP3_MOUSE;tr|Q3UDD3|Q3UDD3_MOUSE;tr|F6VR84|F6VR84_MOUSE	13;13;9	13;13;9	13;13;9	sp|Q8BG81|PDIP3_MOUSE Polymerase delta-interacting protein 3 OS=Mus musculus OX=10090 GN=Poldip3 PE=1 SV=1;tr|Q3UDD3|Q3UDD3_MOUSE Polymerase delta-interacting protein 3 OS=Mus musculus OX=10090 GN=Poldip3 PE=1 SV=1;tr|F6VR84|F6VR84_MOUSE Polymerase delta-i	Polymerase delta-interacting protein 3	Poldip3	3	13	13	13	11	11	11	12	13	12	13	10	13	13	12	12	13	11	11	13	12	12	11	13	11	11	11	10	11	11	11	12	13	12	13	10	13	13	12	12	13	11
sp|P11260|LORF1_MOUSE	sp|P11260|LORF1_MOUSE	8	8	8	sp|P11260|LORF1_MOUSE LINE-1 retrotransposable element ORF1 protein OS=Mus musculus OX=10090 GN=Lire1 PE=1 SV=2	LINE-1 retrotransposable element ORF1 protein	Lire1	1	8	8	8	5	5	5	6	8	5	6	5	6	8	7	7	7	7	4	6	6	4	4	8	6	7	5	5	5	5	5	6	8	5	6	5	6	8	7	7	7	7
sp|Q8VEM8|MPCP_MOUSE;tr|G5E902|G5E902_MOUSE	sp|Q8VEM8|MPCP_MOUSE;tr|G5E902|G5E902_MOUSE	2;2	2;2	2;2	sp|Q8VEM8|MPCP_MOUSE Phosphate carrier protein, mitochondrial OS=Mus musculus OX=10090 GN=Slc25a3 PE=1 SV=1;tr|G5E902|G5E902_MOUSE Phosphate carrier protein, mitochondrial OS=Mus musculus OX=10090 GN=Slc25a3 PE=1 SV=1	Phosphate carrier protein, mitochondrial	Slc25a3	2	2	2	2	1	2	2	2	2	2	2	2	2	2	1	1	1	2	1	2	0	1	1	2	1	1	1	1	1	2	2	2	2	2	2	2	2	2	1	1	1	2
sp|Q08288|LYAR_MOUSE;tr|D3Z7N3|D3Z7N3_MOUSE;tr|D3Z345|D3Z345_MOUSE;tr|D3Z5X8|D3Z5X8_MOUSE;tr|D3YU83|D3YU83_MOUSE	sp|Q08288|LYAR_MOUSE	9;3;3;2;1	9;3;3;2;1	9;3;3;2;1	sp|Q08288|LYAR_MOUSE Cell growth-regulating nucleolar protein OS=Mus musculus OX=10090 GN=Lyar PE=1 SV=2	Cell growth-regulating nucleolar protein	Lyar	5	9	9	9	5	5	5	5	5	5	5	5	5	4	6	4	7	6	6	6	3	5	5	4	5	4	5	3	5	5	5	5	5	5	5	5	5	4	6	4	7	6
sp|P10126|EF1A1_MOUSE;tr|D3YZ68|D3YZ68_MOUSE;tr|D3Z3I8|D3Z3I8_MOUSE	sp|P10126|EF1A1_MOUSE	12;2;1	12;2;1	10;2;1	sp|P10126|EF1A1_MOUSE Elongation factor 1-alpha 1 OS=Mus musculus OX=10090 GN=Eef1a1 PE=1 SV=3	Elongation factor 1-alpha 1	Eef1a1	3	12	12	10	9	9	7	7	9	9	8	10	9	8	8	7	9	7	10	8	7	7	8	5	9	11	7	7	9	9	7	7	9	9	8	10	9	8	8	7	9	7
sp|Q9D0I8|MRT4_MOUSE;tr|A2AMV1|A2AMV1_MOUSE;tr|D6RCI7|D6RCI7_MOUSE	sp|Q9D0I8|MRT4_MOUSE;tr|A2AMV1|A2AMV1_MOUSE;tr|D6RCI7|D6RCI7_MOUSE	5;5;3	5;5;3	5;5;3	sp|Q9D0I8|MRT4_MOUSE mRNA turnover protein 4 homolog OS=Mus musculus OX=10090 GN=Mrto4 PE=1 SV=1;tr|A2AMV1|A2AMV1_MOUSE Ribosome assembly factor mrt4 OS=Mus musculus OX=10090 GN=Mrto4 PE=1 SV=1;tr|D6RCI7|D6RCI7_MOUSE mRNA turnover protein 4 homolog (Fragme	mRNA turnover protein 4 homolog	Mrto4	3	5	5	5	4	4	4	4	4	3	4	4	3	5	2	5	4	4	4	4	4	5	2	3	4	3	4	5	4	4	4	4	4	3	4	4	3	5	2	5	4	4
sp|P30416|FKBP4_MOUSE;tr|F7CAT1|F7CAT1_MOUSE;tr|F6S2D5|F6S2D5_MOUSE	sp|P30416|FKBP4_MOUSE	7;2;2	7;2;2	7;2;2	sp|P30416|FKBP4_MOUSE Peptidyl-prolyl cis-trans isomerase FKBP4 OS=Mus musculus OX=10090 GN=Fkbp4 PE=1 SV=5	Peptidyl-prolyl cis-trans isomerase FKBP4	Fkbp4	3	7	7	7	5	6	5	5	5	6	6	5	5	5	6	6	5	5	5	6	5	5	5	6	6	6	5	5	5	6	5	5	5	6	6	5	5	5	6	6	5	5
sp|P67984|RL22_MOUSE	sp|P67984|RL22_MOUSE	5	5	5	sp|P67984|RL22_MOUSE 60S ribosomal protein L22 OS=Mus musculus OX=10090 GN=Rpl22 PE=1 SV=2	60S ribosomal protein L22	Rpl22	1	5	5	5	5	5	5	5	5	5	5	5	5	5	5	5	5	4	5	5	5	5	5	5	5	5	4	4	5	5	5	5	5	5	5	5	5	5	5	5	5	4
sp|Q9WTM5|RUVB2_MOUSE;tr|A0A1B0GSR4|A0A1B0GSR4_MOUSE;tr|A0A1B0GRW3|A0A1B0GRW3_MOUSE;tr|A0A1B0GT54|A0A1B0GT54_MOUSE;tr|A0A1B0GR89|A0A1B0GR89_MOUSE	sp|Q9WTM5|RUVB2_MOUSE;tr|A0A1B0GSR4|A0A1B0GSR4_MOUSE	12;6;5;3;1	12;6;5;3;1	12;6;5;3;1	sp|Q9WTM5|RUVB2_MOUSE RuvB-like 2 OS=Mus musculus OX=10090 GN=Ruvbl2 PE=1 SV=3;tr|A0A1B0GSR4|A0A1B0GSR4_MOUSE RuvB-like helicase (Fragment) OS=Mus musculus OX=10090 GN=Ruvbl2 PE=1 SV=1	RuvB-like 2	Ruvbl2	5	12	12	12	11	9	10	8	6	8	9	9	9	7	8	7	4	5	4	7	9	10	7	6	7	8	10	9	11	9	10	8	6	8	9	9	9	7	8	7	4	5
sp|Q9D8E6|RL4_MOUSE	sp|Q9D8E6|RL4_MOUSE	19	19	19	sp|Q9D8E6|RL4_MOUSE 60S ribosomal protein L4 OS=Mus musculus OX=10090 GN=Rpl4 PE=1 SV=3	60S ribosomal protein L4	Rpl4	1	19	19	19	16	13	14	14	16	15	15	14	17	14	13	13	15	15	14	13	14	12	12	12	14	12	15	13	16	13	14	14	16	15	15	14	17	14	13	13	15	15
sp|P52293|IMA1_MOUSE;tr|A2A600|A2A600_MOUSE;tr|A2A601|A2A601_MOUSE;tr|A6PW68|A6PW68_MOUSE;tr|F2Z431|F2Z431_MOUSE;tr|A2A602|A2A602_MOUSE	sp|P52293|IMA1_MOUSE;tr|A2A600|A2A600_MOUSE;tr|A2A601|A2A601_MOUSE;tr|A6PW68|A6PW68_MOUSE;tr|F2Z431|F2Z431_MOUSE;tr|A2A602|A2A602_MOUSE	12;11;11;10;9;9	12;11;11;10;9;9	12;11;11;10;9;9	sp|P52293|IMA1_MOUSE Importin subunit alpha-1 OS=Mus musculus OX=10090 GN=Kpna2 PE=1 SV=2;tr|A2A600|A2A600_MOUSE Importin subunit alpha-1 (Fragment) OS=Mus musculus OX=10090 GN=Kpna2 PE=1 SV=2;tr|A2A601|A2A601_MOUSE Importin subunit alpha-1 (Fragment) OS=M	Importin subunit alpha-1	Kpna2	6	12	12	12	8	9	9	9	8	9	9	8	8	10	6	8	10	8	9	7	7	7	8	8	9	8	10	7	8	9	9	9	8	9	9	8	8	10	6	8	10	8
sp|P67778|PHB_MOUSE;tr|Q5SQG5|Q5SQG5_MOUSE	sp|P67778|PHB_MOUSE;tr|Q5SQG5|Q5SQG5_MOUSE	5;4	5;4	5;4	sp|P67778|PHB_MOUSE Prohibitin OS=Mus musculus OX=10090 GN=Phb PE=1 SV=1;tr|Q5SQG5|Q5SQG5_MOUSE Prohibitin (Fragment) OS=Mus musculus OX=10090 GN=Phb PE=1 SV=1	Prohibitin	Phb	2	5	5	5	5	5	5	5	5	5	5	5	5	5	3	4	4	3	3	4	5	3	4	2	4	3	4	3	5	5	5	5	5	5	5	5	5	5	3	4	4	3
sp|Q61879|MYH10_MOUSE;tr|Q5SV64|Q5SV64_MOUSE;tr|Q3UH59|Q3UH59_MOUSE;tr|A0A2R8VHF9|A0A2R8VHF9_MOUSE;sp|O08638-2|MYH11_MOUSE;tr|E9QPE7|E9QPE7_MOUSE;sp|O08638|MYH11_MOUSE;tr|A0A338P6K2|A0A338P6K2_MOUSE	sp|Q61879|MYH10_MOUSE;tr|Q5SV64|Q5SV64_MOUSE;tr|Q3UH59|Q3UH59_MOUSE	36;36;36;4;4;4;4;4	33;33;33;3;3;3;3;3	33;33;33;3;3;3;3;3	sp|Q61879|MYH10_MOUSE Myosin-10 OS=Mus musculus OX=10090 GN=Myh10 PE=1 SV=2;tr|Q5SV64|Q5SV64_MOUSE Myosin-10 OS=Mus musculus OX=10090 GN=Myh10 PE=1 SV=1;tr|Q3UH59|Q3UH59_MOUSE Myosin-10 OS=Mus musculus OX=10090 GN=Myh10 PE=1 SV=1	Myosin-10	Myh10	8	36	33	33	28	28	28	27	33	32	30	28	29	21	15	25	34	31	29	29	24	26	18	28	24	21	23	26	25	26	25	25	30	29	27	25	27	19	14	23	31	29
sp|Q61033|LAP2A_MOUSE	sp|Q61033|LAP2A_MOUSE	12	12	6	sp|Q61033|LAP2A_MOUSE Lamina-associated polypeptide 2, isoforms alpha/zeta OS=Mus musculus OX=10090 GN=Tmpo PE=1 SV=4	Lamina-associated polypeptide 2, isoforms alpha/zeta	Tmpo	1	12	12	6	8	8	9	10	9	6	9	9	10	7	6	11	10	10	8	8	9	8	8	8	7	7	7	7	8	8	9	10	9	6	9	9	10	7	6	11	10	10
sp|Q9Z1N5|DX39B_MOUSE	sp|Q9Z1N5|DX39B_MOUSE	4	4	1	sp|Q9Z1N5|DX39B_MOUSE Spliceosome RNA helicase Ddx39b OS=Mus musculus OX=10090 GN=Ddx39b PE=1 SV=1	Spliceosome RNA helicase Ddx39b	Ddx39b	1	4	4	1	4	4	4	4	4	3	4	3	4	3	4	3	4	4	4	4	3	4	3	3	4	3	3	4	4	4	4	4	4	3	4	3	4	3	4	3	4	4
sp|Q9CXY6|ILF2_MOUSE	sp|Q9CXY6|ILF2_MOUSE	4	4	4	sp|Q9CXY6|ILF2_MOUSE Interleukin enhancer-binding factor 2 OS=Mus musculus OX=10090 GN=Ilf2 PE=1 SV=1	Interleukin enhancer-binding factor 2	Ilf2	1	4	4	4	3	3	3	3	3	3	3	3	2	4	3	3	4	4	4	4	4	3	3	3	4	3	3	3	3	3	3	3	3	3	3	3	2	4	3	3	4	4
sp|Q62318|TIF1B_MOUSE;sp|Q62318-2|TIF1B_MOUSE	sp|Q62318|TIF1B_MOUSE;sp|Q62318-2|TIF1B_MOUSE	11;9	11;9	11;9	sp|Q62318|TIF1B_MOUSE Transcription intermediary factor 1-beta OS=Mus musculus OX=10090 GN=Trim28 PE=1 SV=3;sp|Q62318-2|TIF1B_MOUSE Isoform 2 of Transcription intermediary factor 1-beta OS=Mus musculus OX=10090 GN=Trim28	Transcription intermediary factor 1-beta	Trim28	2	11	11	11	8	8	10	8	9	9	9	8	9	8	7	8	10	9	9	9	9	7	9	10	9	10	7	7	8	8	10	8	9	9	9	8	9	8	7	8	10	9
sp|Q8BTW3|EXOS6_MOUSE	sp|Q8BTW3|EXOS6_MOUSE	7	7	7	sp|Q8BTW3|EXOS6_MOUSE Exosome complex component MTR3 OS=Mus musculus OX=10090 GN=Exosc6 PE=1 SV=1	Exosome complex component MTR3	Exosc6	1	7	7	7	5	4	5	4	5	5	4	4	5	5	5	5	5	5	5	3	6	6	6	5	5	3	4	4	5	4	5	4	5	5	4	4	5	5	5	5	5	5
sp|P29341|PABP1_MOUSE;tr|Q62029|Q62029_MOUSE;tr|A0A2I3BR37|A0A2I3BR37_MOUSE	sp|P29341|PABP1_MOUSE	16;4;3	16;4;3	10;0;0	sp|P29341|PABP1_MOUSE Polyadenylate-binding protein 1 OS=Mus musculus OX=10090 GN=Pabpc1 PE=1 SV=2	Polyadenylate-binding protein 1	Pabpc1	3	16	16	10	14	15	14	14	15	13	15	15	15	15	13	13	15	15	15	12	15	13	13	14	10	9	14	11	14	15	14	14	15	13	15	15	15	15	13	13	15	15
sp|Q61316|HSP74_MOUSE;tr|Q3U2G2|Q3U2G2_MOUSE	sp|Q61316|HSP74_MOUSE;tr|Q3U2G2|Q3U2G2_MOUSE	5;5	5;5	5;5	sp|Q61316|HSP74_MOUSE Heat shock 70 kDa protein 4 OS=Mus musculus OX=10090 GN=Hspa4 PE=1 SV=1;tr|Q3U2G2|Q3U2G2_MOUSE Heat shock 70 kDa protein 4 OS=Mus musculus OX=10090 GN=Hspa4 PE=1 SV=1	Heat shock 70 kDa protein 4	Hspa4	2	5	5	5	4	3	3	4	3	5	4	2	5	4	3	4	4	4	4	4	4	4	3	3	1	2	3	2	4	3	3	4	3	5	4	2	5	4	3	4	4	4
sp|P02468|LAMC1_MOUSE;tr|F6TLW1|F6TLW1_MOUSE;tr|F6SFQ3|F6SFQ3_MOUSE	sp|P02468|LAMC1_MOUSE	18;5;2	18;5;2	2;0;0	sp|P02468|LAMC1_MOUSE Laminin subunit gamma-1 OS=Mus musculus OX=10090 GN=Lamc1 PE=1 SV=2	Laminin subunit gamma-1	Lamc1	3	18	18	2	10	12	11	10	12	12	13	12	8	11	9	11	13	10	10	12	7	11	9	10	9	8	11	11	10	12	11	10	12	12	13	12	8	11	9	11	13	10
tr|A2AJ72|A2AJ72_MOUSE;tr|Q3TIX6|Q3TIX6_MOUSE;tr|A0A0A6YVV5|A0A0A6YVV5_MOUSE;tr|A0A0A6YY39|A0A0A6YY39_MOUSE;tr|A0A0A6YW42|A0A0A6YW42_MOUSE;tr|A0A0A6YX76|A0A0A6YX76_MOUSE;tr|A2AJ71|A2AJ71_MOUSE;tr|F6W2V3|F6W2V3_MOUSE;tr|F7AM43|F7AM43_MOUSE	tr|A2AJ72|A2AJ72_MOUSE;tr|Q3TIX6|Q3TIX6_MOUSE	9;8;4;2;1;1;1;1;1	9;8;4;2;1;1;1;1;1	8;7;3;2;1;1;1;1;1	tr|A2AJ72|A2AJ72_MOUSE Far upstream element (FUSE)-binding protein 3 OS=Mus musculus OX=10090 GN=Fubp3 PE=1 SV=1;tr|Q3TIX6|Q3TIX6_MOUSE Far upstream element (FUSE)-binding protein 3 OS=Mus musculus OX=10090 GN=Fubp3 PE=1 SV=1	Far upstream element (FUSE)-binding protein 3	Fubp3	9	9	9	8	6	6	6	7	7	8	8	6	6	6	5	7	4	6	6	6	7	6	6	7	7	6	6	7	6	6	6	7	7	8	8	6	6	6	5	7	4	6
sp|Q8VE37|RCC1_MOUSE;tr|A2CER2|A2CER2_MOUSE	sp|Q8VE37|RCC1_MOUSE;tr|A2CER2|A2CER2_MOUSE	5;3	5;3	2;2	sp|Q8VE37|RCC1_MOUSE Regulator of chromosome condensation OS=Mus musculus OX=10090 GN=Rcc1 PE=1 SV=1;tr|A2CER2|A2CER2_MOUSE Regulator of chromosome condensation (Fragment) OS=Mus musculus OX=10090 GN=Rcc1 PE=1 SV=1	Regulator of chromosome condensation	Rcc1	2	5	5	2	4	4	4	4	4	3	4	3	4	4	2	4	4	5	4	4	4	3	4	4	5	4	4	5	4	4	4	4	4	3	4	3	4	4	2	4	4	5
sp|O08583|THOC4_MOUSE;sp|O08583-2|THOC4_MOUSE;sp|Q9JJW6-2|ALRF2_MOUSE;tr|G3X9I4|G3X9I4_MOUSE;sp|Q9JJW6|ALRF2_MOUSE	sp|O08583|THOC4_MOUSE;sp|O08583-2|THOC4_MOUSE;sp|Q9JJW6-2|ALRF2_MOUSE	8;7;5;2;2	8;7;5;2;2	8;7;5;2;2	sp|O08583|THOC4_MOUSE THO complex subunit 4 OS=Mus musculus OX=10090 GN=Alyref PE=1 SV=3;sp|O08583-2|THOC4_MOUSE Isoform 2 of THO complex subunit 4 OS=Mus musculus OX=10090 GN=Alyref;sp|Q9JJW6-2|ALRF2_MOUSE Isoform 2 of Aly/REF export factor 2 OS=Mus muscu	THO complex subunit 4	Alyref	5	8	8	8	7	8	8	8	6	7	7	6	7	7	7	7	5	6	5	6	7	8	6	5	6	5	6	5	7	8	8	8	6	7	7	6	7	7	7	7	5	6
sp|Q9CQI7|RU2B_MOUSE;tr|A2CES4|A2CES4_MOUSE	sp|Q9CQI7|RU2B_MOUSE;tr|A2CES4|A2CES4_MOUSE	6;4	6;4	6;4	sp|Q9CQI7|RU2B_MOUSE U2 small nuclear ribonucleoprotein B OS=Mus musculus OX=10090 GN=Snrpb2 PE=1 SV=1;tr|A2CES4|A2CES4_MOUSE U2 small nuclear ribonucleoprotein B (Fragment) OS=Mus musculus OX=10090 GN=Snrpb2 PE=1 SV=1	U2 small nuclear ribonucleoprotein B	Snrpb2	2	6	6	6	6	6	6	6	6	6	6	6	5	6	4	6	4	6	6	6	5	4	5	5	5	5	5	5	6	6	6	6	6	6	6	6	5	6	4	6	4	6
sp|P27773|PDIA3_MOUSE;tr|F6Q404|F6Q404_MOUSE	sp|P27773|PDIA3_MOUSE	5;1	5;1	5;1	sp|P27773|PDIA3_MOUSE Protein disulfide-isomerase A3 OS=Mus musculus OX=10090 GN=Pdia3 PE=1 SV=2	Protein disulfide-isomerase A3	Pdia3	2	5	5	5	4	4	4	4	4	4	4	4	4	3	2	3	5	4	3	4	3	3	2	4	4	4	3	3	4	4	4	4	4	4	4	4	4	3	2	3	5	4
sp|Q76MZ3|2AAA_MOUSE;tr|G3UXQ1|G3UXQ1_MOUSE;tr|H3BJ83|H3BJ83_MOUSE;tr|H3BIV7|H3BIV7_MOUSE	sp|Q76MZ3|2AAA_MOUSE	6;1;1;1	6;1;1;1	5;0;0;0	sp|Q76MZ3|2AAA_MOUSE Serine/threonine-protein phosphatase 2A 65 kDa regulatory subunit A alpha isoform OS=Mus musculus OX=10090 GN=Ppp2r1a PE=1 SV=3	Serine/threonine-protein phosphatase 2A 65 kDa regulatory subunit A alpha isoform	Ppp2r1a	4	6	6	5	4	5	5	4	3	3	3	4	4	4	4	4	3	3	3	3	2	3	3	3	3	2	4	3	4	5	5	4	3	3	3	4	4	4	4	4	3	3
sp|Q8BKC5|IPO5_MOUSE	sp|Q8BKC5|IPO5_MOUSE	2	2	2	sp|Q8BKC5|IPO5_MOUSE Importin-5 OS=Mus musculus OX=10090 GN=Ipo5 PE=1 SV=3	Importin-5	Ipo5	1	2	2	2	2	2	2	2	2	2	2	2	2	2	2	2	2	1	1	2	2	2	2	1	2	2	2	2	2	2	2	2	2	2	2	2	2	2	2	2	2	1
tr|F6QLW4|F6QLW4_MOUSE;sp|P08607|C4BPA_MOUSE	tr|F6QLW4|F6QLW4_MOUSE;sp|P08607|C4BPA_MOUSE	1;1	1;1	1;1	tr|F6QLW4|F6QLW4_MOUSE Complement component 4-binding protein (Fragment) OS=Mus musculus OX=10090 GN=C4bp PE=1 SV=1;sp|P08607|C4BPA_MOUSE C4b-binding protein OS=Mus musculus OX=10090 GN=C4bpa PE=1 SV=3	Complement component 4-binding protein (Fragment)	C4bp	2	1	1	1	0	0	0	0	0	0	0	0	0	0	0	0	0	0	0	0	1	1	1	1	1	1	0	1	0	0	0	0	0	0	0	0	0	0	0	0	0	0
sp|P11983-2|TCPA_MOUSE;sp|P11983|TCPA_MOUSE	sp|P11983-2|TCPA_MOUSE;sp|P11983|TCPA_MOUSE	6;6	6;6	6;6	sp|P11983-2|TCPA_MOUSE Isoform 2 of T-complex protein 1 subunit alpha OS=Mus musculus OX=10090 GN=Tcp1;sp|P11983|TCPA_MOUSE T-complex protein 1 subunit alpha OS=Mus musculus OX=10090 GN=Tcp1 PE=1 SV=3	Isoform 2 of T-complex protein 1 subunit alpha	Tcp1	2	6	6	6	5	4	6	5	3	5	6	6	5	3	4	5	4	2	4	2	3	3	4	2	2	3	4	2	5	4	6	5	3	5	6	6	5	3	4	5	4	2
sp|Q8VIJ6|SFPQ_MOUSE	sp|Q8VIJ6|SFPQ_MOUSE	13	13	13	sp|Q8VIJ6|SFPQ_MOUSE Splicing factor, proline- and glutamine-rich OS=Mus musculus OX=10090 GN=Sfpq PE=1 SV=1	Splicing factor, proline- and glutamine-rich	Sfpq	1	13	13	13	9	10	12	9	11	10	11	11	11	11	7	12	11	12	12	10	10	10	7	7	11	9	12	11	9	10	12	9	11	10	11	11	11	11	7	12	11	12
sp|Q9D8N0|EF1G_MOUSE	sp|Q9D8N0|EF1G_MOUSE	11	11	11	sp|Q9D8N0|EF1G_MOUSE Elongation factor 1-gamma OS=Mus musculus OX=10090 GN=Eef1g PE=1 SV=3	Elongation factor 1-gamma	Eef1g	1	11	11	11	7	5	7	5	6	5	6	6	7	6	8	5	7	9	6	5	5	8	7	7	6	4	7	4	7	5	7	5	6	5	6	6	7	6	8	5	7	9
sp|Q8K3Y3|LN28A_MOUSE;tr|H3BLC6|H3BLC6_MOUSE;tr|H3BL11|H3BL11_MOUSE;tr|H3BK51|H3BK51_MOUSE	sp|Q8K3Y3|LN28A_MOUSE	6;2;2;2	6;2;2;2	6;2;2;2	sp|Q8K3Y3|LN28A_MOUSE Protein lin-28 homolog A OS=Mus musculus OX=10090 GN=Lin28a PE=1 SV=1	Protein lin-28 homolog A	Lin28a	4	6	6	6	5	6	6	6	6	6	5	5	6	6	3	5	3	4	3	3	4	3	3	3	2	4	3	3	5	6	6	6	6	6	5	5	6	6	3	5	3	4
sp|Q02053|UBA1_MOUSE	sp|Q02053|UBA1_MOUSE	10	10	10	sp|Q02053|UBA1_MOUSE Ubiquitin-like modifier-activating enzyme 1 OS=Mus musculus OX=10090 GN=Uba1 PE=1 SV=1	Ubiquitin-like modifier-activating enzyme 1	Uba1	1	10	10	10	8	8	9	8	9	9	9	9	7	9	6	6	9	10	8	8	8	7	7	6	3	5	8	6	8	8	9	8	9	9	9	9	7	9	6	6	9	10
sp|Q8BGQ7|SYAC_MOUSE	sp|Q8BGQ7|SYAC_MOUSE	12	12	12	sp|Q8BGQ7|SYAC_MOUSE Alanine--tRNA ligase, cytoplasmic OS=Mus musculus OX=10090 GN=Aars1 PE=1 SV=1	Alanine--tRNA ligase, cytoplasmic	Aars1	1	12	12	12	12	9	10	9	7	9	6	8	11	11	9	11	9	8	8	8	7	8	8	9	8	8	7	10	12	9	10	9	7	9	6	8	11	11	9	11	9	8
tr|Q91V55|Q91V55_MOUSE;sp|P97461|RS5_MOUSE;tr|D3YYM6|D3YYM6_MOUSE;tr|D3Z1S8|D3Z1S8_MOUSE	tr|Q91V55|Q91V55_MOUSE;sp|P97461|RS5_MOUSE;tr|D3YYM6|D3YYM6_MOUSE;tr|D3Z1S8|D3Z1S8_MOUSE	7;7;6;6	7;7;6;6	7;7;6;6	tr|Q91V55|Q91V55_MOUSE 40S ribosomal protein S5 OS=Mus musculus OX=10090 GN=Rps5 PE=1 SV=1;sp|P97461|RS5_MOUSE 40S ribosomal protein S5 OS=Mus musculus OX=10090 GN=Rps5 PE=1 SV=3;tr|D3YYM6|D3YYM6_MOUSE 40S ribosomal protein S5 (Fragment) OS=Mus musculus OX	40S ribosomal protein S5	Rps5	4	7	7	7	4	2	4	4	4	3	5	5	2	3	3	2	4	5	5	3	4	4	2	3	4	2	5	3	4	2	4	4	4	3	5	5	2	3	3	2	4	5
sp|Q99L45|IF2B_MOUSE	sp|Q99L45|IF2B_MOUSE	7	7	7	sp|Q99L45|IF2B_MOUSE Eukaryotic translation initiation factor 2 subunit 2 OS=Mus musculus OX=10090 GN=Eif2s2 PE=1 SV=1	Eukaryotic translation initiation factor 2 subunit 2	Eif2s2	1	7	7	7	7	7	7	7	7	6	7	7	7	7	4	7	7	6	6	5	6	4	5	4	6	6	6	6	7	7	7	7	7	6	7	7	7	7	4	7	7	6
sp|Q8BTI8-3|SRRM2_MOUSE;sp|Q8BTI8|SRRM2_MOUSE;sp|Q8BTI8-2|SRRM2_MOUSE;tr|A0A3B2W3Z4|A0A3B2W3Z4_MOUSE;tr|A0A087WRX8|A0A087WRX8_MOUSE;tr|A0A087WPS9|A0A087WPS9_MOUSE	sp|Q8BTI8-3|SRRM2_MOUSE;sp|Q8BTI8|SRRM2_MOUSE;sp|Q8BTI8-2|SRRM2_MOUSE	14;14;12;3;2;1	14;14;12;3;2;1	14;14;12;3;2;1	sp|Q8BTI8-3|SRRM2_MOUSE Isoform 3 of Serine/arginine repetitive matrix protein 2 OS=Mus musculus OX=10090 GN=Srrm2;sp|Q8BTI8|SRRM2_MOUSE Serine/arginine repetitive matrix protein 2 OS=Mus musculus OX=10090 GN=Srrm2 PE=1 SV=3;sp|Q8BTI8-2|SRRM2_MOUSE Isoform	Isoform 3 of Serine/arginine repetitive matrix protein 2	Srrm2	6	14	14	14	13	12	10	10	9	12	8	9	10	11	11	11	10	12	13	12	11	11	11	13	9	8	10	9	13	12	10	10	9	12	8	9	10	11	11	11	10	12
tr|H3BKD0|H3BKD0_MOUSE;sp|P61979-3|HNRPK_MOUSE;tr|B2M1R6|B2M1R6_MOUSE;sp|P61979|HNRPK_MOUSE;sp|P61979-2|HNRPK_MOUSE;tr|H3BK96|H3BK96_MOUSE;tr|A0A286YDM3|A0A286YDM3_MOUSE;tr|Q8BT23|Q8BT23_MOUSE;tr|A0A286YDH1|A0A286YDH1_MOUSE;tr|A0A286YEC4|A0A286YEC4_MOUSE;tr|H3BKI8|H3BKI8_MOUSE;tr|A0A286YCM2|A0A286YCM2_MOUSE;tr|H3BLL4|H3BLL4_MOUSE;tr|H3BJ43|H3BJ43_MOUSE;tr|H3BLP7|H3BLP7_MOUSE;tr|A0A286YE41|A0A286Y…	tr|H3BKD0|H3BKD0_MOUSE;sp|P61979-3|HNRPK_MOUSE;tr|B2M1R6|B2M1R6_MOUSE;sp|P61979|HNRPK_MOUSE;sp|P61979-2|HNRPK_MOUSE;tr|H3BK96|H3BK96_MOUSE;tr|A0A286YDM3|A0A286YDM3_MOUSE;tr|Q8BT23|Q8BT23_MOUSE;tr|A0A286YDH1|A0A286YDH1_MOUSE;tr|A0A286YEC4|A0A286YEC4_MOUSE;tr|H3BKI8|H3BKI8_MOUSE;tr|A0A286YCM2|A0A286YCM2_MOUSE;tr|H3BLL4|H3BLL4_MOUSE	6;6;6;6;6;5;4;3;3;3;3;3;3;2;2;1	6;6;6;6;6;5;4;3;3;3;3;3;3;2;2;1	6;6;6;6;6;5;4;3;3;3;3;3;3;2;2;1	tr|H3BKD0|H3BKD0_MOUSE Heterogeneous nuclear ribonucleoprotein K (Fragment) OS=Mus musculus OX=10090 GN=Hnrnpk PE=1 SV=1;sp|P61979-3|HNRPK_MOUSE Isoform 3 of Heterogeneous nuclear ribonucleoprotein K OS=Mus musculus OX=10090 GN=Hnrnpk;tr|B2M1R6|B2M1R6_MOUS	Heterogeneous nuclear ribonucleoprotein K (Fragment)	Hnrnpk	16	6	6	6	5	4	4	5	5	5	4	4	5	6	4	4	5	5	5	6	4	5	5	3	4	5	4	4	5	4	4	5	5	5	4	4	5	6	4	4	5	5
sp|P19253|RL13A_MOUSE;tr|A0A1B0GS68|A0A1B0GS68_MOUSE;tr|A0A1B0GTA1|A0A1B0GTA1_MOUSE;tr|A0A1B0GSB2|A0A1B0GSB2_MOUSE;tr|A0A1B0GSF0|A0A1B0GSF0_MOUSE;tr|A0A1B0GSQ6|A0A1B0GSQ6_MOUSE;tr|A0A1B0GSC2|A0A1B0GSC2_MOUSE;tr|A0A1B0GRH1|A0A1B0GRH1_MOUSE;tr|A0A1B0GQW6|A0A1B0GQW6_MOUSE;tr|A0A1B0GSL5|A0A1B0GSL5_MOUSE;tr|A0A1B0GT00|A0A1B0GT00_MOUSE;tr|A0A1B0GSJ2|A0A1B0GSJ2_MOUSE	sp|P19253|RL13A_MOUSE;tr|A0A1B0GS68|A0A1B0GS68_MOUSE;tr|A0A1B0GTA1|A0A1B0GTA1_MOUSE;tr|A0A1B0GSB2|A0A1B0GSB2_MOUSE;tr|A0A1B0GSF0|A0A1B0GSF0_MOUSE;tr|A0A1B0GSQ6|A0A1B0GSQ6_MOUSE	12;10;8;7;6;6;5;4;3;3;3;2	12;10;8;7;6;6;5;4;3;3;3;2	12;10;8;7;6;6;5;4;3;3;3;2	sp|P19253|RL13A_MOUSE 60S ribosomal protein L13a OS=Mus musculus OX=10090 GN=Rpl13a PE=1 SV=4;tr|A0A1B0GS68|A0A1B0GS68_MOUSE 60S ribosomal protein L13a OS=Mus musculus OX=10090 GN=Gm45713 PE=2 SV=1;tr|A0A1B0GTA1|A0A1B0GTA1_MOUSE 60S ribosomal protein L13a	60S ribosomal protein L13a	Rpl13a	12	12	12	12	10	11	11	10	9	11	12	10	10	12	10	9	12	12	12	11	10	11	10	10	8	7	11	9	10	11	11	10	9	11	12	10	10	12	10	9	12	12
sp|P62259|1433E_MOUSE;tr|D6REF3|D6REF3_MOUSE;tr|F6WA09|F6WA09_MOUSE	sp|P62259|1433E_MOUSE;tr|D6REF3|D6REF3_MOUSE;tr|F6WA09|F6WA09_MOUSE	7;4;4	7;4;4	7;4;4	sp|P62259|1433E_MOUSE 14-3-3 protein epsilon OS=Mus musculus OX=10090 GN=Ywhae PE=1 SV=1;tr|D6REF3|D6REF3_MOUSE 14-3-3 protein epsilon OS=Mus musculus OX=10090 GN=Ywhae PE=1 SV=1;tr|F6WA09|F6WA09_MOUSE 14-3-3 protein epsilon (Fragment) OS=Mus musculus OX=1	14-3-3 protein epsilon	Ywhae	3	7	7	7	5	6	5	6	6	6	5	6	6	6	6	7	6	5	7	6	6	5	7	6	5	4	7	3	5	6	5	6	6	6	5	6	6	6	6	7	6	5
sp|Q3U0V1|FUBP2_MOUSE;tr|A0A3B2WCD8|A0A3B2WCD8_MOUSE;tr|A0A3B2W465|A0A3B2W465_MOUSE	sp|Q3U0V1|FUBP2_MOUSE;tr|A0A3B2WCD8|A0A3B2WCD8_MOUSE	14;14;4	14;14;4	14;14;4	sp|Q3U0V1|FUBP2_MOUSE Far upstream element-binding protein 2 OS=Mus musculus OX=10090 GN=Khsrp PE=1 SV=2;tr|A0A3B2WCD8|A0A3B2WCD8_MOUSE Far upstream element-binding protein 2 OS=Mus musculus OX=10090 GN=Khsrp PE=1 SV=1	Far upstream element-binding protein 2	Khsrp	3	14	14	14	12	10	11	10	11	11	11	11	10	9	6	10	10	8	11	9	10	10	9	9	10	6	9	9	12	10	11	10	11	11	11	11	10	9	6	10	10	8
sp|Q80X90|FLNB_MOUSE	sp|Q80X90|FLNB_MOUSE	17	17	17	sp|Q80X90|FLNB_MOUSE Filamin-B OS=Mus musculus OX=10090 GN=Flnb PE=1 SV=3	Filamin-B	Flnb	1	17	17	17	12	14	13	11	13	10	14	13	13	9	11	11	15	14	13	15	9	9	7	7	8	11	8	7	12	14	13	11	13	10	14	13	13	9	11	11	15	14
tr|E9PVC6|E9PVC6_MOUSE;tr|E9Q9E1|E9Q9E1_MOUSE;tr|E9PVC5|E9PVC5_MOUSE;sp|Q6NZJ6|IF4G1_MOUSE;sp|Q6NZJ6-2|IF4G1_MOUSE;tr|A0A0J9YUS5|A0A0J9YUS5_MOUSE;tr|A0A0J9YVC1|A0A0J9YVC1_MOUSE;tr|A0A0J9YUC1|A0A0J9YUC1_MOUSE;tr|E9Q770|E9Q770_MOUSE;tr|A0A0J9YUL1|A0A0J9YUL1_MOUSE;tr|D3Z439|D3Z439_MOUSE;tr|A0A0J9YU44|A0A0J9YU44_MOUSE;tr|A0A0J9YTV0|A0A0J9YTV0_MOUSE;tr|D3YWY7|D3YWY7_MOUSE;tr|D3YWM1|D3YWM1_MOUSE	tr|E9PVC6|E9PVC6_MOUSE;tr|E9Q9E1|E9Q9E1_MOUSE;tr|E9PVC5|E9PVC5_MOUSE;sp|Q6NZJ6|IF4G1_MOUSE;sp|Q6NZJ6-2|IF4G1_MOUSE;tr|A0A0J9YUS5|A0A0J9YUS5_MOUSE	18;18;18;18;17;16;7;7;7;2;2;1;1;1;1	18;18;18;18;17;16;7;7;7;2;2;1;1;1;1	18;18;18;18;17;16;7;7;7;2;2;1;1;1;1	tr|E9PVC6|E9PVC6_MOUSE Eukaryotic translation initiation factor 4 gamma 1 OS=Mus musculus OX=10090 GN=Eif4g1 PE=1 SV=1;tr|E9Q9E1|E9Q9E1_MOUSE Eukaryotic translation initiation factor 4 gamma 1 OS=Mus musculus OX=10090 GN=Eif4g1 PE=1 SV=1;tr|E9PVC5|E9PVC5_M	Eukaryotic translation initiation factor 4 gamma 1	Eif4g1	15	18	18	18	17	15	14	15	12	15	16	16	16	15	12	14	14	15	14	13	15	14	13	11	13	13	14	12	17	15	14	15	12	15	16	16	16	15	12	14	14	15
sp|P47753|CAZA1_MOUSE;tr|Q5RKN9|Q5RKN9_MOUSE;tr|A0A0G2JE27|A0A0G2JE27_MOUSE	sp|P47753|CAZA1_MOUSE;tr|Q5RKN9|Q5RKN9_MOUSE;tr|A0A0G2JE27|A0A0G2JE27_MOUSE	5;5;3	5;5;3	4;4;2	sp|P47753|CAZA1_MOUSE F-actin-capping protein subunit alpha-1 OS=Mus musculus OX=10090 GN=Capza1 PE=1 SV=4;tr|Q5RKN9|Q5RKN9_MOUSE F-actin-capping protein subunit alpha OS=Mus musculus OX=10090 GN=Capza1 PE=1 SV=1;tr|A0A0G2JE27|A0A0G2JE27_MOUSE F-actin-capp	F-actin-capping protein subunit alpha-1	Capza1	3	5	5	4	4	3	3	3	3	4	4	4	4	3	3	4	4	4	5	5	3	3	1	3	3	3	2	3	4	3	3	3	3	4	4	4	4	3	3	4	4	4
tr|E9QN31|E9QN31_MOUSE;sp|Q922K7|NOP2_MOUSE;tr|A0A0N4SW16|A0A0N4SW16_MOUSE	tr|E9QN31|E9QN31_MOUSE;sp|Q922K7|NOP2_MOUSE	11;9;5	11;9;5	11;9;5	tr|E9QN31|E9QN31_MOUSE Probable 28S rRNA (cytosine-C(5))-methyltransferase OS=Mus musculus OX=10090 GN=Nop2 PE=1 SV=1;sp|Q922K7|NOP2_MOUSE Probable 28S rRNA (cytosine-C(5))-methyltransferase OS=Mus musculus OX=10090 GN=Nop2 PE=1 SV=1	Probable 28S rRNA (cytosine-C(5))-methyltransferase	Nop2	3	11	11	11	7	8	10	8	5	9	7	6	10	9	10	8	11	9	8	9	8	8	9	9	8	8	5	7	7	8	10	8	5	9	7	6	10	9	10	8	11	9
sp|Q9WVA4|TAGL2_MOUSE;sp|Q9R1Q8|TAGL3_MOUSE;tr|A0A0A6YXG6|A0A0A6YXG6_MOUSE	sp|Q9WVA4|TAGL2_MOUSE	5;2;1	5;2;1	5;2;1	sp|Q9WVA4|TAGL2_MOUSE Transgelin-2 OS=Mus musculus OX=10090 GN=Tagln2 PE=1 SV=4	Transgelin-2	Tagln2	3	5	5	5	4	4	5	4	4	4	3	3	4	2	2	2	4	3	3	3	4	3	3	3	4	3	3	2	4	4	5	4	4	4	3	3	4	2	2	2	4	3
tr|A0A087WNP6|A0A087WNP6_MOUSE;sp|Q4VAA2-2|CDV3_MOUSE;sp|Q4VAA2|CDV3_MOUSE;tr|A0A087WRM0|A0A087WRM0_MOUSE;tr|F8WGL9|F8WGL9_MOUSE;tr|A0A087WS49|A0A087WS49_MOUSE	tr|A0A087WNP6|A0A087WNP6_MOUSE;sp|Q4VAA2-2|CDV3_MOUSE;sp|Q4VAA2|CDV3_MOUSE	5;5;5;2;1;1	5;5;5;2;1;1	5;5;5;2;1;1	tr|A0A087WNP6|A0A087WNP6_MOUSE Protein CDV3 OS=Mus musculus OX=10090 GN=Cdv3 PE=1 SV=1;sp|Q4VAA2-2|CDV3_MOUSE Isoform 2 of Protein CDV3 OS=Mus musculus OX=10090 GN=Cdv3;sp|Q4VAA2|CDV3_MOUSE Protein CDV3 OS=Mus musculus OX=10090 GN=Cdv3 PE=1 SV=2	Protein CDV3	Cdv3	6	5	5	5	4	4	3	4	3	4	4	5	4	4	3	4	4	4	5	4	3	3	3	3	3	3	2	3	4	4	3	4	3	4	4	5	4	4	3	4	4	4
tr|D3YUQ9|D3YUQ9_MOUSE;tr|E9QN08|E9QN08_MOUSE;tr|Q80T06|Q80T06_MOUSE;sp|P57776|EF1D_MOUSE;tr|A0A0R4J1E2|A0A0R4J1E2_MOUSE;sp|P57776-3|EF1D_MOUSE;tr|D3YZT9|D3YZT9_MOUSE;tr|Q91VK2|Q91VK2_MOUSE;tr|D3YY68|D3YY68_MOUSE	tr|D3YUQ9|D3YUQ9_MOUSE;tr|E9QN08|E9QN08_MOUSE;tr|Q80T06|Q80T06_MOUSE;sp|P57776|EF1D_MOUSE;tr|A0A0R4J1E2|A0A0R4J1E2_MOUSE;sp|P57776-3|EF1D_MOUSE;tr|D3YZT9|D3YZT9_MOUSE;tr|Q91VK2|Q91VK2_MOUSE	7;7;7;7;7;7;4;4;2	7;7;7;7;7;7;4;4;2	3;3;3;3;3;3;0;0;0	tr|D3YUQ9|D3YUQ9_MOUSE Elongation factor 1-delta (Fragment) OS=Mus musculus OX=10090 GN=Eef1d PE=1 SV=8;tr|E9QN08|E9QN08_MOUSE Elongation factor 1-delta (Fragment) OS=Mus musculus OX=10090 GN=Eef1d PE=1 SV=1;tr|Q80T06|Q80T06_MOUSE Elongation factor 1-delta	Elongation factor 1-delta (Fragment)	Eef1d	9	7	7	3	5	6	6	5	5	6	5	5	6	4	4	6	5	5	6	5	6	6	5	7	6	6	7	5	5	6	6	5	5	6	5	5	6	4	4	6	5	5
sp|P62281|RS11_MOUSE;tr|A0A1B0GRR3|A0A1B0GRR3_MOUSE;tr|A0A1B0GSE8|A0A1B0GSE8_MOUSE	sp|P62281|RS11_MOUSE;tr|A0A1B0GRR3|A0A1B0GRR3_MOUSE;tr|A0A1B0GSE8|A0A1B0GSE8_MOUSE	12;10;8	12;10;8	12;10;8	sp|P62281|RS11_MOUSE 40S ribosomal protein S11 OS=Mus musculus OX=10090 GN=Rps11 PE=1 SV=3;tr|A0A1B0GRR3|A0A1B0GRR3_MOUSE 40S ribosomal protein S11 OS=Mus musculus OX=10090 GN=Rps11 PE=1 SV=1;tr|A0A1B0GSE8|A0A1B0GSE8_MOUSE 40S ribosomal protein S11 (Fragme	40S ribosomal protein S11	Rps11	3	12	12	12	11	12	10	11	10	10	11	10	11	9	7	11	8	6	11	8	9	7	6	6	8	6	8	7	11	12	10	11	10	10	11	10	11	9	7	11	8	6
sp|Q64213|SF01_MOUSE;sp|Q64213-3|SF01_MOUSE;tr|D3YZD0|D3YZD0_MOUSE;tr|D3YZC9|D3YZC9_MOUSE;sp|Q64213-2|SF01_MOUSE;tr|E9Q4Q2|E9Q4Q2_MOUSE;tr|D3YVH4|D3YVH4_MOUSE;tr|F8WHF9|F8WHF9_MOUSE;tr|B1AWP8|B1AWP8_MOUSE;sp|Q9ET47|ESPN_MOUSE;tr|B1AWQ3|B1AWQ3_MOUSE;sp|Q9ET47-3|ESPN_MOUSE;sp|Q9ET47-2|ESPN_MOUSE;sp|Q9ET47-8|ESPN_MOUSE;tr|B1AWQ0|B1AWQ0_MOUSE;sp|Q9ET47-4|ESPN_MOUSE;tr|B1AWP7|B1AWP7_MOUSE;sp|Q9ET47-5|…	sp|Q64213|SF01_MOUSE;sp|Q64213-3|SF01_MOUSE;tr|D3YZD0|D3YZD0_MOUSE;tr|D3YZC9|D3YZC9_MOUSE;sp|Q64213-2|SF01_MOUSE;tr|E9Q4Q2|E9Q4Q2_MOUSE;tr|D3YVH4|D3YVH4_MOUSE	11;11;11;11;11;11;9;2;1;1;1;1;1;1;1;1;1;1;1;1;1;1;1	11;11;11;11;11;11;9;2;1;1;1;1;1;1;1;1;1;1;1;1;1;1;1	11;11;11;11;11;11;9;2;1;1;1;1;1;1;1;1;1;1;1;1;1;1;1	sp|Q64213|SF01_MOUSE Splicing factor 1 OS=Mus musculus OX=10090 GN=Sf1 PE=1 SV=6;sp|Q64213-3|SF01_MOUSE Isoform 3 of Splicing factor 1 OS=Mus musculus OX=10090 GN=Sf1;tr|D3YZD0|D3YZD0_MOUSE Splicing factor 1 OS=Mus musculus OX=10090 GN=Sf1 PE=1 SV=1;tr|D3Y	Splicing factor 1	Sf1	23	11	11	11	9	8	6	7	8	8	6	7	9	9	5	7	9	10	10	10	9	8	7	7	9	7	7	5	9	8	6	7	8	8	6	7	9	9	5	7	9	10
sp|P14733|LMNB1_MOUSE;sp|P21619|LMNB2_MOUSE;tr|A0A0R4J0Q5|A0A0R4J0Q5_MOUSE;sp|P21619-2|LMNB2_MOUSE	sp|P14733|LMNB1_MOUSE	16;3;3;2	16;3;3;2	15;2;2;1	sp|P14733|LMNB1_MOUSE Lamin-B1 OS=Mus musculus OX=10090 GN=Lmnb1 PE=1 SV=3	Lamin-B1	Lmnb1	4	16	16	15	12	11	10	11	13	12	12	13	13	13	14	14	13	9	11	14	12	13	12	10	10	13	12	11	12	11	10	11	13	12	12	13	13	13	14	14	13	9
tr|G5E839|G5E839_MOUSE;sp|P80315|TCPD_MOUSE;tr|G3UYW5|G3UYW5_MOUSE;tr|G3UXF3|G3UXF3_MOUSE;tr|G3UXG2|G3UXG2_MOUSE	tr|G5E839|G5E839_MOUSE;sp|P80315|TCPD_MOUSE	7;7;2;1;1	7;7;2;1;1	7;7;2;1;1	tr|G5E839|G5E839_MOUSE T-complex protein 1 subunit delta OS=Mus musculus OX=10090 GN=Cct4 PE=1 SV=1;sp|P80315|TCPD_MOUSE T-complex protein 1 subunit delta OS=Mus musculus OX=10090 GN=Cct4 PE=1 SV=3	T-complex protein 1 subunit delta	Cct4	5	7	7	7	4	6	5	5	6	4	6	6	5	4	3	3	5	4	4	3	5	4	5	4	3	4	7	4	4	6	5	5	6	4	6	6	5	4	3	3	5	4
sp|Q8VDN2|AT1A1_MOUSE;tr|D3YYN7|D3YYN7_MOUSE;sp|Q6PIE5|AT1A2_MOUSE;tr|Q91WH7|Q91WH7_MOUSE;sp|Q9WV27|AT1A4_MOUSE;sp|Q64436|ATP4A_MOUSE;tr|E9QNX7|E9QNX7_MOUSE;sp|Q9Z1W8|AT12A_MOUSE	sp|Q8VDN2|AT1A1_MOUSE	8;2;2;1;1;1;1;1	8;2;2;1;1;1;1;1	6;0;0;0;0;0;0;0	sp|Q8VDN2|AT1A1_MOUSE Sodium/potassium-transporting ATPase subunit alpha-1 OS=Mus musculus OX=10090 GN=Atp1a1 PE=1 SV=1	Sodium/potassium-transporting ATPase subunit alpha-1	Atp1a1	8	8	8	6	4	6	5	4	4	5	5	5	6	5	4	6	5	6	6	5	4	4	4	4	4	4	4	5	4	6	5	4	4	5	5	5	6	5	4	6	5	6
sp|Q64012-2|RALY_MOUSE;tr|A2AU62|A2AU62_MOUSE;sp|Q64012|RALY_MOUSE;tr|A2AU61|A2AU61_MOUSE;tr|A2AU60|A2AU60_MOUSE	sp|Q64012-2|RALY_MOUSE;tr|A2AU62|A2AU62_MOUSE;sp|Q64012|RALY_MOUSE;tr|A2AU61|A2AU61_MOUSE;tr|A2AU60|A2AU60_MOUSE	12;12;12;11;6	12;12;12;11;6	12;12;12;11;6	sp|Q64012-2|RALY_MOUSE Isoform 1 of RNA-binding protein Raly OS=Mus musculus OX=10090 GN=Raly;tr|A2AU62|A2AU62_MOUSE RNA-binding protein Raly (Fragment) OS=Mus musculus OX=10090 GN=Raly PE=1 SV=1;sp|Q64012|RALY_MOUSE RNA-binding protein Raly OS=Mus musculu	Isoform 1 of RNA-binding protein Raly	Raly	5	12	12	12	8	8	6	9	8	8	8	8	7	9	8	9	8	9	9	8	7	9	10	9	7	9	6	8	8	8	6	9	8	8	8	8	7	9	8	9	8	9
sp|Q8CGP2|H2B1P_MOUSE;sp|Q8CGP2-2|H2B1P_MOUSE	sp|Q8CGP2|H2B1P_MOUSE;sp|Q8CGP2-2|H2B1P_MOUSE	30;30	2;2	2;2	sp|Q8CGP2|H2B1P_MOUSE Histone H2B type 1-P OS=Mus musculus OX=10090 GN=Hist1h2bp PE=1 SV=3;sp|Q8CGP2-2|H2B1P_MOUSE Isoform 2 of Histone H2B type 1-P OS=Mus musculus OX=10090 GN=Hist1h2bp	Histone H2B type 1-P	Hist1h2bp	2	30	2	2	23	24	19	20	18	19	21	20	25	23	22	18	20	21	22	21	21	21	23	20	19	20	20	21	1	1	1	0	1	1	1	1	2	1	0	1	1	2
tr|A0A0J9YTY0|A0A0J9YTY0_MOUSE;sp|Q8C1B7-3|SEP11_MOUSE;sp|Q8C1B7-2|SEP11_MOUSE;sp|Q8C1B7|SEP11_MOUSE;tr|A0A0J9YUL3|A0A0J9YUL3_MOUSE	tr|A0A0J9YTY0|A0A0J9YTY0_MOUSE;sp|Q8C1B7-3|SEP11_MOUSE;sp|Q8C1B7-2|SEP11_MOUSE;sp|Q8C1B7|SEP11_MOUSE;tr|A0A0J9YUL3|A0A0J9YUL3_MOUSE	1;1;1;1;1	1;1;1;1;1	1;1;1;1;1	tr|A0A0J9YTY0|A0A0J9YTY0_MOUSE Septin-11 OS=Mus musculus OX=10090 GN=Septin11 PE=1 SV=1;sp|Q8C1B7-3|SEP11_MOUSE Isoform 3 of Septin-11 OS=Mus musculus OX=10090 GN=Septin11;sp|Q8C1B7-2|SEP11_MOUSE Isoform 2 of Septin-11 OS=Mus musculus OX=10090 GN=Septin11;	Septin-11	Septin11	5	1	1	1	1	1	1	1	1	1	1	1	1	1	1	1	1	1	1	1	1	1	1	1	1	1	1	1	1	1	1	1	1	1	1	1	1	1	1	1	1	1
sp|Q8BY71|HAT1_MOUSE;tr|A2ATU9|A2ATU9_MOUSE	sp|Q8BY71|HAT1_MOUSE;tr|A2ATU9|A2ATU9_MOUSE	7;7	7;7	7;7	sp|Q8BY71|HAT1_MOUSE Histone acetyltransferase type B catalytic subunit OS=Mus musculus OX=10090 GN=Hat1 PE=1 SV=1;tr|A2ATU9|A2ATU9_MOUSE Histone acetyltransferase type B catalytic subunit OS=Mus musculus OX=10090 GN=Hat1 PE=1 SV=1	Histone acetyltransferase type B catalytic subunit	Hat1	2	7	7	7	6	5	4	4	4	5	5	5	5	5	5	7	7	5	4	7	5	6	4	5	2	4	5	5	6	5	4	4	4	5	5	5	5	5	5	7	7	5
tr|Q3ULG5|Q3ULG5_MOUSE;sp|P97311|MCM6_MOUSE	tr|Q3ULG5|Q3ULG5_MOUSE;sp|P97311|MCM6_MOUSE	15;15	15;15	15;15	tr|Q3ULG5|Q3ULG5_MOUSE DNA helicase OS=Mus musculus OX=10090 GN=Mcm6 PE=1 SV=1;sp|P97311|MCM6_MOUSE DNA replication licensing factor MCM6 OS=Mus musculus OX=10090 GN=Mcm6 PE=1 SV=1	DNA helicase	Mcm6	2	15	15	15	12	8	11	9	10	11	8	9	11	9	10	11	8	11	8	10	9	9	11	10	6	10	7	8	12	8	11	9	10	11	8	9	11	9	10	11	8	11
sp|Q9WUK2-2|IF4H_MOUSE;sp|Q9WUK2|IF4H_MOUSE	sp|Q9WUK2-2|IF4H_MOUSE;sp|Q9WUK2|IF4H_MOUSE	6;6	6;6	6;6	sp|Q9WUK2-2|IF4H_MOUSE Isoform Short of Eukaryotic translation initiation factor 4H OS=Mus musculus OX=10090 GN=Eif4h;sp|Q9WUK2|IF4H_MOUSE Eukaryotic translation initiation factor 4H OS=Mus musculus OX=10090 GN=Eif4h PE=1 SV=3	Isoform Short of Eukaryotic translation initiation factor 4H	Eif4h	2	6	6	6	4	5	4	5	4	5	5	5	5	4	4	5	4	4	4	5	4	5	5	4	4	3	3	2	4	5	4	5	4	5	5	5	5	4	4	5	4	4
sp|P12787|COX5A_MOUSE	sp|P12787|COX5A_MOUSE	3	3	3	sp|P12787|COX5A_MOUSE Cytochrome c oxidase subunit 5A, mitochondrial OS=Mus musculus OX=10090 GN=Cox5a PE=1 SV=2	Cytochrome c oxidase subunit 5A, mitochondrial	Cox5a	1	3	3	3	3	2	3	3	3	3	2	3	3	2	2	2	3	3	2	1	3	2	1	2	3	1	2	2	3	2	3	3	3	3	2	3	3	2	2	2	3	3
sp|Q99K85|SERC_MOUSE;tr|Q3U6K9|Q3U6K9_MOUSE;tr|E9Q6P1|E9Q6P1_MOUSE	sp|Q99K85|SERC_MOUSE;tr|Q3U6K9|Q3U6K9_MOUSE	4;4;1	4;4;1	4;4;1	sp|Q99K85|SERC_MOUSE Phosphoserine aminotransferase OS=Mus musculus OX=10090 GN=Psat1 PE=1 SV=1;tr|Q3U6K9|Q3U6K9_MOUSE Phosphoserine aminotransferase OS=Mus musculus OX=10090 GN=Psat1 PE=1 SV=1	Phosphoserine aminotransferase	Psat1	3	4	4	4	4	4	4	4	4	4	4	4	4	4	3	4	4	4	4	4	3	2	4	2	3	3	3	3	4	4	4	4	4	4	4	4	4	4	3	4	4	4
tr|A0A1B0GS13|A0A1B0GS13_MOUSE;tr|A0A1B0GT81|A0A1B0GT81_MOUSE;tr|A0A1B0GTA4|A0A1B0GTA4_MOUSE;sp|Q07813|BAX_MOUSE	tr|A0A1B0GS13|A0A1B0GS13_MOUSE;tr|A0A1B0GT81|A0A1B0GT81_MOUSE;tr|A0A1B0GTA4|A0A1B0GTA4_MOUSE;sp|Q07813|BAX_MOUSE	3;3;3;3	3;3;3;3	3;3;3;3	tr|A0A1B0GS13|A0A1B0GS13_MOUSE Apoptosis regulator BAX (Fragment) OS=Mus musculus OX=10090 GN=Bax PE=1 SV=1;tr|A0A1B0GT81|A0A1B0GT81_MOUSE Apoptosis regulator BAX OS=Mus musculus OX=10090 GN=Bax PE=1 SV=1;tr|A0A1B0GTA4|A0A1B0GTA4_MOUSE Apoptosis regulator	Apoptosis regulator BAX (Fragment)	Bax	4	3	3	3	3	3	3	3	3	3	3	3	3	3	3	3	3	3	3	3	2	2	3	3	3	3	3	2	3	3	3	3	3	3	3	3	3	3	3	3	3	3
sp|P70372|ELAV1_MOUSE	sp|P70372|ELAV1_MOUSE	5	5	5	sp|P70372|ELAV1_MOUSE ELAV-like protein 1 OS=Mus musculus OX=10090 GN=Elavl1 PE=1 SV=2	ELAV-like protein 1	Elavl1	1	5	5	5	5	4	5	4	5	4	5	5	5	3	3	3	4	3	4	2	3	3	3	4	3	3	3	1	5	4	5	4	5	4	5	5	5	3	3	3	4	3
sp|P54227|STMN1_MOUSE;tr|D3Z5N2|D3Z5N2_MOUSE;tr|D3Z1Z8|D3Z1Z8_MOUSE	sp|P54227|STMN1_MOUSE;tr|D3Z5N2|D3Z5N2_MOUSE;tr|D3Z1Z8|D3Z1Z8_MOUSE	8;5;4	8;5;4	8;5;4	sp|P54227|STMN1_MOUSE Stathmin OS=Mus musculus OX=10090 GN=Stmn1 PE=1 SV=2;tr|D3Z5N2|D3Z5N2_MOUSE Stathmin OS=Mus musculus OX=10090 GN=Stmn1 PE=1 SV=1;tr|D3Z1Z8|D3Z1Z8_MOUSE Stathmin (Fragment) OS=Mus musculus OX=10090 GN=Stmn1 PE=1 SV=1	Stathmin	Stmn1	3	8	8	8	8	8	6	5	7	8	7	6	7	7	8	6	7	5	6	7	4	6	7	8	6	8	4	3	8	8	6	5	7	8	7	6	7	7	8	6	7	5
sp|Q9CQR2|RS21_MOUSE	sp|Q9CQR2|RS21_MOUSE	5	5	5	sp|Q9CQR2|RS21_MOUSE 40S ribosomal protein S21 OS=Mus musculus OX=10090 GN=Rps21 PE=1 SV=1	40S ribosomal protein S21	Rps21	1	5	5	5	5	5	4	3	4	4	5	4	5	4	4	3	4	3	3	4	3	4	4	4	4	4	4	3	5	5	4	3	4	4	5	4	5	4	4	3	4	3
sp|P62245|RS15A_MOUSE;tr|F8WJ41|F8WJ41_MOUSE;tr|D3Z712|D3Z712_MOUSE;tr|D3YVB4|D3YVB4_MOUSE	sp|P62245|RS15A_MOUSE;tr|F8WJ41|F8WJ41_MOUSE	7;4;3;2	7;4;3;2	7;4;3;2	sp|P62245|RS15A_MOUSE 40S ribosomal protein S15a OS=Mus musculus OX=10090 GN=Rps15a PE=1 SV=2;tr|F8WJ41|F8WJ41_MOUSE 40S ribosomal protein S15a (Fragment) OS=Mus musculus OX=10090 GN=Rps15a PE=1 SV=1	40S ribosomal protein S15a	Rps15a	4	7	7	7	6	6	6	5	4	6	7	5	6	6	4	5	6	5	4	5	5	5	4	4	6	2	4	3	6	6	6	5	4	6	7	5	6	6	4	5	6	5
tr|Q5XJF6|Q5XJF6_MOUSE;sp|P53026|RL10A_MOUSE;tr|A0A3B2WDD2|A0A3B2WDD2_MOUSE;tr|A0A3B2WBL1|A0A3B2WBL1_MOUSE;tr|A0A3B2WCA5|A0A3B2WCA5_MOUSE;tr|D6RE43|D6RE43_MOUSE;tr|A0A3B2W820|A0A3B2W820_MOUSE;tr|A0A3B2W824|A0A3B2W824_MOUSE	tr|Q5XJF6|Q5XJF6_MOUSE;sp|P53026|RL10A_MOUSE;tr|A0A3B2WDD2|A0A3B2WDD2_MOUSE;tr|A0A3B2WBL1|A0A3B2WBL1_MOUSE;tr|A0A3B2WCA5|A0A3B2WCA5_MOUSE;tr|D6RE43|D6RE43_MOUSE;tr|A0A3B2W820|A0A3B2W820_MOUSE;tr|A0A3B2W824|A0A3B2W824_MOUSE	8;8;7;6;5;5;5;5	8;8;7;6;5;5;5;5	8;8;7;6;5;5;5;5	tr|Q5XJF6|Q5XJF6_MOUSE Ribosomal protein OS=Mus musculus OX=10090 GN=Rpl10a PE=1 SV=1;sp|P53026|RL10A_MOUSE 60S ribosomal protein L10a OS=Mus musculus OX=10090 GN=Rpl10a PE=1 SV=3;tr|A0A3B2WDD2|A0A3B2WDD2_MOUSE Ribosomal protein OS=Mus musculus OX=10090 GN	Ribosomal protein	Rpl10a	8	8	8	8	8	8	7	6	8	8	7	8	7	7	4	8	7	7	7	7	8	6	5	5	7	5	6	4	8	8	7	6	8	8	7	8	7	7	4	8	7	7
sp|P59999|ARPC4_MOUSE;tr|Q3TX55|Q3TX55_MOUSE;tr|E9PWA7|E9PWA7_MOUSE	sp|P59999|ARPC4_MOUSE	4;1;1	4;1;1	4;1;1	sp|P59999|ARPC4_MOUSE Actin-related protein 2/3 complex subunit 4 OS=Mus musculus OX=10090 GN=Arpc4 PE=1 SV=3	Actin-related protein 2/3 complex subunit 4	Arpc4	3	4	4	4	2	3	3	3	2	2	4	3	2	1	1	2	1	3	2	1	1	1	1	1	1	2	1	1	2	3	3	3	2	2	4	3	2	1	1	2	1	3
sp|P27048|RSMB_MOUSE;tr|A0A0G2JGN4|A0A0G2JGN4_MOUSE	sp|P27048|RSMB_MOUSE	7;2	2;0	2;0	sp|P27048|RSMB_MOUSE Small nuclear ribonucleoprotein-associated protein B OS=Mus musculus OX=10090 GN=Snrpb PE=1 SV=1	Small nuclear ribonucleoprotein-associated protein B	Snrpb	2	7	2	2	7	7	7	7	6	7	7	6	6	7	7	5	6	6	6	6	6	6	6	5	5	6	6	5	2	2	2	2	2	2	2	2	2	2	2	2	2	2
sp|P62960|YBOX1_MOUSE;tr|A2BGG7|A2BGG7_MOUSE	sp|P62960|YBOX1_MOUSE;tr|A2BGG7|A2BGG7_MOUSE	11;9	11;9	9;9	sp|P62960|YBOX1_MOUSE Y-box-binding protein 1 OS=Mus musculus OX=10090 GN=Ybx1 PE=1 SV=3;tr|A2BGG7|A2BGG7_MOUSE Y-box-binding protein 1 (Fragment) OS=Mus musculus OX=10090 GN=Ybx1 PE=1 SV=1	Y-box-binding protein 1	Ybx1	2	11	11	9	10	6	6	5	6	9	8	8	8	7	9	6	6	7	7	8	5	7	9	7	7	5	7	8	10	6	6	5	6	9	8	8	8	7	9	6	6	7
sp|Q8CHY6|P66A_MOUSE;tr|E9QMN5|E9QMN5_MOUSE;tr|A0A1I7Q4G8|A0A1I7Q4G8_MOUSE;tr|A0A1D5RM07|A0A1D5RM07_MOUSE;tr|A0A1D5RM58|A0A1D5RM58_MOUSE	sp|Q8CHY6|P66A_MOUSE;tr|E9QMN5|E9QMN5_MOUSE;tr|A0A1I7Q4G8|A0A1I7Q4G8_MOUSE	10;10;8;2;2	10;10;8;2;2	10;10;8;2;2	sp|Q8CHY6|P66A_MOUSE Transcriptional repressor p66 alpha OS=Mus musculus OX=10090 GN=Gatad2a PE=1 SV=2;tr|E9QMN5|E9QMN5_MOUSE Transcriptional repressor p66 alpha OS=Mus musculus OX=10090 GN=Gatad2a PE=1 SV=1;tr|A0A1I7Q4G8|A0A1I7Q4G8_MOUSE Transcriptional r	Transcriptional repressor p66 alpha	Gatad2a	5	10	10	10	8	9	9	9	8	5	9	9	9	9	6	10	7	7	8	8	9	8	9	9	9	4	8	6	8	9	9	9	8	5	9	9	9	9	6	10	7	7
sp|Q9Z0N1|IF2G_MOUSE;tr|A2AAW9|A2AAW9_MOUSE	sp|Q9Z0N1|IF2G_MOUSE;tr|A2AAW9|A2AAW9_MOUSE	6;4	6;4	3;2	sp|Q9Z0N1|IF2G_MOUSE Eukaryotic translation initiation factor 2 subunit 3, X-linked OS=Mus musculus OX=10090 GN=Eif2s3x PE=1 SV=2;tr|A2AAW9|A2AAW9_MOUSE Eukaryotic translation initiation factor 2 subunit 3, X-linked OS=Mus musculus OX=10090 GN=Eif2s3x PE=1	Eukaryotic translation initiation factor 2 subunit 3, X-linked	Eif2s3x	2	6	6	3	5	5	4	4	6	6	5	5	6	5	4	4	4	3	2	4	5	3	3	2	3	3	3	1	5	5	4	4	6	6	5	5	6	5	4	4	4	3
sp|P0C0S6|H2AZ_MOUSE;tr|Q3UA95|Q3UA95_MOUSE;tr|G3UWL7|G3UWL7_MOUSE;tr|G3UX40|G3UX40_MOUSE	sp|P0C0S6|H2AZ_MOUSE;tr|Q3UA95|Q3UA95_MOUSE;tr|G3UWL7|G3UWL7_MOUSE	10;8;5;3	8;7;4;3	5;5;3;3	sp|P0C0S6|H2AZ_MOUSE Histone H2A.Z OS=Mus musculus OX=10090 GN=H2az1 PE=1 SV=2;tr|Q3UA95|Q3UA95_MOUSE Histone H2A OS=Mus musculus OX=10090 GN=H2az1 PE=2 SV=1;tr|G3UWL7|G3UWL7_MOUSE Histone H2A OS=Mus musculus OX=10090 GN=H2az1 PE=1 SV=1	Histone H2A.Z	H2az1	4	10	8	5	7	7	7	8	7	7	9	8	7	10	7	8	8	9	8	9	7	9	8	7	6	8	6	6	5	5	5	6	5	5	7	6	5	8	5	6	6	7
sp|Q6ZWV3|RL10_MOUSE;tr|I7HLV2|I7HLV2_MOUSE;sp|P86048|RL10L_MOUSE;tr|A0A1B0GXC3|A0A1B0GXC3_MOUSE	sp|Q6ZWV3|RL10_MOUSE;tr|I7HLV2|I7HLV2_MOUSE;sp|P86048|RL10L_MOUSE	11;10;10;3	11;10;10;3	11;10;10;3	sp|Q6ZWV3|RL10_MOUSE 60S ribosomal protein L10 OS=Mus musculus OX=10090 GN=Rpl10 PE=1 SV=3;tr|I7HLV2|I7HLV2_MOUSE 60S ribosomal protein L10 (Fragment) OS=Mus musculus OX=10090 GN=Rpl10 PE=1 SV=1;sp|P86048|RL10L_MOUSE 60S ribosomal protein L10-like OS=Mus m	60S ribosomal protein L10	Rpl10	4	11	11	11	10	10	10	8	8	8	8	7	8	6	8	9	7	6	8	8	7	7	6	5	8	5	6	6	10	10	10	8	8	8	8	7	8	6	8	9	7	6
sp|Q8C6B9|AROS_MOUSE;tr|A0A2R8VHY2|A0A2R8VHY2_MOUSE	sp|Q8C6B9|AROS_MOUSE	5;2	5;2	5;2	sp|Q8C6B9|AROS_MOUSE Active regulator of SIRT1 OS=Mus musculus OX=10090 GN=Rps19bp1 PE=1 SV=1	Active regulator of SIRT1	Rps19bp1	2	5	5	5	4	4	5	5	5	5	5	5	5	5	5	5	5	5	5	3	5	5	4	4	5	4	5	4	4	4	5	5	5	5	5	5	5	5	5	5	5	5
sp|Q9ERG0|LIMA1_MOUSE;sp|Q9ERG0-2|LIMA1_MOUSE;tr|A0A2R8VI67|A0A2R8VI67_MOUSE	sp|Q9ERG0|LIMA1_MOUSE;sp|Q9ERG0-2|LIMA1_MOUSE	12;9;2	12;9;2	12;9;2	sp|Q9ERG0|LIMA1_MOUSE LIM domain and actin-binding protein 1 OS=Mus musculus OX=10090 GN=Lima1 PE=1 SV=3;sp|Q9ERG0-2|LIMA1_MOUSE Isoform Alpha of LIM domain and actin-binding protein 1 OS=Mus musculus OX=10090 GN=Lima1	LIM domain and actin-binding protein 1	Lima1	3	12	12	12	7	9	10	10	10	9	8	8	10	10	10	10	9	10	10	11	8	9	9	9	7	7	10	7	7	9	10	10	10	9	8	8	10	10	10	10	9	10
sp|Q9WUM4|COR1C_MOUSE;tr|E9PX03|E9PX03_MOUSE;tr|E9PZJ0|E9PZJ0_MOUSE;tr|E9PVJ1|E9PVJ1_MOUSE	sp|Q9WUM4|COR1C_MOUSE	7;2;1;1	7;2;1;1	7;2;1;1	sp|Q9WUM4|COR1C_MOUSE Coronin-1C OS=Mus musculus OX=10090 GN=Coro1c PE=1 SV=2	Coronin-1C	Coro1c	4	7	7	7	5	3	5	4	6	7	6	6	4	4	5	3	4	4	3	5	5	4	5	4	3	4	5	4	5	3	5	4	6	7	6	6	4	4	5	3	4	4
tr|B7FAU9|B7FAU9_MOUSE;sp|Q8BTM8|FLNA_MOUSE;tr|B7FAV1|B7FAV1_MOUSE;tr|F6Z2C0|F6Z2C0_MOUSE;tr|F6XC15|F6XC15_MOUSE;sp|Q8BTM8-2|FLNA_MOUSE	tr|B7FAU9|B7FAU9_MOUSE;sp|Q8BTM8|FLNA_MOUSE;tr|B7FAV1|B7FAV1_MOUSE	14;14;13;3;2;1	14;14;13;3;2;1	14;14;13;3;2;1	tr|B7FAU9|B7FAU9_MOUSE Filamin, alpha OS=Mus musculus OX=10090 GN=Flna PE=1 SV=1;sp|Q8BTM8|FLNA_MOUSE Filamin-A OS=Mus musculus OX=10090 GN=Flna PE=1 SV=5;tr|B7FAV1|B7FAV1_MOUSE Filamin, alpha (Fragment) OS=Mus musculus OX=10090 GN=Flna PE=1 SV=1	Filamin, alpha	Flna	6	14	14	14	11	10	12	11	11	9	10	8	10	10	12	10	10	12	11	7	9	7	7	10	9	9	10	9	11	10	12	11	11	9	10	8	10	10	12	10	10	12
sp|Q60692|PSB6_MOUSE	sp|Q60692|PSB6_MOUSE	1	1	1	sp|Q60692|PSB6_MOUSE Proteasome subunit beta type-6 OS=Mus musculus OX=10090 GN=Psmb6 PE=1 SV=3	Proteasome subunit beta type-6	Psmb6	1	1	1	1	1	1	1	1	1	1	1	1	1	1	1	1	1	1	1	1	1	1	1	1	1	1	1	1	1	1	1	1	1	1	1	1	1	1	1	1	1	1
sp|Q9CPQ3|TOM22_MOUSE	sp|Q9CPQ3|TOM22_MOUSE	1	1	1	sp|Q9CPQ3|TOM22_MOUSE Mitochondrial import receptor subunit TOM22 homolog OS=Mus musculus OX=10090 GN=Tomm22 PE=1 SV=3	Mitochondrial import receptor subunit TOM22 homolog	Tomm22	1	1	1	1	1	1	1	1	1	1	1	1	1	1	1	1	1	1	1	1	1	1	1	1	1	1	1	1	1	1	1	1	1	1	1	1	1	1	1	1	1	1
sp|Q8BGA5|KRR1_MOUSE;tr|G3UZA0|G3UZA0_MOUSE	sp|Q8BGA5|KRR1_MOUSE;tr|G3UZA0|G3UZA0_MOUSE	12;10	12;10	12;10	sp|Q8BGA5|KRR1_MOUSE KRR1 small subunit processome component homolog OS=Mus musculus OX=10090 GN=Krr1 PE=2 SV=1;tr|G3UZA0|G3UZA0_MOUSE KRR1 small subunit processome component OS=Mus musculus OX=10090 GN=Krr1 PE=1 SV=1	KRR1 small subunit processome component homolog	Krr1	2	12	12	12	9	8	8	6	8	7	8	8	7	9	9	9	5	7	7	8	9	6	6	8	5	3	6	7	9	8	8	6	8	7	8	8	7	9	9	9	5	7
sp|Q61024|ASNS_MOUSE;tr|D3Z028|D3Z028_MOUSE;tr|D3YYR0|D3YYR0_MOUSE;tr|D3Z0C2|D3Z0C2_MOUSE	sp|Q61024|ASNS_MOUSE	4;1;1;1	4;1;1;1	4;1;1;1	sp|Q61024|ASNS_MOUSE Asparagine synthetase [glutamine-hydrolyzing] OS=Mus musculus OX=10090 GN=Asns PE=1 SV=3	Asparagine synthetase [glutamine-hydrolyzing]	Asns	4	4	4	4	3	3	3	2	2	3	3	2	3	3	3	3	3	2	2	4	2	2	2	3	3	2	2	2	3	3	3	2	2	3	3	2	3	3	3	3	3	2
tr|Q6ZWZ4|Q6ZWZ4_MOUSE;sp|P47964|RL36_MOUSE;tr|A0A140T8U4|A0A140T8U4_MOUSE	tr|Q6ZWZ4|Q6ZWZ4_MOUSE	14;6;1	14;6;1	14;6;1	tr|Q6ZWZ4|Q6ZWZ4_MOUSE 60S ribosomal protein L36 OS=Mus musculus OX=10090 GN=Rpl36 PE=1 SV=1	60S ribosomal protein L36	Rpl36	3	14	14	14	10	13	11	11	12	10	11	11	11	12	9	13	8	10	9	9	10	9	10	8	10	9	8	8	10	13	11	11	12	10	11	11	11	12	9	13	8	10
sp|O88569-3|ROA2_MOUSE;sp|O88569-2|ROA2_MOUSE;sp|O88569|ROA2_MOUSE;tr|A0A0N4SUM2|A0A0N4SUM2_MOUSE	sp|O88569-3|ROA2_MOUSE;sp|O88569-2|ROA2_MOUSE;sp|O88569|ROA2_MOUSE	5;5;4;1	5;5;4;1	5;5;4;1	sp|O88569-3|ROA2_MOUSE Isoform 3 of Heterogeneous nuclear ribonucleoproteins A2/B1 OS=Mus musculus OX=10090 GN=Hnrnpa2b1;sp|O88569-2|ROA2_MOUSE Isoform 2 of Heterogeneous nuclear ribonucleoproteins A2/B1 OS=Mus musculus OX=10090 GN=Hnrnpa2b1;sp|O88569|ROA2	Isoform 3 of Heterogeneous nuclear ribonucleoproteins A2/B1	Hnrnpa2b1	4	5	5	5	4	3	2	2	3	4	3	4	4	4	3	3	4	5	4	3	3	3	4	4	4	4	4	4	4	3	2	2	3	4	3	4	4	4	3	3	4	5
sp|P63325|RS10_MOUSE;tr|A0A338P731|A0A338P731_MOUSE;tr|Q3UW83|Q3UW83_MOUSE;tr|A0A338P7K4|A0A338P7K4_MOUSE;tr|A0A3B2W864|A0A3B2W864_MOUSE	sp|P63325|RS10_MOUSE	5;2;2;2;2	5;2;2;2;2	5;2;2;2;2	sp|P63325|RS10_MOUSE 40S ribosomal protein S10 OS=Mus musculus OX=10090 GN=Rps10 PE=1 SV=1	40S ribosomal protein S10	Rps10	5	5	5	5	5	5	5	4	4	5	5	5	5	4	3	4	5	5	4	4	3	3	4	3	3	4	5	3	5	5	5	4	4	5	5	5	5	4	3	4	5	5
sp|Q9DCH4|EIF3F_MOUSE	sp|Q9DCH4|EIF3F_MOUSE	3	3	3	sp|Q9DCH4|EIF3F_MOUSE Eukaryotic translation initiation factor 3 subunit F OS=Mus musculus OX=10090 GN=Eif3f PE=1 SV=2	Eukaryotic translation initiation factor 3 subunit F	Eif3f	1	3	3	3	3	2	2	2	3	3	2	2	3	3	2	3	3	2	2	1	2	2	1	2	2	2	2	2	3	2	2	2	3	3	2	2	3	3	2	3	3	2
tr|E9Q1T9|E9Q1T9_MOUSE;sp|Q9ERK4|XPO2_MOUSE;tr|E9QAX7|E9QAX7_MOUSE;tr|F6ZEW4|F6ZEW4_MOUSE	tr|E9Q1T9|E9Q1T9_MOUSE;sp|Q9ERK4|XPO2_MOUSE;tr|E9QAX7|E9QAX7_MOUSE;tr|F6ZEW4|F6ZEW4_MOUSE	4;4;3;3	4;4;3;3	4;4;3;3	tr|E9Q1T9|E9Q1T9_MOUSE Chromosome segregation 1-like protein OS=Mus musculus OX=10090 GN=Cse1l PE=1 SV=1;sp|Q9ERK4|XPO2_MOUSE Exportin-2 OS=Mus musculus OX=10090 GN=Cse1l PE=1 SV=1;tr|E9QAX7|E9QAX7_MOUSE Exportin-2 OS=Mus musculus OX=10090 GN=Cse1l PE=1 SV	Chromosome segregation 1-like protein	Cse1l	4	4	4	4	3	4	4	3	4	4	2	2	4	4	3	4	3	3	3	3	4	3	4	4	4	4	3	3	3	4	4	3	4	4	2	2	4	4	3	4	3	3
sp|E9Q7G0|NUMA1_MOUSE;tr|F6ZQA3|F6ZQA3_MOUSE;tr|A0A1B0GSW3|A0A1B0GSW3_MOUSE	sp|E9Q7G0|NUMA1_MOUSE;tr|F6ZQA3|F6ZQA3_MOUSE	14;9;2	14;9;2	14;9;2	sp|E9Q7G0|NUMA1_MOUSE Nuclear mitotic apparatus protein 1 OS=Mus musculus OX=10090 GN=Numa1 PE=1 SV=1;tr|F6ZQA3|F6ZQA3_MOUSE Nuclear mitotic apparatus protein 1 (Fragment) OS=Mus musculus OX=10090 GN=Numa1 PE=1 SV=1	Nuclear mitotic apparatus protein 1	Numa1	3	14	14	14	9	10	10	10	11	10	11	8	10	9	8	8	10	10	8	6	8	9	9	6	6	9	7	10	9	10	10	10	11	10	11	8	10	9	8	8	10	10
sp|Q9Z127|LAT1_MOUSE	sp|Q9Z127|LAT1_MOUSE	4	4	4	sp|Q9Z127|LAT1_MOUSE Large neutral amino acids transporter small subunit 1 OS=Mus musculus OX=10090 GN=Slc7a5 PE=1 SV=2	Large neutral amino acids transporter small subunit 1	Slc7a5	1	4	4	4	3	3	4	3	3	4	4	4	3	3	2	3	2	3	3	3	3	3	2	3	3	3	4	3	3	3	4	3	3	4	4	4	3	3	2	3	2	3
sp|O08784|TCOF_MOUSE;tr|H3BL37|H3BL37_MOUSE;tr|F6R3V4|F6R3V4_MOUSE;tr|H3BIX0|H3BIX0_MOUSE	sp|O08784|TCOF_MOUSE;tr|H3BL37|H3BL37_MOUSE;tr|F6R3V4|F6R3V4_MOUSE;tr|H3BIX0|H3BIX0_MOUSE	7;7;4;4	7;7;4;4	7;7;4;4	sp|O08784|TCOF_MOUSE Treacle protein OS=Mus musculus OX=10090 GN=Tcof1 PE=1 SV=1;tr|H3BL37|H3BL37_MOUSE Treacle protein OS=Mus musculus OX=10090 GN=Tcof1 PE=1 SV=1;tr|F6R3V4|F6R3V4_MOUSE Treacle protein OS=Mus musculus OX=10090 GN=Tcof1 PE=1 SV=1;tr|H3BIX0	Treacle protein	Tcof1	4	7	7	7	5	6	5	5	5	4	5	4	4	6	6	3	3	5	3	5	6	5	5	6	3	4	4	3	5	6	5	5	5	4	5	4	4	6	6	3	3	5
sp|Q8R4R6|NUP35_MOUSE;tr|A2ATJ2|A2ATJ2_MOUSE	sp|Q8R4R6|NUP35_MOUSE;tr|A2ATJ2|A2ATJ2_MOUSE	6;3	6;3	6;3	sp|Q8R4R6|NUP35_MOUSE Nucleoporin NUP35 OS=Mus musculus OX=10090 GN=Nup35 PE=1 SV=2;tr|A2ATJ2|A2ATJ2_MOUSE Nucleoporin NUP35 (Fragment) OS=Mus musculus OX=10090 GN=Nup35 PE=1 SV=1	Nucleoporin NUP35	Nup35	2	6	6	6	6	5	3	4	5	6	4	5	6	6	5	4	4	5	4	6	5	5	5	6	4	5	5	4	6	5	3	4	5	6	4	5	6	6	5	4	4	5
sp|Q8VDD5|MYH9_MOUSE;tr|A0A2R8W6V7|A0A2R8W6V7_MOUSE;tr|A0A2R8VKI5|A0A2R8VKI5_MOUSE;tr|A0A140LI60|A0A140LI60_MOUSE;sp|Q6URW6-2|MYH14_MOUSE;tr|K3W4R2|K3W4R2_MOUSE;sp|Q6URW6|MYH14_MOUSE;sp|Q6URW6-3|MYH14_MOUSE	sp|Q8VDD5|MYH9_MOUSE	43;1;1;1;1;1;1;1	43;1;1;1;1;1;1;1	40;1;1;1;1;1;1;1	sp|Q8VDD5|MYH9_MOUSE Myosin-9 OS=Mus musculus OX=10090 GN=Myh9 PE=1 SV=4	Myosin-9	Myh9	8	43	43	40	23	18	22	16	28	31	29	32	20	18	15	18	30	25	32	27	16	19	18	16	20	20	21	21	23	18	22	16	28	31	29	32	20	18	15	18	30	25
sp|Q8JZQ9|EIF3B_MOUSE;tr|A0A0G2JG48|A0A0G2JG48_MOUSE	sp|Q8JZQ9|EIF3B_MOUSE	12;4	12;4	12;4	sp|Q8JZQ9|EIF3B_MOUSE Eukaryotic translation initiation factor 3 subunit B OS=Mus musculus OX=10090 GN=Eif3b PE=1 SV=1	Eukaryotic translation initiation factor 3 subunit B	Eif3b	2	12	12	12	10	8	8	10	8	10	11	9	10	11	9	10	10	12	11	9	8	10	10	9	9	8	8	8	10	8	8	10	8	10	11	9	10	11	9	10	10	12
tr|M0QWX7|M0QWX7_MOUSE;sp|P19783|COX41_MOUSE	tr|M0QWX7|M0QWX7_MOUSE;sp|P19783|COX41_MOUSE	3;2	3;2	3;2	tr|M0QWX7|M0QWX7_MOUSE Cytochrome c oxidase subunit 4 isoform 1, mitochondrial (Fragment) OS=Mus musculus OX=10090 GN=Cox4i1 PE=1 SV=1;sp|P19783|COX41_MOUSE Cytochrome c oxidase subunit 4 isoform 1, mitochondrial OS=Mus musculus OX=10090 GN=Cox4i1 PE=1 SV=	Cytochrome c oxidase subunit 4 isoform 1, mitochondrial (Fragment)	Cox4i1	2	3	3	3	3	3	2	3	2	1	1	3	3	2	3	3	3	2	2	2	1	3	1	3	2	3	2	2	3	3	2	3	2	1	1	3	3	2	3	3	3	2
sp|P80316|TCPE_MOUSE;tr|E0CZA1|E0CZA1_MOUSE	sp|P80316|TCPE_MOUSE	6;2	6;2	6;2	sp|P80316|TCPE_MOUSE T-complex protein 1 subunit epsilon OS=Mus musculus OX=10090 GN=Cct5 PE=1 SV=1	T-complex protein 1 subunit epsilon	Cct5	2	6	6	6	2	3	3	2	2	4	3	1	4	3	4	3	4	3	2	3	1	3	1	2	2	1	1	1	2	3	3	2	2	4	3	1	4	3	4	3	4	3
sp|P62309|RUXG_MOUSE	sp|P62309|RUXG_MOUSE	1	1	1	sp|P62309|RUXG_MOUSE Small nuclear ribonucleoprotein G OS=Mus musculus OX=10090 GN=Snrpg PE=1 SV=1	Small nuclear ribonucleoprotein G	Snrpg	1	1	1	1	1	0	1	1	0	1	1	1	0	0	1	0	0	0	1	0	1	0	0	0	0	0	0	0	1	0	1	1	0	1	1	1	0	0	1	0	0	0
sp|Q9CZU6|CISY_MOUSE;tr|Q80X68|Q80X68_MOUSE	sp|Q9CZU6|CISY_MOUSE;tr|Q80X68|Q80X68_MOUSE	4;2	4;2	4;2	sp|Q9CZU6|CISY_MOUSE Citrate synthase, mitochondrial OS=Mus musculus OX=10090 GN=Cs PE=1 SV=1;tr|Q80X68|Q80X68_MOUSE Citrate synthase OS=Mus musculus OX=10090 GN=Csl PE=1 SV=1	Citrate synthase, mitochondrial	Cs	2	4	4	4	3	2	2	2	3	3	3	3	4	3	3	3	4	4	4	4	3	4	3	4	3	3	2	2	3	2	2	2	3	3	3	3	4	3	3	3	4	4
sp|Q9DB77|QCR2_MOUSE;tr|A0A140LI98|A0A140LI98_MOUSE	sp|Q9DB77|QCR2_MOUSE	8;3	8;3	8;3	sp|Q9DB77|QCR2_MOUSE Cytochrome b-c1 complex subunit 2, mitochondrial OS=Mus musculus OX=10090 GN=Uqcrc2 PE=1 SV=1	Cytochrome b-c1 complex subunit 2, mitochondrial	Uqcrc2	2	8	8	8	8	8	6	6	8	7	7	7	7	8	8	6	7	7	7	8	4	7	6	7	7	5	7	6	8	8	6	6	8	7	7	7	7	8	8	6	7	7
sp|P60122|RUVB1_MOUSE	sp|P60122|RUVB1_MOUSE	6	6	6	sp|P60122|RUVB1_MOUSE RuvB-like 1 OS=Mus musculus OX=10090 GN=Ruvbl1 PE=1 SV=1	RuvB-like 1	Ruvbl1	1	6	6	6	5	5	4	5	4	4	6	4	5	4	3	5	4	4	4	5	4	5	4	3	3	2	4	4	5	5	4	5	4	4	6	4	5	4	3	5	4	4
sp|Q61553|FSCN1_MOUSE;tr|F7BDR1|F7BDR1_MOUSE;tr|A0A0G2JDU7|A0A0G2JDU7_MOUSE	sp|Q61553|FSCN1_MOUSE	3;1;1	3;1;1	3;1;1	sp|Q61553|FSCN1_MOUSE Fascin OS=Mus musculus OX=10090 GN=Fscn1 PE=1 SV=4	Fascin	Fscn1	3	3	3	3	1	2	3	2	0	2	1	1	2	2	3	1	2	1	1	1	2	2	2	2	2	1	1	1	1	2	3	2	0	2	1	1	2	2	3	1	2	1
tr|A6PWZ2|A6PWZ2_MOUSE;sp|O55135|IF6_MOUSE	tr|A6PWZ2|A6PWZ2_MOUSE;sp|O55135|IF6_MOUSE	1;1	1;1	1;1	tr|A6PWZ2|A6PWZ2_MOUSE Eukaryotic translation initiation factor 6 (Fragment) OS=Mus musculus OX=10090 GN=Eif6 PE=1 SV=1;sp|O55135|IF6_MOUSE Eukaryotic translation initiation factor 6 OS=Mus musculus OX=10090 GN=Eif6 PE=1 SV=2	Eukaryotic translation initiation factor 6 (Fragment)	Eif6	2	1	1	1	1	0	1	0	1	1	1	1	1	0	1	1	1	1	1	1	1	1	1	1	1	1	1	1	1	0	1	0	1	1	1	1	1	0	1	1	1	1
tr|A2ACG7|A2ACG7_MOUSE;sp|Q9DBG6|RPN2_MOUSE	tr|A2ACG7|A2ACG7_MOUSE;sp|Q9DBG6|RPN2_MOUSE	4;4	4;4	4;4	tr|A2ACG7|A2ACG7_MOUSE Dolichyl-diphosphooligosaccharide--protein glycosyltransferase subunit 2 OS=Mus musculus OX=10090 GN=Rpn2 PE=1 SV=1;sp|Q9DBG6|RPN2_MOUSE Dolichyl-diphosphooligosaccharide--protein glycosyltransferase subunit 2 OS=Mus musculus OX=1009	Dolichyl-diphosphooligosaccharide--protein glycosyltransferase subunit 2	Rpn2	2	4	4	4	4	4	2	3	3	4	4	3	4	4	3	2	4	4	3	4	3	4	3	3	4	4	3	3	4	4	2	3	3	4	4	3	4	4	3	2	4	4
sp|Q8K3F7|TDH_MOUSE;tr|F6X7T7|F6X7T7_MOUSE;tr|F7AJL7|F7AJL7_MOUSE;tr|F6Y7H0|F6Y7H0_MOUSE	sp|Q8K3F7|TDH_MOUSE;tr|F6X7T7|F6X7T7_MOUSE	5;3;2;2	5;3;2;2	5;3;2;2	sp|Q8K3F7|TDH_MOUSE L-threonine 3-dehydrogenase, mitochondrial OS=Mus musculus OX=10090 GN=Tdh PE=1 SV=1;tr|F6X7T7|F6X7T7_MOUSE L-threonine 3-dehydrogenase, mitochondrial (Fragment) OS=Mus musculus OX=10090 GN=Tdh PE=1 SV=1	L-threonine 3-dehydrogenase, mitochondrial	Tdh	4	5	5	5	3	5	5	4	5	4	4	4	5	4	1	4	3	1	2	3	3	4	0	2	2	2	3	1	3	5	5	4	5	4	4	4	5	4	1	4	3	1
sp|P08113|ENPL_MOUSE;tr|F7C312|F7C312_MOUSE	sp|P08113|ENPL_MOUSE	13;6	12;6	12;6	sp|P08113|ENPL_MOUSE Endoplasmin OS=Mus musculus OX=10090 GN=Hsp90b1 PE=1 SV=2	Endoplasmin	Hsp90b1	2	13	12	12	11	11	11	8	11	11	11	10	12	9	11	8	12	10	9	12	9	9	8	9	8	7	11	8	10	10	10	8	11	10	10	9	11	9	10	7	11	9
sp|Q9CZ13|QCR1_MOUSE;tr|A0A0A6YWX6|A0A0A6YWX6_MOUSE	sp|Q9CZ13|QCR1_MOUSE	6;1	6;1	6;1	sp|Q9CZ13|QCR1_MOUSE Cytochrome b-c1 complex subunit 1, mitochondrial OS=Mus musculus OX=10090 GN=Uqcrc1 PE=1 SV=2	Cytochrome b-c1 complex subunit 1, mitochondrial	Uqcrc1	2	6	6	6	4	4	2	3	5	4	5	4	3	4	3	5	3	5	3	3	3	3	3	2	3	3	4	3	4	4	2	3	5	4	5	4	3	4	3	5	3	5
sp|Q9CYG7|TOM34_MOUSE;sp|Q9CYG7-2|TOM34_MOUSE	sp|Q9CYG7|TOM34_MOUSE;sp|Q9CYG7-2|TOM34_MOUSE	4;3	4;3	4;3	sp|Q9CYG7|TOM34_MOUSE Mitochondrial import receptor subunit TOM34 OS=Mus musculus OX=10090 GN=Tomm34 PE=1 SV=1;sp|Q9CYG7-2|TOM34_MOUSE Isoform 2 of Mitochondrial import receptor subunit TOM34 OS=Mus musculus OX=10090 GN=Tomm34	Mitochondrial import receptor subunit TOM34	Tomm34	2	4	4	4	3	4	4	4	3	3	4	4	4	3	4	4	4	2	3	4	3	4	3	4	4	3	3	2	3	4	4	4	3	3	4	4	4	3	4	4	4	2
sp|Q6DFW4|NOP58_MOUSE;tr|A0A087WP00|A0A087WP00_MOUSE;tr|A0A087WSU5|A0A087WSU5_MOUSE;tr|A0A087WSL8|A0A087WSL8_MOUSE;tr|A0A087WQ46|A0A087WQ46_MOUSE	sp|Q6DFW4|NOP58_MOUSE	5;2;1;1;1	5;2;1;1;1	2;1;0;0;0	sp|Q6DFW4|NOP58_MOUSE Nucleolar protein 58 OS=Mus musculus OX=10090 GN=Nop58 PE=1 SV=1	Nucleolar protein 58	Nop58	5	5	5	2	3	4	3	4	4	3	3	3	3	4	2	4	4	4	3	3	3	3	3	3	4	3	4	3	3	4	3	4	4	3	3	3	3	4	2	4	4	4
tr|Q6ZWQ9|Q6ZWQ9_MOUSE;sp|Q3THE2|ML12B_MOUSE;tr|D3Z249|D3Z249_MOUSE;tr|D3YV37|D3YV37_MOUSE	tr|Q6ZWQ9|Q6ZWQ9_MOUSE;sp|Q3THE2|ML12B_MOUSE	6;6;1;1	6;6;1;1	4;4;1;1	tr|Q6ZWQ9|Q6ZWQ9_MOUSE Myosin, light chain 12A, regulatory, non-sarcomeric OS=Mus musculus OX=10090 GN=Myl12a PE=1 SV=1;sp|Q3THE2|ML12B_MOUSE Myosin regulatory light chain 12B OS=Mus musculus OX=10090 GN=Myl12b PE=1 SV=2	Myosin, light chain 12A, regulatory, non-sarcomeric	Myl12a	4	6	6	4	4	5	5	4	4	5	5	5	4	4	2	4	4	4	4	6	5	5	4	5	2	3	3	4	4	5	5	4	4	5	5	5	4	4	2	4	4	4
sp|P25206|MCM3_MOUSE	sp|P25206|MCM3_MOUSE	11	11	10	sp|P25206|MCM3_MOUSE DNA replication licensing factor MCM3 OS=Mus musculus OX=10090 GN=Mcm3 PE=1 SV=2	DNA replication licensing factor MCM3	Mcm3	1	11	11	10	7	4	6	6	5	7	8	7	6	4	5	3	5	7	5	7	5	5	6	2	3	2	5	2	7	4	6	6	5	7	8	7	6	4	5	3	5	7
sp|Q8R317|UBQL1_MOUSE;sp|Q8R317-2|UBQL1_MOUSE;tr|A0A286YE09|A0A286YE09_MOUSE	sp|Q8R317|UBQL1_MOUSE;sp|Q8R317-2|UBQL1_MOUSE	6;6;2	6;6;2	3;3;1	sp|Q8R317|UBQL1_MOUSE Ubiquilin-1 OS=Mus musculus OX=10090 GN=Ubqln1 PE=1 SV=1;sp|Q8R317-2|UBQL1_MOUSE Isoform 2 of Ubiquilin-1 OS=Mus musculus OX=10090 GN=Ubqln1	Ubiquilin-1	Ubqln1	3	6	6	3	6	6	5	6	6	6	4	5	4	5	4	6	5	4	4	5	5	4	5	5	4	5	4	3	6	6	5	6	6	6	4	5	4	5	4	6	5	4
sp|Q8BJY1|PSMD5_MOUSE;tr|F7BA91|F7BA91_MOUSE	sp|Q8BJY1|PSMD5_MOUSE	6;1	6;1	6;1	sp|Q8BJY1|PSMD5_MOUSE 26S proteasome non-ATPase regulatory subunit 5 OS=Mus musculus OX=10090 GN=Psmd5 PE=1 SV=4	26S proteasome non-ATPase regulatory subunit 5	Psmd5	2	6	6	6	4	3	3	3	4	3	3	3	2	2	5	5	3	4	3	3	3	2	4	4	4	4	4	3	4	3	3	3	4	3	3	3	2	2	5	5	3	4
sp|Q9WTP6|KAD2_MOUSE;sp|Q9WTP6-2|KAD2_MOUSE;tr|F7BP55|F7BP55_MOUSE	sp|Q9WTP6|KAD2_MOUSE;sp|Q9WTP6-2|KAD2_MOUSE	5;5;1	5;5;1	5;5;1	sp|Q9WTP6|KAD2_MOUSE Adenylate kinase 2, mitochondrial OS=Mus musculus OX=10090 GN=Ak2 PE=1 SV=5;sp|Q9WTP6-2|KAD2_MOUSE Isoform 2 of Adenylate kinase 2, mitochondrial OS=Mus musculus OX=10090 GN=Ak2	Adenylate kinase 2, mitochondrial	Ak2	3	5	5	5	5	5	4	3	5	3	4	4	3	3	3	4	2	2	3	3	5	4	4	3	3	4	4	2	5	5	4	3	5	3	4	4	3	3	3	4	2	2
tr|A0A0G2JEP0|A0A0G2JEP0_MOUSE;sp|Q61584-4|FXR1_MOUSE;sp|Q61584-7|FXR1_MOUSE;sp|Q61584-3|FXR1_MOUSE;sp|Q61584|FXR1_MOUSE;sp|Q61584-2|FXR1_MOUSE;sp|Q61584-5|FXR1_MOUSE;sp|Q61584-6|FXR1_MOUSE;tr|A0A0H2UH27|A0A0H2UH27_MOUSE;tr|A0A0G2JGH0|A0A0G2JGH0_MOUSE	tr|A0A0G2JEP0|A0A0G2JEP0_MOUSE;sp|Q61584-4|FXR1_MOUSE;sp|Q61584-7|FXR1_MOUSE;sp|Q61584-3|FXR1_MOUSE;sp|Q61584|FXR1_MOUSE;sp|Q61584-2|FXR1_MOUSE;sp|Q61584-5|FXR1_MOUSE;sp|Q61584-6|FXR1_MOUSE;tr|A0A0H2UH27|A0A0H2UH27_MOUSE	8;8;8;8;8;7;7;7;6;1	8;8;8;8;8;7;7;7;6;1	7;7;7;7;7;6;6;6;5;1	tr|A0A0G2JEP0|A0A0G2JEP0_MOUSE Fragile X mental retardation syndrome-related protein 1 OS=Mus musculus OX=10090 GN=Fxr1 PE=1 SV=1;sp|Q61584-4|FXR1_MOUSE Isoform C of Fragile X mental retardation syndrome-related protein 1 OS=Mus musculus OX=10090 GN=Fxr1;s	Fragile X mental retardation syndrome-related protein 1	Fxr1	10	8	8	7	7	5	7	4	5	5	3	5	6	8	4	6	5	4	4	6	5	6	5	4	3	2	3	1	7	5	7	4	5	5	3	5	6	8	4	6	5	4
sp|Q99KI0|ACON_MOUSE;tr|A0A2R8VHM8|A0A2R8VHM8_MOUSE;tr|A0A2R8VJW0|A0A2R8VJW0_MOUSE;tr|A0A2R8W744|A0A2R8W744_MOUSE	sp|Q99KI0|ACON_MOUSE	10;1;1;1	10;1;1;1	10;1;1;1	sp|Q99KI0|ACON_MOUSE Aconitate hydratase, mitochondrial OS=Mus musculus OX=10090 GN=Aco2 PE=1 SV=1	Aconitate hydratase, mitochondrial	Aco2	4	10	10	10	7	7	7	8	6	8	7	5	7	7	7	6	9	7	6	8	5	6	6	6	7	7	9	7	7	7	7	8	6	8	7	5	7	7	7	6	9	7
sp|Q9JHS9|CWC15_MOUSE;tr|A0A1L1SVD8|A0A1L1SVD8_MOUSE	sp|Q9JHS9|CWC15_MOUSE	7;3	7;3	7;3	sp|Q9JHS9|CWC15_MOUSE Spliceosome-associated protein CWC15 homolog OS=Mus musculus OX=10090 GN=Cwc15 PE=1 SV=1	Spliceosome-associated protein CWC15 homolog	Cwc15	2	7	7	7	6	5	5	5	6	6	6	6	5	5	5	5	5	4	5	6	6	5	4	5	5	6	6	5	6	5	5	5	6	6	6	6	5	5	5	5	5	4
sp|Q8BWY3|ERF1_MOUSE	sp|Q8BWY3|ERF1_MOUSE	2	2	2	sp|Q8BWY3|ERF1_MOUSE Eukaryotic peptide chain release factor subunit 1 OS=Mus musculus OX=10090 GN=Etf1 PE=1 SV=4	Eukaryotic peptide chain release factor subunit 1	Etf1	1	2	2	2	1	2	2	2	2	2	1	0	0	2	1	0	1	0	1	0	1	2	1	1	2	1	1	0	1	2	2	2	2	2	1	0	0	2	1	0	1	0
sp|Q60864|STIP1_MOUSE	sp|Q60864|STIP1_MOUSE	7	7	7	sp|Q60864|STIP1_MOUSE Stress-induced-phosphoprotein 1 OS=Mus musculus OX=10090 GN=Stip1 PE=1 SV=1	Stress-induced-phosphoprotein 1	Stip1	1	7	7	7	7	5	6	5	6	5	4	4	6	6	5	6	7	5	5	3	3	5	6	4	5	3	5	6	7	5	6	5	6	5	4	4	6	6	5	6	7	5
sp|P10852|4F2_MOUSE;sp|P10852-2|4F2_MOUSE;tr|A0A0U1RP98|A0A0U1RP98_MOUSE;tr|A0A0U1RPK4|A0A0U1RPK4_MOUSE	sp|P10852|4F2_MOUSE;sp|P10852-2|4F2_MOUSE;tr|A0A0U1RP98|A0A0U1RP98_MOUSE;tr|A0A0U1RPK4|A0A0U1RPK4_MOUSE	2;2;1;1	2;2;1;1	2;2;1;1	sp|P10852|4F2_MOUSE 4F2 cell-surface antigen heavy chain OS=Mus musculus OX=10090 GN=Slc3a2 PE=1 SV=1;sp|P10852-2|4F2_MOUSE Isoform 2 of 4F2 cell-surface antigen heavy chain OS=Mus musculus OX=10090 GN=Slc3a2;tr|A0A0U1RP98|A0A0U1RP98_MOUSE 4F2 cell-surface	4F2 cell-surface antigen heavy chain	Slc3a2	4	2	2	2	1	1	1	1	1	1	1	1	1	2	1	0	2	1	1	2	1	1	2	1	1	2	1	1	1	1	1	1	1	1	1	1	1	2	1	0	2	1
sp|Q8BH74|NU107_MOUSE;tr|E9Q4V9|E9Q4V9_MOUSE;tr|A0A1W2P7R1|A0A1W2P7R1_MOUSE	sp|Q8BH74|NU107_MOUSE;tr|E9Q4V9|E9Q4V9_MOUSE;tr|A0A1W2P7R1|A0A1W2P7R1_MOUSE	10;9;5	10;9;5	10;9;5	sp|Q8BH74|NU107_MOUSE Nuclear pore complex protein Nup107 OS=Mus musculus OX=10090 GN=Nup107 PE=1 SV=1;tr|E9Q4V9|E9Q4V9_MOUSE Nuclear pore complex protein OS=Mus musculus OX=10090 GN=Nup107 PE=1 SV=1;tr|A0A1W2P7R1|A0A1W2P7R1_MOUSE Nuclear pore complex prot	Nuclear pore complex protein Nup107	Nup107	3	10	10	10	7	9	7	7	8	6	7	5	6	7	8	5	7	6	7	6	5	8	9	8	6	7	6	5	7	9	7	7	8	6	7	5	6	7	8	5	7	6
sp|Q99K48|NONO_MOUSE;sp|Q99K48-2|NONO_MOUSE;tr|B1AXT0|B1AXT0_MOUSE	sp|Q99K48|NONO_MOUSE	18;5;3	18;5;3	18;5;3	sp|Q99K48|NONO_MOUSE Non-POU domain-containing octamer-binding protein OS=Mus musculus OX=10090 GN=Nono PE=1 SV=3	Non-POU domain-containing octamer-binding protein	Nono	3	18	18	18	15	12	14	13	14	13	16	14	16	13	11	14	12	11	12	13	14	13	13	11	14	11	15	12	15	12	14	13	14	13	16	14	16	13	11	14	12	11
sp|P20029|BIP_MOUSE	sp|P20029|BIP_MOUSE	13	13	13	sp|P20029|BIP_MOUSE Endoplasmic reticulum chaperone BiP OS=Mus musculus OX=10090 GN=Hspa5 PE=1 SV=3	Endoplasmic reticulum chaperone BiP	Hspa5	1	13	13	13	11	11	9	9	10	8	11	9	11	9	8	9	10	10	11	11	6	10	8	9	8	9	12	7	11	11	9	9	10	8	11	9	11	9	8	9	10	10
sp|Q64737|PUR2_MOUSE;sp|Q64737-2|PUR2_MOUSE;tr|A0A338P6X4|A0A338P6X4_MOUSE;tr|D6RCG1|D6RCG1_MOUSE	sp|Q64737|PUR2_MOUSE	8;3;1;1	8;3;1;1	8;3;1;1	sp|Q64737|PUR2_MOUSE Trifunctional purine biosynthetic protein adenosine-3 OS=Mus musculus OX=10090 GN=Gart PE=1 SV=3	Trifunctional purine biosynthetic protein adenosine-3	Gart	4	8	8	8	8	6	8	8	7	8	8	8	6	5	5	6	6	6	4	5	6	4	3	5	6	4	3	2	8	6	8	8	7	8	8	8	6	5	5	6	6	6
sp|Q6ZQL4|WDR43_MOUSE;tr|A0A3Q4EHN7|A0A3Q4EHN7_MOUSE;tr|A0A3Q4EGD3|A0A3Q4EGD3_MOUSE	sp|Q6ZQL4|WDR43_MOUSE;tr|A0A3Q4EHN7|A0A3Q4EHN7_MOUSE	5;5;2	5;5;2	5;5;2	sp|Q6ZQL4|WDR43_MOUSE WD repeat-containing protein 43 OS=Mus musculus OX=10090 GN=Wdr43 PE=1 SV=2;tr|A0A3Q4EHN7|A0A3Q4EHN7_MOUSE WD repeat-containing protein 43 OS=Mus musculus OX=10090 GN=Wdr43 PE=1 SV=1	WD repeat-containing protein 43	Wdr43	3	5	5	5	3	2	5	4	3	5	4	5	3	2	2	3	3	4	3	2	5	2	2	2	5	2	5	2	3	2	5	4	3	5	4	5	3	2	2	3	3	4
sp|P54276|MSH6_MOUSE;tr|A0A3Q4EGF1|A0A3Q4EGF1_MOUSE	sp|P54276|MSH6_MOUSE	15;4	15;4	15;4	sp|P54276|MSH6_MOUSE DNA mismatch repair protein Msh6 OS=Mus musculus OX=10090 GN=Msh6 PE=1 SV=3	DNA mismatch repair protein Msh6	Msh6	2	15	15	15	12	9	7	7	7	10	10	10	7	8	8	9	8	7	7	8	8	7	8	9	6	7	7	7	12	9	7	7	7	10	10	10	7	8	8	9	8	7
sp|Q9R1P3|PSB2_MOUSE	sp|Q9R1P3|PSB2_MOUSE	3	3	3	sp|Q9R1P3|PSB2_MOUSE Proteasome subunit beta type-2 OS=Mus musculus OX=10090 GN=Psmb2 PE=1 SV=1	Proteasome subunit beta type-2	Psmb2	1	3	3	3	3	2	2	2	2	3	2	3	3	2	1	2	2	2	2	2	2	2	1	1	1	1	1	1	3	2	2	2	2	3	2	3	3	2	1	2	2	2
sp|Q99JI4|PSMD6_MOUSE;tr|A0A286YDW8|A0A286YDW8_MOUSE	sp|Q99JI4|PSMD6_MOUSE	7;2	7;2	7;2	sp|Q99JI4|PSMD6_MOUSE 26S proteasome non-ATPase regulatory subunit 6 OS=Mus musculus OX=10090 GN=Psmd6 PE=1 SV=1	26S proteasome non-ATPase regulatory subunit 6	Psmd6	2	7	7	7	6	6	4	5	5	6	4	4	5	2	3	4	5	5	6	6	5	6	5	4	6	4	6	4	6	6	4	5	5	6	4	4	5	2	3	4	5	5
sp|Q9DCA5|BRX1_MOUSE;tr|F6QAG4|F6QAG4_MOUSE;tr|E9Q2V8|E9Q2V8_MOUSE	sp|Q9DCA5|BRX1_MOUSE;tr|F6QAG4|F6QAG4_MOUSE;tr|E9Q2V8|E9Q2V8_MOUSE	9;5;5	9;5;5	9;5;5	sp|Q9DCA5|BRX1_MOUSE Ribosome biogenesis protein BRX1 homolog OS=Mus musculus OX=10090 GN=Brix1 PE=1 SV=3;tr|F6QAG4|F6QAG4_MOUSE Ribosome biogenesis protein BRX1 homolog (Fragment) OS=Mus musculus OX=10090 GN=Brix1 PE=1 SV=1;tr|E9Q2V8|E9Q2V8_MOUSE Brix dom	Ribosome biogenesis protein BRX1 homolog	Brix1	3	9	9	9	8	8	8	8	7	8	8	8	8	7	8	7	8	7	7	7	8	8	7	7	8	6	8	6	8	8	8	8	7	8	8	8	8	7	8	7	8	7
sp|Q9D0I9|SYRC_MOUSE	sp|Q9D0I9|SYRC_MOUSE	7	7	7	sp|Q9D0I9|SYRC_MOUSE Arginine--tRNA ligase, cytoplasmic OS=Mus musculus OX=10090 GN=Rars1 PE=1 SV=2	Arginine--tRNA ligase, cytoplasmic	Rars1	1	7	7	7	3	3	6	3	3	4	4	4	5	4	5	5	5	4	4	3	3	3	4	3	2	4	2	3	3	3	6	3	3	4	4	4	5	4	5	5	5	4
sp|Q8R344|CCD12_MOUSE;tr|A0A0G2JF16|A0A0G2JF16_MOUSE	sp|Q8R344|CCD12_MOUSE;tr|A0A0G2JF16|A0A0G2JF16_MOUSE	2;1	2;1	2;1	sp|Q8R344|CCD12_MOUSE Coiled-coil domain-containing protein 12 OS=Mus musculus OX=10090 GN=Ccdc12 PE=1 SV=2;tr|A0A0G2JF16|A0A0G2JF16_MOUSE Coiled-coil domain-containing protein 12 (Fragment) OS=Mus musculus OX=10090 GN=Ccdc12 PE=1 SV=1	Coiled-coil domain-containing protein 12	Ccdc12	2	2	2	2	1	1	1	1	1	1	1	1	1	2	2	1	1	1	1	1	2	1	2	1	1	1	1	1	1	1	1	1	1	1	1	1	1	2	2	1	1	1
sp|Q99JY0|ECHB_MOUSE;tr|D3YXU1|D3YXU1_MOUSE	sp|Q99JY0|ECHB_MOUSE	5;2	5;2	5;2	sp|Q99JY0|ECHB_MOUSE Trifunctional enzyme subunit beta, mitochondrial OS=Mus musculus OX=10090 GN=Hadhb PE=1 SV=1	Trifunctional enzyme subunit beta, mitochondrial	Hadhb	2	5	5	5	5	4	4	5	5	5	5	5	3	4	2	3	3	3	3	3	3	4	3	2	3	2	4	3	5	4	4	5	5	5	5	5	3	4	2	3	3	3
sp|Q91VK1|BZW2_MOUSE;tr|A0A1Y7VKZ4|A0A1Y7VKZ4_MOUSE;tr|A0A1Y7VIU9|A0A1Y7VIU9_MOUSE;tr|A0A1Y7VJ43|A0A1Y7VJ43_MOUSE;tr|A0A1Y7VM24|A0A1Y7VM24_MOUSE;tr|A0A1Y7VM47|A0A1Y7VM47_MOUSE	sp|Q91VK1|BZW2_MOUSE;tr|A0A1Y7VKZ4|A0A1Y7VKZ4_MOUSE	5;3;2;2;1;1	5;3;2;2;1;1	5;3;2;2;1;1	sp|Q91VK1|BZW2_MOUSE Basic leucine zipper and W2 domain-containing protein 2 OS=Mus musculus OX=10090 GN=Bzw2 PE=1 SV=1;tr|A0A1Y7VKZ4|A0A1Y7VKZ4_MOUSE Basic leucine zipper and W2 domain-containing protein 2 (Fragment) OS=Mus musculus OX=10090 GN=Bzw2 PE=1	Basic leucine zipper and W2 domain-containing protein 2	Bzw2	6	5	5	5	5	5	4	5	4	5	5	5	5	4	4	5	5	5	4	5	4	4	4	4	2	4	4	5	5	5	4	5	4	5	5	5	5	4	4	5	5	5
sp|Q9CWX9|DDX47_MOUSE;tr|A0A0N4SVT1|A0A0N4SVT1_MOUSE;tr|F6QKD2|F6QKD2_MOUSE;tr|D3YWF9|D3YWF9_MOUSE;tr|A0A0N4SVK2|A0A0N4SVK2_MOUSE;tr|A0A0N4SV55|A0A0N4SV55_MOUSE	sp|Q9CWX9|DDX47_MOUSE;tr|A0A0N4SVT1|A0A0N4SVT1_MOUSE;tr|F6QKD2|F6QKD2_MOUSE	8;6;5;2;2;1	8;6;5;2;2;1	8;6;5;2;2;1	sp|Q9CWX9|DDX47_MOUSE Probable ATP-dependent RNA helicase DDX47 OS=Mus musculus OX=10090 GN=Ddx47 PE=2 SV=2;tr|A0A0N4SVT1|A0A0N4SVT1_MOUSE RNA helicase (Fragment) OS=Mus musculus OX=10090 GN=Ddx47 PE=1 SV=1;tr|F6QKD2|F6QKD2_MOUSE RNA helicase (Fragment) OS	Probable ATP-dependent RNA helicase DDX47	Ddx47	6	8	8	8	7	7	7	7	7	7	7	8	7	6	6	7	6	7	7	3	5	5	5	4	5	5	4	6	7	7	7	7	7	7	7	8	7	6	6	7	6	7
tr|A0A0J9YUM4|A0A0J9YUM4_MOUSE;sp|O88712-3|CTBP1_MOUSE;tr|A0A0J9YU62|A0A0J9YU62_MOUSE;sp|O88712-2|CTBP1_MOUSE;sp|O88712|CTBP1_MOUSE;tr|A0A0J9YTW3|A0A0J9YTW3_MOUSE;sp|P56546-2|CTBP2_MOUSE;tr|E9PWQ9|E9PWQ9_MOUSE	tr|A0A0J9YUM4|A0A0J9YUM4_MOUSE;sp|O88712-3|CTBP1_MOUSE;tr|A0A0J9YU62|A0A0J9YU62_MOUSE;sp|O88712-2|CTBP1_MOUSE;sp|O88712|CTBP1_MOUSE;tr|A0A0J9YTW3|A0A0J9YTW3_MOUSE;sp|P56546-2|CTBP2_MOUSE	3;3;3;3;3;2;2;1	3;3;3;3;3;2;2;1	1;1;1;1;1;1;0;0	tr|A0A0J9YUM4|A0A0J9YUM4_MOUSE C-terminal-binding protein 1 OS=Mus musculus OX=10090 GN=Ctbp1 PE=1 SV=1;sp|O88712-3|CTBP1_MOUSE Isoform 3 of C-terminal-binding protein 1 OS=Mus musculus OX=10090 GN=Ctbp1;tr|A0A0J9YU62|A0A0J9YU62_MOUSE C-terminal-binding pr	C-terminal-binding protein 1	Ctbp1	8	3	3	1	2	2	3	3	3	1	2	2	3	3	2	3	3	3	3	3	3	2	3	3	3	3	3	3	2	2	3	3	3	1	2	2	3	3	2	3	3	3
sp|Q91VC3|IF4A3_MOUSE;tr|A0A0N4SVP8|A0A0N4SVP8_MOUSE;tr|E9PV04|E9PV04_MOUSE;tr|A2AFK7|A2AFK7_MOUSE;tr|A0A0N4SVM5|A0A0N4SVM5_MOUSE;tr|D6RJ60|D6RJ60_MOUSE;tr|D6RJ11|D6RJ11_MOUSE	sp|Q91VC3|IF4A3_MOUSE;tr|A0A0N4SVP8|A0A0N4SVP8_MOUSE;tr|E9PV04|E9PV04_MOUSE;tr|A2AFK7|A2AFK7_MOUSE	8;7;6;5;2;1;1	7;6;5;4;1;0;0	7;6;5;4;1;0;0	sp|Q91VC3|IF4A3_MOUSE Eukaryotic initiation factor 4A-III OS=Mus musculus OX=10090 GN=Eif4a3 PE=1 SV=3;tr|A0A0N4SVP8|A0A0N4SVP8_MOUSE RNA helicase OS=Mus musculus OX=10090 GN=Eif4a3l2 PE=3 SV=1;tr|E9PV04|E9PV04_MOUSE RNA helicase OS=Mus musculus OX=10090 G	Eukaryotic initiation factor 4A-III	Eif4a3	7	8	7	7	6	5	6	5	5	7	7	6	5	5	6	7	6	7	7	6	5	7	6	5	7	5	4	7	5	4	5	4	4	6	6	5	4	4	5	6	5	6
sp|Q6ZWX6|IF2A_MOUSE	sp|Q6ZWX6|IF2A_MOUSE	9	9	9	sp|Q6ZWX6|IF2A_MOUSE Eukaryotic translation initiation factor 2 subunit 1 OS=Mus musculus OX=10090 GN=Eif2s1 PE=1 SV=3	Eukaryotic translation initiation factor 2 subunit 1	Eif2s1	1	9	9	9	4	4	4	4	3	7	3	4	6	7	4	4	4	6	6	7	5	5	5	7	5	5	7	6	4	4	4	4	3	7	3	4	6	7	4	4	4	6
sp|P61222|ABCE1_MOUSE	sp|P61222|ABCE1_MOUSE	3	3	3	sp|P61222|ABCE1_MOUSE ATP-binding cassette sub-family E member 1 OS=Mus musculus OX=10090 GN=Abce1 PE=1 SV=1	ATP-binding cassette sub-family E member 1	Abce1	1	3	3	3	3	3	3	3	3	3	3	2	3	3	2	3	2	3	2	2	2	2	1	2	2	3	2	2	3	3	3	3	3	3	3	2	3	3	2	3	2	3
sp|Q7TQH0-3|ATX2L_MOUSE;sp|Q7TQH0|ATX2L_MOUSE;sp|Q7TQH0-2|ATX2L_MOUSE;tr|A0A0U1RPL0|A0A0U1RPL0_MOUSE;tr|Q3TGG2|Q3TGG2_MOUSE;tr|E9Q5Q0|E9Q5Q0_MOUSE	sp|Q7TQH0-3|ATX2L_MOUSE;sp|Q7TQH0|ATX2L_MOUSE;sp|Q7TQH0-2|ATX2L_MOUSE;tr|A0A0U1RPL0|A0A0U1RPL0_MOUSE;tr|Q3TGG2|Q3TGG2_MOUSE;tr|E9Q5Q0|E9Q5Q0_MOUSE	9;9;9;9;6;5	9;9;9;9;6;5	9;9;9;9;6;5	sp|Q7TQH0-3|ATX2L_MOUSE Isoform 3 of Ataxin-2-like protein OS=Mus musculus OX=10090 GN=Atxn2l;sp|Q7TQH0|ATX2L_MOUSE Ataxin-2-like protein OS=Mus musculus OX=10090 GN=Atxn2l PE=1 SV=1;sp|Q7TQH0-2|ATX2L_MOUSE Isoform 2 of Ataxin-2-like protein OS=Mus musculu	Isoform 3 of Ataxin-2-like protein	Atxn2l	6	9	9	9	8	9	8	8	7	8	7	6	6	8	8	8	7	5	7	7	7	6	5	6	6	5	8	3	8	9	8	8	7	8	7	6	6	8	8	8	7	5
sp|P50247|SAHH_MOUSE;tr|A2ALT5|A2ALT5_MOUSE	sp|P50247|SAHH_MOUSE;tr|A2ALT5|A2ALT5_MOUSE	4;3	4;3	4;3	sp|P50247|SAHH_MOUSE Adenosylhomocysteinase OS=Mus musculus OX=10090 GN=Ahcy PE=1 SV=3;tr|A2ALT5|A2ALT5_MOUSE Adenosylhomocysteinase (Fragment) OS=Mus musculus OX=10090 GN=Ahcy PE=1 SV=1	Adenosylhomocysteinase	Ahcy	2	4	4	4	3	2	3	2	2	2	2	3	4	4	4	2	4	3	3	3	3	2	2	3	3	2	3	2	3	2	3	2	2	2	2	3	4	4	4	2	4	3
sp|Q8BJW6-2|EIF2A_MOUSE;sp|Q8BJW6|EIF2A_MOUSE	sp|Q8BJW6-2|EIF2A_MOUSE;sp|Q8BJW6|EIF2A_MOUSE	2;2	2;2	2;2	sp|Q8BJW6-2|EIF2A_MOUSE Isoform 2 of Eukaryotic translation initiation factor 2A OS=Mus musculus OX=10090 GN=Eif2a;sp|Q8BJW6|EIF2A_MOUSE Eukaryotic translation initiation factor 2A OS=Mus musculus OX=10090 GN=Eif2a PE=1 SV=2	Isoform 2 of Eukaryotic translation initiation factor 2A	Eif2a	2	2	2	2	2	2	2	2	1	2	2	2	2	2	2	2	2	2	1	2	1	1	1	2	1	2	2	1	2	2	2	2	1	2	2	2	2	2	2	2	2	2
sp|P05201|AATC_MOUSE;tr|F7ALS6|F7ALS6_MOUSE	sp|P05201|AATC_MOUSE;tr|F7ALS6|F7ALS6_MOUSE	4;2	4;2	4;2	sp|P05201|AATC_MOUSE Aspartate aminotransferase, cytoplasmic OS=Mus musculus OX=10090 GN=Got1 PE=1 SV=3;tr|F7ALS6|F7ALS6_MOUSE Aspartate transaminase (Fragment) OS=Mus musculus OX=10090 GN=Got1 PE=1 SV=1	Aspartate aminotransferase, cytoplasmic	Got1	2	4	4	4	2	2	3	3	2	4	3	3	3	2	1	3	3	3	2	1	2	2	2	2	3	2	3	2	2	2	3	3	2	4	3	3	3	2	1	3	3	3
sp|Q01853|TERA_MOUSE	sp|Q01853|TERA_MOUSE	12	12	12	sp|Q01853|TERA_MOUSE Transitional endoplasmic reticulum ATPase OS=Mus musculus OX=10090 GN=Vcp PE=1 SV=4	Transitional endoplasmic reticulum ATPase	Vcp	1	12	12	12	10	10	8	8	8	8	9	7	11	9	10	7	8	9	10	10	8	9	10	10	8	7	8	11	10	10	8	8	8	8	9	7	11	9	10	7	8	9
sp|Q8BK67|RCC2_MOUSE;tr|A2AWQ2|A2AWQ2_MOUSE	sp|Q8BK67|RCC2_MOUSE;tr|A2AWQ2|A2AWQ2_MOUSE	10;5	10;5	10;5	sp|Q8BK67|RCC2_MOUSE Protein RCC2 OS=Mus musculus OX=10090 GN=Rcc2 PE=1 SV=1;tr|A2AWQ2|A2AWQ2_MOUSE Protein RCC2 (Fragment) OS=Mus musculus OX=10090 GN=Rcc2 PE=1 SV=1	Protein RCC2	Rcc2	2	10	10	10	7	7	9	8	8	8	10	9	6	6	8	6	5	7	7	6	8	7	6	8	6	6	6	7	7	7	9	8	8	8	10	9	6	6	8	6	5	7
tr|E9Q798|E9Q798_MOUSE;sp|P84084|ARF5_MOUSE;sp|P61750|ARF4_MOUSE;sp|Q8BSL7|ARF2_MOUSE;sp|P84078|ARF1_MOUSE;sp|P61205|ARF3_MOUSE	tr|E9Q798|E9Q798_MOUSE;sp|P84084|ARF5_MOUSE;sp|P61750|ARF4_MOUSE;sp|Q8BSL7|ARF2_MOUSE;sp|P84078|ARF1_MOUSE;sp|P61205|ARF3_MOUSE	1;1;1;1;1;1	1;1;1;1;1;1	1;1;1;1;1;1	tr|E9Q798|E9Q798_MOUSE ADP-ribosylation factor 4 OS=Mus musculus OX=10090 GN=Arf4 PE=1 SV=1;sp|P84084|ARF5_MOUSE ADP-ribosylation factor 5 OS=Mus musculus OX=10090 GN=Arf5 PE=1 SV=2;sp|P61750|ARF4_MOUSE ADP-ribosylation factor 4 OS=Mus musculus OX=10090 GN	ADP-ribosylation factor 4	Arf4	6	1	1	1	1	1	1	1	1	1	1	1	1	1	1	1	1	1	1	1	1	1	1	1	1	1	1	1	1	1	1	1	1	1	1	1	1	1	1	1	1	1
sp|Q3UKJ7|SMU1_MOUSE;sp|Q3UKJ7-2|SMU1_MOUSE	sp|Q3UKJ7|SMU1_MOUSE;sp|Q3UKJ7-2|SMU1_MOUSE	5;3	5;3	5;3	sp|Q3UKJ7|SMU1_MOUSE WD40 repeat-containing protein SMU1 OS=Mus musculus OX=10090 GN=Smu1 PE=2 SV=2;sp|Q3UKJ7-2|SMU1_MOUSE Isoform 2 of WD40 repeat-containing protein SMU1 OS=Mus musculus OX=10090 GN=Smu1	WD40 repeat-containing protein SMU1	Smu1	2	5	5	5	4	3	5	3	4	4	3	3	4	4	4	4	5	3	3	4	4	4	4	5	4	3	4	3	4	3	5	3	4	4	3	3	4	4	4	4	5	3
sp|Q505F5|LRC47_MOUSE;tr|E9PV22|E9PV22_MOUSE	sp|Q505F5|LRC47_MOUSE;tr|E9PV22|E9PV22_MOUSE	6;6	6;6	6;6	sp|Q505F5|LRC47_MOUSE Leucine-rich repeat-containing protein 47 OS=Mus musculus OX=10090 GN=Lrrc47 PE=1 SV=1;tr|E9PV22|E9PV22_MOUSE Leucine-rich repeat-containing protein 47 OS=Mus musculus OX=10090 GN=Lrrc47 PE=1 SV=1	Leucine-rich repeat-containing protein 47	Lrrc47	2	6	6	6	5	4	5	3	5	3	3	3	5	4	4	5	4	5	4	4	5	4	4	4	4	5	5	5	5	4	5	3	5	3	3	3	5	4	4	5	4	5
sp|P35980|RL18_MOUSE;tr|A0A1B0GSS8|A0A1B0GSS8_MOUSE;tr|A0A1B0GQU8|A0A1B0GQU8_MOUSE;tr|A0A1B0GSF7|A0A1B0GSF7_MOUSE;tr|A0A1B0GSA8|A0A1B0GSA8_MOUSE;tr|A0A1B0GRZ3|A0A1B0GRZ3_MOUSE;tr|A0A1B0GS28|A0A1B0GS28_MOUSE	sp|P35980|RL18_MOUSE;tr|A0A1B0GSS8|A0A1B0GSS8_MOUSE;tr|A0A1B0GQU8|A0A1B0GQU8_MOUSE;tr|A0A1B0GSF7|A0A1B0GSF7_MOUSE;tr|A0A1B0GSA8|A0A1B0GSA8_MOUSE	15;12;12;10;9;4;4	15;12;12;10;9;4;4	15;12;12;10;9;4;4	sp|P35980|RL18_MOUSE 60S ribosomal protein L18 OS=Mus musculus OX=10090 GN=Rpl18 PE=1 SV=3;tr|A0A1B0GSS8|A0A1B0GSS8_MOUSE 60S ribosomal protein L18 OS=Mus musculus OX=10090 GN=Rpl18 PE=1 SV=1;tr|A0A1B0GQU8|A0A1B0GQU8_MOUSE 60S ribosomal protein L18 OS=Mus	60S ribosomal protein L18	Rpl18	7	15	15	15	10	11	10	9	12	12	13	11	12	11	11	13	9	10	10	9	10	8	8	7	11	10	10	7	10	11	10	9	12	12	13	11	12	11	11	13	9	10
tr|E9Q317|E9Q317_MOUSE;sp|O55128|SAP18_MOUSE;tr|D3YY55|D3YY55_MOUSE;tr|D3YY73|D3YY73_MOUSE;tr|D3Z2N9|D3Z2N9_MOUSE	tr|E9Q317|E9Q317_MOUSE;sp|O55128|SAP18_MOUSE;tr|D3YY55|D3YY55_MOUSE	5;4;3;2;2	5;4;3;2;2	5;4;3;2;2	tr|E9Q317|E9Q317_MOUSE 18 kDa Sin3-associated polypeptide OS=Mus musculus OX=10090 GN=Sap18 PE=1 SV=1;sp|O55128|SAP18_MOUSE Histone deacetylase complex subunit SAP18 OS=Mus musculus OX=10090 GN=Sap18 PE=1 SV=1;tr|D3YY55|D3YY55_MOUSE Histone deacetylase com	18 kDa Sin3-associated polypeptide	Sap18	5	5	5	5	4	4	4	4	4	4	4	4	4	5	4	4	5	4	4	5	5	4	5	3	4	5	3	4	4	4	4	4	4	4	4	4	4	5	4	4	5	4
sp|Q9CPP0|NPM3_MOUSE	sp|Q9CPP0|NPM3_MOUSE	2	2	2	sp|Q9CPP0|NPM3_MOUSE Nucleoplasmin-3 OS=Mus musculus OX=10090 GN=Npm3 PE=1 SV=3	Nucleoplasmin-3	Npm3	1	2	2	2	2	2	1	2	1	1	2	1	2	2	1	2	2	2	2	1	1	2	1	2	1	0	1	1	2	2	1	2	1	1	2	1	2	2	1	2	2	2
tr|B2RPU8|B2RPU8_MOUSE;sp|Q9D1L0|CHCH2_MOUSE;tr|D3Z5B1|D3Z5B1_MOUSE	tr|B2RPU8|B2RPU8_MOUSE;sp|Q9D1L0|CHCH2_MOUSE;tr|D3Z5B1|D3Z5B1_MOUSE	2;1;1	2;1;1	1;1;1	tr|B2RPU8|B2RPU8_MOUSE SCAN domain containing 3 OS=Mus musculus OX=10090 GN=Zbed5 PE=1 SV=1;sp|Q9D1L0|CHCH2_MOUSE Coiled-coil-helix-coiled-coil-helix domain-containing protein 2 OS=Mus musculus OX=10090 GN=Chchd2 PE=2 SV=1;tr|D3Z5B1|D3Z5B1_MOUSE Zinc finge	SCAN domain containing 3	Zbed5	3	2	2	1	1	1	1	1	1	1	1	1	1	1	1	1	1	1	1	1	0	1	1	1	1	1	1	1	1	1	1	1	1	1	1	1	1	1	1	1	1	1
sp|Q9R069|BCAM_MOUSE;tr|D3YTK7|D3YTK7_MOUSE	sp|Q9R069|BCAM_MOUSE;tr|D3YTK7|D3YTK7_MOUSE	2;1	2;1	2;1	sp|Q9R069|BCAM_MOUSE Basal cell adhesion molecule OS=Mus musculus OX=10090 GN=Bcam PE=1 SV=1;tr|D3YTK7|D3YTK7_MOUSE Basal cell adhesion molecule (Fragment) OS=Mus musculus OX=10090 GN=Bcam PE=1 SV=1	Basal cell adhesion molecule	Bcam	2	2	2	2	1	1	0	0	0	0	0	0	1	2	0	0	2	1	2	2	1	2	1	2	1	1	2	2	1	1	0	0	0	0	0	0	1	2	0	0	2	1
tr|Q3UI84|Q3UI84_MOUSE;sp|Q99J62|RFC4_MOUSE;tr|D6RGM1|D6RGM1_MOUSE	tr|Q3UI84|Q3UI84_MOUSE;sp|Q99J62|RFC4_MOUSE;tr|D6RGM1|D6RGM1_MOUSE	6;6;5	6;6;5	6;6;5	tr|Q3UI84|Q3UI84_MOUSE Replication factor C subunit 4 OS=Mus musculus OX=10090 GN=Rfc4 PE=1 SV=1;sp|Q99J62|RFC4_MOUSE Replication factor C subunit 4 OS=Mus musculus OX=10090 GN=Rfc4 PE=1 SV=1;tr|D6RGM1|D6RGM1_MOUSE Replication factor C subunit 4 (Fragment)	Replication factor C subunit 4	Rfc4	3	6	6	6	5	4	4	4	5	4	5	5	4	2	1	3	4	3	3	1	3	2	2	3	2	3	3	4	5	4	4	4	5	4	5	5	4	2	1	3	4	3
sp|Q9CPS7|PNO1_MOUSE	sp|Q9CPS7|PNO1_MOUSE	4	4	4	sp|Q9CPS7|PNO1_MOUSE RNA-binding protein PNO1 OS=Mus musculus OX=10090 GN=Pno1 PE=1 SV=1	RNA-binding protein PNO1	Pno1	1	4	4	4	3	3	3	3	3	3	3	3	3	1	1	2	3	3	4	3	2	2	3	2	2	3	3	2	3	3	3	3	3	3	3	3	3	1	1	2	3	3
sp|Q8BK64|AHSA1_MOUSE	sp|Q8BK64|AHSA1_MOUSE	2	2	2	sp|Q8BK64|AHSA1_MOUSE Activator of 90 kDa heat shock protein ATPase homolog 1 OS=Mus musculus OX=10090 GN=Ahsa1 PE=1 SV=2	Activator of 90 kDa heat shock protein ATPase homolog 1	Ahsa1	1	2	2	2	1	1	1	1	1	1	1	1	1	1	2	1	1	1	1	1	1	1	1	2	1	1	1	1	1	1	1	1	1	1	1	1	1	1	2	1	1	1
sp|Q922B2|SYDC_MOUSE;tr|Q8BJY7|Q8BJY7_MOUSE	sp|Q922B2|SYDC_MOUSE	7;3	7;3	7;3	sp|Q922B2|SYDC_MOUSE Aspartate--tRNA ligase, cytoplasmic OS=Mus musculus OX=10090 GN=Dars1 PE=1 SV=2	Aspartate--tRNA ligase, cytoplasmic	Dars1	2	7	7	7	7	4	5	5	6	7	6	5	6	7	4	6	6	6	7	7	5	7	7	6	6	6	5	7	7	4	5	5	6	7	6	5	6	7	4	6	6	6
sp|P63085|MK01_MOUSE;tr|A0A338P736|A0A338P736_MOUSE	sp|P63085|MK01_MOUSE	4;1	4;1	4;1	sp|P63085|MK01_MOUSE Mitogen-activated protein kinase 1 OS=Mus musculus OX=10090 GN=Mapk1 PE=1 SV=3	Mitogen-activated protein kinase 1	Mapk1	2	4	4	4	1	1	1	2	3	2	1	1	4	4	2	2	2	4	4	4	2	3	3	3	4	4	3	4	1	1	1	2	3	2	1	1	4	4	2	2	2	4
sp|Q99PT1|GDIR1_MOUSE	sp|Q99PT1|GDIR1_MOUSE	4	4	4	sp|Q99PT1|GDIR1_MOUSE Rho GDP-dissociation inhibitor 1 OS=Mus musculus OX=10090 GN=Arhgdia PE=1 SV=3	Rho GDP-dissociation inhibitor 1	Arhgdia	1	4	4	4	3	3	4	4	3	3	3	4	4	3	3	4	4	2	3	3	3	3	3	3	2	4	4	2	3	3	4	4	3	3	3	4	4	3	3	4	4	2
sp|Q922Y1|UBXN1_MOUSE;tr|A0A498WFS2|A0A498WFS2_MOUSE	sp|Q922Y1|UBXN1_MOUSE;tr|A0A498WFS2|A0A498WFS2_MOUSE	5;4	5;4	5;4	sp|Q922Y1|UBXN1_MOUSE UBX domain-containing protein 1 OS=Mus musculus OX=10090 GN=Ubxn1 PE=1 SV=1;tr|A0A498WFS2|A0A498WFS2_MOUSE UBX domain-containing protein 1 OS=Mus musculus OX=10090 GN=Ubxn1 PE=1 SV=1	UBX domain-containing protein 1	Ubxn1	2	5	5	5	5	4	3	3	5	4	2	5	4	4	3	5	4	5	3	4	5	4	4	4	5	4	3	4	5	4	3	3	5	4	2	5	4	4	3	5	4	5
sp|Q9CZY3|UB2V1_MOUSE;sp|Q9CZY3-2|UB2V1_MOUSE;tr|B7ZBY7|B7ZBY7_MOUSE;tr|B2KF55|B2KF55_MOUSE;sp|Q9D2M8-2|UB2V2_MOUSE;tr|B7ZBY6|B7ZBY6_MOUSE	sp|Q9CZY3|UB2V1_MOUSE;sp|Q9CZY3-2|UB2V1_MOUSE;tr|B7ZBY7|B7ZBY7_MOUSE	3;2;2;1;1;1	3;2;2;1;1;1	1;1;0;0;0;0	sp|Q9CZY3|UB2V1_MOUSE Ubiquitin-conjugating enzyme E2 variant 1 OS=Mus musculus OX=10090 GN=Ube2v1 PE=1 SV=1;sp|Q9CZY3-2|UB2V1_MOUSE Isoform 2 of Ubiquitin-conjugating enzyme E2 variant 1 OS=Mus musculus OX=10090 GN=Ube2v1;tr|B7ZBY7|B7ZBY7_MOUSE Ubiquitin-	Ubiquitin-conjugating enzyme E2 variant 1	Ube2v1	6	3	3	1	3	3	3	3	3	3	3	3	3	3	2	3	3	3	3	3	3	3	3	2	3	2	3	2	3	3	3	3	3	3	3	3	3	3	2	3	3	3
tr|A0A0R4IZY0|A0A0R4IZY0_MOUSE;sp|Q8C1A5|THOP1_MOUSE	tr|A0A0R4IZY0|A0A0R4IZY0_MOUSE;sp|Q8C1A5|THOP1_MOUSE	5;5	5;5	5;5	tr|A0A0R4IZY0|A0A0R4IZY0_MOUSE Thimet oligopeptidase OS=Mus musculus OX=10090 GN=Thop1 PE=1 SV=1;sp|Q8C1A5|THOP1_MOUSE Thimet oligopeptidase OS=Mus musculus OX=10090 GN=Thop1 PE=1 SV=1	Thimet oligopeptidase	Thop1	2	5	5	5	3	5	5	5	3	4	4	5	4	4	5	5	3	3	5	4	3	4	5	4	5	5	5	2	3	5	5	5	3	4	4	5	4	4	5	5	3	3
sp|Q9Z1X4-2|ILF3_MOUSE;tr|A0A1L1STE4|A0A1L1STE4_MOUSE;sp|Q9Z1X4-3|ILF3_MOUSE;tr|Q45VK5|Q45VK5_MOUSE;sp|Q9Z1X4|ILF3_MOUSE;tr|A0A1L1SQR7|A0A1L1SQR7_MOUSE;tr|F6VRB4|F6VRB4_MOUSE;tr|F6QJP7|F6QJP7_MOUSE;tr|E9Q5M4|E9Q5M4_MOUSE;sp|O88532|ZFR_MOUSE	sp|Q9Z1X4-2|ILF3_MOUSE;tr|A0A1L1STE4|A0A1L1STE4_MOUSE;sp|Q9Z1X4-3|ILF3_MOUSE;tr|Q45VK5|Q45VK5_MOUSE;sp|Q9Z1X4|ILF3_MOUSE	5;5;5;4;4;2;1;1;1;1	5;5;5;4;4;2;1;1;1;1	2;2;2;1;1;0;0;0;0;0	sp|Q9Z1X4-2|ILF3_MOUSE Isoform 2 of Interleukin enhancer-binding factor 3 OS=Mus musculus OX=10090 GN=Ilf3;tr|A0A1L1STE4|A0A1L1STE4_MOUSE Interleukin enhancer-binding factor 3 OS=Mus musculus OX=10090 GN=Ilf3 PE=1 SV=1;sp|Q9Z1X4-3|ILF3_MOUSE Isoform 3 of I	Isoform 2 of Interleukin enhancer-binding factor 3	Ilf3	10	5	5	2	4	4	4	4	4	4	4	3	2	4	3	4	4	4	4	3	3	4	2	3	3	2	3	4	4	4	4	4	4	4	4	3	2	4	3	4	4	4
sp|Q8BIQ5-2|CSTF2_MOUSE;sp|Q8BIQ5|CSTF2_MOUSE;tr|A2AEK3|A2AEK3_MOUSE;tr|A2AEK1|A2AEK1_MOUSE;tr|F6ZKC7|F6ZKC7_MOUSE	sp|Q8BIQ5-2|CSTF2_MOUSE;sp|Q8BIQ5|CSTF2_MOUSE;tr|A2AEK3|A2AEK3_MOUSE;tr|A2AEK1|A2AEK1_MOUSE	3;3;2;2;1	3;3;2;2;1	2;2;1;2;1	sp|Q8BIQ5-2|CSTF2_MOUSE Isoform 2 of Cleavage stimulation factor subunit 2 OS=Mus musculus OX=10090 GN=Cstf2;sp|Q8BIQ5|CSTF2_MOUSE Cleavage stimulation factor subunit 2 OS=Mus musculus OX=10090 GN=Cstf2 PE=1 SV=2;tr|A2AEK3|A2AEK3_MOUSE Cleavage stimulation	Isoform 2 of Cleavage stimulation factor subunit 2	Cstf2	5	3	3	2	2	3	3	3	3	2	2	2	2	2	3	3	2	2	3	3	2	3	3	2	2	2	2	1	2	3	3	3	3	2	2	2	2	2	3	3	2	2
tr|K3W4Q8|K3W4Q8_MOUSE;sp|P18572-2|BASI_MOUSE;sp|P18572|BASI_MOUSE;tr|J3QP71|J3QP71_MOUSE	tr|K3W4Q8|K3W4Q8_MOUSE;sp|P18572-2|BASI_MOUSE;sp|P18572|BASI_MOUSE;tr|J3QP71|J3QP71_MOUSE	3;3;3;2	3;3;3;2	3;3;3;2	tr|K3W4Q8|K3W4Q8_MOUSE Basigin OS=Mus musculus OX=10090 GN=Bsg PE=1 SV=1;sp|P18572-2|BASI_MOUSE Isoform 2 of Basigin OS=Mus musculus OX=10090 GN=Bsg;sp|P18572|BASI_MOUSE Basigin OS=Mus musculus OX=10090 GN=Bsg PE=1 SV=2;tr|J3QP71|J3QP71_MOUSE Basigin (Frag	Basigin	Bsg	4	3	3	3	3	2	2	2	3	2	3	3	3	1	0	2	2	2	3	2	2	1	0	0	1	1	2	1	3	2	2	2	3	2	3	3	3	1	0	2	2	2
sp|Q9ESX5|DKC1_MOUSE;tr|B7ZCL7|B7ZCL7_MOUSE;tr|F6S1S5|F6S1S5_MOUSE;tr|A2AN81|A2AN81_MOUSE	sp|Q9ESX5|DKC1_MOUSE;tr|B7ZCL7|B7ZCL7_MOUSE	5;4;1;1	5;4;1;1	5;4;1;1	sp|Q9ESX5|DKC1_MOUSE H/ACA ribonucleoprotein complex subunit DKC1 OS=Mus musculus OX=10090 GN=Dkc1 PE=1 SV=4;tr|B7ZCL7|B7ZCL7_MOUSE H/ACA ribonucleoprotein complex subunit DKC1 (Fragment) OS=Mus musculus OX=10090 GN=Dkc1 PE=1 SV=1	H/ACA ribonucleoprotein complex subunit DKC1	Dkc1	4	5	5	5	1	2	4	5	3	3	4	4	2	2	2	1	3	4	3	3	4	2	3	3	4	3	3	4	1	2	4	5	3	3	4	4	2	2	2	1	3	4
sp|Q8C0C7|SYFA_MOUSE;tr|E9PWY9|E9PWY9_MOUSE;tr|D6RIJ2|D6RIJ2_MOUSE	sp|Q8C0C7|SYFA_MOUSE;tr|E9PWY9|E9PWY9_MOUSE	4;4;1	4;4;1	4;4;1	sp|Q8C0C7|SYFA_MOUSE Phenylalanine--tRNA ligase alpha subunit OS=Mus musculus OX=10090 GN=Farsa PE=1 SV=1;tr|E9PWY9|E9PWY9_MOUSE Phenylalanine--tRNA ligase OS=Mus musculus OX=10090 GN=Farsa PE=1 SV=1	Phenylalanine--tRNA ligase alpha subunit	Farsa	3	4	4	4	2	3	3	1	3	3	2	3	3	2	1	3	3	3	3	1	2	3	3	2	3	3	1	3	2	3	3	1	3	3	2	3	3	2	1	3	3	3
tr|A0A087WR97|A0A087WR97_MOUSE;sp|Q921F2|TADBP_MOUSE;tr|A0A087WRZ5|A0A087WRZ5_MOUSE;tr|Q8R0B4|Q8R0B4_MOUSE;tr|Q8BLD4|Q8BLD4_MOUSE;tr|Q6VYI5|Q6VYI5_MOUSE;tr|Q6VYI4|Q6VYI4_MOUSE;tr|A0A087WSE4|A0A087WSE4_MOUSE;tr|A0A087WRP4|A0A087WRP4_MOUSE;tr|H3BJV1|H3BJV1_MOUSE;tr|A0A087WSH7|A0A087WSH7_MOUSE;tr|A0A087WQA5|A0A087WQA5_MOUSE	tr|A0A087WR97|A0A087WR97_MOUSE;sp|Q921F2|TADBP_MOUSE;tr|A0A087WRZ5|A0A087WRZ5_MOUSE;tr|Q8R0B4|Q8R0B4_MOUSE;tr|Q8BLD4|Q8BLD4_MOUSE;tr|Q6VYI5|Q6VYI5_MOUSE;tr|Q6VYI4|Q6VYI4_MOUSE;tr|A0A087WSE4|A0A087WSE4_MOUSE	4;4;3;3;3;3;3;2;1;1;1;1	4;4;3;3;3;3;3;2;1;1;1;1	4;4;3;3;3;3;3;2;1;1;1;1	tr|A0A087WR97|A0A087WR97_MOUSE TAR DNA-binding protein 43 (Fragment) OS=Mus musculus OX=10090 GN=Tardbp PE=1 SV=1;sp|Q921F2|TADBP_MOUSE TAR DNA-binding protein 43 OS=Mus musculus OX=10090 GN=Tardbp PE=1 SV=1;tr|A0A087WRZ5|A0A087WRZ5_MOUSE TAR DNA-binding p	TAR DNA-binding protein 43 (Fragment)	Tardbp	12	4	4	1900-01-04	3	3	3	3	4	2	3	3	4	2	4	3	4	4	4	4	4	3	4	4	4	4	4	4	3	3	3	3	4	2	3	3	4	2	4	3	4	4
tr|F7D3P8|F7D3P8_MOUSE;sp|Q9DB20|ATPO_MOUSE;tr|A0A338P7G3|A0A338P7G3_MOUSE;tr|A0A338P776|A0A338P776_MOUSE	tr|F7D3P8|F7D3P8_MOUSE;sp|Q9DB20|ATPO_MOUSE;tr|A0A338P7G3|A0A338P7G3_MOUSE;tr|A0A338P776|A0A338P776_MOUSE	2;2;1;1	2;2;1;1	2;2;1;1	tr|F7D3P8|F7D3P8_MOUSE ATP synthase subunit O, mitochondrial (Fragment) OS=Mus musculus OX=10090 GN=Atp5o PE=1 SV=8;sp|Q9DB20|ATPO_MOUSE ATP synthase subunit O, mitochondrial OS=Mus musculus OX=10090 GN=Atp5po PE=1 SV=1;tr|A0A338P7G3|A0A338P7G3_MOUSE ATP s	ATP synthase subunit O, mitochondrial (Fragment)	Atp5o	4	2	2	2	2	2	2	2	2	2	2	2	2	2	2	1	2	2	2	2	2	2	1	1	2	1	2	2	2	2	2	2	2	2	2	2	2	2	2	1	2	2
tr|E9PZ16|E9PZ16_MOUSE;tr|B1B0C7|B1B0C7_MOUSE;sp|Q05793|PGBM_MOUSE;tr|A0A571BD72|A0A571BD72_MOUSE	tr|E9PZ16|E9PZ16_MOUSE;tr|B1B0C7|B1B0C7_MOUSE;sp|Q05793|PGBM_MOUSE	14;13;8;1	14;13;8;1	14;13;8;1	tr|E9PZ16|E9PZ16_MOUSE Basement membrane-specific heparan sulfate proteoglycan core protein OS=Mus musculus OX=10090 GN=Hspg2 PE=1 SV=1;tr|B1B0C7|B1B0C7_MOUSE Basement membrane-specific heparan sulfate proteoglycan core protein OS=Mus musculus OX=10090 GN=	Basement membrane-specific heparan sulfate proteoglycan core protein	Hspg2	4	14	14	14	7	11	9	10	10	11	10	10	6	8	6	6	8	8	10	6	5	5	3	4	7	8	10	10	7	11	9	10	10	11	10	10	6	8	6	6	8	8
sp|Q9QXX4|CMC2_MOUSE	sp|Q9QXX4|CMC2_MOUSE	5	5	5	sp|Q9QXX4|CMC2_MOUSE Calcium-binding mitochondrial carrier protein Aralar2 OS=Mus musculus OX=10090 GN=Slc25a13 PE=1 SV=1	Calcium-binding mitochondrial carrier protein Aralar2	Slc25a13	1	5	5	5	2	2	3	3	3	2	3	3	3	2	3	2	3	3	2	3	2	2	3	2	2	2	4	3	2	2	3	3	3	2	3	3	3	2	3	2	3	3
sp|Q91Z49|UIF_MOUSE;sp|Q91Z49-2|UIF_MOUSE;sp|Q91Z49-3|UIF_MOUSE;tr|D3Z591|D3Z591_MOUSE	sp|Q91Z49|UIF_MOUSE;sp|Q91Z49-2|UIF_MOUSE;sp|Q91Z49-3|UIF_MOUSE	10;9;5;2	10;9;5;2	10;9;5;2	sp|Q91Z49|UIF_MOUSE UAP56-interacting factor OS=Mus musculus OX=10090 GN=Fyttd1 PE=1 SV=1;sp|Q91Z49-2|UIF_MOUSE Isoform 2 of UAP56-interacting factor OS=Mus musculus OX=10090 GN=Fyttd1;sp|Q91Z49-3|UIF_MOUSE Isoform 3 of UAP56-interacting factor OS=Mus musc	UAP56-interacting factor	Fyttd1	4	10	10	10	7	6	7	6	7	8	8	9	8	6	8	7	9	9	8	8	8	8	8	7	9	5	9	8	7	6	7	6	7	8	8	9	8	6	8	7	9	9
sp|P26883|FKB1A_MOUSE;tr|F6X9I3|F6X9I3_MOUSE	sp|P26883|FKB1A_MOUSE;tr|F6X9I3|F6X9I3_MOUSE	2;2	2;2	2;2	sp|P26883|FKB1A_MOUSE Peptidyl-prolyl cis-trans isomerase FKBP1A OS=Mus musculus OX=10090 GN=Fkbp1a PE=1 SV=2;tr|F6X9I3|F6X9I3_MOUSE Peptidylprolyl isomerase (Fragment) OS=Mus musculus OX=10090 GN=Fkbp1a PE=1 SV=1	Peptidyl-prolyl cis-trans isomerase FKBP1A	Fkbp1a	2	2	2	2	2	2	2	2	2	2	2	2	2	2	1	1	2	1	1	1	1	1	1	1	1	1	2	1	2	2	2	2	2	2	2	2	2	2	1	1	2	1
tr|A0A1Y7VNT9|A0A1Y7VNT9_MOUSE;tr|A0A1B0GRH4|A0A1B0GRH4_MOUSE;tr|A0A1B0GR60|A0A1B0GR60_MOUSE;tr|Q9CPX4|Q9CPX4_MOUSE;sp|P49945|FRIL2_MOUSE;sp|P29391|FRIL1_MOUSE	tr|A0A1Y7VNT9|A0A1Y7VNT9_MOUSE;tr|A0A1B0GRH4|A0A1B0GRH4_MOUSE;tr|A0A1B0GR60|A0A1B0GR60_MOUSE;tr|Q9CPX4|Q9CPX4_MOUSE;sp|P49945|FRIL2_MOUSE;sp|P29391|FRIL1_MOUSE	1;1;1;1;1;1	1;1;1;1;1;1	1;1;1;1;1;1	tr|A0A1Y7VNT9|A0A1Y7VNT9_MOUSE Ferritin light polypeptide 1, pseudogene 1 (Fragment) OS=Mus musculus OX=10090 GN=Ftl1-ps1 PE=4 SV=1;tr|A0A1B0GRH4|A0A1B0GRH4_MOUSE Ferritin OS=Mus musculus OX=10090 GN=Ftl1 PE=1 SV=1;tr|A0A1B0GR60|A0A1B0GR60_MOUSE Ferritin O	Ferritin light polypeptide 1, pseudogene 1 (Fragment)	Ftl1-ps1	6	1	1	1	0	1	1	1	1	1	1	0	0	1	1	1	1	1	1	1	1	1	0	1	1	1	1	1	0	1	1	1	1	1	1	0	0	1	1	1	1	1
sp|P52479|UBP10_MOUSE;sp|P52479-2|UBP10_MOUSE	sp|P52479|UBP10_MOUSE;sp|P52479-2|UBP10_MOUSE	6;6	5;5	5;5	sp|P52479|UBP10_MOUSE Ubiquitin carboxyl-terminal hydrolase 10 OS=Mus musculus OX=10090 GN=Usp10 PE=1 SV=3;sp|P52479-2|UBP10_MOUSE Isoform 2 of Ubiquitin carboxyl-terminal hydrolase 10 OS=Mus musculus OX=10090 GN=Usp10	Ubiquitin carboxyl-terminal hydrolase 10	Usp10	2	6	5	5	4	4	3	3	4	4	3	4	5	5	2	4	5	4	6	5	3	4	5	6	2	1	3	1	3	3	2	3	4	4	3	3	4	4	2	4	5	4
sp|Q9CYH6|RRS1_MOUSE	sp|Q9CYH6|RRS1_MOUSE	10	10	10	sp|Q9CYH6|RRS1_MOUSE Ribosome biogenesis regulatory protein homolog OS=Mus musculus OX=10090 GN=Rrs1 PE=1 SV=1	Ribosome biogenesis regulatory protein homolog	Rrs1	1	10	10	10	4	6	4	5	4	4	5	6	3	5	3	6	6	4	5	5	5	6	5	5	5	6	7	4	4	6	4	5	4	4	5	6	3	5	3	6	6	4
sp|P68510|1433F_MOUSE	sp|P68510|1433F_MOUSE	5	3	3	sp|P68510|1433F_MOUSE 14-3-3 protein eta OS=Mus musculus OX=10090 GN=Ywhah PE=1 SV=2	14-3-3 protein eta	Ywhah	1	5	3	3	4	2	4	4	4	3	4	5	3	4	0	3	2	3	2	2	2	1	1	0	2	1	2	1	3	2	3	3	3	3	3	3	3	3	0	2	1	1
sp|Q11011|PSA_MOUSE;tr|E9Q039|E9Q039_MOUSE;tr|F6QYF8|F6QYF8_MOUSE;tr|E9Q6F4|E9Q6F4_MOUSE;tr|F6V7K3|F6V7K3_MOUSE	sp|Q11011|PSA_MOUSE;tr|E9Q039|E9Q039_MOUSE;tr|F6QYF8|F6QYF8_MOUSE	7;6;4;3;2	7;6;4;3;2	7;6;4;3;2	sp|Q11011|PSA_MOUSE Puromycin-sensitive aminopeptidase OS=Mus musculus OX=10090 GN=Npepps PE=1 SV=2;tr|E9Q039|E9Q039_MOUSE Aminopeptidase OS=Mus musculus OX=10090 GN=Npepps PE=1 SV=1;tr|F6QYF8|F6QYF8_MOUSE Aminopeptidase (Fragment) OS=Mus musculus OX=10090	Puromycin-sensitive aminopeptidase	Npepps	5	7	7	7	6	6	4	4	4	6	5	3	5	5	4	4	5	5	5	5	5	6	6	5	5	4	3	6	6	6	4	4	4	6	5	3	5	5	4	4	5	5
tr|E0CYH0|E0CYH0_MOUSE;sp|Q9ER69|FL2D_MOUSE;tr|E0CZF5|E0CZF5_MOUSE;tr|A0A3B2W4D2|A0A3B2W4D2_MOUSE;tr|F7CCI4|F7CCI4_MOUSE;sp|Q9ER69-2|FL2D_MOUSE	tr|E0CYH0|E0CYH0_MOUSE;sp|Q9ER69|FL2D_MOUSE	3;3;1;1;1;1	3;3;1;1;1;1	3;3;1;1;1;1	tr|E0CYH0|E0CYH0_MOUSE Female-lethal(2)D homolog OS=Mus musculus OX=10090 GN=Wtap PE=1 SV=1;sp|Q9ER69|FL2D_MOUSE Pre-mRNA-splicing regulator WTAP OS=Mus musculus OX=10090 GN=Wtap PE=1 SV=3	Female-lethal(2)D homolog	Wtap	6	3	3	3	2	2	3	3	2	2	2	2	2	2	2	2	2	2	3	2	2	2	2	3	2	2	3	3	2	2	3	3	2	2	2	2	2	2	2	2	2	2
sp|P49718|MCM5_MOUSE	sp|P49718|MCM5_MOUSE	5	5	5	sp|P49718|MCM5_MOUSE DNA replication licensing factor MCM5 OS=Mus musculus OX=10090 GN=Mcm5 PE=1 SV=2	DNA replication licensing factor MCM5	Mcm5	1	5	5	5	4	4	4	4	4	4	4	4	5	4	5	4	5	5	5	4	5	4	4	4	4	3	3	5	4	4	4	4	4	4	4	4	5	4	5	4	5	5
sp|Q8BU30|SYIC_MOUSE;tr|F6Q6R1|F6Q6R1_MOUSE	sp|Q8BU30|SYIC_MOUSE	11;1	11;1	11;1	sp|Q8BU30|SYIC_MOUSE Isoleucine--tRNA ligase, cytoplasmic OS=Mus musculus OX=10090 GN=Iars1 PE=1 SV=2	Isoleucine--tRNA ligase, cytoplasmic	Iars1	2	11	11	11	9	9	7	6	9	10	8	9	9	9	10	9	7	8	8	9	8	10	7	7	8	8	7	6	9	9	7	6	9	10	8	9	9	9	10	9	7	8
sp|P35486|ODPA_MOUSE	sp|P35486|ODPA_MOUSE	3	3	3	sp|P35486|ODPA_MOUSE Pyruvate dehydrogenase E1 component subunit alpha, somatic form, mitochondrial OS=Mus musculus OX=10090 GN=Pdha1 PE=1 SV=1	Pyruvate dehydrogenase E1 component subunit alpha, somatic form, mitochondrial	Pdha1	1	3	3	3	2	2	3	2	2	2	3	3	2	2	2	2	2	2	2	2	2	2	2	2	2	2	2	2	2	2	3	2	2	2	3	3	2	2	2	2	2	2
sp|Q9CWK8|SNX2_MOUSE	sp|Q9CWK8|SNX2_MOUSE	3	3	3	sp|Q9CWK8|SNX2_MOUSE Sorting nexin-2 OS=Mus musculus OX=10090 GN=Snx2 PE=1 SV=2	Sorting nexin-2	Snx2	1	3	3	3	1	2	2	2	2	2	2	2	2	2	2	1	3	2	2	3	2	1	3	1	2	2	3	1	1	2	2	2	2	2	2	2	2	2	2	1	3	2
sp|Q8VEK3-2|HNRPU_MOUSE;sp|Q8VEK3|HNRPU_MOUSE	sp|Q8VEK3-2|HNRPU_MOUSE;sp|Q8VEK3|HNRPU_MOUSE	8;8	8;8	7;7	sp|Q8VEK3-2|HNRPU_MOUSE Isoform 2 of Heterogeneous nuclear ribonucleoprotein U OS=Mus musculus OX=10090 GN=Hnrnpu;sp|Q8VEK3|HNRPU_MOUSE Heterogeneous nuclear ribonucleoprotein U OS=Mus musculus OX=10090 GN=Hnrnpu PE=1 SV=1	Isoform 2 of Heterogeneous nuclear ribonucleoprotein U	Hnrnpu	2	8	8	7	6	5	6	6	6	7	6	6	5	5	4	6	6	7	5	4	3	6	5	7	5	5	4	5	6	5	6	6	6	7	6	6	5	5	4	6	6	7
sp|A2APB8|TPX2_MOUSE	sp|A2APB8|TPX2_MOUSE	19	19	19	sp|A2APB8|TPX2_MOUSE Targeting protein for Xklp2 OS=Mus musculus OX=10090 GN=Tpx2 PE=1 SV=1	Targeting protein for Xklp2	Tpx2	1	19	19	19	18	18	16	18	16	18	13	17	14	16	9	16	14	14	14	13	16	17	16	13	13	12	13	13	18	18	16	18	16	18	13	17	14	16	9	16	14	14
sp|Q9Z0N2|IF2H_MOUSE	sp|Q9Z0N2|IF2H_MOUSE	4	1	1	sp|Q9Z0N2|IF2H_MOUSE Eukaryotic translation initiation factor 2 subunit 3, Y-linked OS=Mus musculus OX=10090 GN=Eif2s3y PE=1 SV=2	Eukaryotic translation initiation factor 2 subunit 3, Y-linked	Eif2s3y	1	4	1	1	3	3	3	3	4	4	4	4	4	4	3	2	2	2	1	2	3	1	2	1	1	2	2	1	1	1	1	1	1	1	1	1	1	1	1	1	1	1
sp|Q04447|KCRB_MOUSE	sp|Q04447|KCRB_MOUSE	5	5	5	sp|Q04447|KCRB_MOUSE Creatine kinase B-type OS=Mus musculus OX=10090 GN=Ckb PE=1 SV=1	Creatine kinase B-type	Ckb	1	5	5	5	5	4	4	5	4	5	5	4	4	4	2	4	3	5	5	4	3	4	3	4	3	2	4	2	5	4	4	5	4	5	5	4	4	4	2	4	3	5
sp|Q9EQH3|VPS35_MOUSE	sp|Q9EQH3|VPS35_MOUSE	3	3	3	sp|Q9EQH3|VPS35_MOUSE Vacuolar protein sorting-associated protein 35 OS=Mus musculus OX=10090 GN=Vps35 PE=1 SV=1	Vacuolar protein sorting-associated protein 35	Vps35	1	3	3	3	1	2	2	1	2	2	3	3	2	1	2	2	2	2	0	2	1	2	2	2	2	2	2	2	1	2	2	1	2	2	3	3	2	1	2	2	2	2
tr|A2A5G6|A2A5G6_MOUSE	tr|A2A5G6|A2A5G6_MOUSE	2	2	2	tr|A2A5G6|A2A5G6_MOUSE WAP four-disulfide core domain protein 2 (Fragment) OS=Mus musculus OX=10090 GN=Wfdc2 PE=1 SV=1	WAP four-disulfide core domain protein 2 (Fragment)	Wfdc2	1	2	2	2	2	2	2	2	1	2	2	2	2	1	1	1	2	2	2	2	1	1	1	1	1	2	2	0	2	2	2	2	1	2	2	2	2	1	1	1	2	2
tr|A0A0G2JEU1|A0A0G2JEU1_MOUSE;sp|P47738|ALDH2_MOUSE;tr|D3YYF3|D3YYF3_MOUSE;tr|A0A0G2JF60|A0A0G2JF60_MOUSE	tr|A0A0G2JEU1|A0A0G2JEU1_MOUSE;sp|P47738|ALDH2_MOUSE;tr|D3YYF3|D3YYF3_MOUSE;tr|A0A0G2JF60|A0A0G2JF60_MOUSE	2;2;1;1	2;2;1;1	2;2;1;1	tr|A0A0G2JEU1|A0A0G2JEU1_MOUSE Aldehyde dehydrogenase, mitochondrial OS=Mus musculus OX=10090 GN=Aldh2 PE=1 SV=1;sp|P47738|ALDH2_MOUSE Aldehyde dehydrogenase, mitochondrial OS=Mus musculus OX=10090 GN=Aldh2 PE=1 SV=1;tr|D3YYF3|D3YYF3_MOUSE Aldehyde dehydro	Aldehyde dehydrogenase, mitochondrial	Aldh2	4	2	2	2	2	2	1	2	1	2	2	2	1	0	2	1	0	1	0	1	1	2	1	1	1	2	2	2	2	2	1	2	1	2	2	2	1	0	2	1	0	1
sp|P43277|H13_MOUSE	sp|P43277|H13_MOUSE	85	85	46	sp|P43277|H13_MOUSE Histone H1.3 OS=Mus musculus OX=10090 GN=H1-3 PE=1 SV=2	Histone H1.3	H1-3	1	85	85	46	63	56	57	51	51	54	58	60	61	60	62	49	50	65	64	63	72	60	59	65	67	67	65	37	63	56	57	51	51	54	58	60	61	60	62	49	50	65
sp|P97807-2|FUMH_MOUSE;sp|P97807|FUMH_MOUSE	sp|P97807-2|FUMH_MOUSE;sp|P97807|FUMH_MOUSE	3;3	3;3	3;3	sp|P97807-2|FUMH_MOUSE Isoform Cytoplasmic of Fumarate hydratase, mitochondrial OS=Mus musculus OX=10090 GN=Fh;sp|P97807|FUMH_MOUSE Fumarate hydratase, mitochondrial OS=Mus musculus OX=10090 GN=Fh PE=1 SV=3	Isoform Cytoplasmic of Fumarate hydratase, mitochondrial	Fh	2	3	3	3	3	2	2	2	3	3	3	2	3	3	3	2	2	3	3	3	3	3	3	3	2	2	3	3	3	2	2	2	3	3	3	2	3	3	3	2	2	3
sp|P10493|NID1_MOUSE	sp|P10493|NID1_MOUSE	5	5	5	sp|P10493|NID1_MOUSE Nidogen-1 OS=Mus musculus OX=10090 GN=Nid1 PE=1 SV=2	Nidogen-1	Nid1	1	5	5	5	4	4	4	3	5	3	3	2	5	3	2	3	4	4	2	3	0	2	1	1	1	2	2	3	4	4	4	3	5	3	3	2	5	3	2	3	4	4
tr|B8JK33|B8JK33_MOUSE;tr|B8JK32|B8JK32_MOUSE;sp|Q9D0E1-2|HNRPM_MOUSE;sp|Q9D0E1|HNRPM_MOUSE;tr|A0A3Q4EH91|A0A3Q4EH91_MOUSE;tr|F6W322|F6W322_MOUSE	tr|B8JK33|B8JK33_MOUSE;tr|B8JK32|B8JK32_MOUSE;sp|Q9D0E1-2|HNRPM_MOUSE;sp|Q9D0E1|HNRPM_MOUSE	6;6;6;6;2;1	6;6;6;6;2;1	6;6;6;6;2;1	tr|B8JK33|B8JK33_MOUSE Heterogeneous nuclear ribonucleoprotein M OS=Mus musculus OX=10090 GN=Hnrnpm PE=1 SV=1;tr|B8JK32|B8JK32_MOUSE Heterogeneous nuclear ribonucleoprotein M OS=Mus musculus OX=10090 GN=Hnrnpm PE=1 SV=1;sp|Q9D0E1-2|HNRPM_MOUSE Isoform 2 of	Heterogeneous nuclear ribonucleoprotein M	Hnrnpm	6	6	6	6	5	3	6	5	4	5	4	4	6	5	6	5	5	5	4	4	4	4	5	3	3	4	3	3	5	3	6	5	4	5	4	4	6	5	6	5	5	5
sp|P02469|LAMB1_MOUSE;tr|E9QN70|E9QN70_MOUSE	sp|P02469|LAMB1_MOUSE;tr|E9QN70|E9QN70_MOUSE	12;12	12;12	11;11	sp|P02469|LAMB1_MOUSE Laminin subunit beta-1 OS=Mus musculus OX=10090 GN=Lamb1 PE=1 SV=3;tr|E9QN70|E9QN70_MOUSE Laminin subunit beta-1 OS=Mus musculus OX=10090 GN=Lamb1 PE=1 SV=1	Laminin subunit beta-1	Lamb1	2	12	12	11	10	9	8	7	8	9	7	8	10	9	6	9	11	9	9	4	4	4	3	3	8	4	6	4	10	9	8	7	8	9	7	8	10	9	6	9	11	9
tr|A2AFQ2|A2AFQ2_MOUSE;tr|Q99N15|Q99N15_MOUSE;sp|O08756|HCD2_MOUSE	tr|A2AFQ2|A2AFQ2_MOUSE;tr|Q99N15|Q99N15_MOUSE;sp|O08756|HCD2_MOUSE	3;3;2	3;3;2	3;3;2	tr|A2AFQ2|A2AFQ2_MOUSE 3-hydroxyacyl-CoA dehydrogenase type-2 OS=Mus musculus OX=10090 GN=Hsd17b10 PE=1 SV=1;tr|Q99N15|Q99N15_MOUSE 17beta-hydroxysteroid dehydrogenase type 10/short chain L-3-hydroxyacyl-CoA dehydrogenase OS=Mus musculus OX=10090 GN=Hsd17b	3-hydroxyacyl-CoA dehydrogenase type-2	Hsd17b10	3	3	3	3	2	2	2	2	2	2	3	3	1	1	2	2	2	0	0	1	2	2	1	2	0	2	1	2	2	2	2	2	2	2	3	3	1	1	2	2	2	0
sp|Q922R8|PDIA6_MOUSE;tr|Q3TML0|Q3TML0_MOUSE	sp|Q922R8|PDIA6_MOUSE;tr|Q3TML0|Q3TML0_MOUSE	1;1	1;1	1;1	sp|Q922R8|PDIA6_MOUSE Protein disulfide-isomerase A6 OS=Mus musculus OX=10090 GN=Pdia6 PE=1 SV=3;tr|Q3TML0|Q3TML0_MOUSE Protein disulfide-isomerase A6 OS=Mus musculus OX=10090 GN=Pdia6 PE=1 SV=1	Protein disulfide-isomerase A6	Pdia6	2	1	1	1	1	1	1	1	1	1	1	1	1	1	1	1	1	1	1	0	1	0	1	1	1	1	0	1	1	1	1	1	1	1	1	1	1	1	1	1	1	1
sp|P43247|MSH2_MOUSE;tr|G3UXD8|G3UXD8_MOUSE	sp|P43247|MSH2_MOUSE	9;4	9;4	9;4	sp|P43247|MSH2_MOUSE DNA mismatch repair protein Msh2 OS=Mus musculus OX=10090 GN=Msh2 PE=1 SV=1	DNA mismatch repair protein Msh2	Msh2	2	9	9	9	7	7	6	5	6	5	7	5	5	8	5	6	4	4	4	5	5	7	5	3	4	4	5	5	7	7	6	5	6	5	7	5	5	8	5	6	4	4
sp|P52624|UPP1_MOUSE	sp|P52624|UPP1_MOUSE	3	3	3	sp|P52624|UPP1_MOUSE Uridine phosphorylase 1 OS=Mus musculus OX=10090 GN=Upp1 PE=1 SV=2	Uridine phosphorylase 1	Upp1	1	3	3	3	2	2	2	2	1	2	1	1	3	3	2	3	2	2	3	2	3	3	2	2	2	3	1	2	2	2	2	2	1	2	1	1	3	3	2	3	2	2
tr|A0A0U1RNT6|A0A0U1RNT6_MOUSE;tr|A0A0U1RNK6|A0A0U1RNK6_MOUSE;sp|Q3THS6|METK2_MOUSE;tr|A0A0U1RQ95|A0A0U1RQ95_MOUSE;sp|Q91X83|METK1_MOUSE	tr|A0A0U1RNT6|A0A0U1RNT6_MOUSE;tr|A0A0U1RNK6|A0A0U1RNK6_MOUSE;sp|Q3THS6|METK2_MOUSE	3;3;3;1;1	3;3;3;1;1	3;3;3;1;1	tr|A0A0U1RNT6|A0A0U1RNT6_MOUSE S-adenosylmethionine synthase OS=Mus musculus OX=10090 GN=Mat2a PE=1 SV=1;tr|A0A0U1RNK6|A0A0U1RNK6_MOUSE S-adenosylmethionine synthase OS=Mus musculus OX=10090 GN=Mat2a PE=1 SV=1;sp|Q3THS6|METK2_MOUSE S-adenosylmethionine syn	S-adenosylmethionine synthase	Mat2a	5	3	3	3	3	2	2	1	3	2	2	1	3	3	2	2	2	2	2	3	2	1	2	2	2	1	2	2	3	2	2	1	3	2	2	1	3	3	2	2	2	2
sp|Q91YK2|RRP1B_MOUSE;tr|A0A494BAM4|A0A494BAM4_MOUSE;tr|D6RDD0|D6RDD0_MOUSE	sp|Q91YK2|RRP1B_MOUSE	9;1;1	9;1;1	9;1;1	sp|Q91YK2|RRP1B_MOUSE Ribosomal RNA processing protein 1 homolog B OS=Mus musculus OX=10090 GN=Rrp1b PE=1 SV=2	Ribosomal RNA processing protein 1 homolog B	Rrp1b	3	9	9	9	6	8	5	7	6	7	6	7	8	6	5	8	7	6	6	9	8	5	5	7	8	4	6	2	6	8	5	7	6	7	6	7	8	6	5	8	7	6
sp|P24547|IMDH2_MOUSE;tr|A0A0A6YXS4|A0A0A6YXS4_MOUSE;tr|A0A0A6YY72|A0A0A6YY72_MOUSE	sp|P24547|IMDH2_MOUSE	9;4;2	9;4;2	9;4;2	sp|P24547|IMDH2_MOUSE Inosine-5-monophosphate dehydrogenase 2 OS=Mus musculus OX=10090 GN=Impdh2 PE=1 SV=2	Inosine-5-monophosphate dehydrogenase 2	Impdh2	3	9	9	9	7	7	5	5	5	6	4	5	4	7	4	4	5	5	5	7	5	5	4	4	5	5	5	5	7	7	5	5	5	6	4	5	4	7	4	4	5	5
sp|Q91VW3|SH3L3_MOUSE	sp|Q91VW3|SH3L3_MOUSE	3	3	3	sp|Q91VW3|SH3L3_MOUSE SH3 domain-binding glutamic acid-rich-like protein 3 OS=Mus musculus OX=10090 GN=Sh3bgrl3 PE=1 SV=1	SH3 domain-binding glutamic acid-rich-like protein 3	Sh3bgrl3	1	3	3	3	0	2	1	2	1	1	3	2	2	2	0	1	2	1	1	1	2	0	0	1	1	1	3	0	0	2	1	2	1	1	3	2	2	2	0	1	2	1
tr|A0A338P7D7|A0A338P7D7_MOUSE;sp|Q9Z2U0|PSA7_MOUSE;tr|B7ZMS4|B7ZMS4_MOUSE;sp|Q9CWH6|PSMA8_MOUSE	tr|A0A338P7D7|A0A338P7D7_MOUSE;sp|Q9Z2U0|PSA7_MOUSE	3;3;1;1	3;3;1;1	3;3;1;1	tr|A0A338P7D7|A0A338P7D7_MOUSE Proteasome subunit alpha type OS=Mus musculus OX=10090 GN=Psma7 PE=1 SV=1;sp|Q9Z2U0|PSA7_MOUSE Proteasome subunit alpha type-7 OS=Mus musculus OX=10090 GN=Psma7 PE=1 SV=1	Proteasome subunit alpha type	Psma7	4	3	3	3	3	2	2	2	3	2	2	2	2	2	2	1	3	3	3	1	1	2	1	3	2	1	2	2	3	2	2	2	3	2	2	2	2	2	2	1	3	3
sp|P19324|SERPH_MOUSE;tr|A0A140LHR4|A0A140LHR4_MOUSE	sp|P19324|SERPH_MOUSE	5;1	5;1	5;1	sp|P19324|SERPH_MOUSE Serpin H1 OS=Mus musculus OX=10090 GN=Serpinh1 PE=1 SV=3	Serpin H1	Serpinh1	2	5	5	5	5	5	3	3	3	3	4	4	5	3	1	3	3	2	1	2	1	1	2	2	2	1	1	1	5	5	3	3	3	3	4	4	5	3	1	3	3	2
sp|Q9D7Z3|NOL7_MOUSE;sp|Q9D7Z3-2|NOL7_MOUSE;tr|A0A1Y7VMS4|A0A1Y7VMS4_MOUSE	sp|Q9D7Z3|NOL7_MOUSE;sp|Q9D7Z3-2|NOL7_MOUSE	10;7;4	10;7;4	10;7;4	sp|Q9D7Z3|NOL7_MOUSE Nucleolar protein 7 OS=Mus musculus OX=10090 GN=Nol7 PE=1 SV=1;sp|Q9D7Z3-2|NOL7_MOUSE Isoform 2 of Nucleolar protein 7 OS=Mus musculus OX=10090 GN=Nol7	Nucleolar protein 7	Nol7	3	10	10	10	9	9	8	9	7	6	10	7	6	7	7	7	7	6	7	7	7	8	7	8	5	6	8	6	9	9	8	9	7	6	10	7	6	7	7	7	7	6
tr|A0A0N4SUQ9|A0A0N4SUQ9_MOUSE;tr|A0A0R4J0S9|A0A0R4J0S9_MOUSE;sp|Q6TDU8|CASC1_MOUSE;sp|Q6TDU8-3|CASC1_MOUSE;tr|A0A0R4J1G3|A0A0R4J1G3_MOUSE;sp|Q6TDU8-2|CASC1_MOUSE	tr|A0A0N4SUQ9|A0A0N4SUQ9_MOUSE;tr|A0A0R4J0S9|A0A0R4J0S9_MOUSE;sp|Q6TDU8|CASC1_MOUSE;sp|Q6TDU8-3|CASC1_MOUSE;tr|A0A0R4J1G3|A0A0R4J1G3_MOUSE;sp|Q6TDU8-2|CASC1_MOUSE	2;2;2;1;1;1	2;2;2;1;1;1	2;2;2;1;1;1	tr|A0A0N4SUQ9|A0A0N4SUQ9_MOUSE Protein CASC1 OS=Mus musculus OX=10090 GN=Casc1 PE=1 SV=1;tr|A0A0R4J0S9|A0A0R4J0S9_MOUSE Protein CASC1 OS=Mus musculus OX=10090 GN=Casc1 PE=1 SV=1;sp|Q6TDU8|CASC1_MOUSE Protein CASC1 OS=Mus musculus OX=10090 GN=Casc1 PE=1 SV=	Protein CASC1	Casc1	6	2	2	2	1	2	1	1	1	1	1	1	1	1	2	1	1	1	2	1	0	1	1	2	1	1	1	0	1	2	1	1	1	1	1	1	1	1	2	1	1	1
tr|A0A1W2P733|A0A1W2P733_MOUSE;sp|Q922D8|C1TC_MOUSE	tr|A0A1W2P733|A0A1W2P733_MOUSE;sp|Q922D8|C1TC_MOUSE	8;8	8;8	8;8	tr|A0A1W2P733|A0A1W2P733_MOUSE C-1-tetrahydrofolate synthase, cytoplasmic OS=Mus musculus OX=10090 GN=Mthfd1 PE=1 SV=1;sp|Q922D8|C1TC_MOUSE C-1-tetrahydrofolate synthase, cytoplasmic OS=Mus musculus OX=10090 GN=Mthfd1 PE=1 SV=4	C-1-tetrahydrofolate synthase, cytoplasmic	Mthfd1	2	8	8	8	4	5	6	5	6	7	5	4	6	4	8	8	7	7	5	8	6	8	8	7	8	3	7	6	4	5	6	5	6	7	5	4	6	4	8	8	7	7
sp|O88441|MTX2_MOUSE	sp|O88441|MTX2_MOUSE	3	3	3	sp|O88441|MTX2_MOUSE Metaxin-2 OS=Mus musculus OX=10090 GN=Mtx2 PE=1 SV=1	Metaxin-2	Mtx2	1	3	3	3	1	2	2	2	2	2	0	1	3	2	1	3	2	2	1	2	1	3	3	3	2	3	1	1	1	2	2	2	2	2	0	1	3	2	1	3	2	2
tr|F6ZLH4|F6ZLH4_MOUSE;tr|K4DI66|K4DI66_MOUSE;tr|H7BX94|H7BX94_MOUSE;tr|D3Z5V3|D3Z5V3_MOUSE;sp|Q9Z2Q2-3|KNOP1_MOUSE;sp|Q9Z2Q2-2|KNOP1_MOUSE;sp|Q9Z2Q2|KNOP1_MOUSE	tr|F6ZLH4|F6ZLH4_MOUSE;tr|K4DI66|K4DI66_MOUSE;tr|H7BX94|H7BX94_MOUSE;tr|D3Z5V3|D3Z5V3_MOUSE;sp|Q9Z2Q2-3|KNOP1_MOUSE;sp|Q9Z2Q2-2|KNOP1_MOUSE;sp|Q9Z2Q2|KNOP1_MOUSE	4;4;4;3;3;3;3	3;3;3;2;2;2;2	3;3;3;2;2;2;2	tr|F6ZLH4|F6ZLH4_MOUSE Lysine-rich nucleolar protein 1 OS=Mus musculus OX=10090 GN=Knop1 PE=1 SV=2;tr|K4DI66|K4DI66_MOUSE Lysine-rich nucleolar protein 1 OS=Mus musculus OX=10090 GN=Knop1 PE=1 SV=1;tr|H7BX94|H7BX94_MOUSE Lysine-rich nucleolar protein 1 OS=	Lysine-rich nucleolar protein 1	Knop1	7	4	3	3	3	3	3	2	2	2	2	2	2	4	2	2	2	1	2	2	2	3	4	4	3	2	2	2	2	2	2	2	2	2	2	1	1	3	2	2	2	1
tr|A0A1D5RLR3|A0A1D5RLR3_MOUSE;sp|Q8C5L7|RBM34_MOUSE	tr|A0A1D5RLR3|A0A1D5RLR3_MOUSE;sp|Q8C5L7|RBM34_MOUSE	10;10	10;10	10;10	tr|A0A1D5RLR3|A0A1D5RLR3_MOUSE RNA-binding protein 34 OS=Mus musculus OX=10090 GN=Rbm34 PE=1 SV=1;sp|Q8C5L7|RBM34_MOUSE RNA-binding protein 34 OS=Mus musculus OX=10090 GN=Rbm34 PE=1 SV=2	RNA-binding protein 34	Rbm34	2	10	10	10	7	8	7	7	6	5	6	5	7	6	8	7	6	8	7	6	7	6	8	8	6	5	5	6	7	8	7	7	6	5	6	5	7	6	8	7	6	8
sp|Q921M7|CYRIB_MOUSE;tr|A0A2I3BRN5|A0A2I3BRN5_MOUSE;sp|Q8BHZ0|CYRIA_MOUSE	sp|Q921M7|CYRIB_MOUSE;tr|A0A2I3BRN5|A0A2I3BRN5_MOUSE	4;2;1	4;2;1	4;2;1	sp|Q921M7|CYRIB_MOUSE CYFIP-related Rac1 interactor B OS=Mus musculus OX=10090 GN=Cyrib PE=1 SV=1;tr|A0A2I3BRN5|A0A2I3BRN5_MOUSE CYFIP-related Rac1 interactor B (Fragment) OS=Mus musculus OX=10090 GN=Cyrib PE=1 SV=1	CYFIP-related Rac1 interactor B	Cyrib	3	4	4	4	3	3	3	3	2	2	2	3	2	3	2	3	2	1	3	2	2	1	1	1	2	2	3	1	3	3	3	3	2	2	2	3	2	3	2	3	2	1
sp|Q9CQ60|6PGL_MOUSE;tr|D3Z4X1|D3Z4X1_MOUSE;tr|Q8CBG6|Q8CBG6_MOUSE;tr|F6X8L5|F6X8L5_MOUSE	sp|Q9CQ60|6PGL_MOUSE;tr|D3Z4X1|D3Z4X1_MOUSE;tr|Q8CBG6|Q8CBG6_MOUSE	3;2;2;1	3;2;2;1	3;2;2;1	sp|Q9CQ60|6PGL_MOUSE 6-phosphogluconolactonase OS=Mus musculus OX=10090 GN=Pgls PE=1 SV=1;tr|D3Z4X1|D3Z4X1_MOUSE 6-phosphogluconolactonase OS=Mus musculus OX=10090 GN=Pgls PE=1 SV=1;tr|Q8CBG6|Q8CBG6_MOUSE 6-phosphogluconolactonase OS=Mus musculus OX=10090	6-phosphogluconolactonase	Pgls	4	3	3	3	3	3	3	2	3	3	3	1	3	3	2	3	3	3	3	3	3	3	3	3	3	3	3	2	3	3	3	2	3	3	3	1	3	3	2	3	3	3
sp|P80317|TCPZ_MOUSE;tr|A0A571BEL9|A0A571BEL9_MOUSE;tr|B1AT05|B1AT05_MOUSE;sp|Q61390|TCPW_MOUSE	sp|P80317|TCPZ_MOUSE;tr|A0A571BEL9|A0A571BEL9_MOUSE	6;6;1;1	6;6;1;1	5;5;1;1	sp|P80317|TCPZ_MOUSE T-complex protein 1 subunit zeta OS=Mus musculus OX=10090 GN=Cct6a PE=1 SV=3;tr|A0A571BEL9|A0A571BEL9_MOUSE T-complex protein 1 subunit zeta OS=Mus musculus OX=10090 GN=Cct6a PE=1 SV=1	T-complex protein 1 subunit zeta	Cct6a	4	6	6	5	4	3	3	3	3	4	4	3	4	5	2	1	4	1	3	2	2	3	1	3	1	2	2	2	4	3	3	3	3	4	4	3	4	5	2	1	4	1
tr|A0A087WQ89|A0A087WQ89_MOUSE;tr|A0A087WQV6|A0A087WQV6_MOUSE;tr|A0A087WQC3|A0A087WQC3_MOUSE;tr|F6WBA1|F6WBA1_MOUSE;tr|A0A087WR51|A0A087WR51_MOUSE	tr|A0A087WQ89|A0A087WQ89_MOUSE	4;1;1;1;1	4;1;1;1;1	4;1;1;1;1	tr|A0A087WQ89|A0A087WQ89_MOUSE MISP family member 3 OS=Mus musculus OX=10090 GN=Misp3 PE=1 SV=1	MISP family member 3	Misp3	5	4	4	4	2	2	2	2	2	2	2	2	3	3	3	4	3	3	3	3	2	2	3	4	3	3	2	2	2	2	2	2	2	2	2	2	3	3	3	4	3	3
sp|Q9EPL8|IPO7_MOUSE	sp|Q9EPL8|IPO7_MOUSE	3	3	3	sp|Q9EPL8|IPO7_MOUSE Importin-7 OS=Mus musculus OX=10090 GN=Ipo7 PE=1 SV=2	Importin-7	Ipo7	1	3	3	3	3	2	2	2	3	3	2	3	1	2	3	2	2	1	2	2	3	3	2	2	1	2	1	1	3	2	2	2	3	3	2	3	1	2	3	2	2	1
sp|P62855|RS26_MOUSE	sp|P62855|RS26_MOUSE	3	3	3	sp|P62855|RS26_MOUSE 40S ribosomal protein S26 OS=Mus musculus OX=10090 GN=Rps26 PE=1 SV=3	40S ribosomal protein S26	Rps26	1	3	3	3	1	1	1	1	1	1	3	3	1	1	1	1	1	1	1	1	1	1	1	1	1	1	3	1	1	1	1	1	1	1	3	3	1	1	1	1	1	1
tr|E9Q616|E9Q616_MOUSE	tr|E9Q616|E9Q616_MOUSE	5	5	4	tr|E9Q616|E9Q616_MOUSE AHNAK nucleoprotein (desmoyokin) OS=Mus musculus OX=10090 GN=Ahnak PE=1 SV=1	AHNAK nucleoprotein (desmoyokin)	Ahnak	1	5	5	4	3	3	1	1	2	2	2	2	4	2	2	3	3	2	1	1	3	2	3	0	1	2	1	2	3	3	1	1	2	2	2	2	4	2	2	3	3	2
tr|D3YTP8|D3YTP8_MOUSE;tr|A0A1B0GQZ9|A0A1B0GQZ9_MOUSE;tr|A0A1B0GRR9|A0A1B0GRR9_MOUSE;sp|Q9QXA5|LSM4_MOUSE;tr|Q9CY46|Q9CY46_MOUSE	tr|D3YTP8|D3YTP8_MOUSE;tr|A0A1B0GQZ9|A0A1B0GQZ9_MOUSE;tr|A0A1B0GRR9|A0A1B0GRR9_MOUSE;sp|Q9QXA5|LSM4_MOUSE;tr|Q9CY46|Q9CY46_MOUSE	2;2;2;2;2	2;2;2;2;2	2;2;2;2;2	tr|D3YTP8|D3YTP8_MOUSE U6 snRNA-associated Sm-like protein LSm4 (Fragment) OS=Mus musculus OX=10090 GN=Lsm4 PE=1 SV=8;tr|A0A1B0GQZ9|A0A1B0GQZ9_MOUSE U6 snRNA-associated Sm-like protein LSm4 OS=Mus musculus OX=10090 GN=Lsm4 PE=1 SV=1;tr|A0A1B0GRR9|A0A1B0GRR	U6 snRNA-associated Sm-like protein LSm4 (Fragment)	Lsm4	5	2	2	2	2	2	2	1	1	2	2	2	2	1	0	2	1	0	0	2	1	0	0	1	2	0	1	0	2	2	2	1	1	2	2	2	2	1	0	2	1	0
tr|Q5SUT0|Q5SUT0_MOUSE;sp|Q61545|EWS_MOUSE;tr|Q5SUS9|Q5SUS9_MOUSE;tr|Q5SUS8|Q5SUS8_MOUSE	tr|Q5SUT0|Q5SUT0_MOUSE;sp|Q61545|EWS_MOUSE;tr|Q5SUS9|Q5SUS9_MOUSE;tr|Q5SUS8|Q5SUS8_MOUSE	2;2;2;1	2;2;2;1	2;2;2;1	tr|Q5SUT0|Q5SUT0_MOUSE RNA-binding protein EWS OS=Mus musculus OX=10090 GN=Ewsr1 PE=1 SV=1;sp|Q61545|EWS_MOUSE RNA-binding protein EWS OS=Mus musculus OX=10090 GN=Ewsr1 PE=1 SV=2;tr|Q5SUS9|Q5SUS9_MOUSE RNA-binding protein EWS OS=Mus musculus OX=10090 GN=Ew	RNA-binding protein EWS	Ewsr1	4	2	2	2	1	1	1	1	1	1	2	2	1	1	1	1	1	1	1	1	1	1	1	1	1	1	1	1	1	1	1	1	1	1	2	2	1	1	1	1	1	1
tr|A0A2R8VHH1|A0A2R8VHH1_MOUSE;sp|Q99P88|NU155_MOUSE	tr|A0A2R8VHH1|A0A2R8VHH1_MOUSE;sp|Q99P88|NU155_MOUSE	5;5	5;5	5;5	tr|A0A2R8VHH1|A0A2R8VHH1_MOUSE Nuclear pore complex protein Nup155 OS=Mus musculus OX=10090 GN=Nup155 PE=1 SV=1;sp|Q99P88|NU155_MOUSE Nuclear pore complex protein Nup155 OS=Mus musculus OX=10090 GN=Nup155 PE=1 SV=1	Nuclear pore complex protein Nup155	Nup155	2	5	5	5	5	5	5	5	5	4	5	4	2	5	4	5	5	4	3	3	4	4	3	4	2	3	4	2	5	5	5	5	5	4	5	4	2	5	4	5	5	4
tr|E9QAN8|E9QAN8_MOUSE	tr|E9QAN8|E9QAN8_MOUSE	2	2	2	tr|E9QAN8|E9QAN8_MOUSE Phosphatidylinositol-4-phosphate 3-kinase OS=Mus musculus OX=10090 GN=Pik3c2b PE=1 SV=1	Phosphatidylinositol-4-phosphate 3-kinase	Pik3c2b	1	2	2	2	1	1	1	0	1	1	0	0	0	0	0	0	0	0	0	0	1	0	1	1	1	0	0	1	1	1	1	0	1	1	0	0	0	0	0	0	0	0
tr|A2AWT5|A2AWT5_MOUSE;tr|A2AWT6|A2AWT6_MOUSE;tr|A2AWT7|A2AWT7_MOUSE;sp|P25976-2|UBF1_MOUSE;sp|P25976|UBF1_MOUSE	tr|A2AWT5|A2AWT5_MOUSE;tr|A2AWT6|A2AWT6_MOUSE;tr|A2AWT7|A2AWT7_MOUSE;sp|P25976-2|UBF1_MOUSE;sp|P25976|UBF1_MOUSE	6;5;5;4;4	6;5;5;4;4	6;5;5;4;4	tr|A2AWT5|A2AWT5_MOUSE Nucleolar transcription factor 1 OS=Mus musculus OX=10090 GN=Ubtf PE=1 SV=1;tr|A2AWT6|A2AWT6_MOUSE Nucleolar transcription factor 1 OS=Mus musculus OX=10090 GN=Ubtf PE=1 SV=1;tr|A2AWT7|A2AWT7_MOUSE Nucleolar transcription factor 1 OS	Nucleolar transcription factor 1	Ubtf	5	6	6	6	6	6	5	5	6	5	6	6	6	6	5	6	6	4	5	5	4	5	3	3	5	4	6	4	6	6	5	5	6	5	6	6	6	6	5	6	6	4
sp|Q9R1P4|PSA1_MOUSE;tr|A0A1B0GS70|A0A1B0GS70_MOUSE	sp|Q9R1P4|PSA1_MOUSE;tr|A0A1B0GS70|A0A1B0GS70_MOUSE	4;3	4;3	4;3	sp|Q9R1P4|PSA1_MOUSE Proteasome subunit alpha type-1 OS=Mus musculus OX=10090 GN=Psma1 PE=1 SV=1;tr|A0A1B0GS70|A0A1B0GS70_MOUSE Proteasome endopeptidase complex OS=Mus musculus OX=10090 GN=Psma1 PE=1 SV=1	Proteasome subunit alpha type-1	Psma1	2	4	4	4	2	4	4	3	4	3	4	3	3	3	3	1	2	3	3	2	2	2	2	2	2	2	3	2	2	4	4	3	4	3	4	3	3	3	3	1	2	3
tr|F7BTP8|F7BTP8_MOUSE;tr|A0A6I8MWZ9|A0A6I8MWZ9_MOUSE;tr|A0A6I8MWY7|A0A6I8MWY7_MOUSE;tr|A0A6I8MWZ1|A0A6I8MWZ1_MOUSE;tr|A0A6I8MX00|A0A6I8MX00_MOUSE;sp|Q9QYI3|DNJC7_MOUSE;tr|A0A6I8MWX8|A0A6I8MWX8_MOUSE;tr|A0A6I8MWZ5|A0A6I8MWZ5_MOUSE;tr|A2A5E1|A2A5E1_MOUSE;tr|A0A6I8MWW2|A0A6I8MWW2_MOUSE;tr|A0A6I8MX31|A0A6I8MX31_MOUSE	tr|F7BTP8|F7BTP8_MOUSE;tr|A0A6I8MWZ9|A0A6I8MWZ9_MOUSE;tr|A0A6I8MWY7|A0A6I8MWY7_MOUSE;tr|A0A6I8MWZ1|A0A6I8MWZ1_MOUSE;tr|A0A6I8MX00|A0A6I8MX00_MOUSE;sp|Q9QYI3|DNJC7_MOUSE;tr|A0A6I8MWX8|A0A6I8MWX8_MOUSE;tr|A0A6I8MWZ5|A0A6I8MWZ5_MOUSE;tr|A2A5E1|A2A5E1_MOUSE;tr|A0A6I8MWW2|A0A6I8MWW2_MOUSE;tr|A0A6I8MX31|A0A6I8MX31_MOUSE	2;2;2;2;2;2;2;1;1;1;1	2;2;2;2;2;2;2;1;1;1;1	2;2;2;2;2;2;2;1;1;1;1	tr|F7BTP8|F7BTP8_MOUSE DnaJ homolog subfamily C member 7 (Fragment) OS=Mus musculus OX=10090 GN=Dnajc7 PE=1 SV=1;tr|A0A6I8MWZ9|A0A6I8MWZ9_MOUSE DnaJ homolog subfamily C member 7 (Fragment) OS=Mus musculus OX=10090 GN=Dnajc7 PE=4 SV=1;tr|A0A6I8MWY7|A0A6I8MW	DnaJ homolog subfamily C member 7 (Fragment)	Dnajc7	11	2	2	2	2	2	1	2	2	2	2	1	2	1	2	2	1	1	2	2	2	2	2	2	2	2	2	2	2	2	1	2	2	2	2	1	2	1	2	2	1	1
sp|P08228|SODC_MOUSE	sp|P08228|SODC_MOUSE	6	6	6	sp|P08228|SODC_MOUSE Superoxide dismutase [Cu-Zn] OS=Mus musculus OX=10090 GN=Sod1 PE=1 SV=2	Superoxide dismutase [Cu-Zn]	Sod1	1	6	6	6	4	3	3	3	4	4	3	4	4	3	5	4	2	5	5	4	4	4	3	4	3	3	3	3	4	3	3	3	4	4	3	4	4	3	5	4	2	5
tr|Q9CQ43|Q9CQ43_MOUSE;tr|Q8VCG1|Q8VCG1_MOUSE	tr|Q9CQ43|Q9CQ43_MOUSE;tr|Q8VCG1|Q8VCG1_MOUSE	1;1	1;1	1;1	tr|Q9CQ43|Q9CQ43_MOUSE Deoxyuridine 5-triphosphate nucleotidohydrolase OS=Mus musculus OX=10090 GN=Dut PE=1 SV=1;tr|Q8VCG1|Q8VCG1_MOUSE Deoxyuridine 5-triphosphate nucleotidohydrolase OS=Mus musculus OX=10090 GN=Dut PE=1 SV=1	Deoxyuridine 5-triphosphate nucleotidohydrolase	Dut	2	1	1	1	1	1	1	1	1	1	1	1	1	1	1	1	1	1	1	1	1	1	1	1	1	0	1	1	1	1	1	1	1	1	1	1	1	1	1	1	1	1
sp|P28352|APEX1_MOUSE;tr|F6QA74|F6QA74_MOUSE;tr|D3Z6R9|D3Z6R9_MOUSE;tr|D3Z124|D3Z124_MOUSE	sp|P28352|APEX1_MOUSE;tr|F6QA74|F6QA74_MOUSE;tr|D3Z6R9|D3Z6R9_MOUSE	7;5;4;2	7;5;4;2	7;5;4;2	sp|P28352|APEX1_MOUSE DNA-(apurinic or apyrimidinic site) endonuclease OS=Mus musculus OX=10090 GN=Apex1 PE=1 SV=2;tr|F6QA74|F6QA74_MOUSE DNA-(apurinic or apyrimidinic site) endonuclease (Fragment) OS=Mus musculus OX=10090 GN=Apex1 PE=1 SV=1;tr|D3Z6R9|D3Z6	DNA-(apurinic or apyrimidinic site) endonuclease	Apex1	4	7	7	7	4	4	3	5	3	3	6	5	4	3	4	4	3	3	3	4	2	3	2	3	2	2	2	3	4	4	3	5	3	3	6	5	4	3	4	4	3	3
tr|A0A1W2P729|A0A1W2P729_MOUSE;sp|Q9QXT0|CNPY2_MOUSE	tr|A0A1W2P729|A0A1W2P729_MOUSE;sp|Q9QXT0|CNPY2_MOUSE	2;2	2;2	2;2	tr|A0A1W2P729|A0A1W2P729_MOUSE Protein canopy homolog 2 (Fragment) OS=Mus musculus OX=10090 GN=Cnpy2 PE=1 SV=1;sp|Q9QXT0|CNPY2_MOUSE Protein canopy homolog 2 OS=Mus musculus OX=10090 GN=Cnpy2 PE=1 SV=1	Protein canopy homolog 2 (Fragment)	Cnpy2	2	2	2	2	2	2	2	2	2	2	2	1	2	2	2	2	2	2	2	2	2	2	2	2	2	2	2	2	2	2	2	2	2	2	2	1	2	2	2	2	2	2
tr|F6RSH1|F6RSH1_MOUSE;tr|F8WHM5|F8WHM5_MOUSE;sp|Q61543|GSLG1_MOUSE	tr|F6RSH1|F6RSH1_MOUSE;tr|F8WHM5|F8WHM5_MOUSE;sp|Q61543|GSLG1_MOUSE	2;1;1	2;1;1	2;1;1	tr|F6RSH1|F6RSH1_MOUSE Golgi apparatus protein 1 (Fragment) OS=Mus musculus OX=10090 GN=Glg1 PE=1 SV=1;tr|F8WHM5|F8WHM5_MOUSE Golgi apparatus protein 1 (Fragment) OS=Mus musculus OX=10090 GN=Glg1 PE=1 SV=1;sp|Q61543|GSLG1_MOUSE Golgi apparatus protein 1 OS	Golgi apparatus protein 1 (Fragment)	Glg1	3	2	2	2	1	2	1	0	1	1	1	1	1	1	1	1	1	1	1	1	1	1	1	1	1	1	1	1	1	2	1	0	1	1	1	1	1	1	1	1	1	1
sp|P05214|TBA3_MOUSE	sp|P05214|TBA3_MOUSE	11	1	1	sp|P05214|TBA3_MOUSE Tubulin alpha-3 chain OS=Mus musculus OX=10090 GN=Tuba3a PE=1 SV=1	Tubulin alpha-3 chain	Tuba3a	1	11	1	1	10	7	8	8	7	8	9	9	9	9	8	8	9	8	9	9	6	5	8	7	10	5	8	8	1	1	1	0	0	1	1	1	1	1	0	1	1	1
sp|P26231|CTNA1_MOUSE;tr|A0A494BAD0|A0A494BAD0_MOUSE;tr|A0A494BAM5|A0A494BAM5_MOUSE;sp|Q61301-2|CTNA2_MOUSE;sp|Q61301-3|CTNA2_MOUSE;sp|Q61301|CTNA2_MOUSE;tr|E0CXB9|E0CXB9_MOUSE;tr|A0A494BA24|A0A494BA24_MOUSE;tr|Q8BS72|Q8BS72_MOUSE	sp|P26231|CTNA1_MOUSE;tr|A0A494BAD0|A0A494BAD0_MOUSE	10;6;3;3;3;3;3;1;1	10;6;3;3;3;3;3;1;1	10;6;3;3;3;3;3;1;1	sp|P26231|CTNA1_MOUSE Catenin alpha-1 OS=Mus musculus OX=10090 GN=Ctnna1 PE=1 SV=1;tr|A0A494BAD0|A0A494BAD0_MOUSE Catenin alpha-1 (Fragment) OS=Mus musculus OX=10090 GN=Ctnna1 PE=1 SV=1	Catenin alpha-1	Ctnna1	9	10	10	10	7	7	8	8	6	8	9	8	6	6	6	8	7	5	8	8	5	8	7	6	6	7	7	4	7	7	8	8	6	8	9	8	6	6	6	8	7	5
sp|Q3U1J4|DDB1_MOUSE;tr|A0A494BAF6|A0A494BAF6_MOUSE;tr|A0A494BBJ6|A0A494BBJ6_MOUSE;tr|A0A494B987|A0A494B987_MOUSE	sp|Q3U1J4|DDB1_MOUSE	5;2;1;1	5;2;1;1	5;2;1;1	sp|Q3U1J4|DDB1_MOUSE DNA damage-binding protein 1 OS=Mus musculus OX=10090 GN=Ddb1 PE=1 SV=2	DNA damage-binding protein 1	Ddb1	4	5	5	5	3	3	3	3	3	3	3	4	2	4	4	4	4	4	3	4	4	4	4	3	4	3	4	3	3	3	3	3	3	3	3	4	2	4	4	4	4	4
sp|Q61699-2|HS105_MOUSE;tr|E9Q0U7|E9Q0U7_MOUSE;sp|Q61699|HS105_MOUSE;tr|D3Z027|D3Z027_MOUSE	sp|Q61699-2|HS105_MOUSE;tr|E9Q0U7|E9Q0U7_MOUSE;sp|Q61699|HS105_MOUSE	6;6;6;2	6;6;6;2	6;6;6;2	sp|Q61699-2|HS105_MOUSE Isoform HSP105-beta of Heat shock protein 105 kDa OS=Mus musculus OX=10090 GN=Hsph1;tr|E9Q0U7|E9Q0U7_MOUSE Heat shock protein 105 kDa OS=Mus musculus OX=10090 GN=Hsph1 PE=1 SV=1;sp|Q61699|HS105_MOUSE Heat shock protein 105 kDa OS=Mu	Isoform HSP105-beta of Heat shock protein 105 kDa	Hsph1	4	6	6	6	5	4	6	5	5	5	5	6	6	4	4	4	6	4	4	4	6	4	4	4	4	4	4	3	5	4	6	5	5	5	5	6	6	4	4	4	6	4
sp|Q9DBY8|NVL_MOUSE	sp|Q9DBY8|NVL_MOUSE	6	6	6	sp|Q9DBY8|NVL_MOUSE Nuclear valosin-containing protein-like OS=Mus musculus OX=10090 GN=Nvl PE=1 SV=1	Nuclear valosin-containing protein-like	Nvl	1	6	6	6	4	4	5	4	3	4	4	5	5	4	1	4	3	3	5	2	2	3	3	3	1	1	1	1	4	4	5	4	3	4	4	5	5	4	1	4	3	3
sp|O08528|HXK2_MOUSE;tr|E9Q5B5|E9Q5B5_MOUSE;tr|E9Q9M6|E9Q9M6_MOUSE	sp|O08528|HXK2_MOUSE;tr|E9Q5B5|E9Q5B5_MOUSE	8;8;2	8;8;2	8;8;2	sp|O08528|HXK2_MOUSE Hexokinase-2 OS=Mus musculus OX=10090 GN=Hk2 PE=1 SV=1;tr|E9Q5B5|E9Q5B5_MOUSE Hexokinase OS=Mus musculus OX=10090 GN=Hk2 PE=1 SV=1	Hexokinase-2	Hk2	3	8	8	8	6	7	5	4	5	5	6	5	6	5	4	6	7	7	6	7	7	7	6	5	7	5	7	6	6	7	5	4	5	5	6	5	6	5	4	6	7	7
sp|Q9JKP7|DPOE3_MOUSE;tr|A0A0R4J091|A0A0R4J091_MOUSE;tr|D6RDT4|D6RDT4_MOUSE	sp|Q9JKP7|DPOE3_MOUSE;tr|A0A0R4J091|A0A0R4J091_MOUSE;tr|D6RDT4|D6RDT4_MOUSE	3;3;2	3;3;2	3;3;2	sp|Q9JKP7|DPOE3_MOUSE DNA polymerase epsilon subunit 3 OS=Mus musculus OX=10090 GN=Pole3 PE=1 SV=1;tr|A0A0R4J091|A0A0R4J091_MOUSE DNA polymerase epsilon subunit 3 OS=Mus musculus OX=10090 GN=Pole3 PE=1 SV=1;tr|D6RDT4|D6RDT4_MOUSE DNA polymerase epsilon sub	DNA polymerase epsilon subunit 3	Pole3	3	3	3	3	2	2	2	2	2	1	2	2	1	2	2	2	2	3	2	2	2	2	1	2	2	2	2	2	2	2	2	2	2	1	2	2	1	2	2	2	2	3
tr|D3YV69|D3YV69_MOUSE;sp|P35279-2|RAB6A_MOUSE;sp|P35279|RAB6A_MOUSE;tr|A0A1L1SRS6|A0A1L1SRS6_MOUSE;sp|P61294|RAB6B_MOUSE;sp|Q8BHD0|RB39A_MOUSE	tr|D3YV69|D3YV69_MOUSE;sp|P35279-2|RAB6A_MOUSE;sp|P35279|RAB6A_MOUSE;tr|A0A1L1SRS6|A0A1L1SRS6_MOUSE;sp|P61294|RAB6B_MOUSE;sp|Q8BHD0|RB39A_MOUSE	2;2;2;1;1;1	2;2;2;1;1;1	2;2;2;1;1;1	tr|D3YV69|D3YV69_MOUSE Ras-related protein Rab-6A OS=Mus musculus OX=10090 GN=Rab6a PE=1 SV=1;sp|P35279-2|RAB6A_MOUSE Isoform 2 of Ras-related protein Rab-6A OS=Mus musculus OX=10090 GN=Rab6a;sp|P35279|RAB6A_MOUSE Ras-related protein Rab-6A OS=Mus musculus	Ras-related protein Rab-6A	Rab6a	6	2	2	2	2	2	2	1	2	2	2	2	2	1	2	2	0	1	2	2	1	2	2	2	1	2	1	2	2	2	2	1	2	2	2	2	2	1	2	2	0	1
sp|O70551|SRPK1_MOUSE;tr|A0A3B2W883|A0A3B2W883_MOUSE;tr|A0A3B2W430|A0A3B2W430_MOUSE;tr|A0A3B2W4B9|A0A3B2W4B9_MOUSE;tr|F8WGJ7|F8WGJ7_MOUSE;tr|B2KF32|B2KF32_MOUSE;tr|A0A3B2W7I6|A0A3B2W7I6_MOUSE;sp|O54781|SRPK2_MOUSE;tr|A0A0R4J124|A0A0R4J124_MOUSE	sp|O70551|SRPK1_MOUSE;tr|A0A3B2W883|A0A3B2W883_MOUSE;tr|A0A3B2W430|A0A3B2W430_MOUSE;tr|A0A3B2W4B9|A0A3B2W4B9_MOUSE	5;4;3;3;2;1;1;1;1	5;4;3;3;2;1;1;1;1	5;4;3;3;2;1;1;1;1	sp|O70551|SRPK1_MOUSE SRSF protein kinase 1 OS=Mus musculus OX=10090 GN=Srpk1 PE=1 SV=2;tr|A0A3B2W883|A0A3B2W883_MOUSE SRSF protein kinase 1 (Fragment) OS=Mus musculus OX=10090 GN=Srpk1 PE=1 SV=1;tr|A0A3B2W430|A0A3B2W430_MOUSE SRSF protein kinase 1 OS=Mus	SRSF protein kinase 1	Srpk1	9	5	5	5	4	4	4	4	4	4	4	4	4	4	3	3	4	4	4	3	5	3	3	2	3	4	2	4	4	4	4	4	4	4	4	4	4	4	3	3	4	4
tr|A0A0J9YVG0|A0A0J9YVG0_MOUSE;sp|Q61074|PPM1G_MOUSE	tr|A0A0J9YVG0|A0A0J9YVG0_MOUSE;sp|Q61074|PPM1G_MOUSE	4;4	4;4	4;4	tr|A0A0J9YVG0|A0A0J9YVG0_MOUSE Protein phosphatase 1G OS=Mus musculus OX=10090 GN=Ppm1g PE=1 SV=1;sp|Q61074|PPM1G_MOUSE Protein phosphatase 1G OS=Mus musculus OX=10090 GN=Ppm1g PE=1 SV=3	Protein phosphatase 1G	Ppm1g	2	4	4	4	4	4	4	4	3	3	3	3	4	4	3	3	3	2	2	4	4	4	4	3	2	3	3	3	4	4	4	4	3	3	3	3	4	4	3	3	3	2
sp|Q3TXS7|PSMD1_MOUSE	sp|Q3TXS7|PSMD1_MOUSE	5	5	5	sp|Q3TXS7|PSMD1_MOUSE 26S proteasome non-ATPase regulatory subunit 1 OS=Mus musculus OX=10090 GN=Psmd1 PE=1 SV=1	26S proteasome non-ATPase regulatory subunit 1	Psmd1	1	5	5	5	3	4	4	4	3	4	3	4	3	4	2	3	4	4	4	4	2	4	3	3	2	3	3	4	3	4	4	4	3	4	3	4	3	4	2	3	4	4
tr|A0A087WP83|A0A087WP83_MOUSE;sp|Q8VDJ3|VIGLN_MOUSE;tr|A0A087WS92|A0A087WS92_MOUSE;tr|A0A087WPH2|A0A087WPH2_MOUSE;tr|A0A087WQY9|A0A087WQY9_MOUSE;tr|A0A087WPC5|A0A087WPC5_MOUSE	tr|A0A087WP83|A0A087WP83_MOUSE;sp|Q8VDJ3|VIGLN_MOUSE	10;10;2;1;1;1	10;10;2;1;1;1	10;10;2;1;1;1	tr|A0A087WP83|A0A087WP83_MOUSE Vigilin OS=Mus musculus OX=10090 GN=Hdlbp PE=1 SV=1;sp|Q8VDJ3|VIGLN_MOUSE Vigilin OS=Mus musculus OX=10090 GN=Hdlbp PE=1 SV=1	Vigilin	Hdlbp	6	10	10	10	6	5	5	5	5	6	7	6	6	6	6	6	6	7	5	5	6	5	4	6	6	6	5	5	6	5	5	5	5	6	7	6	6	6	6	6	6	7
sp|Q91V92|ACLY_MOUSE;tr|Q3V117|Q3V117_MOUSE	sp|Q91V92|ACLY_MOUSE;tr|Q3V117|Q3V117_MOUSE	5;5	5;5	5;5	sp|Q91V92|ACLY_MOUSE ATP-citrate synthase OS=Mus musculus OX=10090 GN=Acly PE=1 SV=1;tr|Q3V117|Q3V117_MOUSE ATP-citrate synthase OS=Mus musculus OX=10090 GN=Acly PE=1 SV=1	ATP-citrate synthase	Acly	2	5	5	5	5	3	3	3	3	4	4	3	4	3	2	4	3	4	2	3	2	2	2	2	2	3	3	3	5	3	3	3	3	4	4	3	4	3	2	4	3	4
sp|Q9ES00|UBE4B_MOUSE;tr|A0A571BD95|A0A571BD95_MOUSE;tr|A0A5F8MP95|A0A5F8MP95_MOUSE;tr|G3UZD6|G3UZD6_MOUSE;tr|G3UZM6|G3UZM6_MOUSE	sp|Q9ES00|UBE4B_MOUSE;tr|A0A571BD95|A0A571BD95_MOUSE;tr|A0A5F8MP95|A0A5F8MP95_MOUSE;tr|G3UZD6|G3UZD6_MOUSE;tr|G3UZM6|G3UZM6_MOUSE	7;7;7;6;5	7;7;7;6;5	7;7;7;6;5	sp|Q9ES00|UBE4B_MOUSE Ubiquitin conjugation factor E4 B OS=Mus musculus OX=10090 GN=Ube4b PE=1 SV=3;tr|A0A571BD95|A0A571BD95_MOUSE Ubiquitin conjugation factor E4 B OS=Mus musculus OX=10090 GN=Ube4b PE=1 SV=1;tr|A0A5F8MP95|A0A5F8MP95_MOUSE Ubiquitin conjug	Ubiquitin conjugation factor E4 B	Ube4b	5	7	7	7	4	3	5	4	6	5	5	5	5	5	4	5	4	4	2	4	2	5	2	2	2	2	3	3	4	3	5	4	6	5	5	5	5	5	4	5	4	4
sp|A2BH40|ARI1A_MOUSE;tr|E9QAQ7|E9QAQ7_MOUSE;sp|A2BH40-4|ARI1A_MOUSE;sp|A2BH40-2|ARI1A_MOUSE;sp|A2BH40-3|ARI1A_MOUSE	sp|A2BH40|ARI1A_MOUSE;tr|E9QAQ7|E9QAQ7_MOUSE;sp|A2BH40-4|ARI1A_MOUSE;sp|A2BH40-2|ARI1A_MOUSE;sp|A2BH40-3|ARI1A_MOUSE	6;6;5;5;5	6;6;5;5;5	6;6;5;5;5	sp|A2BH40|ARI1A_MOUSE AT-rich interactive domain-containing protein 1A OS=Mus musculus OX=10090 GN=Arid1a PE=1 SV=1;tr|E9QAQ7|E9QAQ7_MOUSE AT-rich interactive domain-containing protein 1A OS=Mus musculus OX=10090 GN=Arid1a PE=1 SV=1;sp|A2BH40-4|ARI1A_MOUSE	AT-rich interactive domain-containing protein 1A	Arid1a	5	6	6	6	4	3	4	2	4	3	5	3	2	2	2	4	3	2	2	4	2	6	5	6	4	3	3	3	4	3	4	2	4	3	5	3	2	2	2	4	3	2
tr|J3QPS8|J3QPS8_MOUSE;tr|A0A0A0MQM0|A0A0A0MQM0_MOUSE;sp|P63242|IF5A1_MOUSE	tr|J3QPS8|J3QPS8_MOUSE;tr|A0A0A0MQM0|A0A0A0MQM0_MOUSE;sp|P63242|IF5A1_MOUSE	2;2;2	2;2;2	2;2;2	tr|J3QPS8|J3QPS8_MOUSE Eukaryotic translation initiation factor 5A-1 OS=Mus musculus OX=10090 GN=Eif5a PE=1 SV=1;tr|A0A0A0MQM0|A0A0A0MQM0_MOUSE Eukaryotic translation initiation factor 5A (Fragment) OS=Mus musculus OX=10090 GN=Eif5a PE=1 SV=1;sp|P63242|IF5	Eukaryotic translation initiation factor 5A-1	Eif5a	3	2	2	2	2	0	1	0	1	2	1	1	2	1	2	1	1	1	1	1	2	1	0	0	1	2	1	1	2	0	1	0	1	2	1	1	2	1	2	1	1	1
sp|O08547|SC22B_MOUSE;tr|E9Q6R3|E9Q6R3_MOUSE;tr|A0A0G2JF08|A0A0G2JF08_MOUSE	sp|O08547|SC22B_MOUSE;tr|E9Q6R3|E9Q6R3_MOUSE;tr|A0A0G2JF08|A0A0G2JF08_MOUSE	2;2;1	2;2;1	2;2;1	sp|O08547|SC22B_MOUSE Vesicle-trafficking protein SEC22b OS=Mus musculus OX=10090 GN=Sec22b PE=1 SV=3;tr|E9Q6R3|E9Q6R3_MOUSE Vesicle-trafficking protein SEC22b OS=Mus musculus OX=10090 GN=Sec22b PE=1 SV=1;tr|A0A0G2JF08|A0A0G2JF08_MOUSE Vesicle-trafficking	Vesicle-trafficking protein SEC22b	Sec22b	3	2	2	2	2	2	2	2	2	2	2	2	2	2	2	2	2	2	2	2	2	2	2	2	2	2	2	2	2	2	2	2	2	2	2	2	2	2	2	2	2	2
sp|P50516-2|VATA_MOUSE;sp|P50516|VATA_MOUSE;tr|D3Z1B9|D3Z1B9_MOUSE;tr|D3YZ23|D3YZ23_MOUSE;tr|D3YWH3|D3YWH3_MOUSE	sp|P50516-2|VATA_MOUSE;sp|P50516|VATA_MOUSE;tr|D3Z1B9|D3Z1B9_MOUSE	4;4;2;1;1	4;4;2;1;1	4;4;2;1;1	sp|P50516-2|VATA_MOUSE Isoform 2 of V-type proton ATPase catalytic subunit A OS=Mus musculus OX=10090 GN=Atp6v1a;sp|P50516|VATA_MOUSE V-type proton ATPase catalytic subunit A OS=Mus musculus OX=10090 GN=Atp6v1a PE=1 SV=2;tr|D3Z1B9|D3Z1B9_MOUSE V-type proto	Isoform 2 of V-type proton ATPase catalytic subunit A	Atp6v1a	5	4	4	4	3	4	3	3	3	3	3	3	2	4	3	4	3	3	3	3	2	4	2	3	3	4	4	3	3	4	3	3	3	3	3	3	2	4	3	4	3	3
sp|Q8K363|DDX18_MOUSE;tr|F6ZX28|F6ZX28_MOUSE	sp|Q8K363|DDX18_MOUSE	5;2	4;2	4;2	sp|Q8K363|DDX18_MOUSE ATP-dependent RNA helicase DDX18 OS=Mus musculus OX=10090 GN=Ddx18 PE=1 SV=1	ATP-dependent RNA helicase DDX18	Ddx18	2	5	4	4	3	2	2	0	2	2	1	2	3	3	3	2	2	2	2	2	1	3	3	3	2	1	2	1	2	1	1	0	2	2	1	1	2	2	3	2	2	2
sp|Q9CZD3|GARS_MOUSE	sp|Q9CZD3|GARS_MOUSE	7	7	7	sp|Q9CZD3|GARS_MOUSE Glycine--tRNA ligase OS=Mus musculus OX=10090 GN=Gars1 PE=1 SV=1	Glycine--tRNA ligase	Gars1	1	7	7	7	7	7	6	6	6	5	5	6	6	7	4	6	6	4	5	6	4	4	1	3	5	4	4	5	7	7	6	6	6	5	5	6	6	7	4	6	6	4
sp|Q9CX56|PSMD8_MOUSE;tr|Q9CPS5|Q9CPS5_MOUSE;tr|Q3TG45|Q3TG45_MOUSE	sp|Q9CX56|PSMD8_MOUSE;tr|Q9CPS5|Q9CPS5_MOUSE;tr|Q3TG45|Q3TG45_MOUSE	2;2;1	2;2;1	2;2;1	sp|Q9CX56|PSMD8_MOUSE 26S proteasome non-ATPase regulatory subunit 8 OS=Mus musculus OX=10090 GN=Psmd8 PE=1 SV=2;tr|Q9CPS5|Q9CPS5_MOUSE 26S proteasome non-ATPase regulatory subunit 8 OS=Mus musculus OX=10090 GN=Psmd8 PE=1 SV=2;tr|Q3TG45|Q3TG45_MOUSE 26S pr	26S proteasome non-ATPase regulatory subunit 8	Psmd8	3	2	2	2	1	0	1	1	1	1	2	1	1	1	0	1	1	1	1	0	1	0	0	0	2	1	1	2	1	0	1	1	1	1	2	1	1	1	0	1	1	1
tr|Q3TUE1|Q3TUE1_MOUSE;tr|A0A0G2JGW9|A0A0G2JGW9_MOUSE;tr|A0A0G2JG00|A0A0G2JG00_MOUSE;sp|Q91WJ8|FUBP1_MOUSE;tr|A0A0G2JFY5|A0A0G2JFY5_MOUSE;sp|Q91WJ8-2|FUBP1_MOUSE;tr|Q3UUU2|Q3UUU2_MOUSE;tr|A0A0G2JFK2|A0A0G2JFK2_MOUSE;tr|A0A0G2JE55|A0A0G2JE55_MOUSE;tr|A0A0G2JG96|A0A0G2JG96_MOUSE	tr|Q3TUE1|Q3TUE1_MOUSE;tr|A0A0G2JGW9|A0A0G2JGW9_MOUSE;tr|A0A0G2JG00|A0A0G2JG00_MOUSE;sp|Q91WJ8|FUBP1_MOUSE;tr|A0A0G2JFY5|A0A0G2JFY5_MOUSE;sp|Q91WJ8-2|FUBP1_MOUSE;tr|Q3UUU2|Q3UUU2_MOUSE	8;8;7;7;7;7;7;3;1;1	7;7;6;6;6;6;6;3;1;1	7;7;6;6;6;6;6;3;1;1	tr|Q3TUE1|Q3TUE1_MOUSE Far upstream element-binding protein 1 OS=Mus musculus OX=10090 GN=Fubp1 PE=1 SV=1;tr|A0A0G2JGW9|A0A0G2JGW9_MOUSE Far upstream element-binding protein 1 OS=Mus musculus OX=10090 GN=Fubp1 PE=1 SV=1;tr|A0A0G2JG00|A0A0G2JG00_MOUSE Far u	Far upstream element-binding protein 1	Fubp1	10	8	7	7	6	5	7	5	6	7	5	6	7	7	5	7	5	6	5	4	6	4	6	4	5	3	6	3	5	5	6	4	5	6	4	5	6	6	4	6	4	5
tr|A0A494BAW2|A0A494BAW2_MOUSE;sp|P19157|GSTP1_MOUSE;sp|P46425|GSTP2_MOUSE;tr|A0A494B908|A0A494B908_MOUSE;tr|A0A494BAS3|A0A494BAS3_MOUSE;tr|A0A494BAU3|A0A494BAU3_MOUSE;tr|A0A494BAM8|A0A494BAM8_MOUSE	tr|A0A494BAW2|A0A494BAW2_MOUSE;sp|P19157|GSTP1_MOUSE;sp|P46425|GSTP2_MOUSE;tr|A0A494B908|A0A494B908_MOUSE	4;4;3;2;1;1;1	4;4;3;2;1;1;1	4;4;3;2;1;1;1	tr|A0A494BAW2|A0A494BAW2_MOUSE GST class-pi OS=Mus musculus OX=10090 GN=Gstp1 PE=1 SV=1;sp|P19157|GSTP1_MOUSE Glutathione S-transferase P 1 OS=Mus musculus OX=10090 GN=Gstp1 PE=1 SV=2;sp|P46425|GSTP2_MOUSE Glutathione S-transferase P 2 OS=Mus musculus OX=1	GST class-pi	Gstp1	7	4	4	4	3	3	3	2	3	3	3	2	3	3	1	2	3	4	4	4	3	3	3	4	4	4	3	2	3	3	3	2	3	3	3	2	3	3	1	2	3	4
sp|P63330|PP2AA_MOUSE;sp|P62715|PP2AB_MOUSE	sp|P63330|PP2AA_MOUSE;sp|P62715|PP2AB_MOUSE	2;2	2;2	2;2	sp|P63330|PP2AA_MOUSE Serine/threonine-protein phosphatase 2A catalytic subunit alpha isoform OS=Mus musculus OX=10090 GN=Ppp2ca PE=1 SV=1;sp|P62715|PP2AB_MOUSE Serine/threonine-protein phosphatase 2A catalytic subunit beta isoform OS=Mus musculus OX=10090	Serine/threonine-protein phosphatase 2A catalytic subunit alpha isoform	Ppp2ca	2	2	2	2	2	1	1	0	1	2	2	2	2	2	2	2	2	1	2	1	2	2	2	2	1	2	2	2	2	1	1	0	1	2	2	2	2	2	2	2	2	1
tr|Q91YZ8|Q91YZ8_MOUSE;tr|A3KFU5|A3KFU5_MOUSE;tr|A3KFU8|A3KFU8_MOUSE;tr|Q6PHQ9|Q6PHQ9_MOUSE;tr|V9GXG3|V9GXG3_MOUSE	tr|Q91YZ8|Q91YZ8_MOUSE;tr|A3KFU5|A3KFU5_MOUSE;tr|A3KFU8|A3KFU8_MOUSE;tr|Q6PHQ9|Q6PHQ9_MOUSE	11;11;11;11;4	7;7;7;7;1	7;7;7;7;1	tr|Q91YZ8|Q91YZ8_MOUSE Polyadenylate-binding protein OS=Mus musculus OX=10090 GN=Pabpc4 PE=1 SV=1;tr|A3KFU5|A3KFU5_MOUSE Polyadenylate-binding protein OS=Mus musculus OX=10090 GN=Pabpc4 PE=1 SV=1;tr|A3KFU8|A3KFU8_MOUSE Polyadenylate-binding protein OS=Mus	Polyadenylate-binding protein	Pabpc4	5	11	7	7	10	10	10	10	10	9	10	9	10	10	7	9	8	9	8	8	9	7	8	8	8	6	9	7	6	6	7	6	6	6	6	5	6	6	4	5	4	6
sp|Q9D051|ODPB_MOUSE	sp|Q9D051|ODPB_MOUSE	2	2	2	sp|Q9D051|ODPB_MOUSE Pyruvate dehydrogenase E1 component subunit beta, mitochondrial OS=Mus musculus OX=10090 GN=Pdhb PE=1 SV=1	Pyruvate dehydrogenase E1 component subunit beta, mitochondrial	Pdhb	1	2	2	2	2	2	2	2	2	2	2	2	2	2	1	2	1	1	2	0	1	1	1	2	2	1	0	1	2	2	2	2	2	2	2	2	2	2	1	2	1	1
sp|Q922Q8|LRC59_MOUSE	sp|Q922Q8|LRC59_MOUSE	12	12	12	sp|Q922Q8|LRC59_MOUSE Leucine-rich repeat-containing protein 59 OS=Mus musculus OX=10090 GN=Lrrc59 PE=1 SV=1	Leucine-rich repeat-containing protein 59	Lrrc59	1	12	12	12	8	6	5	6	8	9	10	9	8	8	8	9	8	8	10	10	7	9	9	7	8	8	9	8	8	6	5	6	8	9	10	9	8	8	8	9	8	8
sp|P54823|DDX6_MOUSE	sp|P54823|DDX6_MOUSE	4	4	4	sp|P54823|DDX6_MOUSE Probable ATP-dependent RNA helicase DDX6 OS=Mus musculus OX=10090 GN=Ddx6 PE=1 SV=1	Probable ATP-dependent RNA helicase DDX6	Ddx6	1	4	4	4	3	4	4	4	4	4	4	3	2	4	3	3	4	2	2	2	2	2	2	2	3	1	2	3	3	4	4	4	4	4	4	3	2	4	3	3	4	2
sp|P12815-2|PDCD6_MOUSE;sp|P12815|PDCD6_MOUSE	sp|P12815-2|PDCD6_MOUSE;sp|P12815|PDCD6_MOUSE	1;1	1;1	1;1	sp|P12815-2|PDCD6_MOUSE Isoform 2 of Programmed cell death protein 6 OS=Mus musculus OX=10090 GN=Pdcd6;sp|P12815|PDCD6_MOUSE Programmed cell death protein 6 OS=Mus musculus OX=10090 GN=Pdcd6 PE=1 SV=2	Isoform 2 of Programmed cell death protein 6	Pdcd6	2	1	1	1	1	1	1	1	1	1	1	1	1	1	1	1	1	1	1	1	1	1	1	1	1	1	1	1	1	1	1	1	1	1	1	1	1	1	1	1	1	1
sp|P05064|ALDOA_MOUSE;tr|A6ZI44|A6ZI44_MOUSE;tr|D3YWI1|D3YWI1_MOUSE;tr|D3Z510|D3Z510_MOUSE;tr|A0A0U1RPN8|A0A0U1RPN8_MOUSE;tr|D3YV98|D3YV98_MOUSE;tr|A0A0U1RPT5|A0A0U1RPT5_MOUSE;tr|A6ZI47|A6ZI47_MOUSE	sp|P05064|ALDOA_MOUSE;tr|A6ZI44|A6ZI44_MOUSE;tr|D3YWI1|D3YWI1_MOUSE;tr|D3Z510|D3Z510_MOUSE;tr|A0A0U1RPN8|A0A0U1RPN8_MOUSE;tr|D3YV98|D3YV98_MOUSE;tr|A0A0U1RPT5|A0A0U1RPT5_MOUSE;tr|A6ZI47|A6ZI47_MOUSE	7;7;6;5;5;5;5;5	7;7;6;5;5;5;5;5	4;4;3;3;3;3;3;3	sp|P05064|ALDOA_MOUSE Fructose-bisphosphate aldolase A OS=Mus musculus OX=10090 GN=Aldoa PE=1 SV=2;tr|A6ZI44|A6ZI44_MOUSE Fructose-bisphosphate aldolase OS=Mus musculus OX=10090 GN=Aldoa PE=1 SV=1;tr|D3YWI1|D3YWI1_MOUSE Fructose-bisphosphate aldolase (Frag	Fructose-bisphosphate aldolase A	Aldoa	8	7	7	4	6	5	6	6	4	7	6	5	7	6	3	6	5	5	6	5	5	4	3	4	5	5	3	5	6	5	6	6	4	7	6	5	7	6	3	6	5	5
tr|G5E8R0|G5E8R0_MOUSE;tr|E9Q453|E9Q453_MOUSE;tr|G5E8R2|G5E8R2_MOUSE;tr|G5E8R1|G5E8R1_MOUSE;tr|E9Q456|E9Q456_MOUSE;tr|E9Q455|E9Q455_MOUSE;tr|S4R261|S4R261_MOUSE	tr|G5E8R0|G5E8R0_MOUSE;tr|E9Q453|E9Q453_MOUSE;tr|G5E8R2|G5E8R2_MOUSE;tr|G5E8R1|G5E8R1_MOUSE;tr|E9Q456|E9Q456_MOUSE;tr|E9Q455|E9Q455_MOUSE	10;10;10;10;10;10;1	6;6;6;6;6;6;1	4;4;4;4;4;4;1	tr|G5E8R0|G5E8R0_MOUSE Tropomyosin alpha-1 chain OS=Mus musculus OX=10090 GN=Tpm1 PE=1 SV=1;tr|E9Q453|E9Q453_MOUSE Tropomyosin alpha-1 chain OS=Mus musculus OX=10090 GN=Tpm1 PE=1 SV=1;tr|G5E8R2|G5E8R2_MOUSE Tropomyosin alpha-1 chain OS=Mus musculus OX=1009	Tropomyosin alpha-1 chain	Tpm1	7	10	6	4	6	6	7	5	8	7	7	7	8	8	6	4	9	8	9	7	5	7	7	6	7	5	7	7	2	3	3	2	4	3	4	4	4	4	2	1	5	4
sp|Q64727|VINC_MOUSE	sp|Q64727|VINC_MOUSE	11	11	11	sp|Q64727|VINC_MOUSE Vinculin OS=Mus musculus OX=10090 GN=Vcl PE=1 SV=4	Vinculin	Vcl	1	11	11	11	7	7	4	2	7	5	6	5	8	5	4	5	9	9	7	10	6	5	7	2	7	8	8	7	7	7	4	2	7	5	6	5	8	5	4	5	9	9
tr|A0A0U1RPX0|A0A0U1RPX0_MOUSE;tr|A0A0U1RPC2|A0A0U1RPC2_MOUSE;sp|Q9CRA8|EXOS5_MOUSE	tr|A0A0U1RPX0|A0A0U1RPX0_MOUSE;tr|A0A0U1RPC2|A0A0U1RPC2_MOUSE;sp|Q9CRA8|EXOS5_MOUSE	1;1;1	1;1;1	1;1;1	tr|A0A0U1RPX0|A0A0U1RPX0_MOUSE Exosome complex component RRP46 OS=Mus musculus OX=10090 GN=Exosc5 PE=1 SV=1;tr|A0A0U1RPC2|A0A0U1RPC2_MOUSE Exosome complex component RRP46 OS=Mus musculus OX=10090 GN=Exosc5 PE=1 SV=1;sp|Q9CRA8|EXOS5_MOUSE Exosome complex co	Exosome complex component RRP46	Exosc5	3	1	1	1	1	1	1	1	1	1	1	1	1	1	1	1	1	1	1	1	0	1	1	1	1	1	1	1	1	1	1	1	1	1	1	1	1	1	1	1	1	1
tr|Q4VA98|Q4VA98_MOUSE;sp|Q6IQX8|ZN219_MOUSE	tr|Q4VA98|Q4VA98_MOUSE;sp|Q6IQX8|ZN219_MOUSE	5;5	5;5	5;5	tr|Q4VA98|Q4VA98_MOUSE Zfp219 protein OS=Mus musculus OX=10090 GN=Zfp219 PE=1 SV=1;sp|Q6IQX8|ZN219_MOUSE Zinc finger protein 219 OS=Mus musculus OX=10090 GN=Znf219 PE=1 SV=1	Zfp219 protein	Zfp219	2	5	5	5	4	4	4	4	3	4	4	4	3	4	4	3	3	3	4	4	3	5	5	5	3	3	3	4	4	4	4	4	3	4	4	4	3	4	4	3	3	3
tr|Q3TRH2|Q3TRH2_MOUSE;tr|B1AT36|B1AT36_MOUSE;sp|Q9D8W5|PSD12_MOUSE	tr|Q3TRH2|Q3TRH2_MOUSE;tr|B1AT36|B1AT36_MOUSE;sp|Q9D8W5|PSD12_MOUSE	4;4;4	4;4;4	4;4;4	tr|Q3TRH2|Q3TRH2_MOUSE 26S proteasome non-ATPase regulatory subunit 12 OS=Mus musculus OX=10090 GN=Psmd12 PE=1 SV=1;tr|B1AT36|B1AT36_MOUSE 26S proteasome non-ATPase regulatory subunit 12 OS=Mus musculus OX=10090 GN=Psmd12 PE=1 SV=1;sp|Q9D8W5|PSD12_MOUSE 26	26S proteasome non-ATPase regulatory subunit 12	Psmd12	3	4	4	4	3	2	4	3	3	3	3	3	3	3	1	3	3	4	2	4	2	3	3	3	1	2	4	2	3	2	4	3	3	3	3	3	3	3	1	3	3	4
sp|P24288|BCAT1_MOUSE;tr|E9Q4K3|E9Q4K3_MOUSE;tr|Q8CBC8|Q8CBC8_MOUSE;tr|B2KFA9|B2KFA9_MOUSE;tr|B2KFA8|B2KFA8_MOUSE	sp|P24288|BCAT1_MOUSE;tr|E9Q4K3|E9Q4K3_MOUSE;tr|Q8CBC8|Q8CBC8_MOUSE;tr|B2KFA9|B2KFA9_MOUSE;tr|B2KFA8|B2KFA8_MOUSE	2;2;2;1;1	2;2;2;1;1	2;2;2;1;1	sp|P24288|BCAT1_MOUSE Branched-chain-amino-acid aminotransferase, cytosolic OS=Mus musculus OX=10090 GN=Bcat1 PE=1 SV=2;tr|E9Q4K3|E9Q4K3_MOUSE Branched-chain-amino-acid aminotransferase OS=Mus musculus OX=10090 GN=Bcat1 PE=1 SV=1;tr|Q8CBC8|Q8CBC8_MOUSE Bra	Branched-chain-amino-acid aminotransferase, cytosolic	Bcat1	5	2	2	2	2	2	1	1	1	1	2	2	2	2	2	2	2	1	0	1	1	1	0	1	1	0	1	0	2	2	1	1	1	1	2	2	2	2	2	2	2	1
sp|Q9D0F6|RFC5_MOUSE	sp|Q9D0F6|RFC5_MOUSE	2	2	2	sp|Q9D0F6|RFC5_MOUSE Replication factor C subunit 5 OS=Mus musculus OX=10090 GN=Rfc5 PE=1 SV=1	Replication factor C subunit 5	Rfc5	1	2	2	2	1	1	2	2	2	1	2	1	2	1	1	2	2	2	2	2	2	2	2	2	1	1	1	1	1	1	2	2	2	1	2	1	2	1	1	2	2	2
sp|Q8R1B4|EIF3C_MOUSE;tr|M0QWV3|M0QWV3_MOUSE	sp|Q8R1B4|EIF3C_MOUSE	9;2	9;2	9;2	sp|Q8R1B4|EIF3C_MOUSE Eukaryotic translation initiation factor 3 subunit C OS=Mus musculus OX=10090 GN=Eif3c PE=1 SV=1	Eukaryotic translation initiation factor 3 subunit C	Eif3c	2	9	9	9	7	4	7	5	7	8	7	4	7	8	3	5	9	6	8	8	8	3	4	3	5	6	7	5	7	4	7	5	7	8	7	4	7	8	3	5	9	6
tr|A0A494BA05|A0A494BA05_MOUSE;sp|Q61823|PDCD4_MOUSE	tr|A0A494BA05|A0A494BA05_MOUSE;sp|Q61823|PDCD4_MOUSE	1;1	1;1	1;1	tr|A0A494BA05|A0A494BA05_MOUSE Programmed cell death protein 4 OS=Mus musculus OX=10090 GN=Pdcd4 PE=1 SV=1;sp|Q61823|PDCD4_MOUSE Programmed cell death protein 4 OS=Mus musculus OX=10090 GN=Pdcd4 PE=1 SV=1	Programmed cell death protein 4	Pdcd4	2	1	1	1	1	1	1	1	1	1	0	0	1	1	1	1	1	1	1	1	1	1	1	1	1	1	0	1	1	1	1	1	1	1	0	0	1	1	1	1	1	1
tr|Q921K2|Q921K2_MOUSE;sp|P11103|PARP1_MOUSE;tr|A0A0A6YY63|A0A0A6YY63_MOUSE;sp|P11103-2|PARP1_MOUSE	tr|Q921K2|Q921K2_MOUSE;sp|P11103|PARP1_MOUSE	4;3;1;1	4;3;1;1	4;3;1;1	tr|Q921K2|Q921K2_MOUSE Poly [ADP-ribose] polymerase OS=Mus musculus OX=10090 GN=Parp1 PE=1 SV=1;sp|P11103|PARP1_MOUSE Poly [ADP-ribose] polymerase 1 OS=Mus musculus OX=10090 GN=Parp1 PE=1 SV=3	Poly [ADP-ribose] polymerase	Parp1	4	4	4	4	3	3	3	4	3	3	3	3	2	2	1	2	3	3	3	2	2	4	1	1	3	1	2	2	3	3	3	4	3	3	3	3	2	2	1	2	3	3
sp|P58252|EF2_MOUSE	sp|P58252|EF2_MOUSE	14	14	14	sp|P58252|EF2_MOUSE Elongation factor 2 OS=Mus musculus OX=10090 GN=Eef2 PE=1 SV=2	Elongation factor 2	Eef2	1	14	14	14	12	11	11	11	10	11	11	11	11	11	10	8	10	11	12	11	7	10	10	11	12	10	11	9	12	11	11	11	10	11	11	11	11	11	10	8	10	11
sp|F6ZDS4|TPR_MOUSE;tr|Q7M739|Q7M739_MOUSE;tr|F6RX08|F6RX08_MOUSE	sp|F6ZDS4|TPR_MOUSE;tr|Q7M739|Q7M739_MOUSE	20;19;3	20;19;3	20;19;3	sp|F6ZDS4|TPR_MOUSE Nucleoprotein TPR OS=Mus musculus OX=10090 GN=Tpr PE=1 SV=1;tr|Q7M739|Q7M739_MOUSE Nucleoprotein TPR OS=Mus musculus OX=10090 GN=Tpr PE=1 SV=1	Nucleoprotein TPR	Tpr	3	20	20	20	18	13	14	15	18	17	15	13	16	15	14	12	16	17	18	17	12	14	15	15	11	12	14	11	18	13	14	15	18	17	15	13	16	15	14	12	16	17
sp|Q9D2G2-2|ODO2_MOUSE;sp|Q9D2G2|ODO2_MOUSE	sp|Q9D2G2-2|ODO2_MOUSE;sp|Q9D2G2|ODO2_MOUSE	3;3	3;3	3;3	sp|Q9D2G2-2|ODO2_MOUSE Isoform 2 of Dihydrolipoyllysine-residue succinyltransferase component of 2-oxoglutarate dehydrogenase complex, mitochondrial OS=Mus musculus OX=10090 GN=Dlst;sp|Q9D2G2|ODO2_MOUSE Dihydrolipoyllysine-residue succinyltransferase compo	Isoform 2 of Dihydrolipoyllysine-residue succinyltransferase component of 2-oxoglutarate dehydrogenase complex, mitochondrial	Dlst	2	3	3	3	3	2	3	3	3	3	3	2	3	2	3	3	3	3	2	3	2	2	2	2	3	3	3	3	3	2	3	3	3	3	3	2	3	2	3	3	3	3
tr|A0A0U1RNJ1|A0A0U1RNJ1_MOUSE;sp|P19096|FAS_MOUSE	tr|A0A0U1RNJ1|A0A0U1RNJ1_MOUSE;sp|P19096|FAS_MOUSE	10;10	10;10	10;10	tr|A0A0U1RNJ1|A0A0U1RNJ1_MOUSE 3-hydroxyacyl-[acyl-carrier-protein] dehydratase OS=Mus musculus OX=10090 GN=Fasn PE=1 SV=1;sp|P19096|FAS_MOUSE Fatty acid synthase OS=Mus musculus OX=10090 GN=Fasn PE=1 SV=2	3-hydroxyacyl-[acyl-carrier-protein] dehydratase	Fasn	2	10	10	10	10	8	7	6	6	8	8	6	6	6	5	6	7	9	5	8	6	5	5	5	5	4	5	5	10	8	7	6	6	8	8	6	6	6	5	6	7	9
tr|Q68FG2|Q68FG2_MOUSE;tr|A0A494BBH5|A0A494BBH5_MOUSE	tr|Q68FG2|Q68FG2_MOUSE	9;2	8;1	8;1	tr|Q68FG2|Q68FG2_MOUSE Spectrin beta chain OS=Mus musculus OX=10090 GN=Sptbn2 PE=1 SV=1	Spectrin beta chain	Sptbn2	2	9	8	8	7	5	6	7	7	7	7	7	7	6	2	5	4	6	6	3	5	3	3	4	3	2	4	4	6	4	6	7	6	6	6	6	6	5	1	4	3	6
sp|P26040|EZRI_MOUSE	sp|P26040|EZRI_MOUSE	14	8	8	sp|P26040|EZRI_MOUSE Ezrin OS=Mus musculus OX=10090 GN=Ezr PE=1 SV=3	Ezrin	Ezr	1	14	8	8	9	9	8	7	11	9	8	9	8	9	10	9	10	11	11	9	10	8	7	10	11	9	7	9	5	5	4	4	7	4	5	5	5	5	6	5	6	5
sp|O54734|OST48_MOUSE	sp|O54734|OST48_MOUSE	3	3	3	sp|O54734|OST48_MOUSE Dolichyl-diphosphooligosaccharide--protein glycosyltransferase 48 kDa subunit OS=Mus musculus OX=10090 GN=Ddost PE=1 SV=2	Dolichyl-diphosphooligosaccharide--protein glycosyltransferase 48 kDa subunit	Ddost	1	3	3	3	3	3	2	2	3	3	3	3	3	3	2	2	2	3	3	2	2	2	2	2	2	2	1	2	3	3	2	2	3	3	3	3	3	3	2	2	2	3
sp|Q640M1|UT14A_MOUSE;sp|Q640M1-2|UT14A_MOUSE;sp|Q6EJB6|UT14B_MOUSE;tr|E9Q9S3|E9Q9S3_MOUSE	sp|Q640M1|UT14A_MOUSE	11;1;1;1	11;1;1;1	11;1;1;1	sp|Q640M1|UT14A_MOUSE U3 small nucleolar RNA-associated protein 14 homolog A OS=Mus musculus OX=10090 GN=Utp14a PE=1 SV=1	U3 small nucleolar RNA-associated protein 14 homolog A	Utp14a	4	11	11	11	9	5	9	7	7	6	6	6	8	7	3	7	5	7	7	5	6	5	3	5	8	2	9	5	9	5	9	7	7	6	6	6	8	7	3	7	5	7
sp|Q9DCW4|ETFB_MOUSE;tr|A0A0U1RNK9|A0A0U1RNK9_MOUSE;tr|A0A0U1RNP5|A0A0U1RNP5_MOUSE;tr|A0A0N4SVE0|A0A0N4SVE0_MOUSE;tr|A0A0U1RNR3|A0A0U1RNR3_MOUSE;tr|A0A0N4SWE9|A0A0N4SWE9_MOUSE	sp|Q9DCW4|ETFB_MOUSE;tr|A0A0U1RNK9|A0A0U1RNK9_MOUSE;tr|A0A0U1RNP5|A0A0U1RNP5_MOUSE;tr|A0A0N4SVE0|A0A0N4SVE0_MOUSE;tr|A0A0U1RNR3|A0A0U1RNR3_MOUSE	4;3;3;3;2;1	4;3;3;3;2;1	4;3;3;3;2;1	sp|Q9DCW4|ETFB_MOUSE Electron transfer flavoprotein subunit beta OS=Mus musculus OX=10090 GN=Etfb PE=1 SV=3;tr|A0A0U1RNK9|A0A0U1RNK9_MOUSE Electron transfer flavoprotein subunit beta (Fragment) OS=Mus musculus OX=10090 GN=Etfb PE=1 SV=2;tr|A0A0U1RNP5|A0A0U	Electron transfer flavoprotein subunit beta	Etfb	6	4	4	4	3	3	3	3	3	4	3	3	4	3	1	4	3	3	3	1	2	2	0	2	1	1	1	2	3	3	3	3	3	4	3	3	4	3	1	4	3	3
sp|P40124|CAP1_MOUSE;tr|B1ARS0|B1ARS0_MOUSE	sp|P40124|CAP1_MOUSE;tr|B1ARS0|B1ARS0_MOUSE	2;1	2;1	2;1	sp|P40124|CAP1_MOUSE Adenylyl cyclase-associated protein 1 OS=Mus musculus OX=10090 GN=Cap1 PE=1 SV=4;tr|B1ARS0|B1ARS0_MOUSE Adenylyl cyclase-associated protein 1 (Fragment) OS=Mus musculus OX=10090 GN=Cap1 PE=1 SV=1	Adenylyl cyclase-associated protein 1	Cap1	2	2	2	2	2	2	2	1	2	2	1	1	2	1	1	1	2	2	2	2	1	1	0	1	0	2	1	1	2	2	2	1	2	2	1	1	2	1	1	1	2	2
tr|F6U2C2|F6U2C2_MOUSE;sp|O70305|ATX2_MOUSE;tr|E9QM77|E9QM77_MOUSE;sp|O70305-2|ATX2_MOUSE;tr|F7B6X4|F7B6X4_MOUSE;sp|O70305-3|ATX2_MOUSE;tr|A0A286YDU2|A0A286YDU2_MOUSE;tr|F6V8M6|F6V8M6_MOUSE	tr|F6U2C2|F6U2C2_MOUSE;sp|O70305|ATX2_MOUSE;tr|E9QM77|E9QM77_MOUSE;sp|O70305-2|ATX2_MOUSE;tr|F7B6X4|F7B6X4_MOUSE;sp|O70305-3|ATX2_MOUSE;tr|A0A286YDU2|A0A286YDU2_MOUSE	7;7;7;6;5;5;4;3	7;7;7;6;5;5;4;3	7;7;7;6;5;5;4;3	tr|F6U2C2|F6U2C2_MOUSE Ataxin-2 (Fragment) OS=Mus musculus OX=10090 GN=Atxn2 PE=1 SV=1;sp|O70305|ATX2_MOUSE Ataxin-2 OS=Mus musculus OX=10090 GN=Atxn2 PE=1 SV=1;tr|E9QM77|E9QM77_MOUSE Ataxin-2 OS=Mus musculus OX=10090 GN=Atxn2 PE=1 SV=1;sp|O70305-2|ATX2_MO	Ataxin-2 (Fragment)	Atxn2	8	7	7	7	4	4	5	4	4	5	5	4	5	5	3	6	5	5	5	5	4	4	3	4	3	3	5	3	4	4	5	4	4	5	5	4	5	5	3	6	5	5
tr|D3Z2T9|D3Z2T9_MOUSE;sp|P11440|CDK1_MOUSE	tr|D3Z2T9|D3Z2T9_MOUSE;sp|P11440|CDK1_MOUSE	2;2	2;2	2;2	tr|D3Z2T9|D3Z2T9_MOUSE Cyclin-dependent kinase 1 (Fragment) OS=Mus musculus OX=10090 GN=Cdk1 PE=1 SV=1;sp|P11440|CDK1_MOUSE Cyclin-dependent kinase 1 OS=Mus musculus OX=10090 GN=Cdk1 PE=1 SV=3	Cyclin-dependent kinase 1 (Fragment)	Cdk1	2	2	2	2	1	1	1	1	1	1	1	1	1	1	1	1	1	1	1	1	1	1	1	1	2	2	1	2	1	1	1	1	1	1	1	1	1	1	1	1	1	1
sp|Q6P5B0|RRP12_MOUSE	sp|Q6P5B0|RRP12_MOUSE	6	6	6	sp|Q6P5B0|RRP12_MOUSE RRP12-like protein OS=Mus musculus OX=10090 GN=Rrp12 PE=1 SV=1	RRP12-like protein	Rrp12	1	6	6	6	3	4	4	4	3	4	5	5	4	4	3	4	4	4	4	3	3	2	3	2	3	2	5	3	3	4	4	4	3	4	5	5	4	4	3	4	4	4
sp|P31230|AIMP1_MOUSE;tr|A0A0G2JDH0|A0A0G2JDH0_MOUSE;tr|A0A0G2JEU9|A0A0G2JEU9_MOUSE;tr|A0A0G2JDW6|A0A0G2JDW6_MOUSE;tr|Q3UZG4|Q3UZG4_MOUSE	sp|P31230|AIMP1_MOUSE;tr|A0A0G2JDH0|A0A0G2JDH0_MOUSE;tr|A0A0G2JEU9|A0A0G2JEU9_MOUSE;tr|A0A0G2JDW6|A0A0G2JDW6_MOUSE;tr|Q3UZG4|Q3UZG4_MOUSE	2;1;1;1;1	2;1;1;1;1	2;1;1;1;1	sp|P31230|AIMP1_MOUSE Aminoacyl tRNA synthase complex-interacting multifunctional protein 1 OS=Mus musculus OX=10090 GN=Aimp1 PE=1 SV=2;tr|A0A0G2JDH0|A0A0G2JDH0_MOUSE Aminoacyl tRNA synthase complex-interacting multifunctional protein 1 (Fragment) OS=Mus m	Aminoacyl tRNA synthase complex-interacting multifunctional protein 1	Aimp1	5	2	2	2	2	2	2	2	2	2	2	2	1	2	2	2	2	2	2	2	2	1	2	1	2	2	2	1	2	2	2	2	2	2	2	2	1	2	2	2	2	2
sp|Q9CQF3|CPSF5_MOUSE;tr|A0A1D5RLS2|A0A1D5RLS2_MOUSE;tr|A0A1D5RM23|A0A1D5RM23_MOUSE	sp|Q9CQF3|CPSF5_MOUSE;tr|A0A1D5RLS2|A0A1D5RLS2_MOUSE;tr|A0A1D5RM23|A0A1D5RM23_MOUSE	2;1;1	2;1;1	2;1;1	sp|Q9CQF3|CPSF5_MOUSE Cleavage and polyadenylation specificity factor subunit 5 OS=Mus musculus OX=10090 GN=Nudt21 PE=1 SV=1;tr|A0A1D5RLS2|A0A1D5RLS2_MOUSE Cleavage and polyadenylation specificity factor subunit 5 (Fragment) OS=Mus musculus OX=10090 GN=Nud	Cleavage and polyadenylation specificity factor subunit 5	Nudt21	3	2	2	2	1	2	2	2	2	1	2	2	2	2	2	1	1	1	2	2	2	2	2	2	2	2	2	2	1	2	2	2	2	1	2	2	2	2	2	1	1	1
sp|Q8C2Q3|RBM14_MOUSE;tr|E9QL13|E9QL13_MOUSE;sp|Q8C2Q3-2|RBM14_MOUSE	sp|Q8C2Q3|RBM14_MOUSE;tr|E9QL13|E9QL13_MOUSE;sp|Q8C2Q3-2|RBM14_MOUSE	3;2;2	3;2;2	3;2;2	sp|Q8C2Q3|RBM14_MOUSE RNA-binding protein 14 OS=Mus musculus OX=10090 GN=Rbm14 PE=1 SV=1;tr|E9QL13|E9QL13_MOUSE RNA-binding protein 14 OS=Mus musculus OX=10090 GN=Rbm14 PE=1 SV=2;sp|Q8C2Q3-2|RBM14_MOUSE Isoform 2 of RNA-binding protein 14 OS=Mus musculus O	RNA-binding protein 14	Rbm14	3	3	3	3	3	3	3	2	3	3	3	2	3	3	2	3	3	2	3	2	3	2	2	2	2	2	1	1	3	3	3	2	3	3	3	2	3	3	2	3	3	2
sp|Q9DB42|ZN593_MOUSE	sp|Q9DB42|ZN593_MOUSE	3	3	3	sp|Q9DB42|ZN593_MOUSE Zinc finger protein 593 OS=Mus musculus OX=10090 GN=Znf593 PE=1 SV=2	Zinc finger protein 593	Znf593	1	3	3	3	3	2	3	3	3	3	3	3	3	3	2	3	3	3	3	3	3	2	1	1	3	2	3	3	3	2	3	3	3	3	3	3	3	3	2	3	3	3
sp|Q99J36|THUM1_MOUSE	sp|Q99J36|THUM1_MOUSE	3	3	3	sp|Q99J36|THUM1_MOUSE THUMP domain-containing protein 1 OS=Mus musculus OX=10090 GN=Thumpd1 PE=1 SV=1	THUMP domain-containing protein 1	Thumpd1	1	3	3	3	2	2	2	2	2	1	2	1	1	1	1	3	3	3	2	3	2	3	2	2	3	2	2	0	2	2	2	2	2	1	2	1	1	1	1	3	3	3
sp|P14901|HMOX1_MOUSE	sp|P14901|HMOX1_MOUSE	4	4	4	sp|P14901|HMOX1_MOUSE Heme oxygenase 1 OS=Mus musculus OX=10090 GN=Hmox1 PE=1 SV=1	Heme oxygenase 1	Hmox1	1	4	4	4	1	1	2	1	2	1	2	1	3	2	3	2	3	3	2	4	3	2	2	2	2	2	2	2	1	1	2	1	2	1	2	1	3	2	3	2	3	3
tr|Q3TF41|Q3TF41_MOUSE;tr|Q8BSH9|Q8BSH9_MOUSE;sp|P28656|NP1L1_MOUSE	tr|Q3TF41|Q3TF41_MOUSE;tr|Q8BSH9|Q8BSH9_MOUSE;sp|P28656|NP1L1_MOUSE	3;3;3	3;3;3	3;3;3	tr|Q3TF41|Q3TF41_MOUSE Nucleosome assembly protein 1-like 1 OS=Mus musculus OX=10090 GN=Nap1l1 PE=1 SV=1;tr|Q8BSH9|Q8BSH9_MOUSE Nucleosome assembly protein 1-like 1 OS=Mus musculus OX=10090 GN=Nap1l1 PE=1 SV=1;sp|P28656|NP1L1_MOUSE Nucleosome assembly prot	Nucleosome assembly protein 1-like 1	Nap1l1	3	3	3	3	2	3	2	3	3	3	3	3	2	2	2	3	3	3	3	3	3	3	1	2	3	3	3	3	2	3	2	3	3	3	3	3	2	2	2	3	3	3
sp|O55234|PSB5_MOUSE;tr|Q8BTY5|Q8BTY5_MOUSE	sp|O55234|PSB5_MOUSE;tr|Q8BTY5|Q8BTY5_MOUSE	4;3	4;3	4;3	sp|O55234|PSB5_MOUSE Proteasome subunit beta type-5 OS=Mus musculus OX=10090 GN=Psmb5 PE=1 SV=3;tr|Q8BTY5|Q8BTY5_MOUSE Proteasome subunit beta type-5 OS=Mus musculus OX=10090 GN=Psmb5 PE=1 SV=1	Proteasome subunit beta type-5	Psmb5	2	4	4	4	4	4	4	4	3	4	4	4	3	3	3	2	3	4	1	4	4	3	2	4	3	2	3	3	4	4	4	4	3	4	4	4	3	3	3	2	3	4
sp|P62334|PRS10_MOUSE;tr|A0A2I3BQ79|A0A2I3BQ79_MOUSE;tr|A0A2I3BQ49|A0A2I3BQ49_MOUSE	sp|P62334|PRS10_MOUSE	6;2;1	6;2;1	6;2;1	sp|P62334|PRS10_MOUSE 26S proteasome regulatory subunit 10B OS=Mus musculus OX=10090 GN=Psmc6 PE=1 SV=1	26S proteasome regulatory subunit 10B	Psmc6	3	6	6	6	4	3	3	4	3	4	5	3	3	2	3	2	3	4	4	4	4	2	4	3	4	4	6	4	4	3	3	4	3	4	5	3	3	2	3	2	3	4
sp|Q9CWJ9|PUR9_MOUSE	sp|Q9CWJ9|PUR9_MOUSE	5	5	5	sp|Q9CWJ9|PUR9_MOUSE Bifunctional purine biosynthesis protein ATIC OS=Mus musculus OX=10090 GN=Atic PE=1 SV=2	Bifunctional purine biosynthesis protein ATIC	Atic	1	5	5	5	5	5	4	5	5	4	4	4	3	5	3	2	4	3	2	4	2	2	4	2	3	4	4	3	5	5	4	5	5	4	4	4	3	5	3	2	4	3
sp|Q9QUM9|PSA6_MOUSE;tr|E0CYT2|E0CYT2_MOUSE;tr|E0CXB1|E0CXB1_MOUSE	sp|Q9QUM9|PSA6_MOUSE;tr|E0CYT2|E0CYT2_MOUSE;tr|E0CXB1|E0CXB1_MOUSE	2;1;1	2;1;1	2;1;1	sp|Q9QUM9|PSA6_MOUSE Proteasome subunit alpha type-6 OS=Mus musculus OX=10090 GN=Psma6 PE=1 SV=1;tr|E0CYT2|E0CYT2_MOUSE Proteasome subunit alpha type-6 OS=Mus musculus OX=10090 GN=Psma6 PE=1 SV=1;tr|E0CXB1|E0CXB1_MOUSE Proteasome endopeptidase complex OS=M	Proteasome subunit alpha type-6	Psma6	3	2	2	2	1	1	2	2	1	1	1	1	1	1	1	0	1	1	1	1	1	1	1	1	1	1	0	2	1	1	2	2	1	1	1	1	1	1	1	0	1	1
sp|P62869|ELOB_MOUSE;tr|A0A3B2WBM3|A0A3B2WBM3_MOUSE	sp|P62869|ELOB_MOUSE;tr|A0A3B2WBM3|A0A3B2WBM3_MOUSE	2;1	2;1	2;1	sp|P62869|ELOB_MOUSE Elongin-B OS=Mus musculus OX=10090 GN=Elob PE=1 SV=1;tr|A0A3B2WBM3|A0A3B2WBM3_MOUSE Elongin-B OS=Mus musculus OX=10090 GN=Elob PE=1 SV=1	Elongin-B	Elob	2	2	2	2	2	2	2	2	2	2	2	2	2	2	2	2	2	2	2	2	1	2	1	1	2	1	1	2	2	2	2	2	2	2	2	2	2	2	2	2	2	2
tr|E0CX62|E0CX62_MOUSE;sp|O70435|PSA3_MOUSE	tr|E0CX62|E0CX62_MOUSE;sp|O70435|PSA3_MOUSE	3;3	3;3	3;3	tr|E0CX62|E0CX62_MOUSE Proteasome endopeptidase complex OS=Mus musculus OX=10090 GN=Psma3 PE=1 SV=2;sp|O70435|PSA3_MOUSE Proteasome subunit alpha type-3 OS=Mus musculus OX=10090 GN=Psma3 PE=1 SV=3	Proteasome endopeptidase complex	Psma3	2	3	3	3	3	3	2	1	2	2	3	3	3	2	2	2	3	3	2	2	1	2	2	3	2	2	2	3	3	3	2	1	2	2	3	3	3	2	2	2	3	3
sp|Q9Z1Q9|SYVC_MOUSE;tr|G3UY93|G3UY93_MOUSE;tr|G3UYW2|G3UYW2_MOUSE;tr|G3UZ22|G3UZ22_MOUSE	sp|Q9Z1Q9|SYVC_MOUSE;tr|G3UY93|G3UY93_MOUSE	4;4;1;1	4;4;1;1	4;4;1;1	sp|Q9Z1Q9|SYVC_MOUSE Valine--tRNA ligase OS=Mus musculus OX=10090 GN=Vars1 PE=1 SV=1;tr|G3UY93|G3UY93_MOUSE Valyl-tRNA synthetase (Fragment) OS=Mus musculus OX=10090 GN=Vars PE=1 SV=1	Valine--tRNA ligase	Vars1	4	4	4	4	4	3	2	4	4	4	2	4	3	3	2	3	3	2	3	3	3	2	2	3	3	2	3	2	4	3	2	4	4	4	2	4	3	3	2	3	3	2
sp|Q9D1M0|SEC13_MOUSE	sp|Q9D1M0|SEC13_MOUSE	2	2	2	sp|Q9D1M0|SEC13_MOUSE Protein SEC13 homolog OS=Mus musculus OX=10090 GN=Sec13 PE=1 SV=3	Protein SEC13 homolog	Sec13	1	2	2	2	2	2	1	1	2	2	2	1	2	1	1	1	1	2	2	2	1	1	2	1	1	1	1	1	2	2	1	1	2	2	2	1	2	1	1	1	1	2
sp|P16460|ASSY_MOUSE	sp|P16460|ASSY_MOUSE	3	3	3	sp|P16460|ASSY_MOUSE Argininosuccinate synthase OS=Mus musculus OX=10090 GN=Ass1 PE=1 SV=1	Argininosuccinate synthase	Ass1	1	3	3	3	2	2	3	2	2	2	2	2	2	2	1	1	2	1	2	1	2	1	1	1	3	1	3	2	2	2	3	2	2	2	2	2	2	2	1	1	2	1
sp|P49717|MCM4_MOUSE	sp|P49717|MCM4_MOUSE	11	11	11	sp|P49717|MCM4_MOUSE DNA replication licensing factor MCM4 OS=Mus musculus OX=10090 GN=Mcm4 PE=1 SV=1	DNA replication licensing factor MCM4	Mcm4	1	11	11	11	10	8	9	8	8	9	7	8	9	7	7	7	10	9	7	9	8	8	8	8	8	7	9	6	10	8	9	8	8	9	7	8	9	7	7	7	10	9
sp|Q9QUR6|PPCE_MOUSE	sp|Q9QUR6|PPCE_MOUSE	3	3	3	sp|Q9QUR6|PPCE_MOUSE Prolyl endopeptidase OS=Mus musculus OX=10090 GN=Prep PE=1 SV=1	Prolyl endopeptidase	Prep	1	3	3	3	3	3	3	3	3	3	3	3	3	3	1	1	1	1	1	1	0	1	0	1	0	1	1	2	3	3	3	3	3	3	3	3	3	3	1	1	1	1
tr|Q8BTS0|Q8BTS0_MOUSE;sp|Q61656|DDX5_MOUSE;tr|S4R1I6|S4R1I6_MOUSE	tr|Q8BTS0|Q8BTS0_MOUSE;sp|Q61656|DDX5_MOUSE;tr|S4R1I6|S4R1I6_MOUSE	3;3;2	3;3;2	1;1;0	tr|Q8BTS0|Q8BTS0_MOUSE DEAD box protein 5 OS=Mus musculus OX=10090 GN=Ddx5 PE=1 SV=1;sp|Q61656|DDX5_MOUSE Probable ATP-dependent RNA helicase DDX5 OS=Mus musculus OX=10090 GN=Ddx5 PE=1 SV=2;tr|S4R1I6|S4R1I6_MOUSE RNA helicase OS=Mus musculus OX=10090 GN=Dd	DEAD box protein 5	Ddx5	3	3	3	1	3	3	2	3	3	3	3	2	2	3	2	2	2	2	2	2	1	0	0	1	1	2	1	1	3	3	2	3	3	3	3	2	2	3	2	2	2	2
tr|A2A8V8|A2A8V8_MOUSE;tr|A2A8V9|A2A8V9_MOUSE;tr|E9PUK6|E9PUK6_MOUSE;sp|Q52KI8|SRRM1_MOUSE;tr|E9QKA4|E9QKA4_MOUSE;sp|Q52KI8-2|SRRM1_MOUSE;tr|A2A983|A2A983_MOUSE;tr|F7BWM1|F7BWM1_MOUSE	tr|A2A8V8|A2A8V8_MOUSE;tr|A2A8V9|A2A8V9_MOUSE;tr|E9PUK6|E9PUK6_MOUSE;sp|Q52KI8|SRRM1_MOUSE;tr|E9QKA4|E9QKA4_MOUSE;sp|Q52KI8-2|SRRM1_MOUSE	8;8;8;8;6;6;2;1	8;8;8;8;6;6;2;1	8;8;8;8;6;6;2;1	tr|A2A8V8|A2A8V8_MOUSE Serine/arginine repetitive matrix protein 1 OS=Mus musculus OX=10090 GN=Srrm1 PE=1 SV=1;tr|A2A8V9|A2A8V9_MOUSE Serine/arginine repetitive matrix protein 1 OS=Mus musculus OX=10090 GN=Srrm1 PE=1 SV=1;tr|E9PUK6|E9PUK6_MOUSE Serine/argi	Serine/arginine repetitive matrix protein 1	Srrm1	8	8	8	8	6	7	6	5	5	5	6	5	6	6	6	4	6	6	4	5	6	5	5	5	5	5	5	4	6	7	6	5	5	5	6	5	6	6	6	4	6	6
sp|Q9CQW9|IFM3_MOUSE;sp|Q99J93|IFM2_MOUSE;tr|A0A1B0GT68|A0A1B0GT68_MOUSE	sp|Q9CQW9|IFM3_MOUSE	3;1;1	3;1;1	3;1;1	sp|Q9CQW9|IFM3_MOUSE Interferon-induced transmembrane protein 3 OS=Mus musculus OX=10090 GN=Ifitm3 PE=1 SV=1	Interferon-induced transmembrane protein 3	Ifitm3	3	3	3	3	2	3	3	2	3	2	2	3	2	3	2	2	1	1	1	0	3	2	2	2	2	2	0	2	2	3	3	2	3	2	2	3	2	3	2	2	1	1
sp|O35900|LSM2_MOUSE;tr|O35901|O35901_MOUSE	sp|O35900|LSM2_MOUSE;tr|O35901|O35901_MOUSE	2;2	2;2	2;2	sp|O35900|LSM2_MOUSE U6 snRNA-associated Sm-like protein LSm2 OS=Mus musculus OX=10090 GN=Lsm2 PE=1 SV=1;tr|O35901|O35901_MOUSE G7b alternative form OS=Mus musculus OX=10090 GN=Lsm2 PE=1 SV=1	U6 snRNA-associated Sm-like protein LSm2	Lsm2	2	2	2	2	1	1	1	1	0	1	1	1	2	2	2	1	1	1	1	1	2	2	2	2	2	2	2	2	1	1	1	1	0	1	1	1	2	2	2	1	1	1
sp|Q8BJ05|ZC3HE_MOUSE;sp|Q8BJ05-3|ZC3HE_MOUSE;sp|Q8BJ05-2|ZC3HE_MOUSE;tr|A0A1Y7VK20|A0A1Y7VK20_MOUSE;tr|A0A1Y7VJD9|A0A1Y7VJD9_MOUSE;tr|A0A1Y7VK72|A0A1Y7VK72_MOUSE;sp|Q8BJ05-4|ZC3HE_MOUSE	sp|Q8BJ05|ZC3HE_MOUSE;sp|Q8BJ05-3|ZC3HE_MOUSE;sp|Q8BJ05-2|ZC3HE_MOUSE	10;9;8;3;2;2;1	10;9;8;3;2;2;1	10;9;8;3;2;2;1	sp|Q8BJ05|ZC3HE_MOUSE Zinc finger CCCH domain-containing protein 14 OS=Mus musculus OX=10090 GN=Zc3h14 PE=1 SV=1;sp|Q8BJ05-3|ZC3HE_MOUSE Isoform 3 of Zinc finger CCCH domain-containing protein 14 OS=Mus musculus OX=10090 GN=Zc3h14;sp|Q8BJ05-2|ZC3HE_MOUSE I	Zinc finger CCCH domain-containing protein 14	Zc3h14	7	10	10	10	5	6	3	6	4	4	7	6	4	5	5	6	5	5	4	4	5	5	5	5	6	3	4	6	5	6	3	6	4	4	7	6	4	5	5	6	5	5
tr|A0A0G2JFY0|A0A0G2JFY0_MOUSE;tr|A0A0A0MQ80|A0A0A0MQ80_MOUSE;sp|Q3UMC0|AFG2H_MOUSE	tr|A0A0G2JFY0|A0A0G2JFY0_MOUSE;tr|A0A0A0MQ80|A0A0A0MQ80_MOUSE;sp|Q3UMC0|AFG2H_MOUSE	3;3;3	3;3;3	2;2;2	tr|A0A0G2JFY0|A0A0G2JFY0_MOUSE ATPase family protein 2 homolog OS=Mus musculus OX=10090 GN=Spata5 PE=1 SV=1;tr|A0A0A0MQ80|A0A0A0MQ80_MOUSE Vesicle-fusing ATPase OS=Mus musculus OX=10090 GN=Spata5 PE=1 SV=1;sp|Q3UMC0|AFG2H_MOUSE ATPase family protein 2 homo	ATPase family protein 2 homolog	Spata5	3	3	3	2	1	1	2	1	0	2	2	1	1	2	2	2	2	1	1	2	1	1	2	2	2	1	2	2	1	1	2	1	0	2	2	1	1	2	2	2	2	1
sp|Q61292|LAMB2_MOUSE	sp|Q61292|LAMB2_MOUSE	9	8	8	sp|Q61292|LAMB2_MOUSE Laminin subunit beta-2 OS=Mus musculus OX=10090 GN=Lamb2 PE=1 SV=2	Laminin subunit beta-2	Lamb2	1	9	8	8	5	6	7	7	7	5	7	7	4	4	3	4	6	4	6	7	2	4	3	2	6	5	4	4	4	5	6	6	6	4	6	6	3	3	3	3	5	3
sp|P06745|G6PI_MOUSE;tr|A0A0U1RQ72|A0A0U1RQ72_MOUSE;tr|A0A0U1RP97|A0A0U1RP97_MOUSE	sp|P06745|G6PI_MOUSE;tr|A0A0U1RQ72|A0A0U1RQ72_MOUSE;tr|A0A0U1RP97|A0A0U1RP97_MOUSE	4;2;2	4;2;2	4;2;2	sp|P06745|G6PI_MOUSE Glucose-6-phosphate isomerase OS=Mus musculus OX=10090 GN=Gpi PE=1 SV=4;tr|A0A0U1RQ72|A0A0U1RQ72_MOUSE Glucose-6-phosphate isomerase 1 OS=Mus musculus OX=10090 GN=Gpi1 PE=1 SV=1;tr|A0A0U1RP97|A0A0U1RP97_MOUSE Glucose-6-phosphate isomer	Glucose-6-phosphate isomerase	Gpi	3	4	4	4	4	2	3	3	2	3	2	1	3	3	3	2	3	3	2	2	0	3	2	3	3	3	3	2	4	2	3	3	2	3	2	1	3	3	3	2	3	3
sp|Q99KD5|UN45A_MOUSE;tr|A0A5K1VVS7|A0A5K1VVS7_MOUSE;tr|A0A0U1RNI4|A0A0U1RNI4_MOUSE;tr|D3YZN8|D3YZN8_MOUSE	sp|Q99KD5|UN45A_MOUSE;tr|A0A5K1VVS7|A0A5K1VVS7_MOUSE;tr|A0A0U1RNI4|A0A0U1RNI4_MOUSE;tr|D3YZN8|D3YZN8_MOUSE	2;2;1;1	2;2;1;1	2;2;1;1	sp|Q99KD5|UN45A_MOUSE Protein unc-45 homolog A OS=Mus musculus OX=10090 GN=Unc45a PE=1 SV=2;tr|A0A5K1VVS7|A0A5K1VVS7_MOUSE Protein unc-45 homolog A OS=Mus musculus OX=10090 GN=Unc45a PE=1 SV=1;tr|A0A0U1RNI4|A0A0U1RNI4_MOUSE Protein unc-45 homolog A (Fragme	Protein unc-45 homolog A	Unc45a	4	2	2	2	2	2	2	2	2	1	2	2	1	2	2	2	2	2	2	2	2	2	1	2	2	1	2	2	2	2	2	2	2	1	2	2	1	2	2	2	2	2
tr|A0A1W2P7X3|A0A1W2P7X3_MOUSE;sp|Q9D358|PPAC_MOUSE;tr|Q561M1|Q561M1_MOUSE;sp|Q9D358-2|PPAC_MOUSE	tr|A0A1W2P7X3|A0A1W2P7X3_MOUSE;sp|Q9D358|PPAC_MOUSE;tr|Q561M1|Q561M1_MOUSE;sp|Q9D358-2|PPAC_MOUSE	2;2;1;1	2;2;1;1	2;2;1;1	tr|A0A1W2P7X3|A0A1W2P7X3_MOUSE Acid phosphatase OS=Mus musculus OX=10090 GN=Acp1 PE=1 SV=1;sp|Q9D358|PPAC_MOUSE Low molecular weight phosphotyrosine protein phosphatase OS=Mus musculus OX=10090 GN=Acp1 PE=1 SV=3;tr|Q561M1|Q561M1_MOUSE Low molecular weight	Acid phosphatase	Acp1	4	2	2	2	2	2	2	2	1	2	1	2	1	1	2	1	2	2	1	2	1	2	1	1	1	1	1	1	2	2	2	2	1	2	1	2	1	1	2	1	2	2
sp|Q9DBR7|MYPT1_MOUSE;sp|Q9DBR7-2|MYPT1_MOUSE;tr|A0A1W2P750|A0A1W2P750_MOUSE;tr|A0A571BGD8|A0A571BGD8_MOUSE;sp|Q8BG95|MYPT2_MOUSE	sp|Q9DBR7|MYPT1_MOUSE;sp|Q9DBR7-2|MYPT1_MOUSE;tr|A0A1W2P750|A0A1W2P750_MOUSE	11;10;8;1;1	11;10;8;1;1	11;10;8;1;1	sp|Q9DBR7|MYPT1_MOUSE Protein phosphatase 1 regulatory subunit 12A OS=Mus musculus OX=10090 GN=Ppp1r12a PE=1 SV=2;sp|Q9DBR7-2|MYPT1_MOUSE Isoform 2 of Protein phosphatase 1 regulatory subunit 12A OS=Mus musculus OX=10090 GN=Ppp1r12a;tr|A0A1W2P750|A0A1W2P75	Protein phosphatase 1 regulatory subunit 12A	Ppp1r12a	5	11	11	11	6	5	4	4	7	4	5	7	3	4	3	5	4	5	6	6	3	4	4	4	6	6	4	3	6	5	4	4	7	4	5	7	3	4	3	5	4	5
sp|P62889|RL30_MOUSE;tr|A0A2I3BQF4|A0A2I3BQF4_MOUSE	sp|P62889|RL30_MOUSE;tr|A0A2I3BQF4|A0A2I3BQF4_MOUSE	3;2	3;2	2;2	sp|P62889|RL30_MOUSE 60S ribosomal protein L30 OS=Mus musculus OX=10090 GN=Rpl30 PE=1 SV=2;tr|A0A2I3BQF4|A0A2I3BQF4_MOUSE 60S ribosomal protein L30 OS=Mus musculus OX=10090 GN=Rpl30 PE=1 SV=1	60S ribosomal protein L30	Rpl30	2	3	3	2	2	2	2	2	2	2	2	2	2	1	1	2	0	1	1	1	1	0	0	0	0	1	2	0	2	2	2	2	2	2	2	2	2	1	1	2	0	1
sp|Q8C052|MAP1S_MOUSE;tr|A0A1D5RLY6|A0A1D5RLY6_MOUSE	sp|Q8C052|MAP1S_MOUSE;tr|A0A1D5RLY6|A0A1D5RLY6_MOUSE	10;9	10;9	10;9	sp|Q8C052|MAP1S_MOUSE Microtubule-associated protein 1S OS=Mus musculus OX=10090 GN=Map1s PE=1 SV=2;tr|A0A1D5RLY6|A0A1D5RLY6_MOUSE Microtubule-associated protein 1S OS=Mus musculus OX=10090 GN=Map1s PE=1 SV=1	Microtubule-associated protein 1S	Map1s	2	10	10	10	4	5	6	5	5	6	6	5	7	5	5	8	4	6	7	5	6	3	6	4	4	3	6	6	4	5	6	5	5	6	6	5	7	5	5	8	4	6
sp|Q76KJ5|RPA34_MOUSE	sp|Q76KJ5|RPA34_MOUSE	5	5	5	sp|Q76KJ5|RPA34_MOUSE DNA-directed RNA polymerase I subunit RPA34 OS=Mus musculus OX=10090 GN=Polr1g PE=1 SV=2	DNA-directed RNA polymerase I subunit RPA34	Polr1g	1	5	5	5	4	4	4	4	3	4	5	4	3	3	3	4	3	3	3	3	3	2	3	2	2	3	3	1	4	4	4	4	3	4	5	4	3	3	3	4	3	3
sp|Q8BHX3|BOREA_MOUSE;sp|Q8BHX3-2|BOREA_MOUSE;tr|E9Q2C7|E9Q2C7_MOUSE;sp|Q8BHX3-3|BOREA_MOUSE	sp|Q8BHX3|BOREA_MOUSE;sp|Q8BHX3-2|BOREA_MOUSE	5;5;1;1	5;5;1;1	5;5;1;1	sp|Q8BHX3|BOREA_MOUSE Borealin OS=Mus musculus OX=10090 GN=Cdca8 PE=1 SV=2;sp|Q8BHX3-2|BOREA_MOUSE Isoform 2 of Borealin OS=Mus musculus OX=10090 GN=Cdca8	Borealin	Cdca8	4	5	5	5	2	3	4	5	2	4	5	4	3	1	0	2	3	1	1	0	1	1	0	1	1	2	1	1	2	3	4	5	2	4	5	4	3	1	0	2	3	1
tr|A0A0A6YW80|A0A0A6YW80_MOUSE;tr|G3X8Y3|G3X8Y3_MOUSE;sp|Q80UM3|NAA15_MOUSE;tr|A0A0A6YXF4|A0A0A6YXF4_MOUSE;tr|A0A0A6YX86|A0A0A6YX86_MOUSE	tr|A0A0A6YW80|A0A0A6YW80_MOUSE;tr|G3X8Y3|G3X8Y3_MOUSE;sp|Q80UM3|NAA15_MOUSE	7;7;7;1;1	7;7;7;1;1	7;7;7;1;1	tr|A0A0A6YW80|A0A0A6YW80_MOUSE N-alpha-acetyltransferase 15, NatA auxiliary subunit OS=Mus musculus OX=10090 GN=Naa15 PE=1 SV=1;tr|G3X8Y3|G3X8Y3_MOUSE N-alpha-acetyltransferase 15, NatA auxiliary subunit OS=Mus musculus OX=10090 GN=Naa15 PE=1 SV=1;sp|Q80UM	N-alpha-acetyltransferase 15, NatA auxiliary subunit	Naa15	5	7	7	7	7	7	7	7	6	6	6	7	6	6	5	5	5	6	7	5	6	6	5	7	7	4	5	6	7	7	7	7	6	6	6	7	6	6	5	5	5	6
sp|Q9CVI2|F133B_MOUSE;tr|A0A0G2JF33|A0A0G2JF33_MOUSE;sp|Q9CVI2-2|F133B_MOUSE;tr|A0A0G2JEE9|A0A0G2JEE9_MOUSE	sp|Q9CVI2|F133B_MOUSE;tr|A0A0G2JF33|A0A0G2JF33_MOUSE;sp|Q9CVI2-2|F133B_MOUSE;tr|A0A0G2JEE9|A0A0G2JEE9_MOUSE	3;2;2;2	3;2;2;2	3;2;2;2	sp|Q9CVI2|F133B_MOUSE Protein FAM133B OS=Mus musculus OX=10090 GN=Fam133b PE=1 SV=3;tr|A0A0G2JF33|A0A0G2JF33_MOUSE Protein FAM133B OS=Mus musculus OX=10090 GN=Fam133b PE=1 SV=1;sp|Q9CVI2-2|F133B_MOUSE Isoform 2 of Protein FAM133B OS=Mus musculus OX=10090 G	Protein FAM133B	Fam133b	4	3	3	3	3	3	3	3	3	3	3	3	3	2	3	3	3	3	2	3	2	2	3	3	3	2	3	3	3	3	3	3	3	3	3	3	3	2	3	3	3	3
tr|A0A140T8T5|A0A140T8T5_MOUSE;tr|A0A0G2JDN7|A0A0G2JDN7_MOUSE;sp|P27546-4|MAP4_MOUSE;tr|E9PZ43|E9PZ43_MOUSE;sp|P27546-3|MAP4_MOUSE;sp|P27546-2|MAP4_MOUSE;sp|P27546|MAP4_MOUSE;tr|A0A0G2JFT4|A0A0G2JFT4_MOUSE;tr|A0A0G2JG35|A0A0G2JG35_MOUSE;tr|A0A0G2JFK3|A0A0G2JFK3_MOUSE;tr|A0A0G2JDY5|A0A0G2JDY5_MOUSE	tr|A0A140T8T5|A0A140T8T5_MOUSE;tr|A0A0G2JDN7|A0A0G2JDN7_MOUSE;sp|P27546-4|MAP4_MOUSE;tr|E9PZ43|E9PZ43_MOUSE;sp|P27546-3|MAP4_MOUSE;sp|P27546-2|MAP4_MOUSE;sp|P27546|MAP4_MOUSE;tr|A0A0G2JFT4|A0A0G2JFT4_MOUSE;tr|A0A0G2JG35|A0A0G2JG35_MOUSE	9;9;9;9;9;9;9;7;7;2;2	9;9;9;9;9;9;9;7;7;2;2	1;1;1;1;1;1;1;1;1;1;1	tr|A0A140T8T5|A0A140T8T5_MOUSE Microtubule-associated protein OS=Mus musculus OX=10090 GN=Map4 PE=1 SV=1;tr|A0A0G2JDN7|A0A0G2JDN7_MOUSE Microtubule-associated protein OS=Mus musculus OX=10090 GN=Map4 PE=1 SV=1;sp|P27546-4|MAP4_MOUSE Isoform 4 of Microtubul	Microtubule-associated protein	Map4	11	9	9	1	8	7	7	9	7	7	9	9	7	7	7	9	8	7	9	7	8	7	7	7	8	5	7	7	8	7	7	9	7	7	9	9	7	7	7	9	8	7
tr|E0CYU5|E0CYU5_MOUSE;sp|Q99LB6-2|MAT2B_MOUSE;sp|Q99LB6|MAT2B_MOUSE	tr|E0CYU5|E0CYU5_MOUSE;sp|Q99LB6-2|MAT2B_MOUSE;sp|Q99LB6|MAT2B_MOUSE	1;1;1	1;1;1	1;1;1	tr|E0CYU5|E0CYU5_MOUSE Methionine adenosyltransferase 2 subunit beta OS=Mus musculus OX=10090 GN=Mat2b PE=1 SV=1;sp|Q99LB6-2|MAT2B_MOUSE Isoform 2 of Methionine adenosyltransferase 2 subunit beta OS=Mus musculus OX=10090 GN=Mat2b;sp|Q99LB6|MAT2B_MOUSE Meth	Methionine adenosyltransferase 2 subunit beta	Mat2b	3	1	1	1	1	1	0	1	1	1	1	1	1	1	1	1	1	1	0	1	1	1	1	1	1	1	1	1	1	1	0	1	1	1	1	1	1	1	1	1	1	1
sp|P10711|TCEA1_MOUSE;sp|P10711-2|TCEA1_MOUSE;tr|E9PYD5|E9PYD5_MOUSE	sp|P10711|TCEA1_MOUSE;sp|P10711-2|TCEA1_MOUSE;tr|E9PYD5|E9PYD5_MOUSE	7;6;6	7;6;6	7;6;6	sp|P10711|TCEA1_MOUSE Transcription elongation factor A protein 1 OS=Mus musculus OX=10090 GN=Tcea1 PE=1 SV=2;sp|P10711-2|TCEA1_MOUSE Isoform 1 of Transcription elongation factor A protein 1 OS=Mus musculus OX=10090 GN=Tcea1;tr|E9PYD5|E9PYD5_MOUSE Transcri	Transcription elongation factor A protein 1	Tcea1	3	7	7	7	6	7	6	5	5	5	5	5	4	5	5	4	3	6	5	5	4	3	4	3	5	4	4	6	6	7	6	5	5	5	5	5	4	5	5	4	3	6
tr|E9Q3G8|E9Q3G8_MOUSE;tr|A0A286YCY7|A0A286YCY7_MOUSE;tr|A0A286YCP2|A0A286YCP2_MOUSE	tr|E9Q3G8|E9Q3G8_MOUSE	7;2;1	7;2;1	7;2;1	tr|E9Q3G8|E9Q3G8_MOUSE Nucleoporin 153 OS=Mus musculus OX=10090 GN=Nup153 PE=1 SV=1	Nucleoporin 153	Nup153	3	7	7	7	5	3	5	5	4	4	5	5	3	5	5	4	3	5	5	2	4	3	5	5	4	4	4	2	5	3	5	5	4	4	5	5	3	5	5	4	3	5
sp|Q91VD9|NDUS1_MOUSE;tr|A0A087WQ77|A0A087WQ77_MOUSE	sp|Q91VD9|NDUS1_MOUSE	6;1	6;1	6;1	sp|Q91VD9|NDUS1_MOUSE NADH-ubiquinone oxidoreductase 75 kDa subunit, mitochondrial OS=Mus musculus OX=10090 GN=Ndufs1 PE=1 SV=2	NADH-ubiquinone oxidoreductase 75 kDa subunit, mitochondrial	Ndufs1	2	6	6	6	5	5	5	4	3	4	4	4	4	3	5	4	6	5	4	3	3	3	2	3	3	2	3	3	5	5	5	4	3	4	4	4	4	3	5	4	6	5
sp|Q921K9-2|BCL7B_MOUSE;sp|Q9CXE2-2|BCL7A_MOUSE;tr|D3YYL1|D3YYL1_MOUSE;sp|Q921K9|BCL7B_MOUSE;sp|Q9CXE2|BCL7A_MOUSE	sp|Q921K9-2|BCL7B_MOUSE;sp|Q9CXE2-2|BCL7A_MOUSE;tr|D3YYL1|D3YYL1_MOUSE;sp|Q921K9|BCL7B_MOUSE;sp|Q9CXE2|BCL7A_MOUSE	2;2;2;2;2	2;2;2;2;2	1;1;1;1;1	sp|Q921K9-2|BCL7B_MOUSE Isoform 2 of B-cell CLL/lymphoma 7 protein family member B OS=Mus musculus OX=10090 GN=Bcl7b;sp|Q9CXE2-2|BCL7A_MOUSE Isoform 2 of B-cell CLL/lymphoma 7 protein family member A OS=Mus musculus OX=10090 GN=Bcl7a;tr|D3YYL1|D3YYL1_MOUSE	Isoform 2 of B-cell CLL/lymphoma 7 protein family member B	Bcl7b	5	2	2	1	2	1	2	2	2	2	2	2	2	2	2	2	2	2	2	2	2	1	2	2	2	2	1	1	2	1	2	2	2	2	2	2	2	2	2	2	2	2
sp|Q8VDW0|DX39A_MOUSE;sp|Q8VDW0-2|DX39A_MOUSE;tr|G3UXI6|G3UXI6_MOUSE	sp|Q8VDW0|DX39A_MOUSE;sp|Q8VDW0-2|DX39A_MOUSE	4;3;1	1;1;0	1;1;0	sp|Q8VDW0|DX39A_MOUSE ATP-dependent RNA helicase DDX39A OS=Mus musculus OX=10090 GN=Ddx39a PE=1 SV=1;sp|Q8VDW0-2|DX39A_MOUSE Isoform 2 of ATP-dependent RNA helicase DDX39A OS=Mus musculus OX=10090 GN=Ddx39a	ATP-dependent RNA helicase DDX39A	Ddx39a	3	4	1	1	4	4	4	4	4	3	4	4	4	3	4	3	4	3	3	4	4	4	3	4	3	3	3	4	1	1	1	1	1	1	1	1	1	1	1	1	1	0
sp|P39061-2|COIA1_MOUSE;sp|P39061-1|COIA1_MOUSE;tr|E9QPX1|E9QPX1_MOUSE;sp|P39061|COIA1_MOUSE	sp|P39061-2|COIA1_MOUSE;sp|P39061-1|COIA1_MOUSE;tr|E9QPX1|E9QPX1_MOUSE;sp|P39061|COIA1_MOUSE	4;4;4;4	4;4;4;4	4;4;4;4	sp|P39061-2|COIA1_MOUSE Isoform 3 of Collagen alpha-1(XVIII) chain OS=Mus musculus OX=10090 GN=Col18a1;sp|P39061-1|COIA1_MOUSE Isoform 2 of Collagen alpha-1(XVIII) chain OS=Mus musculus OX=10090 GN=Col18a1;tr|E9QPX1|E9QPX1_MOUSE Collagen alpha-1(XVIII) cha	Isoform 3 of Collagen alpha-1(XVIII) chain	Col18a1	4	4	4	4	3	4	4	4	3	3	4	3	4	4	1	2	3	4	3	1	1	3	3	0	3	2	2	2	3	4	4	4	3	3	4	3	4	4	1	2	3	4
sp|Q0KK56-2|F184B_MOUSE;sp|Q0KK56|F184B_MOUSE	sp|Q0KK56-2|F184B_MOUSE;sp|Q0KK56|F184B_MOUSE	2;2	2;2	2;2	sp|Q0KK56-2|F184B_MOUSE Isoform 2 of Protein FAM184B OS=Mus musculus OX=10090 GN=Fam184b;sp|Q0KK56|F184B_MOUSE Protein FAM184B OS=Mus musculus OX=10090 GN=Fam184b PE=2 SV=1	Isoform 2 of Protein FAM184B	Fam184b	2	2	2	2	1	1	1	1	1	1	1	2	1	0	0	0	0	0	1	0	0	0	0	1	0	0	0	0	1	1	1	1	1	1	1	2	1	0	0	0	0	0
sp|Q6PE01|SNR40_MOUSE	sp|Q6PE01|SNR40_MOUSE	3	3	3	sp|Q6PE01|SNR40_MOUSE U5 small nuclear ribonucleoprotein 40 kDa protein OS=Mus musculus OX=10090 GN=Snrnp40 PE=1 SV=1	U5 small nuclear ribonucleoprotein 40 kDa protein	Snrnp40	1	3	3	3	3	3	3	3	3	3	2	2	2	2	1	2	3	3	1	1	2	1	1	1	3	0	2	0	3	3	3	3	3	3	2	2	2	2	1	2	3	3
sp|Q9CQD1|RAB5A_MOUSE	sp|Q9CQD1|RAB5A_MOUSE	2	2	2	sp|Q9CQD1|RAB5A_MOUSE Ras-related protein Rab-5A OS=Mus musculus OX=10090 GN=Rab5a PE=1 SV=1	Ras-related protein Rab-5A	Rab5a	1	2	2	2	2	2	2	2	2	2	2	2	2	2	1	2	2	2	2	0	1	1	0	1	1	0	2	1	2	2	2	2	2	2	2	2	2	2	1	2	2	2
sp|Q9D0R2|SYTC_MOUSE	sp|Q9D0R2|SYTC_MOUSE	3	3	3	sp|Q9D0R2|SYTC_MOUSE Threonine--tRNA ligase 1, cytoplasmic OS=Mus musculus OX=10090 GN=Tars1 PE=1 SV=2	Threonine--tRNA ligase 1, cytoplasmic	Tars1	1	3	3	3	1	1	1	1	1	1	2	2	2	2	2	2	2	2	2	2	2	2	2	2	2	2	2	2	1	1	1	1	1	1	2	2	2	2	2	2	2	2
sp|Q8BG05|ROA3_MOUSE;tr|A2AL12|A2AL12_MOUSE;tr|A2AL13|A2AL13_MOUSE	sp|Q8BG05|ROA3_MOUSE;tr|A2AL12|A2AL12_MOUSE	3;3;1	3;3;1	2;2;0	sp|Q8BG05|ROA3_MOUSE Heterogeneous nuclear ribonucleoprotein A3 OS=Mus musculus OX=10090 GN=Hnrnpa3 PE=1 SV=1;tr|A2AL12|A2AL12_MOUSE Heterogeneous nuclear ribonucleoprotein A3 OS=Mus musculus OX=10090 GN=Hnrnpa3 PE=1 SV=1	Heterogeneous nuclear ribonucleoprotein A3	Hnrnpa3	3	3	3	2	2	1	3	2	2	2	3	3	2	1	1	1	2	2	2	1	2	1	1	1	1	1	3	2	2	1	3	2	2	2	3	3	2	1	1	1	2	2
sp|Q99M87-3|DNJA3_MOUSE;sp|Q99M87-2|DNJA3_MOUSE;sp|Q99M87|DNJA3_MOUSE	sp|Q99M87-3|DNJA3_MOUSE;sp|Q99M87-2|DNJA3_MOUSE;sp|Q99M87|DNJA3_MOUSE	1;1;1	1;1;1	1;1;1	sp|Q99M87-3|DNJA3_MOUSE Isoform 3 of DnaJ homolog subfamily A member 3, mitochondrial OS=Mus musculus OX=10090 GN=Dnaja3;sp|Q99M87-2|DNJA3_MOUSE Isoform 2 of DnaJ homolog subfamily A member 3, mitochondrial OS=Mus musculus OX=10090 GN=Dnaja3;sp|Q99M87|DNJA	Isoform 3 of DnaJ homolog subfamily A member 3, mitochondrial	Dnaja3	3	1	1	1	1	1	1	1	1	1	1	1	1	1	1	1	1	1	1	0	1	1	0	0	1	1	1	1	1	1	1	1	1	1	1	1	1	1	1	1	1	1
sp|Q8R0G9|NU133_MOUSE	sp|Q8R0G9|NU133_MOUSE	4	4	4	sp|Q8R0G9|NU133_MOUSE Nuclear pore complex protein Nup133 OS=Mus musculus OX=10090 GN=Nup133 PE=1 SV=2	Nuclear pore complex protein Nup133	Nup133	1	4	4	4	2	3	2	1	2	3	2	3	1	3	1	4	3	3	3	3	2	3	1	2	3	3	2	3	2	3	2	1	2	3	2	3	1	3	1	4	3	3
sp|Q8BMF4|ODP2_MOUSE	sp|Q8BMF4|ODP2_MOUSE	1	1	1	sp|Q8BMF4|ODP2_MOUSE Dihydrolipoyllysine-residue acetyltransferase component of pyruvate dehydrogenase complex, mitochondrial OS=Mus musculus OX=10090 GN=Dlat PE=1 SV=2	Dihydrolipoyllysine-residue acetyltransferase component of pyruvate dehydrogenase complex, mitochondrial	Dlat	1	1	1	1	1	1	0	1	1	1	1	1	1	1	0	0	1	1	1	1	1	1	0	1	0	0	1	0	1	1	0	1	1	1	1	1	1	1	0	0	1	1
tr|D6RGT1|D6RGT1_MOUSE;tr|G3UWL8|G3UWL8_MOUSE;sp|Q3TUH1-2|TAM41_MOUSE;tr|G5E881|G5E881_MOUSE;sp|Q3TUH1|TAM41_MOUSE	tr|D6RGT1|D6RGT1_MOUSE;tr|G3UWL8|G3UWL8_MOUSE;sp|Q3TUH1-2|TAM41_MOUSE;tr|G5E881|G5E881_MOUSE;sp|Q3TUH1|TAM41_MOUSE	1;1;1;1;1	1;1;1;1;1	1;1;1;1;1	tr|D6RGT1|D6RGT1_MOUSE CDP-diacylglycerol synthase OS=Mus musculus OX=10090 GN=Tamm41 PE=1 SV=1;tr|G3UWL8|G3UWL8_MOUSE CDP-diacylglycerol synthase (Fragment) OS=Mus musculus OX=10090 GN=Tamm41 PE=1 SV=8;sp|Q3TUH1-2|TAM41_MOUSE Isoform 2 of Phosphatidate cy	CDP-diacylglycerol synthase	Tamm41	5	1	1	1	1	0	0	0	1	1	0	1	1	1	1	1	1	0	1	1	1	1	1	1	1	0	1	1	1	0	0	0	1	1	0	1	1	1	1	1	1	0
sp|Q9CQN1|TRAP1_MOUSE	sp|Q9CQN1|TRAP1_MOUSE	6	6	6	sp|Q9CQN1|TRAP1_MOUSE Heat shock protein 75 kDa, mitochondrial OS=Mus musculus OX=10090 GN=Trap1 PE=1 SV=1	Heat shock protein 75 kDa, mitochondrial	Trap1	1	6	6	6	5	3	2	2	4	4	4	3	3	4	2	3	5	4	4	5	4	4	3	4	5	2	4	5	5	3	2	2	4	4	4	3	3	4	2	3	5	4
sp|Q9ERD7|TBB3_MOUSE;tr|A0A1D5RM76|A0A1D5RM76_MOUSE;sp|A2AQ07|TBB1_MOUSE;CON__ENSEMBL:ENSBTAP00000025008	sp|Q9ERD7|TBB3_MOUSE	8;2;2;2	2;1;0;0	1;1;0;0	sp|Q9ERD7|TBB3_MOUSE Tubulin beta-3 chain OS=Mus musculus OX=10090 GN=Tubb3 PE=1 SV=1	Tubulin beta-3 chain	Tubb3	4	8	2	1	7	7	7	7	7	6	7	6	8	7	6	6	8	6	6	5	7	5	5	5	4	6	5	4	2	2	2	2	2	1	2	1	2	2	2	2	2	2
sp|Q99JR1|SFXN1_MOUSE	sp|Q99JR1|SFXN1_MOUSE	4	4	4	sp|Q99JR1|SFXN1_MOUSE Sideroflexin-1 OS=Mus musculus OX=10090 GN=Sfxn1 PE=1 SV=3	Sideroflexin-1	Sfxn1	1	4	4	4	3	2	3	2	3	3	3	3	2	3	3	3	3	3	3	2	2	2	2	4	3	2	3	3	3	2	3	2	3	3	3	3	2	3	3	3	3	3
sp|Q64521|GPDM_MOUSE;tr|A2AQR0|A2AQR0_MOUSE	sp|Q64521|GPDM_MOUSE;tr|A2AQR0|A2AQR0_MOUSE	3;2	3;2	3;2	sp|Q64521|GPDM_MOUSE Glycerol-3-phosphate dehydrogenase, mitochondrial OS=Mus musculus OX=10090 GN=Gpd2 PE=1 SV=2;tr|A2AQR0|A2AQR0_MOUSE Glycerol-3-phosphate dehydrogenase OS=Mus musculus OX=10090 GN=Gpd2 PE=1 SV=1	Glycerol-3-phosphate dehydrogenase, mitochondrial	Gpd2	2	3	3	3	1	2	2	1	2	1	3	2	2	2	1	1	1	2	2	1	2	1	2	1	2	2	1	2	1	2	2	1	2	1	3	2	2	2	1	1	1	2
sp|Q6P542|ABCF1_MOUSE	sp|Q6P542|ABCF1_MOUSE	6	6	6	sp|Q6P542|ABCF1_MOUSE ATP-binding cassette sub-family F member 1 OS=Mus musculus OX=10090 GN=Abcf1 PE=1 SV=1	ATP-binding cassette sub-family F member 1	Abcf1	1	6	6	6	4	3	4	4	4	4	5	4	4	4	4	5	4	4	5	5	5	5	5	5	4	3	5	4	4	3	4	4	4	4	5	4	4	4	4	5	4	4
tr|D6RHN4|D6RHN4_MOUSE;tr|Q3UXD9|Q3UXD9_MOUSE;sp|Q99MZ7|PECR_MOUSE	tr|D6RHN4|D6RHN4_MOUSE;tr|Q3UXD9|Q3UXD9_MOUSE;sp|Q99MZ7|PECR_MOUSE	1;1;1	1;1;1	1;1;1	tr|D6RHN4|D6RHN4_MOUSE Peroxisomal trans-2-enoyl-CoA reductase OS=Mus musculus OX=10090 GN=Pecr PE=1 SV=1;tr|Q3UXD9|Q3UXD9_MOUSE Peroxisomal trans-2-enoyl-CoA reductase OS=Mus musculus OX=10090 GN=Pecr PE=1 SV=1;sp|Q99MZ7|PECR_MOUSE Peroxisomal trans-2-eno	Peroxisomal trans-2-enoyl-CoA reductase	Pecr	3	1	1	1	1	1	0	0	1	1	0	1	1	1	1	1	0	0	1	1	1	1	1	1	1	1	1	1	1	1	0	0	1	1	0	1	1	1	1	1	0	0
sp|Q9D880|TIM50_MOUSE	sp|Q9D880|TIM50_MOUSE	2	2	2	sp|Q9D880|TIM50_MOUSE Mitochondrial import inner membrane translocase subunit TIM50 OS=Mus musculus OX=10090 GN=Timm50 PE=1 SV=1	Mitochondrial import inner membrane translocase subunit TIM50	Timm50	1	2	2	2	2	2	2	2	2	2	2	2	2	2	0	1	2	2	2	2	1	2	2	2	2	2	1	1	2	2	2	2	2	2	2	2	2	2	0	1	2	2
tr|F8VQJ3|F8VQJ3_MOUSE	tr|F8VQJ3|F8VQJ3_MOUSE	17	1	1	tr|F8VQJ3|F8VQJ3_MOUSE Laminin subunit gamma-1 OS=Mus musculus OX=10090 GN=Lamc1 PE=1 SV=1	Laminin subunit gamma-1	Lamc1	1	17	1	1	9	12	10	10	11	11	13	11	7	11	8	10	12	9	10	11	7	10	9	9	8	7	10	10	1	1	1	1	1	1	1	1	1	1	1	1	1	1
sp|O35685|NUDC_MOUSE	sp|O35685|NUDC_MOUSE	11	11	11	sp|O35685|NUDC_MOUSE Nuclear migration protein nudC OS=Mus musculus OX=10090 GN=Nudc PE=1 SV=1	Nuclear migration protein nudC	Nudc	1	11	11	11	8	8	8	7	6	8	7	6	6	10	7	8	8	8	6	6	5	7	7	7	8	6	7	6	8	8	8	7	6	8	7	6	6	10	7	8	8	8
sp|Q3TLP5|ECHD2_MOUSE;tr|F6YTG0|F6YTG0_MOUSE;sp|Q3TLP5-3|ECHD2_MOUSE;sp|Q3TLP5-2|ECHD2_MOUSE;tr|F6Z5N5|F6Z5N5_MOUSE	sp|Q3TLP5|ECHD2_MOUSE;tr|F6YTG0|F6YTG0_MOUSE;sp|Q3TLP5-3|ECHD2_MOUSE;sp|Q3TLP5-2|ECHD2_MOUSE;tr|F6Z5N5|F6Z5N5_MOUSE	4;3;3;3;2	4;3;3;3;2	4;3;3;3;2	sp|Q3TLP5|ECHD2_MOUSE Enoyl-CoA hydratase domain-containing protein 2, mitochondrial OS=Mus musculus OX=10090 GN=Echdc2 PE=1 SV=2;tr|F6YTG0|F6YTG0_MOUSE Enoyl-CoA hydratase domain-containing protein 2, mitochondrial (Fragment) OS=Mus musculus OX=10090 GN=E	Enoyl-CoA hydratase domain-containing protein 2, mitochondrial	Echdc2	5	4	4	4	3	3	4	4	3	3	3	4	3	3	3	2	2	4	3	3	3	3	3	3	3	3	1	3	3	3	4	4	3	3	3	4	3	3	3	2	2	4
tr|A0A0G2JEA9|A0A0G2JEA9_MOUSE;tr|A0A0G2JFX7|A0A0G2JFX7_MOUSE;sp|Q9CWZ3-2|RBM8A_MOUSE;sp|Q9CWZ3|RBM8A_MOUSE	tr|A0A0G2JEA9|A0A0G2JEA9_MOUSE;tr|A0A0G2JFX7|A0A0G2JFX7_MOUSE;sp|Q9CWZ3-2|RBM8A_MOUSE;sp|Q9CWZ3|RBM8A_MOUSE	1;1;1;1	1;1;1;1	1;1;1;1	tr|A0A0G2JEA9|A0A0G2JEA9_MOUSE RNA-binding protein 8A OS=Mus musculus OX=10090 GN=Rbm8a PE=1 SV=1;tr|A0A0G2JFX7|A0A0G2JFX7_MOUSE RNA-binding protein 8A OS=Mus musculus OX=10090 GN=Rbm8a PE=1 SV=1;sp|Q9CWZ3-2|RBM8A_MOUSE Isoform 2 of RNA-binding protein 8A	RNA-binding protein 8A	Rbm8a	4	1	1	1	1	1	1	1	1	1	1	1	1	1	1	1	1	1	1	1	1	1	1	1	1	1	1	1	1	1	1	1	1	1	1	1	1	1	1	1	1	1
tr|E9QB02|E9QB02_MOUSE;sp|Q68FL6|SYMC_MOUSE;tr|F6W0G8|F6W0G8_MOUSE	tr|E9QB02|E9QB02_MOUSE;sp|Q68FL6|SYMC_MOUSE	7;7;1	7;7;1	7;7;1	tr|E9QB02|E9QB02_MOUSE Methionine--tRNA ligase, cytoplasmic OS=Mus musculus OX=10090 GN=Mars1 PE=1 SV=1;sp|Q68FL6|SYMC_MOUSE Methionine--tRNA ligase, cytoplasmic OS=Mus musculus OX=10090 GN=Mars1 PE=1 SV=1	Methionine--tRNA ligase, cytoplasmic	Mars1	3	7	7	7	6	6	7	4	5	6	6	5	6	7	4	5	5	5	5	5	5	6	6	5	7	4	5	6	6	6	7	4	5	6	6	5	6	7	4	5	5	5
tr|B1AWE0|B1AWE0_MOUSE;tr|Q6PFA2|Q6PFA2_MOUSE;sp|O08585|CLCA_MOUSE;tr|B1AWD8|B1AWD8_MOUSE;tr|B1AWD9|B1AWD9_MOUSE;tr|B1AWE1|B1AWE1_MOUSE	tr|B1AWE0|B1AWE0_MOUSE;tr|Q6PFA2|Q6PFA2_MOUSE;sp|O08585|CLCA_MOUSE;tr|B1AWD8|B1AWD8_MOUSE;tr|B1AWD9|B1AWD9_MOUSE;tr|B1AWE1|B1AWE1_MOUSE	4;4;3;3;3;2	4;4;3;3;3;2	4;4;3;3;3;2	tr|B1AWE0|B1AWE0_MOUSE Clathrin light chain OS=Mus musculus OX=10090 GN=Clta PE=1 SV=1;tr|Q6PFA2|Q6PFA2_MOUSE Clathrin light chain OS=Mus musculus OX=10090 GN=Clta PE=1 SV=1;sp|O08585|CLCA_MOUSE Clathrin light chain A OS=Mus musculus OX=10090 GN=Clta PE=1	Clathrin light chain	Clta	6	4	4	4	4	3	3	3	3	3	3	3	4	3	3	2	3	3	3	3	3	2	3	3	3	2	3	4	4	3	3	3	3	3	3	3	4	3	3	2	3	3
sp|Q9Z2Z9|GFPT2_MOUSE	sp|Q9Z2Z9|GFPT2_MOUSE	4	4	2	sp|Q9Z2Z9|GFPT2_MOUSE Glutamine--fructose-6-phosphate aminotransferase [isomerizing] 2 OS=Mus musculus OX=10090 GN=Gfpt2 PE=1 SV=3	Glutamine--fructose-6-phosphate aminotransferase [isomerizing] 2	Gfpt2	1	4	4	2	4	3	3	3	3	3	3	3	3	3	2	2	3	1	2	2	2	1	2	2	2	3	3	2	4	3	3	3	3	3	3	3	3	3	2	2	3	1
tr|A0A0R4J060|A0A0R4J060_MOUSE;tr|J3QNK5|J3QNK5_MOUSE;sp|Q8BIH0|SP130_MOUSE;sp|Q8BIH0-2|SP130_MOUSE;tr|A0A3Q4EGN6|A0A3Q4EGN6_MOUSE;tr|A0A3Q4EC23|A0A3Q4EC23_MOUSE;sp|Q8BIH0-3|SP130_MOUSE	tr|A0A0R4J060|A0A0R4J060_MOUSE;tr|J3QNK5|J3QNK5_MOUSE;sp|Q8BIH0|SP130_MOUSE;sp|Q8BIH0-2|SP130_MOUSE	7;7;7;6;1;1;1	7;7;7;6;1;1;1	7;7;7;6;1;1;1	tr|A0A0R4J060|A0A0R4J060_MOUSE Histone deacetylase complex subunit SAP130 OS=Mus musculus OX=10090 GN=Sap130 PE=1 SV=1;tr|J3QNK5|J3QNK5_MOUSE Histone deacetylase complex subunit SAP130 OS=Mus musculus OX=10090 GN=Sap130 PE=1 SV=1;sp|Q8BIH0|SP130_MOUSE Hist	Histone deacetylase complex subunit SAP130	Sap130	7	7	7	7	5	5	5	7	5	4	6	6	4	4	3	4	3	2	3	2	4	2	2	3	1	1	4	2	5	5	5	7	5	4	6	6	4	4	3	4	3	2
sp|Q9CZ44-2|NSF1C_MOUSE;sp|Q9CZ44|NSF1C_MOUSE;sp|Q9CZ44-3|NSF1C_MOUSE;tr|A2AT02|A2AT02_MOUSE	sp|Q9CZ44-2|NSF1C_MOUSE;sp|Q9CZ44|NSF1C_MOUSE;sp|Q9CZ44-3|NSF1C_MOUSE;tr|A2AT02|A2AT02_MOUSE	6;6;6;4	6;6;6;4	6;6;6;4	sp|Q9CZ44-2|NSF1C_MOUSE Isoform 2 of NSFL1 cofactor p47 OS=Mus musculus OX=10090 GN=Nsfl1c;sp|Q9CZ44|NSF1C_MOUSE NSFL1 cofactor p47 OS=Mus musculus OX=10090 GN=Nsfl1c PE=1 SV=1;sp|Q9CZ44-3|NSF1C_MOUSE Isoform 3 of NSFL1 cofactor p47 OS=Mus musculus OX=1009	Isoform 2 of NSFL1 cofactor p47	Nsfl1c	4	6	6	6	3	3	3	3	3	3	3	1	3	4	3	4	4	4	4	4	4	2	2	4	3	4	3	3	3	3	3	3	3	3	3	1	3	4	3	4	4	4
tr|G3UWY3|G3UWY3_MOUSE;sp|Q5NBX1-2|COBL_MOUSE;tr|G5E8P4|G5E8P4_MOUSE;sp|Q5NBX1-3|COBL_MOUSE;sp|Q5NBX1|COBL_MOUSE;tr|F6RR81|F6RR81_MOUSE;sp|Q5NBX1-5|COBL_MOUSE;tr|G3UZ73|G3UZ73_MOUSE;sp|Q5NBX1-4|COBL_MOUSE	tr|G3UWY3|G3UWY3_MOUSE;sp|Q5NBX1-2|COBL_MOUSE;tr|G5E8P4|G5E8P4_MOUSE;sp|Q5NBX1-3|COBL_MOUSE;sp|Q5NBX1|COBL_MOUSE	9;8;8;8;8;1;1;1;1	9;8;8;8;8;1;1;1;1	9;8;8;8;8;1;1;1;1	tr|G3UWY3|G3UWY3_MOUSE Protein cordon-bleu OS=Mus musculus OX=10090 GN=Cobl PE=1 SV=1;sp|Q5NBX1-2|COBL_MOUSE Isoform 2 of Protein cordon-bleu OS=Mus musculus OX=10090 GN=Cobl;tr|G5E8P4|G5E8P4_MOUSE Protein cordon-bleu OS=Mus musculus OX=10090 GN=Cobl PE=1	Protein cordon-bleu	Cobl	9	9	9	9	8	7	8	7	8	7	7	8	9	7	4	7	5	6	6	5	7	6	4	4	5	4	7	4	8	7	8	7	8	7	7	8	9	7	4	7	5	6
tr|A1BN54|A1BN54_MOUSE;sp|Q7TPR4|ACTN1_MOUSE	tr|A1BN54|A1BN54_MOUSE;sp|Q7TPR4|ACTN1_MOUSE	17;16	6;5	6;5	tr|A1BN54|A1BN54_MOUSE Alpha-actinin cytoskeletal isoform OS=Mus musculus OX=10090 GN=Actn1 PE=1 SV=1;sp|Q7TPR4|ACTN1_MOUSE Alpha-actinin-1 OS=Mus musculus OX=10090 GN=Actn1 PE=1 SV=1	Alpha-actinin cytoskeletal isoform	Actn1	2	17	6	6	17	16	14	15	16	15	14	15	16	16	13	13	14	13	12	12	11	12	8	9	12	10	11	11	6	6	5	5	5	5	5	5	6	6	5	5	6	6
tr|F6VV02|F6VV02_MOUSE;sp|Q99LI8|HGS_MOUSE;tr|Q3UMA3|Q3UMA3_MOUSE	tr|F6VV02|F6VV02_MOUSE;sp|Q99LI8|HGS_MOUSE;tr|Q3UMA3|Q3UMA3_MOUSE	3;3;3	3;3;3	3;3;3	tr|F6VV02|F6VV02_MOUSE Hepatocyte growth factor-regulated tyrosine kinase substrate (Fragment) OS=Mus musculus OX=10090 GN=Hgs PE=1 SV=2;sp|Q99LI8|HGS_MOUSE Hepatocyte growth factor-regulated tyrosine kinase substrate OS=Mus musculus OX=10090 GN=Hgs PE=1 S	Hepatocyte growth factor-regulated tyrosine kinase substrate (Fragment)	Hgs	3	3	3	3	0	0	0	0	0	0	0	0	1	0	0	0	1	2	1	1	0	1	1	0	1	2	1	1	0	0	0	0	0	0	0	0	1	0	0	0	1	2
sp|Q9WVK4|EHD1_MOUSE;sp|Q9QXY6|EHD3_MOUSE	sp|Q9WVK4|EHD1_MOUSE;sp|Q9QXY6|EHD3_MOUSE	5;3	5;3	4;2	sp|Q9WVK4|EHD1_MOUSE EH domain-containing protein 1 OS=Mus musculus OX=10090 GN=Ehd1 PE=1 SV=1;sp|Q9QXY6|EHD3_MOUSE EH domain-containing protein 3 OS=Mus musculus OX=10090 GN=Ehd3 PE=1 SV=2	EH domain-containing protein 1	Ehd1	2	5	5	4	5	4	1	3	4	3	3	3	3	5	3	3	3	4	4	4	3	4	2	4	4	3	2	3	5	4	1	3	4	3	3	3	3	5	3	3	3	4
tr|E9Q6A9|E9Q6A9_MOUSE;sp|Q02248|CTNB1_MOUSE;tr|F6QZ47|F6QZ47_MOUSE;tr|D3YUH4|D3YUH4_MOUSE	tr|E9Q6A9|E9Q6A9_MOUSE;sp|Q02248|CTNB1_MOUSE;tr|F6QZ47|F6QZ47_MOUSE;tr|D3YUH4|D3YUH4_MOUSE	2;2;1;1	2;2;1;1	2;2;1;1	tr|E9Q6A9|E9Q6A9_MOUSE Catenin beta-1 OS=Mus musculus OX=10090 GN=Ctnnb1 PE=1 SV=1;sp|Q02248|CTNB1_MOUSE Catenin beta-1 OS=Mus musculus OX=10090 GN=Ctnnb1 PE=1 SV=1;tr|F6QZ47|F6QZ47_MOUSE Catenin beta-1 (Fragment) OS=Mus musculus OX=10090 GN=Ctnnb1 PE=1 SV	Catenin beta-1	Ctnnb1	4	2	2	2	0	2	1	2	2	2	2	2	2	2	2	2	2	2	2	2	1	1	1	1	2	2	1	2	0	2	1	2	2	2	2	2	2	2	2	2	2	2
sp|Q9JKF1|IQGA1_MOUSE	sp|Q9JKF1|IQGA1_MOUSE	5	5	5	sp|Q9JKF1|IQGA1_MOUSE Ras GTPase-activating-like protein IQGAP1 OS=Mus musculus OX=10090 GN=Iqgap1 PE=1 SV=2	Ras GTPase-activating-like protein IQGAP1	Iqgap1	1	5	5	5	4	4	5	4	4	5	4	4	4	5	2	4	5	4	5	5	2	4	4	4	3	3	2	2	4	4	5	4	4	5	4	4	4	5	2	4	5	4
sp|Q8VCN5|CGL_MOUSE	sp|Q8VCN5|CGL_MOUSE	2	2	2	sp|Q8VCN5|CGL_MOUSE Cystathionine gamma-lyase OS=Mus musculus OX=10090 GN=Cth PE=1 SV=1	Cystathionine gamma-lyase	Cth	1	2	2	2	1	2	2	2	1	1	1	0	2	2	1	2	0	1	1	0	0	0	1	1	2	0	1	1	1	2	2	2	1	1	1	0	2	2	1	2	0	1
sp|Q9JHU4|DYHC1_MOUSE;tr|F6ZX84|F6ZX84_MOUSE	sp|Q9JHU4|DYHC1_MOUSE	17;1	17;1	17;1	sp|Q9JHU4|DYHC1_MOUSE Cytoplasmic dynein 1 heavy chain 1 OS=Mus musculus OX=10090 GN=Dync1h1 PE=1 SV=2	Cytoplasmic dynein 1 heavy chain 1	Dync1h1	2	17	17	17	13	10	11	8	9	12	13	10	11	13	10	13	13	10	9	12	10	9	10	10	10	12	7	15	13	10	11	8	9	12	13	10	11	13	10	13	13	10
sp|Q99JB2|STML2_MOUSE;tr|A2AG41|A2AG41_MOUSE;tr|A2AG39|A2AG39_MOUSE;tr|F6WI02|F6WI02_MOUSE	sp|Q99JB2|STML2_MOUSE;tr|A2AG41|A2AG41_MOUSE;tr|A2AG39|A2AG39_MOUSE;tr|F6WI02|F6WI02_MOUSE	4;3;2;2	4;3;2;2	4;3;2;2	sp|Q99JB2|STML2_MOUSE Stomatin-like protein 2, mitochondrial OS=Mus musculus OX=10090 GN=Stoml2 PE=1 SV=1;tr|A2AG41|A2AG41_MOUSE Stomatin-like protein 2, mitochondrial (Fragment) OS=Mus musculus OX=10090 GN=Stoml2 PE=1 SV=10;tr|A2AG39|A2AG39_MOUSE Stomatin	Stomatin-like protein 2, mitochondrial	Stoml2	4	4	4	4	3	2	4	2	3	3	3	3	3	2	4	3	3	3	3	3	3	2	3	3	1	1	3	1	3	2	4	2	3	3	3	3	3	2	4	3	3	3
tr|Q8CIH9|Q8CIH9_MOUSE	tr|Q8CIH9|Q8CIH9_MOUSE	2	2	2	tr|Q8CIH9|Q8CIH9_MOUSE Amidophosphoribosyltransferase OS=Mus musculus OX=10090 GN=Ppat PE=1 SV=1	Amidophosphoribosyltransferase	Ppat	1	2	2	2	2	2	2	2	2	2	2	2	2	2	1	2	0	0	2	0	2	1	2	1	2	1	2	2	2	2	2	2	2	2	2	2	2	2	1	2	0	0
tr|E9Q4T1|E9Q4T1_MOUSE;sp|Q8BRH3-2|RHG19_MOUSE;sp|Q8BRH3|RHG19_MOUSE	tr|E9Q4T1|E9Q4T1_MOUSE;sp|Q8BRH3-2|RHG19_MOUSE;sp|Q8BRH3|RHG19_MOUSE	1;1;1	1;1;1	1;1;1	tr|E9Q4T1|E9Q4T1_MOUSE Rho GTPase-activating protein 19 OS=Mus musculus OX=10090 GN=Arhgap19 PE=1 SV=1;sp|Q8BRH3-2|RHG19_MOUSE Isoform 2 of Rho GTPase-activating protein 19 OS=Mus musculus OX=10090 GN=Arhgap19;sp|Q8BRH3|RHG19_MOUSE Rho GTPase-activating pr	Rho GTPase-activating protein 19	Arhgap19	3	1	1	1	1	1	1	1	1	1	1	1	1	1	1	1	1	0	1	0	1	1	1	1	0	1	1	1	1	1	1	1	1	1	1	1	1	1	1	1	1	0
sp|Q91YU8|SSF1_MOUSE;tr|A0A1L1SRW3|A0A1L1SRW3_MOUSE	sp|Q91YU8|SSF1_MOUSE	8;1	8;1	8;1	sp|Q91YU8|SSF1_MOUSE Suppressor of SWI4 1 homolog OS=Mus musculus OX=10090 GN=Ppan PE=1 SV=2	Suppressor of SWI4 1 homolog	Ppan	2	8	8	8	6	5	7	5	5	4	6	6	6	7	5	7	4	6	6	6	6	6	6	6	5	6	5	5	6	5	7	5	5	4	6	6	6	7	5	7	4	6
sp|P48379-2|RFX2_MOUSE;sp|P48379|RFX2_MOUSE;tr|G5E890|G5E890_MOUSE;sp|P48381|RFX3_MOUSE	sp|P48379-2|RFX2_MOUSE;sp|P48379|RFX2_MOUSE;tr|G5E890|G5E890_MOUSE;sp|P48381|RFX3_MOUSE	3;3;3;3	3;3;3;3	1;1;1;1	sp|P48379-2|RFX2_MOUSE Isoform 2 of DNA-binding protein RFX2 OS=Mus musculus OX=10090 GN=Rfx2;sp|P48379|RFX2_MOUSE DNA-binding protein RFX2 OS=Mus musculus OX=10090 GN=Rfx2 PE=1 SV=2;tr|G5E890|G5E890_MOUSE Transcription factor RFX3 OS=Mus musculus OX=10090	Isoform 2 of DNA-binding protein RFX2	Rfx2	4	3	3	1	3	2	3	2	3	3	3	3	2	2	1	2	2	2	2	2	1	1	0	1	2	1	2	1	3	2	3	2	3	3	3	3	2	2	1	2	2	2
sp|Q6A026|PDS5A_MOUSE;tr|E9QPI5|E9QPI5_MOUSE;tr|A0A0J9YV33|A0A0J9YV33_MOUSE	sp|Q6A026|PDS5A_MOUSE;tr|E9QPI5|E9QPI5_MOUSE	10;10;3	10;10;3	9;9;3	sp|Q6A026|PDS5A_MOUSE Sister chromatid cohesion protein PDS5 homolog A OS=Mus musculus OX=10090 GN=Pds5a PE=1 SV=3;tr|E9QPI5|E9QPI5_MOUSE Sister chromatid cohesion protein PDS5 homolog A OS=Mus musculus OX=10090 GN=Pds5a PE=1 SV=1	Sister chromatid cohesion protein PDS5 homolog A	Pds5a	3	10	10	9	10	7	7	6	7	5	7	6	8	7	8	6	6	7	6	6	7	6	8	4	6	6	4	5	10	7	7	6	7	5	7	6	8	7	8	6	6	7
sp|Q9WUJ8|ORC6_MOUSE;tr|Q66JV6|Q66JV6_MOUSE;tr|A0A1B0GR56|A0A1B0GR56_MOUSE;tr|A0A1B0GSE2|A0A1B0GSE2_MOUSE;tr|Q3TQX1|Q3TQX1_MOUSE;tr|A0A1B0GRE5|A0A1B0GRE5_MOUSE	sp|Q9WUJ8|ORC6_MOUSE;tr|Q66JV6|Q66JV6_MOUSE	3;2;1;1;1;1	3;2;1;1;1;1	3;2;1;1;1;1	sp|Q9WUJ8|ORC6_MOUSE Origin recognition complex subunit 6 OS=Mus musculus OX=10090 GN=Orc6 PE=1 SV=1;tr|Q66JV6|Q66JV6_MOUSE Origin recognition complex subunit 6 OS=Mus musculus OX=10090 GN=Orc6 PE=1 SV=1	Origin recognition complex subunit 6	Orc6	6	3	3	3	2	1	1	2	1	1	0	1	1	1	2	1	1	2	2	3	2	2	2	2	2	2	1	1	2	1	1	2	1	1	0	1	1	1	2	1	1	2
sp|Q921M3-2|SF3B3_MOUSE;sp|Q921M3|SF3B3_MOUSE	sp|Q921M3-2|SF3B3_MOUSE;sp|Q921M3|SF3B3_MOUSE	4;4	4;4	4;4	sp|Q921M3-2|SF3B3_MOUSE Isoform 2 of Splicing factor 3B subunit 3 OS=Mus musculus OX=10090 GN=Sf3b3;sp|Q921M3|SF3B3_MOUSE Splicing factor 3B subunit 3 OS=Mus musculus OX=10090 GN=Sf3b3 PE=1 SV=1	Isoform 2 of Splicing factor 3B subunit 3	Sf3b3	2	4	4	4	3	3	2	3	2	3	2	2	3	2	1	1	3	3	3	3	2	2	2	2	3	2	3	3	3	3	2	3	2	3	2	2	3	2	1	1	3	3
sp|Q9CQM9|GLRX3_MOUSE;tr|A0A1B0GS58|A0A1B0GS58_MOUSE;tr|A0A1B0GSD3|A0A1B0GSD3_MOUSE;tr|A0A1B0GT04|A0A1B0GT04_MOUSE	sp|Q9CQM9|GLRX3_MOUSE;tr|A0A1B0GS58|A0A1B0GS58_MOUSE;tr|A0A1B0GSD3|A0A1B0GSD3_MOUSE;tr|A0A1B0GT04|A0A1B0GT04_MOUSE	2;2;1;1	2;2;1;1	2;2;1;1	sp|Q9CQM9|GLRX3_MOUSE Glutaredoxin-3 OS=Mus musculus OX=10090 GN=Glrx3 PE=1 SV=1;tr|A0A1B0GS58|A0A1B0GS58_MOUSE Glutaredoxin-3 OS=Mus musculus OX=10090 GN=Glrx3 PE=1 SV=1;tr|A0A1B0GSD3|A0A1B0GSD3_MOUSE Glutaredoxin-3 OS=Mus musculus OX=10090 GN=Glrx3 PE=1	Glutaredoxin-3	Glrx3	4	2	2	2	2	1	1	1	2	2	2	1	1	2	0	1	1	1	1	2	0	2	1	1	0	1	0	1	2	1	1	1	2	2	2	1	1	2	0	1	1	1
sp|Q61655|DD19A_MOUSE;tr|Q8R3C7|Q8R3C7_MOUSE;tr|Q8BZY3|Q8BZY3_MOUSE	sp|Q61655|DD19A_MOUSE;tr|Q8R3C7|Q8R3C7_MOUSE;tr|Q8BZY3|Q8BZY3_MOUSE	3;3;3	3;3;3	3;3;3	sp|Q61655|DD19A_MOUSE ATP-dependent RNA helicase DDX19A OS=Mus musculus OX=10090 GN=Ddx19a PE=1 SV=2;tr|Q8R3C7|Q8R3C7_MOUSE RNA helicase OS=Mus musculus OX=10090 GN=Ddx19b PE=1 SV=1;tr|Q8BZY3|Q8BZY3_MOUSE RNA helicase OS=Mus musculus OX=10090 GN=Ddx19b PE=	ATP-dependent RNA helicase DDX19A	Ddx19a	3	3	3	3	2	2	2	2	2	3	2	2	3	2	3	2	3	2	2	1	1	1	2	2	1	0	1	1	2	2	2	2	2	3	2	2	3	2	3	2	3	2
tr|B1AXZ5|B1AXZ5_MOUSE;tr|B1AXZ0|B1AXZ0_MOUSE;tr|Q80UJ0|Q80UJ0_MOUSE;tr|B1AXZ4|B1AXZ4_MOUSE;tr|Q3UR02|Q3UR02_MOUSE;sp|Q60899|ELAV2_MOUSE;tr|B1AXZ6|B1AXZ6_MOUSE;tr|Q80Y51|Q80Y51_MOUSE;tr|H3BLG7|H3BLG7_MOUSE;sp|Q61701-10|ELAV4_MOUSE;sp|Q61701|ELAV4_MOUSE;sp|Q61701-9|ELAV4_MOUSE;sp|Q61701-4|ELAV4_MOUSE;sp|Q61701-7|ELAV4_MOUSE;sp|Q60900|ELAV3_MOUSE;tr|A2A9R4|A2A9R4_MOUSE;sp|Q61701-5|ELAV4_MOUSE;sp|Q6…	tr|B1AXZ5|B1AXZ5_MOUSE;tr|B1AXZ0|B1AXZ0_MOUSE;tr|Q80UJ0|Q80UJ0_MOUSE;tr|B1AXZ4|B1AXZ4_MOUSE;tr|Q3UR02|Q3UR02_MOUSE;sp|Q60899|ELAV2_MOUSE;tr|B1AXZ6|B1AXZ6_MOUSE;tr|Q80Y51|Q80Y51_MOUSE	3;3;3;3;3;3;3;3;1;1;1;1;1;1;1;1;1;1;1;1;1;1	3;3;3;3;3;3;3;3;1;1;1;1;1;1;1;1;1;1;1;1;1;1	3;3;3;3;3;3;3;3;1;1;1;1;1;1;1;1;1;1;1;1;1;1	tr|B1AXZ5|B1AXZ5_MOUSE ELAV-like protein OS=Mus musculus OX=10090 GN=Elavl2 PE=1 SV=1;tr|B1AXZ0|B1AXZ0_MOUSE ELAV-like protein OS=Mus musculus OX=10090 GN=Elavl2 PE=1 SV=1;tr|Q80UJ0|Q80UJ0_MOUSE ELAV-like protein OS=Mus musculus OX=10090 GN=Elavl2 PE=1 SV=	ELAV-like protein	Elavl2	22	3	3	3	3	3	3	3	3	3	3	1	3	3	2	3	2	3	2	2	2	1	1	2	2	2	2	2	3	3	3	3	3	3	3	1	3	3	2	3	2	3
sp|Q6PR54-2|RIF1_MOUSE;sp|Q6PR54|RIF1_MOUSE;sp|Q6PR54-3|RIF1_MOUSE;tr|A0A2I3BQ21|A0A2I3BQ21_MOUSE;tr|A0A2I3BRD9|A0A2I3BRD9_MOUSE;tr|A0A2I3BQI4|A0A2I3BQI4_MOUSE	sp|Q6PR54-2|RIF1_MOUSE;sp|Q6PR54|RIF1_MOUSE;sp|Q6PR54-3|RIF1_MOUSE	11;11;11;2;2;2	11;11;11;2;2;2	11;11;11;2;2;2	sp|Q6PR54-2|RIF1_MOUSE Isoform 2 of Telomere-associated protein RIF1 OS=Mus musculus OX=10090 GN=Rif1;sp|Q6PR54|RIF1_MOUSE Telomere-associated protein RIF1 OS=Mus musculus OX=10090 GN=Rif1 PE=1 SV=2;sp|Q6PR54-3|RIF1_MOUSE Isoform 3 of Telomere-associated p	Isoform 2 of Telomere-associated protein RIF1	Rif1	6	11	11	11	8	8	9	8	7	7	7	9	7	8	5	8	6	9	9	8	7	7	7	7	4	6	5	7	8	8	9	8	7	7	7	9	7	8	5	8	6	9
tr|D6RFA7|D6RFA7_MOUSE;sp|Q9WVG6-2|CARM1_MOUSE;sp|Q9WVG6|CARM1_MOUSE;tr|D3YUP1|D3YUP1_MOUSE	tr|D6RFA7|D6RFA7_MOUSE;sp|Q9WVG6-2|CARM1_MOUSE;sp|Q9WVG6|CARM1_MOUSE;tr|D3YUP1|D3YUP1_MOUSE	1;1;1;1	1;1;1;1	1;1;1;1	tr|D6RFA7|D6RFA7_MOUSE Coactivator-associated arginine methyltransferase 1 OS=Mus musculus OX=10090 GN=Carm1 PE=1 SV=1;sp|Q9WVG6-2|CARM1_MOUSE Isoform 2 of Histone-arginine methyltransferase CARM1 OS=Mus musculus OX=10090 GN=Carm1;sp|Q9WVG6|CARM1_MOUSE His	Coactivator-associated arginine methyltransferase 1	Carm1	4	1	1	1	1	1	1	1	1	1	1	1	1	1	1	1	1	1	1	1	1	1	1	1	1	1	1	1	1	1	1	1	1	1	1	1	1	1	1	1	1	1
tr|A0A0N4SVR6|A0A0N4SVR6_MOUSE;tr|A0A0N4SVG9|A0A0N4SVG9_MOUSE;sp|P51150|RAB7A_MOUSE	tr|A0A0N4SVR6|A0A0N4SVR6_MOUSE;tr|A0A0N4SVG9|A0A0N4SVG9_MOUSE;sp|P51150|RAB7A_MOUSE	1;1;1	1;1;1	1;1;1	tr|A0A0N4SVR6|A0A0N4SVR6_MOUSE RAB7, member RAS oncogene family OS=Mus musculus OX=10090 GN=Rab7 PE=1 SV=1;tr|A0A0N4SVG9|A0A0N4SVG9_MOUSE RAB7, member RAS oncogene family (Fragment) OS=Mus musculus OX=10090 GN=Rab7 PE=1 SV=3;sp|P51150|RAB7A_MOUSE Ras-relat	RAB7, member RAS oncogene family	Rab7	3	1	1	1	1	1	1	1	1	1	1	1	1	1	1	0	1	1	1	1	1	1	1	1	1	1	1	1	1	1	1	1	1	1	1	1	1	1	1	0	1	1
sp|Q9D6R2-2|IDH3A_MOUSE;sp|Q9D6R2|IDH3A_MOUSE;tr|A0A1L1STE6|A0A1L1STE6_MOUSE	sp|Q9D6R2-2|IDH3A_MOUSE;sp|Q9D6R2|IDH3A_MOUSE;tr|A0A1L1STE6|A0A1L1STE6_MOUSE	3;2;2	3;2;2	3;2;2	sp|Q9D6R2-2|IDH3A_MOUSE Isoform 2 of Isocitrate dehydrogenase [NAD] subunit alpha, mitochondrial OS=Mus musculus OX=10090 GN=Idh3a;sp|Q9D6R2|IDH3A_MOUSE Isocitrate dehydrogenase [NAD] subunit alpha, mitochondrial OS=Mus musculus OX=10090 GN=Idh3a PE=1 SV=1	Isoform 2 of Isocitrate dehydrogenase [NAD] subunit alpha, mitochondrial	Idh3a	3	3	3	3	2	2	2	2	2	2	2	2	1	1	2	1	1	2	2	1	1	1	2	1	1	1	2	1	2	2	2	2	2	2	2	2	1	1	2	1	1	2
sp|P19137|LAMA1_MOUSE	sp|P19137|LAMA1_MOUSE	8	8	8	sp|P19137|LAMA1_MOUSE Laminin subunit alpha-1 OS=Mus musculus OX=10090 GN=Lama1 PE=1 SV=2	Laminin subunit alpha-1	Lama1	1	8	8	8	5	6	7	5	7	7	8	6	6	7	6	7	5	6	5	3	4	6	3	3	4	4	3	3	5	6	7	5	7	7	8	6	6	7	6	7	5	6
sp|P46467|VPS4B_MOUSE;sp|Q8VEJ9|VPS4A_MOUSE	sp|P46467|VPS4B_MOUSE	3;1	3;1	3;1	sp|P46467|VPS4B_MOUSE Vacuolar protein sorting-associated protein 4B OS=Mus musculus OX=10090 GN=Vps4b PE=1 SV=2	Vacuolar protein sorting-associated protein 4B	Vps4b	2	3	3	3	1	2	2	1	2	1	1	2	1	2	2	1	3	1	2	2	2	2	2	1	1	3	2	2	1	2	2	1	2	1	1	2	1	2	2	1	3	1
sp|O70194|EIF3D_MOUSE;tr|A0A2R8VK20|A0A2R8VK20_MOUSE	sp|O70194|EIF3D_MOUSE;tr|A0A2R8VK20|A0A2R8VK20_MOUSE	4;3	4;3	4;3	sp|O70194|EIF3D_MOUSE Eukaryotic translation initiation factor 3 subunit D OS=Mus musculus OX=10090 GN=Eif3d PE=1 SV=2;tr|A0A2R8VK20|A0A2R8VK20_MOUSE Eukaryotic translation initiation factor 3 subunit D (Fragment) OS=Mus musculus OX=10090 GN=Eif3d PE=1 SV=	Eukaryotic translation initiation factor 3 subunit D	Eif3d	2	4	4	4	3	3	3	2	4	3	2	3	4	4	3	2	2	3	4	4	2	2	3	3	2	3	2	2	3	3	3	2	4	3	2	3	4	4	3	2	2	3
sp|Q9JLI8|SART3_MOUSE;sp|Q9JLI8-2|SART3_MOUSE	sp|Q9JLI8|SART3_MOUSE	5;1	5;1	5;1	sp|Q9JLI8|SART3_MOUSE Squamous cell carcinoma antigen recognized by T-cells 3 OS=Mus musculus OX=10090 GN=Sart3 PE=1 SV=1	Squamous cell carcinoma antigen recognized by T-cells 3	Sart3	2	5	5	5	4	3	4	3	3	4	3	4	2	4	2	4	2	4	3	4	3	5	4	4	4	4	3	4	4	3	4	3	3	4	3	4	2	4	2	4	2	4
sp|Q9DD18-2|DTD1_MOUSE;sp|Q9DD18|DTD1_MOUSE	sp|Q9DD18-2|DTD1_MOUSE;sp|Q9DD18|DTD1_MOUSE	1;1	1;1	1;1	sp|Q9DD18-2|DTD1_MOUSE Isoform 2 of D-aminoacyl-tRNA deacylase 1 OS=Mus musculus OX=10090 GN=Dtd1;sp|Q9DD18|DTD1_MOUSE D-aminoacyl-tRNA deacylase 1 OS=Mus musculus OX=10090 GN=Dtd1 PE=1 SV=2	Isoform 2 of D-aminoacyl-tRNA deacylase 1	Dtd1	2	1	1	1	1	1	1	1	1	1	1	1	1	0	1	1	1	1	0	1	0	1	1	1	0	0	1	0	1	1	1	1	1	1	1	1	1	0	1	1	1	1
tr|D3YUG4|D3YUG4_MOUSE;sp|P97823-2|LYPA1_MOUSE;tr|J3QP56|J3QP56_MOUSE;sp|P97823|LYPA1_MOUSE	tr|D3YUG4|D3YUG4_MOUSE;sp|P97823-2|LYPA1_MOUSE;tr|J3QP56|J3QP56_MOUSE;sp|P97823|LYPA1_MOUSE	1;1;1;1	1;1;1;1	1;1;1;1	tr|D3YUG4|D3YUG4_MOUSE Acyl-protein thioesterase 1 (Fragment) OS=Mus musculus OX=10090 GN=Lypla1 PE=1 SV=1;sp|P97823-2|LYPA1_MOUSE Isoform 2 of Acyl-protein thioesterase 1 OS=Mus musculus OX=10090 GN=Lypla1;tr|J3QP56|J3QP56_MOUSE Acyl-protein thioesterase	Acyl-protein thioesterase 1 (Fragment)	Lypla1	4	1	1	1	1	1	1	1	1	1	1	1	1	1	0	1	1	1	1	1	1	0	0	1	0	1	1	1	1	1	1	1	1	1	1	1	1	1	0	1	1	1
tr|E9Q9A5|E9Q9A5_MOUSE;sp|Q9JLV6-2|PNKP_MOUSE;tr|G5E8N7|G5E8N7_MOUSE;sp|Q9JLV6|PNKP_MOUSE;tr|A0A0J9YV48|A0A0J9YV48_MOUSE;tr|A0A0J9YUF9|A0A0J9YUF9_MOUSE;tr|A0A0J9YTV1|A0A0J9YTV1_MOUSE;tr|A0A0J9YVJ6|A0A0J9YVJ6_MOUSE	tr|E9Q9A5|E9Q9A5_MOUSE;sp|Q9JLV6-2|PNKP_MOUSE;tr|G5E8N7|G5E8N7_MOUSE;sp|Q9JLV6|PNKP_MOUSE	3;3;3;3;1;1;1;1	3;3;3;3;1;1;1;1	3;3;3;3;1;1;1;1	tr|E9Q9A5|E9Q9A5_MOUSE Bifunctional polynucleotide phosphatase/kinase OS=Mus musculus OX=10090 GN=Pnkp PE=1 SV=1;sp|Q9JLV6-2|PNKP_MOUSE Isoform 2 of Bifunctional polynucleotide phosphatase/kinase OS=Mus musculus OX=10090 GN=Pnkp;tr|G5E8N7|G5E8N7_MOUSE Bifu	Bifunctional polynucleotide phosphatase/kinase	Pnkp	8	3	3	3	2	2	2	1	2	1	2	2	1	3	1	2	2	2	2	3	2	2	1	1	2	2	2	2	2	2	2	1	2	1	2	2	1	3	1	2	2	2
tr|A0A140LJ59|A0A140LJ59_MOUSE;sp|Q9DBZ5|EIF3K_MOUSE;sp|Q9DBZ5-2|EIF3K_MOUSE;tr|Q3TY56|Q3TY56_MOUSE	tr|A0A140LJ59|A0A140LJ59_MOUSE;sp|Q9DBZ5|EIF3K_MOUSE	3;3;1;1	3;3;1;1	3;3;1;1	tr|A0A140LJ59|A0A140LJ59_MOUSE Eukaryotic translation initiation factor 3 subunit K OS=Mus musculus OX=10090 GN=Eif3k PE=1 SV=1;sp|Q9DBZ5|EIF3K_MOUSE Eukaryotic translation initiation factor 3 subunit K OS=Mus musculus OX=10090 GN=Eif3k PE=1 SV=1	Eukaryotic translation initiation factor 3 subunit K	Eif3k	4	3	3	3	2	2	3	3	1	2	2	2	2	1	1	2	2	2	2	2	1	2	2	2	2	1	2	2	2	2	3	3	1	2	2	2	2	1	1	2	2	2
sp|P97310|MCM2_MOUSE;tr|A0A0N4SVY2|A0A0N4SVY2_MOUSE	sp|P97310|MCM2_MOUSE	13;3	13;3	13;3	sp|P97310|MCM2_MOUSE DNA replication licensing factor MCM2 OS=Mus musculus OX=10090 GN=Mcm2 PE=1 SV=3	DNA replication licensing factor MCM2	Mcm2	2	13	13	13	8	7	7	7	8	8	11	8	10	9	4	7	7	9	7	7	6	6	5	6	4	5	6	5	8	7	7	7	8	8	11	8	10	9	4	7	7	9
tr|B1ATL6|B1ATL6_MOUSE;sp|P47809|MP2K4_MOUSE;tr|M0QWR0|M0QWR0_MOUSE;tr|M0QWG5|M0QWG5_MOUSE	tr|B1ATL6|B1ATL6_MOUSE;sp|P47809|MP2K4_MOUSE;tr|M0QWR0|M0QWR0_MOUSE;tr|M0QWG5|M0QWG5_MOUSE	2;2;1;1	2;2;1;1	2;2;1;1	tr|B1ATL6|B1ATL6_MOUSE Dual-specificity mitogen-activated protein kinase kinase 4 (Fragment) OS=Mus musculus OX=10090 GN=Map2k4 PE=1 SV=1;sp|P47809|MP2K4_MOUSE Dual specificity mitogen-activated protein kinase kinase 4 OS=Mus musculus OX=10090 GN=Map2k4 PE	Dual-specificity mitogen-activated protein kinase kinase 4 (Fragment)	Map2k4	4	2	2	2	1	2	2	1	2	2	2	1	2	1	1	1	1	1	2	2	2	1	1	2	2	1	1	2	1	2	2	1	2	2	2	1	2	1	1	1	1	1
sp|Q8R323|RFC3_MOUSE	sp|Q8R323|RFC3_MOUSE	3	3	3	sp|Q8R323|RFC3_MOUSE Replication factor C subunit 3 OS=Mus musculus OX=10090 GN=Rfc3 PE=1 SV=1	Replication factor C subunit 3	Rfc3	1	3	3	3	3	3	3	2	3	3	3	3	3	2	2	3	2	2	2	2	2	1	1	1	2	2	2	2	3	3	3	2	3	3	3	3	3	2	2	3	2	2
sp|Q8BMJ2|SYLC_MOUSE	sp|Q8BMJ2|SYLC_MOUSE	4	4	4	sp|Q8BMJ2|SYLC_MOUSE Leucine--tRNA ligase, cytoplasmic OS=Mus musculus OX=10090 GN=Lars1 PE=1 SV=2	Leucine--tRNA ligase, cytoplasmic	Lars1	1	4	4	4	3	3	3	3	4	4	3	4	4	3	2	3	2	1	2	3	2	2	2	3	2	3	3	1	3	3	3	3	4	4	3	4	4	3	2	3	2	1
sp|A2AQ25|SKT_MOUSE;tr|E9QAU4|E9QAU4_MOUSE;sp|A2AQ25-4|SKT_MOUSE;tr|D3Z781|D3Z781_MOUSE;sp|A2AQ25-3|SKT_MOUSE;sp|A2AQ25-2|SKT_MOUSE;sp|A2AQ25-9|SKT_MOUSE;sp|A2AQ25-6|SKT_MOUSE;sp|A2AQ25-5|SKT_MOUSE;sp|A2AQ25-8|SKT_MOUSE;tr|Q8BHR1|Q8BHR1_MOUSE;sp|A2AQ25-7|SKT_MOUSE;tr|A0A5F8MPV1|A0A5F8MPV1_MOUSE	sp|A2AQ25|SKT_MOUSE;tr|E9QAU4|E9QAU4_MOUSE;sp|A2AQ25-4|SKT_MOUSE;tr|D3Z781|D3Z781_MOUSE;sp|A2AQ25-3|SKT_MOUSE;sp|A2AQ25-2|SKT_MOUSE;sp|A2AQ25-9|SKT_MOUSE;sp|A2AQ25-6|SKT_MOUSE;sp|A2AQ25-5|SKT_MOUSE;sp|A2AQ25-8|SKT_MOUSE	5;5;4;4;4;4;3;3;3;3;2;1;1	5;5;4;4;4;4;3;3;3;3;2;1;1	5;5;4;4;4;4;3;3;3;3;2;1;1	sp|A2AQ25|SKT_MOUSE Sickle tail protein OS=Mus musculus OX=10090 GN=Skt PE=1 SV=1;tr|E9QAU4|E9QAU4_MOUSE Enhancer trap locus 4 OS=Mus musculus OX=10090 GN=Etl4 PE=1 SV=1;sp|A2AQ25-4|SKT_MOUSE Isoform 4 of Sickle tail protein OS=Mus musculus OX=10090 GN=Skt	Sickle tail protein	Skt	13	5	5	5	2	1	2	2	4	3	3	3	1	2	3	1	3	3	3	3	3	3	3	3	3	3	2	3	2	1	2	2	4	3	3	3	1	2	3	1	3	3
sp|Q8BG32|PSD11_MOUSE;tr|G3UXL5|G3UXL5_MOUSE;tr|G3UZ28|G3UZ28_MOUSE;tr|G3UWW7|G3UWW7_MOUSE;tr|G3UYH2|G3UYH2_MOUSE;tr|G3UX67|G3UX67_MOUSE;tr|G3UWV7|G3UWV7_MOUSE;tr|G3UYL8|G3UYL8_MOUSE;tr|G3UX15|G3UX15_MOUSE;tr|G3UYI4|G3UYI4_MOUSE;tr|G3UZ33|G3UZ33_MOUSE;tr|G3UYL3|G3UYL3_MOUSE	sp|Q8BG32|PSD11_MOUSE;tr|G3UXL5|G3UXL5_MOUSE;tr|G3UZ28|G3UZ28_MOUSE;tr|G3UWW7|G3UWW7_MOUSE	6;4;3;3;2;1;1;1;1;1;1;1	6;4;3;3;2;1;1;1;1;1;1;1	6;4;3;3;2;1;1;1;1;1;1;1	sp|Q8BG32|PSD11_MOUSE 26S proteasome non-ATPase regulatory subunit 11 OS=Mus musculus OX=10090 GN=Psmd11 PE=1 SV=3;tr|G3UXL5|G3UXL5_MOUSE 26S proteasome non-ATPase regulatory subunit 11 (Fragment) OS=Mus musculus OX=10090 GN=Psmd11 PE=1 SV=1;tr|G3UZ28|G3UZ	26S proteasome non-ATPase regulatory subunit 11	Psmd11	12	6	6	6	3	3	1	2	3	3	2	1	2	2	1	2	2	1	4	2	2	1	2	1	2	3	3	4	3	3	1	2	3	3	2	1	2	2	1	2	2	1
sp|Q8CIN4|PAK2_MOUSE;tr|G5E884|G5E884_MOUSE;sp|Q61036-2|PAK3_MOUSE;sp|O88643|PAK1_MOUSE;sp|Q61036|PAK3_MOUSE	sp|Q8CIN4|PAK2_MOUSE;tr|G5E884|G5E884_MOUSE;sp|Q61036-2|PAK3_MOUSE;sp|O88643|PAK1_MOUSE;sp|Q61036|PAK3_MOUSE	2;1;1;1;1	2;1;1;1;1	2;1;1;1;1	sp|Q8CIN4|PAK2_MOUSE Serine/threonine-protein kinase PAK 2 OS=Mus musculus OX=10090 GN=Pak2 PE=1 SV=1;tr|G5E884|G5E884_MOUSE Non-specific serine/threonine protein kinase OS=Mus musculus OX=10090 GN=Pak1 PE=1 SV=1;sp|Q61036-2|PAK3_MOUSE Isoform 2 of Serine/	Serine/threonine-protein kinase PAK 2	Pak2	5	2	2	2	2	2	2	2	2	2	2	2	2	2	1	2	2	2	2	2	2	2	1	2	2	2	1	2	2	2	2	2	2	2	2	2	2	2	1	2	2	2
sp|P62814|VATB2_MOUSE;tr|Q91YH6|Q91YH6_MOUSE;tr|A0A0U1RNU9|A0A0U1RNU9_MOUSE	sp|P62814|VATB2_MOUSE;tr|Q91YH6|Q91YH6_MOUSE	4;2;1	4;2;1	4;2;1	sp|P62814|VATB2_MOUSE V-type proton ATPase subunit B, brain isoform OS=Mus musculus OX=10090 GN=Atp6v1b2 PE=1 SV=1;tr|Q91YH6|Q91YH6_MOUSE Vacuolar proton pump subunit B OS=Mus musculus OX=10090 GN=Atp6v1b1 PE=1 SV=1	V-type proton ATPase subunit B, brain isoform	Atp6v1b2	3	4	4	4	2	3	2	2	3	3	3	3	3	1	3	2	2	2	2	4	2	4	3	3	2	3	2	4	2	3	2	2	3	3	3	3	3	1	3	2	2	2
sp|Q91WQ3|SYYC_MOUSE;tr|A2A7S7|A2A7S7_MOUSE	sp|Q91WQ3|SYYC_MOUSE;tr|A2A7S7|A2A7S7_MOUSE	5;4	5;4	5;4	sp|Q91WQ3|SYYC_MOUSE Tyrosine--tRNA ligase, cytoplasmic OS=Mus musculus OX=10090 GN=Yars1 PE=1 SV=3;tr|A2A7S7|A2A7S7_MOUSE Tyrosine--tRNA ligase OS=Mus musculus OX=10090 GN=Yars PE=1 SV=1	Tyrosine--tRNA ligase, cytoplasmic	Yars1	2	5	5	5	4	4	4	3	4	4	4	3	4	4	3	3	3	3	3	3	3	4	3	2	2	3	2	3	4	4	4	3	4	4	4	3	4	4	3	3	3	3
tr|E9PYI8|E9PYI8_MOUSE;sp|Q9JMA1|UBP14_MOUSE	tr|E9PYI8|E9PYI8_MOUSE;sp|Q9JMA1|UBP14_MOUSE	6;6	6;6	6;6	tr|E9PYI8|E9PYI8_MOUSE Ubiquitin carboxyl-terminal hydrolase OS=Mus musculus OX=10090 GN=Usp14 PE=1 SV=1;sp|Q9JMA1|UBP14_MOUSE Ubiquitin carboxyl-terminal hydrolase 14 OS=Mus musculus OX=10090 GN=Usp14 PE=1 SV=3	Ubiquitin carboxyl-terminal hydrolase	Usp14	2	6	6	6	6	6	5	3	6	6	6	3	5	5	6	5	5	4	6	5	3	6	5	5	4	4	4	5	6	6	5	3	6	6	6	3	5	5	6	5	5	4
sp|Q9D0L8-2|MCES_MOUSE;sp|Q9D0L8|MCES_MOUSE;tr|D3Z4K1|D3Z4K1_MOUSE;tr|D3Z478|D3Z478_MOUSE;tr|D3YYS7|D3YYS7_MOUSE;sp|Q9D0L8-3|MCES_MOUSE	sp|Q9D0L8-2|MCES_MOUSE;sp|Q9D0L8|MCES_MOUSE;tr|D3Z4K1|D3Z4K1_MOUSE;tr|D3Z478|D3Z478_MOUSE;tr|D3YYS7|D3YYS7_MOUSE;sp|Q9D0L8-3|MCES_MOUSE	2;2;1;1;1;1	2;2;1;1;1;1	2;2;1;1;1;1	sp|Q9D0L8-2|MCES_MOUSE Isoform 2 of mRNA cap guanine-N7 methyltransferase OS=Mus musculus OX=10090 GN=Rnmt;sp|Q9D0L8|MCES_MOUSE mRNA cap guanine-N7 methyltransferase OS=Mus musculus OX=10090 GN=Rnmt PE=1 SV=1;tr|D3Z4K1|D3Z4K1_MOUSE mRNA cap guanine-N7 meth	Isoform 2 of mRNA cap guanine-N7 methyltransferase	Rnmt	6	2	2	2	2	1	2	2	2	2	2	2	2	2	1	1	2	2	2	1	2	1	1	0	2	0	1	0	2	1	2	2	2	2	2	2	2	2	1	1	2	2
sp|P50518|VATE1_MOUSE;tr|A0A0N4SW07|A0A0N4SW07_MOUSE;tr|A0A0N4SW34|A0A0N4SW34_MOUSE	sp|P50518|VATE1_MOUSE;tr|A0A0N4SW07|A0A0N4SW07_MOUSE	4;2;1	4;2;1	4;2;1	sp|P50518|VATE1_MOUSE V-type proton ATPase subunit E 1 OS=Mus musculus OX=10090 GN=Atp6v1e1 PE=1 SV=2;tr|A0A0N4SW07|A0A0N4SW07_MOUSE V-type proton ATPase subunit E 1 (Fragment) OS=Mus musculus OX=10090 GN=Atp6v1e1 PE=1 SV=1	V-type proton ATPase subunit E 1	Atp6v1e1	3	4	4	4	4	4	4	4	3	4	4	3	4	2	3	3	2	2	3	3	3	1	1	2	2	3	2	2	4	4	4	4	3	4	4	3	4	2	3	3	2	2
tr|Q91Z50|Q91Z50_MOUSE;sp|P39749|FEN1_MOUSE	tr|Q91Z50|Q91Z50_MOUSE;sp|P39749|FEN1_MOUSE	5;3	5;3	5;3	tr|Q91Z50|Q91Z50_MOUSE Flap endonuclease 1 OS=Mus musculus OX=10090 GN=Fen1 PE=1 SV=1;sp|P39749|FEN1_MOUSE Flap endonuclease 1 OS=Mus musculus OX=10090 GN=Fen1 PE=1 SV=1	Flap endonuclease 1	Fen1	2	5	5	5	4	5	3	3	4	5	4	4	5	4	4	5	5	5	4	4	4	5	4	3	4	3	5	2	4	5	3	3	4	5	4	4	5	4	4	5	5	5
sp|Q924C1-3|XPO5_MOUSE;sp|Q924C1|XPO5_MOUSE	sp|Q924C1-3|XPO5_MOUSE;sp|Q924C1|XPO5_MOUSE	3;3	3;3	3;3	sp|Q924C1-3|XPO5_MOUSE Isoform 3 of Exportin-5 OS=Mus musculus OX=10090 GN=Xpo5;sp|Q924C1|XPO5_MOUSE Exportin-5 OS=Mus musculus OX=10090 GN=Xpo5 PE=1 SV=1	Isoform 3 of Exportin-5	Xpo5	2	3	3	3	1	1	1	2	1	1	2	1	2	2	2	1	2	1	1	2	1	1	2	1	1	1	1	1	1	1	1	2	1	1	2	1	2	2	2	1	2	1
tr|H3BJZ9|H3BJZ9_MOUSE;tr|H3BKL5|H3BKL5_MOUSE;sp|Q921H8|THIKA_MOUSE;tr|H3BKA1|H3BKA1_MOUSE;sp|Q8VCH0|THIKB_MOUSE	tr|H3BJZ9|H3BJZ9_MOUSE;tr|H3BKL5|H3BKL5_MOUSE;sp|Q921H8|THIKA_MOUSE;tr|H3BKA1|H3BKA1_MOUSE	3;3;3;2;1	3;3;3;2;1	3;3;3;2;1	tr|H3BJZ9|H3BJZ9_MOUSE 3-ketoacyl-CoA thiolase A, peroxisomal OS=Mus musculus OX=10090 GN=Acaa1a PE=1 SV=1;tr|H3BKL5|H3BKL5_MOUSE 3-ketoacyl-CoA thiolase A, peroxisomal OS=Mus musculus OX=10090 GN=Acaa1a PE=1 SV=1;sp|Q921H8|THIKA_MOUSE 3-ketoacyl-CoA thiol	3-ketoacyl-CoA thiolase A, peroxisomal	Acaa1a	5	3	3	3	1	3	2	1	2	2	3	1	2	3	2	3	2	3	2	3	2	2	2	2	2	2	2	1	1	3	2	1	2	2	3	1	2	3	2	3	2	3
tr|A0A0A6YVN9|A0A0A6YVN9_MOUSE;tr|V9GWY1|V9GWY1_MOUSE;tr|D3Z1T4|D3Z1T4_MOUSE;tr|D3Z1M1|D3Z1M1_MOUSE;sp|P62880|GBB2_MOUSE;sp|P29387|GBB4_MOUSE	tr|A0A0A6YVN9|A0A0A6YVN9_MOUSE;tr|V9GWY1|V9GWY1_MOUSE;tr|D3Z1T4|D3Z1T4_MOUSE;tr|D3Z1M1|D3Z1M1_MOUSE;sp|P62880|GBB2_MOUSE;sp|P29387|GBB4_MOUSE	1;1;1;1;1;1	1;1;1;1;1;1	1;1;1;1;1;1	tr|A0A0A6YVN9|A0A0A6YVN9_MOUSE Guanine nucleotide-binding protein subunit beta-4 OS=Mus musculus OX=10090 GN=Gnb4 PE=1 SV=1;tr|V9GWY1|V9GWY1_MOUSE Guanine nucleotide-binding protein subunit beta-4 OS=Mus musculus OX=10090 GN=Gnb4 PE=1 SV=1;tr|D3Z1T4|D3Z1T4	Guanine nucleotide-binding protein subunit beta-4	Gnb4	6	1	1	1	0	1	1	1	1	1	1	1	1	0	0	1	1	1	1	0	0	1	1	1	0	0	1	1	0	1	1	1	1	1	1	1	1	0	0	1	1	1
sp|Q9CQA3|SDHB_MOUSE	sp|Q9CQA3|SDHB_MOUSE	4	4	4	sp|Q9CQA3|SDHB_MOUSE Succinate dehydrogenase [ubiquinone] iron-sulfur subunit, mitochondrial OS=Mus musculus OX=10090 GN=Sdhb PE=1 SV=1	Succinate dehydrogenase [ubiquinone] iron-sulfur subunit, mitochondrial	Sdhb	1	4	4	4	4	4	4	4	4	4	3	4	4	3	2	4	3	3	4	3	3	3	3	3	2	2	3	2	4	4	4	4	4	4	3	4	4	3	2	4	3	3
tr|F8WHP8|F8WHP8_MOUSE;sp|P56135|ATPK_MOUSE	tr|F8WHP8|F8WHP8_MOUSE;sp|P56135|ATPK_MOUSE	2;2	2;2	2;2	tr|F8WHP8|F8WHP8_MOUSE ATP synthase membrane subunit f OS=Mus musculus OX=10090 GN=Atp5j2 PE=1 SV=1;sp|P56135|ATPK_MOUSE ATP synthase subunit f, mitochondrial OS=Mus musculus OX=10090 GN=Atp5mf PE=1 SV=3	ATP synthase membrane subunit f	Atp5j2	2	2	2	2	2	2	2	2	2	2	2	2	1	1	1	1	2	0	1	1	1	0	0	0	1	1	1	0	2	2	2	2	2	2	2	2	1	1	1	1	2	0
tr|A0A571BF93|A0A571BF93_MOUSE;tr|A0A571BGC6|A0A571BGC6_MOUSE;sp|Q9QXZ0-2|MACF1_MOUSE;sp|Q9QXZ0|MACF1_MOUSE;tr|B1ARU4|B1ARU4_MOUSE;tr|E9QA63|E9QA63_MOUSE;tr|E9QNP1|E9QNP1_MOUSE;sp|Q9QXZ0-4|MACF1_MOUSE;tr|F7ACR9|F7ACR9_MOUSE;tr|A0A0A0MQA6|A0A0A0MQA6_MOUSE;tr|E9PVY8|E9PVY8_MOUSE;sp|Q9QXZ0-3|MACF1_MOUSE;tr|F6Q750|F6Q750_MOUSE;tr|F6YKN8|F6YKN8_MOUSE;tr|F6RL59|F6RL59_MOUSE;tr|F6RCJ3|F6RCJ3_MOUSE;tr|F6…	tr|A0A571BF93|A0A571BF93_MOUSE;tr|A0A571BGC6|A0A571BGC6_MOUSE;sp|Q9QXZ0-2|MACF1_MOUSE;sp|Q9QXZ0|MACF1_MOUSE;tr|B1ARU4|B1ARU4_MOUSE;tr|E9QA63|E9QA63_MOUSE;tr|E9QNP1|E9QNP1_MOUSE;sp|Q9QXZ0-4|MACF1_MOUSE;tr|F7ACR9|F7ACR9_MOUSE;tr|A0A0A0MQA6|A0A0A0MQA6_MOUSE;tr|E9PVY8|E9PVY8_MOUSE;sp|Q9QXZ0-3|MACF1_MOUSE;tr|F6Q750|F6Q750_MOUSE	13;13;12;12;12;12;12;12;12;12;12;12;11;5;4;4;3;3;2;1	13;13;12;12;12;12;12;12;12;12;12;12;11;5;4;4;3;3;2;1	13;13;12;12;12;12;12;12;12;12;12;12;11;5;4;4;3;3;2;1	tr|A0A571BF93|A0A571BF93_MOUSE Microtubule-actin cross-linking factor 1 OS=Mus musculus OX=10090 GN=Macf1 PE=1 SV=1;tr|A0A571BGC6|A0A571BGC6_MOUSE Microtubule-actin cross-linking factor 1 OS=Mus musculus OX=10090 GN=Macf1 PE=1 SV=1;sp|Q9QXZ0-2|MACF1_MOUSE	Microtubule-actin cross-linking factor 1	Macf1	20	13	13	13	12	10	11	10	11	10	12	11	12	10	7	9	9	8	9	7	7	7	5	6	5	6	7	8	12	10	11	10	11	10	12	11	12	10	7	9	9	8
sp|Q61029|LAP2B_MOUSE;sp|Q61029-2|LAP2B_MOUSE;sp|Q61029-3|LAP2B_MOUSE;sp|Q61033-2|LAP2A_MOUSE;sp|Q61029-4|LAP2B_MOUSE	sp|Q61029|LAP2B_MOUSE;sp|Q61029-2|LAP2B_MOUSE;sp|Q61029-3|LAP2B_MOUSE;sp|Q61033-2|LAP2A_MOUSE;sp|Q61029-4|LAP2B_MOUSE	12;10;10;7;7	6;4;4;1;1	6;4;4;1;1	sp|Q61029|LAP2B_MOUSE Lamina-associated polypeptide 2, isoforms beta/delta/epsilon/gamma OS=Mus musculus OX=10090 GN=Tmpo PE=1 SV=4;sp|Q61029-2|LAP2B_MOUSE Isoform Delta of Lamina-associated polypeptide 2, isoforms beta/delta/epsilon/gamma OS=Mus musculus	Lamina-associated polypeptide 2, isoforms beta/delta/epsilon/gamma	Tmpo	5	12	6	6	10	9	11	11	10	9	11	11	8	9	6	10	10	11	10	10	10	9	9	9	8	8	9	8	5	5	6	6	5	5	5	5	3	5	3	4	4	5
tr|D3Z0Z4|D3Z0Z4_MOUSE;sp|Q99P81|ABCG3_MOUSE	tr|D3Z0Z4|D3Z0Z4_MOUSE;sp|Q99P81|ABCG3_MOUSE	1;1	1;1	1;1	tr|D3Z0Z4|D3Z0Z4_MOUSE ATP-binding cassette sub-family G member 3 OS=Mus musculus OX=10090 GN=Abcg3 PE=1 SV=1;sp|Q99P81|ABCG3_MOUSE ATP-binding cassette sub-family G member 3 OS=Mus musculus OX=10090 GN=Abcg3 PE=1 SV=2	ATP-binding cassette sub-family G member 3	Abcg3	2	1	1	1	1	0	1	1	1	1	1	1	0	1	1	1	1	1	1	1	1	1	1	1	1	1	1	1	1	0	1	1	1	1	1	1	0	1	1	1	1	1
sp|P62196|PRS8_MOUSE;tr|Q8K1K2|Q8K1K2_MOUSE	sp|P62196|PRS8_MOUSE;tr|Q8K1K2|Q8K1K2_MOUSE	6;5	6;5	6;5	sp|P62196|PRS8_MOUSE 26S proteasome regulatory subunit 8 OS=Mus musculus OX=10090 GN=Psmc5 PE=1 SV=1;tr|Q8K1K2|Q8K1K2_MOUSE 26S proteasome regulatory subunit 8 OS=Mus musculus OX=10090 GN=Psmc5 PE=1 SV=1	26S proteasome regulatory subunit 8	Psmc5	2	6	6	6	5	6	4	6	4	6	4	5	6	4	2	5	6	3	4	5	3	5	5	2	3	4	2	3	5	6	4	6	4	6	4	5	6	4	2	5	6	3
sp|Q8R2S9|ARP8_MOUSE;tr|A0A286YDL4|A0A286YDL4_MOUSE	sp|Q8R2S9|ARP8_MOUSE;tr|A0A286YDL4|A0A286YDL4_MOUSE	2;1	2;1	2;1	sp|Q8R2S9|ARP8_MOUSE Actin-related protein 8 OS=Mus musculus OX=10090 GN=Actr8 PE=2 SV=1;tr|A0A286YDL4|A0A286YDL4_MOUSE Actin-related protein 8 (Fragment) OS=Mus musculus OX=10090 GN=Actr8 PE=1 SV=1	Actin-related protein 8	Actr8	2	2	2	2	1	1	1	0	2	2	0	0	2	2	0	0	2	2	2	2	1	1	1	1	1	1	2	1	1	1	1	0	2	2	0	0	2	2	0	0	2	2
tr|Q3U422|Q3U422_MOUSE	tr|Q3U422|Q3U422_MOUSE	4	4	4	tr|Q3U422|Q3U422_MOUSE Complex I-9kD OS=Mus musculus OX=10090 GN=Ndufv3 PE=1 SV=1	Complex I-9kD	Ndufv3	1	4	4	4	3	3	3	3	3	2	2	3	2	3	1	2	2	3	4	4	2	2	2	2	3	1	1	3	3	3	3	3	3	2	2	3	2	3	1	2	2	3
sp|Q99KK7|DPP3_MOUSE;tr|A0A494BBC1|A0A494BBC1_MOUSE;tr|A0A494BA16|A0A494BA16_MOUSE	sp|Q99KK7|DPP3_MOUSE	9;3;2	9;3;2	9;3;2	sp|Q99KK7|DPP3_MOUSE Dipeptidyl peptidase 3 OS=Mus musculus OX=10090 GN=Dpp3 PE=1 SV=2	Dipeptidyl peptidase 3	Dpp3	3	9	9	9	8	4	6	4	6	8	5	5	6	5	5	3	3	5	5	6	3	4	5	4	6	7	7	6	8	4	6	4	6	8	5	5	6	5	5	3	3	5
tr|S4R257|S4R257_MOUSE;sp|P16858|G3P_MOUSE;tr|A0A0A0MQF6|A0A0A0MQF6_MOUSE;tr|A0A1D5RLD8|A0A1D5RLD8_MOUSE;tr|S4R1W1|S4R1W1_MOUSE;tr|V9GXA7|V9GXA7_MOUSE;tr|A0A0R4J0X7|A0A0R4J0X7_MOUSE;tr|S4R2G5|S4R2G5_MOUSE;sp|Q64467|G3PT_MOUSE	tr|S4R257|S4R257_MOUSE;sp|P16858|G3P_MOUSE;tr|A0A0A0MQF6|A0A0A0MQF6_MOUSE;tr|A0A1D5RLD8|A0A1D5RLD8_MOUSE;tr|S4R1W1|S4R1W1_MOUSE	11;11;11;10;8;1;1;1;1	11;11;11;10;8;1;1;1;1	11;11;11;10;8;1;1;1;1	tr|S4R257|S4R257_MOUSE Glyceraldehyde-3-phosphate dehydrogenase (Fragment) OS=Mus musculus OX=10090 GN=Gapdh PE=1 SV=1;sp|P16858|G3P_MOUSE Glyceraldehyde-3-phosphate dehydrogenase OS=Mus musculus OX=10090 GN=Gapdh PE=1 SV=2;tr|A0A0A0MQF6|A0A0A0MQF6_MOUSE G	Glyceraldehyde-3-phosphate dehydrogenase (Fragment)	Gapdh	9	11	11	11	8	8	7	8	6	8	8	7	7	6	5	5	7	5	7	6	7	6	7	7	6	5	4	5	8	8	7	8	6	8	8	7	7	6	5	5	7	5
tr|A0A0G2JES3|A0A0G2JES3_MOUSE;sp|P51410|RL9_MOUSE;tr|D3Z629|D3Z629_MOUSE;tr|A0A140T8T4|A0A140T8T4_MOUSE;tr|D3YZT0|D3YZT0_MOUSE;tr|A0A0G2JFQ3|A0A0G2JFQ3_MOUSE;tr|S4R1R7|S4R1R7_MOUSE	tr|A0A0G2JES3|A0A0G2JES3_MOUSE;sp|P51410|RL9_MOUSE;tr|D3Z629|D3Z629_MOUSE;tr|A0A140T8T4|A0A140T8T4_MOUSE;tr|D3YZT0|D3YZT0_MOUSE	10;10;9;9;5;4;2	10;10;9;9;5;4;2	10;10;9;9;5;4;2	tr|A0A0G2JES3|A0A0G2JES3_MOUSE 60S ribosomal protein L9 (Fragment) OS=Mus musculus OX=10090 GN=Rpl9 PE=1 SV=1;sp|P51410|RL9_MOUSE 60S ribosomal protein L9 OS=Mus musculus OX=10090 GN=Rpl9 PE=2 SV=2;tr|D3Z629|D3Z629_MOUSE 60S ribosomal protein L9 OS=Mus mus	60S ribosomal protein L9 (Fragment)	Rpl9	7	10	10	10	8	8	7	7	7	8	5	7	8	9	6	6	5	6	6	7	8	6	5	8	7	4	5	7	8	8	7	7	7	8	5	7	8	9	6	6	5	6
sp|Q8R2U2|NEPRO_MOUSE;tr|D6RFS8|D6RFS8_MOUSE	sp|Q8R2U2|NEPRO_MOUSE;tr|D6RFS8|D6RFS8_MOUSE	2;1	2;1	2;1	sp|Q8R2U2|NEPRO_MOUSE Nucleolus and neural progenitor protein OS=Mus musculus OX=10090 GN=Nepro PE=2 SV=1;tr|D6RFS8|D6RFS8_MOUSE Nucleolus and neural progenitor protein OS=Mus musculus OX=10090 GN=Nepro PE=1 SV=1	Nucleolus and neural progenitor protein	Nepro	2	2	2	2	2	1	1	1	2	1	2	1	2	2	2	1	2	2	2	2	2	2	1	2	1	1	1	2	2	1	1	1	2	1	2	1	2	2	2	1	2	2
sp|Q6PB66|LPPRC_MOUSE	sp|Q6PB66|LPPRC_MOUSE	3	3	3	sp|Q6PB66|LPPRC_MOUSE Leucine-rich PPR motif-containing protein, mitochondrial OS=Mus musculus OX=10090 GN=Lrpprc PE=1 SV=2	Leucine-rich PPR motif-containing protein, mitochondrial	Lrpprc	1	3	3	3	3	2	3	2	3	3	2	3	3	2	1	2	3	1	3	1	2	1	1	1	0	0	1	0	3	2	3	2	3	3	2	3	3	2	1	2	3	1
tr|E9PWG6|E9PWG6_MOUSE	tr|E9PWG6|E9PWG6_MOUSE	3	3	3	tr|E9PWG6|E9PWG6_MOUSE Non-SMC condensin I complex, subunit G OS=Mus musculus OX=10090 GN=Ncapg PE=1 SV=1	Non-SMC condensin I complex, subunit G	Ncapg	1	3	3	3	2	2	2	1	3	2	1	2	2	2	2	2	3	3	3	3	2	2	2	0	0	1	2	2	2	2	2	1	3	2	1	2	2	2	2	2	3	3
sp|Q8VCB1|NDC1_MOUSE;tr|J3QPB5|J3QPB5_MOUSE	sp|Q8VCB1|NDC1_MOUSE;tr|J3QPB5|J3QPB5_MOUSE	4;2	4;2	4;2	sp|Q8VCB1|NDC1_MOUSE Nucleoporin NDC1 OS=Mus musculus OX=10090 GN=Ndc1 PE=1 SV=1;tr|J3QPB5|J3QPB5_MOUSE Nucleoporin NDC1 OS=Mus musculus OX=10090 GN=Ndc1 PE=1 SV=1	Nucleoporin NDC1	Ndc1	2	4	4	4	4	2	4	3	4	4	4	4	3	4	2	1	2	3	3	2	3	3	2	2	3	2	2	3	4	2	4	3	4	4	4	4	3	4	2	1	2	3
tr|G3XA66|G3XA66_MOUSE;sp|P47802|MTX1_MOUSE;tr|D3YVW0|D3YVW0_MOUSE;tr|F7C846|F7C846_MOUSE;tr|G3UYJ5|G3UYJ5_MOUSE;tr|G3XA75|G3XA75_MOUSE;tr|G3UXX9|G3UXX9_MOUSE;tr|D3Z3F4|D3Z3F4_MOUSE	tr|G3XA66|G3XA66_MOUSE;sp|P47802|MTX1_MOUSE;tr|D3YVW0|D3YVW0_MOUSE;tr|F7C846|F7C846_MOUSE;tr|G3UYJ5|G3UYJ5_MOUSE;tr|G3XA75|G3XA75_MOUSE;tr|G3UXX9|G3UXX9_MOUSE;tr|D3Z3F4|D3Z3F4_MOUSE	2;2;2;2;1;1;1;1	2;2;2;2;1;1;1;1	2;2;2;2;1;1;1;1	tr|G3XA66|G3XA66_MOUSE Metaxin-1 (Fragment) OS=Mus musculus OX=10090 GN=Mtx1 PE=1 SV=1;sp|P47802|MTX1_MOUSE Metaxin-1 OS=Mus musculus OX=10090 GN=Mtx1 PE=1 SV=1;tr|D3YVW0|D3YVW0_MOUSE Metaxin-1 OS=Mus musculus OX=10090 GN=Mtx1 PE=1 SV=2;tr|F7C846|F7C846_MO	Metaxin-1 (Fragment)	Mtx1	8	2	2	2	2	2	2	2	2	2	2	2	2	2	2	2	2	2	2	2	2	1	2	2	2	1	1	1	2	2	2	2	2	2	2	2	2	2	2	2	2	2
sp|Q9CZR8|EFTS_MOUSE	sp|Q9CZR8|EFTS_MOUSE	1	1	1	sp|Q9CZR8|EFTS_MOUSE Elongation factor Ts, mitochondrial OS=Mus musculus OX=10090 GN=Tsfm PE=1 SV=1	Elongation factor Ts, mitochondrial	Tsfm	1	1	1	1	0	1	1	1	0	1	1	1	1	1	1	1	1	1	1	1	1	1	1	1	1	1	1	1	0	1	1	1	0	1	1	1	1	1	1	1	1	1
tr|Q8BPW9|Q8BPW9_MOUSE;sp|Q9Z2W0|DNPEP_MOUSE;tr|Q3TVK3|Q3TVK3_MOUSE	tr|Q8BPW9|Q8BPW9_MOUSE;sp|Q9Z2W0|DNPEP_MOUSE;tr|Q3TVK3|Q3TVK3_MOUSE	2;2;2	2;2;2	2;2;2	tr|Q8BPW9|Q8BPW9_MOUSE Aspartyl aminopeptidase OS=Mus musculus OX=10090 GN=Dnpep PE=1 SV=1;sp|Q9Z2W0|DNPEP_MOUSE Aspartyl aminopeptidase OS=Mus musculus OX=10090 GN=Dnpep PE=1 SV=2;tr|Q3TVK3|Q3TVK3_MOUSE Aspartyl aminopeptidase OS=Mus musculus OX=10090 GN=	Aspartyl aminopeptidase	Dnpep	3	2	2	2	2	2	2	2	2	2	2	2	2	2	1	2	0	1	0	1	2	0	1	1	2	1	2	0	2	2	2	2	2	2	2	2	2	2	1	2	0	1
tr|E9Q5J9|E9Q5J9_MOUSE;sp|P21107|TPM3_MOUSE;tr|A0A0R4J1P2|A0A0R4J1P2_MOUSE	tr|E9Q5J9|E9Q5J9_MOUSE;sp|P21107|TPM3_MOUSE;tr|A0A0R4J1P2|A0A0R4J1P2_MOUSE	11;9;8	2;2;1	2;2;1	tr|E9Q5J9|E9Q5J9_MOUSE Tropomyosin alpha-3 chain OS=Mus musculus OX=10090 GN=Tpm3 PE=1 SV=1;sp|P21107|TPM3_MOUSE Tropomyosin alpha-3 chain OS=Mus musculus OX=10090 GN=Tpm3 PE=1 SV=3;tr|A0A0R4J1P2|A0A0R4J1P2_MOUSE Tropomyosin alpha-3 chain OS=Mus musculus O	Tropomyosin alpha-3 chain	Tpm3	3	11	2	2	9	7	7	7	8	7	8	7	10	6	6	6	8	8	9	6	6	8	7	7	9	6	5	7	1	1	1	1	1	0	1	0	2	1	1	1	1	1
sp|P13439|UMPS_MOUSE	sp|P13439|UMPS_MOUSE	8	8	8	sp|P13439|UMPS_MOUSE Uridine 5-monophosphate synthase OS=Mus musculus OX=10090 GN=Umps PE=1 SV=3	Uridine 5-monophosphate synthase	Umps	1	8	8	8	5	5	6	6	7	7	5	6	5	6	5	7	5	6	5	5	5	6	7	6	4	4	5	3	5	5	6	6	7	7	5	6	5	6	5	7	5	6
sp|Q9DBE9|SPB1_MOUSE	sp|Q9DBE9|SPB1_MOUSE	8	8	8	sp|Q9DBE9|SPB1_MOUSE pre-rRNA 2-O-ribose RNA methyltransferase FTSJ3 OS=Mus musculus OX=10090 GN=Ftsj3 PE=1 SV=1	pre-rRNA 2-O-ribose RNA methyltransferase FTSJ3	Ftsj3	1	8	8	8	8	5	5	8	8	6	7	7	5	6	4	7	5	6	4	5	7	5	5	5	5	5	8	6	8	5	5	8	8	6	7	7	5	6	4	7	5	6
sp|Q9WTI7-4|MYO1C_MOUSE;sp|Q9WTI7-2|MYO1C_MOUSE;sp|Q9WTI7-3|MYO1C_MOUSE;sp|Q9WTI7|MYO1C_MOUSE	sp|Q9WTI7-4|MYO1C_MOUSE;sp|Q9WTI7-2|MYO1C_MOUSE;sp|Q9WTI7-3|MYO1C_MOUSE;sp|Q9WTI7|MYO1C_MOUSE	4;4;4;4	4;4;4;4	4;4;4;4	sp|Q9WTI7-4|MYO1C_MOUSE Isoform 4 of Unconventional myosin-Ic OS=Mus musculus OX=10090 GN=Myo1c;sp|Q9WTI7-2|MYO1C_MOUSE Isoform 2 of Unconventional myosin-Ic OS=Mus musculus OX=10090 GN=Myo1c;sp|Q9WTI7-3|MYO1C_MOUSE Isoform 3 of Unconventional myosin-Ic OS	Isoform 4 of Unconventional myosin-Ic	Myo1c	4	4	4	4	4	3	3	1	4	4	4	4	1	2	1	2	3	3	3	1	1	2	1	0	2	4	3	1	4	3	3	1	4	4	4	4	1	2	1	2	3	3
sp|Q8C5L3-3|CNOT2_MOUSE;tr|E9Q027|E9Q027_MOUSE;sp|Q8C5L3-2|CNOT2_MOUSE;sp|Q8C5L3|CNOT2_MOUSE;tr|E9Q8D5|E9Q8D5_MOUSE	sp|Q8C5L3-3|CNOT2_MOUSE;tr|E9Q027|E9Q027_MOUSE;sp|Q8C5L3-2|CNOT2_MOUSE;sp|Q8C5L3|CNOT2_MOUSE;tr|E9Q8D5|E9Q8D5_MOUSE	2;2;2;2;1	2;2;2;2;1	2;2;2;2;1	sp|Q8C5L3-3|CNOT2_MOUSE Isoform 3 of CCR4-NOT transcription complex subunit 2 OS=Mus musculus OX=10090 GN=Cnot2;tr|E9Q027|E9Q027_MOUSE CCR4-NOT transcription complex subunit 2 OS=Mus musculus OX=10090 GN=Cnot2 PE=1 SV=1;sp|Q8C5L3-2|CNOT2_MOUSE Isoform 2 of	Isoform 3 of CCR4-NOT transcription complex subunit 2	Cnot2	5	2	2	2	2	1	1	1	1	1	1	2	2	1	1	0	1	2	1	2	1	2	2	2	2	2	1	1	2	1	1	1	1	1	1	2	2	1	1	0	1	2
sp|Q1HFZ0|NSUN2_MOUSE;tr|H3BKN0|H3BKN0_MOUSE;sp|Q1HFZ0-2|NSUN2_MOUSE	sp|Q1HFZ0|NSUN2_MOUSE;tr|H3BKN0|H3BKN0_MOUSE;sp|Q1HFZ0-2|NSUN2_MOUSE	5;5;3	5;5;3	5;5;3	sp|Q1HFZ0|NSUN2_MOUSE RNA cytosine C(5)-methyltransferase NSUN2 OS=Mus musculus OX=10090 GN=Nsun2 PE=1 SV=2;tr|H3BKN0|H3BKN0_MOUSE NOL1/NOP2/Sun domain family member 2 OS=Mus musculus OX=10090 GN=Nsun2 PE=1 SV=1;sp|Q1HFZ0-2|NSUN2_MOUSE Isoform 2 of RNA cyt	RNA cytosine C(5)-methyltransferase NSUN2	Nsun2	3	5	5	5	4	4	3	4	4	5	4	4	3	4	4	2	4	3	3	5	5	4	4	3	1	3	2	4	4	4	3	4	4	5	4	4	3	4	4	2	4	3
sp|Q9D1A2|CNDP2_MOUSE;tr|A0A494B9S3|A0A494B9S3_MOUSE	sp|Q9D1A2|CNDP2_MOUSE	3;1	3;1	3;1	sp|Q9D1A2|CNDP2_MOUSE Cytosolic non-specific dipeptidase OS=Mus musculus OX=10090 GN=Cndp2 PE=1 SV=1	Cytosolic non-specific dipeptidase	Cndp2	2	3	3	3	2	1	3	3	3	3	2	2	2	2	1	1	2	3	2	2	1	1	1	1	1	1	1	1	2	1	3	3	3	3	2	2	2	2	1	1	2	3
tr|F8WIT2|F8WIT2_MOUSE;sp|P14824|ANXA6_MOUSE	tr|F8WIT2|F8WIT2_MOUSE;sp|P14824|ANXA6_MOUSE	4;4	4;4	4;4	tr|F8WIT2|F8WIT2_MOUSE Annexin OS=Mus musculus OX=10090 GN=Anxa6 PE=1 SV=1;sp|P14824|ANXA6_MOUSE Annexin A6 OS=Mus musculus OX=10090 GN=Anxa6 PE=1 SV=3	Annexin	Anxa6	2	4	4	4	3	4	4	4	4	4	4	4	4	4	4	4	4	3	4	3	3	3	3	2	3	3	3	2	3	4	4	4	4	4	4	4	4	4	4	4	4	3
sp|Q7JJ13|BRD2_MOUSE;sp|Q7JJ13-2|BRD2_MOUSE;tr|G3UZR9|G3UZR9_MOUSE;tr|I7HPW1|I7HPW1_MOUSE;tr|Q3TH63|Q3TH63_MOUSE	sp|Q7JJ13|BRD2_MOUSE;sp|Q7JJ13-2|BRD2_MOUSE	6;5;2;2;1	5;4;2;2;1	5;4;2;2;1	sp|Q7JJ13|BRD2_MOUSE Bromodomain-containing protein 2 OS=Mus musculus OX=10090 GN=Brd2 PE=1 SV=1;sp|Q7JJ13-2|BRD2_MOUSE Isoform 2 of Bromodomain-containing protein 2 OS=Mus musculus OX=10090 GN=Brd2	Bromodomain-containing protein 2	Brd2	5	6	5	5	4	5	4	2	3	3	4	5	3	4	3	4	4	5	2	4	4	4	4	2	1	2	5	2	3	4	4	1	2	2	3	4	2	3	2	3	3	4
sp|Q62351|TFR1_MOUSE;tr|Q8C872|Q8C872_MOUSE	sp|Q62351|TFR1_MOUSE;tr|Q8C872|Q8C872_MOUSE	2;1	2;1	2;1	sp|Q62351|TFR1_MOUSE Transferrin receptor protein 1 OS=Mus musculus OX=10090 GN=Tfrc PE=1 SV=1;tr|Q8C872|Q8C872_MOUSE Transferrin receptor protein 1 OS=Mus musculus OX=10090 GN=Tfrc PE=1 SV=1	Transferrin receptor protein 1	Tfrc	2	2	2	2	2	1	2	2	2	2	2	1	2	2	1	2	2	2	2	1	1	1	2	1	2	2	1	2	2	1	2	2	2	2	2	1	2	2	1	2	2	2
sp|E9PVA8|GCN1_MOUSE	sp|E9PVA8|GCN1_MOUSE	5	5	5	sp|E9PVA8|GCN1_MOUSE eIF-2-alpha kinase activator GCN1 OS=Mus musculus OX=10090 GN=Gcn1 PE=1 SV=1	eIF-2-alpha kinase activator GCN1	Gcn1	1	5	5	5	3	4	4	4	3	3	5	3	2	3	3	2	2	4	2	1	3	0	1	1	2	1	3	2	3	4	4	4	3	3	5	3	2	3	3	2	2	4
sp|P24270|CATA_MOUSE;tr|A2AL20|A2AL20_MOUSE	sp|P24270|CATA_MOUSE;tr|A2AL20|A2AL20_MOUSE	2;1	2;1	2;1	sp|P24270|CATA_MOUSE Catalase OS=Mus musculus OX=10090 GN=Cat PE=1 SV=4;tr|A2AL20|A2AL20_MOUSE Catalase OS=Mus musculus OX=10090 GN=Cat PE=1 SV=1	Catalase	Cat	2	2	2	2	1	2	2	2	2	2	1	2	2	2	1	1	1	2	2	1	1	2	1	2	1	2	1	2	1	2	2	2	2	2	1	2	2	2	1	1	1	2
tr|A2A547|A2A547_MOUSE;sp|P84099|RL19_MOUSE	tr|A2A547|A2A547_MOUSE;sp|P84099|RL19_MOUSE	12;12	12;12	12;12	tr|A2A547|A2A547_MOUSE Ribosomal protein L19 OS=Mus musculus OX=10090 GN=Rpl19 PE=1 SV=1;sp|P84099|RL19_MOUSE 60S ribosomal protein L19 OS=Mus musculus OX=10090 GN=Rpl19 PE=1 SV=1	Ribosomal protein L19	Rpl19	2	12	12	12	8	9	10	10	10	9	9	11	9	10	10	10	10	10	10	10	10	10	9	9	10	9	10	9	8	9	10	10	10	9	9	11	9	10	10	10	10	10
sp|Q9CWH0|DPPA2_MOUSE	sp|Q9CWH0|DPPA2_MOUSE	1	1	1	sp|Q9CWH0|DPPA2_MOUSE Developmental pluripotency-associated protein 2 OS=Mus musculus OX=10090 GN=Dppa2 PE=1 SV=1	Developmental pluripotency-associated protein 2	Dppa2	1	1	1	1	1	1	1	1	1	1	1	1	1	1	1	1	1	1	1	1	1	1	1	1	1	1	1	1	1	1	1	1	1	1	1	1	1	1	1	1	1	1
tr|A2A4Z1|A2A4Z1_MOUSE;sp|Q9D1C1|UBE2C_MOUSE	tr|A2A4Z1|A2A4Z1_MOUSE;sp|Q9D1C1|UBE2C_MOUSE	1;1	1;1	1;1	tr|A2A4Z1|A2A4Z1_MOUSE Ubiquitin-conjugating enzyme E2 C OS=Mus musculus OX=10090 GN=Ube2c PE=1 SV=1;sp|Q9D1C1|UBE2C_MOUSE Ubiquitin-conjugating enzyme E2 C OS=Mus musculus OX=10090 GN=Ube2c PE=1 SV=1	Ubiquitin-conjugating enzyme E2 C	Ube2c	2	1	1	1	1	1	1	1	1	0	1	1	1	1	1	1	1	1	1	1	1	1	1	1	1	1	1	1	1	1	1	1	1	0	1	1	1	1	1	1	1	1
tr|B7ZNJ1|B7ZNJ1_MOUSE;tr|A0A087WS56|A0A087WS56_MOUSE;tr|B9EHT6|B9EHT6_MOUSE;tr|A0A087WSN6|A0A087WSN6_MOUSE;tr|Q3UHL6|Q3UHL6_MOUSE;tr|A0A087WR50|A0A087WR50_MOUSE;sp|P11276|FINC_MOUSE;tr|A0A087WS99|A0A087WS99_MOUSE	tr|B7ZNJ1|B7ZNJ1_MOUSE;tr|A0A087WS56|A0A087WS56_MOUSE;tr|B9EHT6|B9EHT6_MOUSE;tr|A0A087WSN6|A0A087WSN6_MOUSE;tr|Q3UHL6|Q3UHL6_MOUSE;tr|A0A087WR50|A0A087WR50_MOUSE;sp|P11276|FINC_MOUSE	8;8;8;8;8;8;8;3	8;8;8;8;8;8;8;3	8;8;8;8;8;8;8;3	tr|B7ZNJ1|B7ZNJ1_MOUSE Fibronectin OS=Mus musculus OX=10090 GN=Fn1 PE=1 SV=1;tr|A0A087WS56|A0A087WS56_MOUSE Fibronectin OS=Mus musculus OX=10090 GN=Fn1 PE=1 SV=1;tr|B9EHT6|B9EHT6_MOUSE Fibronectin OS=Mus musculus OX=10090 GN=Fn1 PE=1 SV=1;tr|A0A087WSN6|A0A	Fibronectin	Fn1	8	8	8	8	4	5	6	4	5	3	6	4	5	4	4	5	8	5	4	5	4	4	5	3	4	4	3	4	4	5	6	4	5	3	6	4	5	4	4	5	8	5
sp|Q923D5|WBP11_MOUSE;tr|A0A0N4SWF7|A0A0N4SWF7_MOUSE;tr|A0A0N4SVL7|A0A0N4SVL7_MOUSE	sp|Q923D5|WBP11_MOUSE	14;6;2	14;6;2	14;6;2	sp|Q923D5|WBP11_MOUSE WW domain-binding protein 11 OS=Mus musculus OX=10090 GN=Wbp11 PE=1 SV=2	WW domain-binding protein 11	Wbp11	3	14	14	14	12	12	12	13	13	12	13	13	13	11	13	12	12	12	12	11	13	12	11	13	10	11	10	10	12	12	12	13	13	12	13	13	13	11	13	12	12	12
tr|B7ZWL1|B7ZWL1_MOUSE;tr|A0A1D5RMJ8|A0A1D5RMJ8_MOUSE;sp|Q6ZQ08-2|CNOT1_MOUSE;sp|Q6ZQ08|CNOT1_MOUSE;sp|Q6ZQ08-4|CNOT1_MOUSE;tr|A0A1D5RMD8|A0A1D5RMD8_MOUSE;sp|Q6ZQ08-3|CNOT1_MOUSE;tr|A0A1D5RML9|A0A1D5RML9_MOUSE	tr|B7ZWL1|B7ZWL1_MOUSE;tr|A0A1D5RMJ8|A0A1D5RMJ8_MOUSE;sp|Q6ZQ08-2|CNOT1_MOUSE;sp|Q6ZQ08|CNOT1_MOUSE;sp|Q6ZQ08-4|CNOT1_MOUSE;tr|A0A1D5RMD8|A0A1D5RMD8_MOUSE	5;5;5;5;5;3;2;1	5;5;5;5;5;3;2;1	5;5;5;5;5;3;2;1	tr|B7ZWL1|B7ZWL1_MOUSE CCR4-NOT transcription complex subunit 1 OS=Mus musculus OX=10090 GN=Cnot1 PE=1 SV=1;tr|A0A1D5RMJ8|A0A1D5RMJ8_MOUSE CCR4-NOT transcription complex subunit 1 OS=Mus musculus OX=10090 GN=Cnot1 PE=1 SV=1;sp|Q6ZQ08-2|CNOT1_MOUSE Isoform	CCR4-NOT transcription complex subunit 1	Cnot1	8	5	5	5	2	2	4	3	2	4	3	4	4	2	1	4	4	4	4	2	1	2	3	2	2	1	2	2	2	2	4	3	2	4	3	4	4	2	1	4	4	4
tr|D3Z7M5|D3Z7M5_MOUSE;sp|Q9CPT5|NOP16_MOUSE;tr|D6RDE0|D6RDE0_MOUSE	tr|D3Z7M5|D3Z7M5_MOUSE;sp|Q9CPT5|NOP16_MOUSE	11;11;2	11;11;2	11;11;2	tr|D3Z7M5|D3Z7M5_MOUSE Nucleolar protein 16 OS=Mus musculus OX=10090 GN=Nop16 PE=1 SV=1;sp|Q9CPT5|NOP16_MOUSE Nucleolar protein 16 OS=Mus musculus OX=10090 GN=Nop16 PE=1 SV=1	Nucleolar protein 16	Nop16	3	11	11	11	9	10	11	10	10	9	10	9	10	9	8	9	8	10	8	8	9	9	10	7	8	11	11	9	9	10	11	10	10	9	10	9	10	9	8	9	8	10
sp|Q9Z1F9|SAE2_MOUSE;tr|A2BH29|A2BH29_MOUSE;tr|H3BLR3|H3BLR3_MOUSE	sp|Q9Z1F9|SAE2_MOUSE	4;1;1	4;1;1	4;1;1	sp|Q9Z1F9|SAE2_MOUSE SUMO-activating enzyme subunit 2 OS=Mus musculus OX=10090 GN=Uba2 PE=1 SV=1	SUMO-activating enzyme subunit 2	Uba2	3	4	4	4	4	4	4	3	4	4	4	4	4	4	3	4	4	3	4	4	4	4	3	3	4	3	3	3	4	4	4	3	4	4	4	4	4	4	3	4	4	3
sp|Q99NB8|UBQL4_MOUSE	sp|Q99NB8|UBQL4_MOUSE	5	3	3	sp|Q99NB8|UBQL4_MOUSE Ubiquilin-4 OS=Mus musculus OX=10090 GN=Ubqln4 PE=1 SV=1	Ubiquilin-4	Ubqln4	1	5	3	3	5	4	3	4	5	5	3	5	5	4	2	4	3	4	2	3	5	3	3	4	3	4	2	2	3	2	2	2	3	3	2	3	3	2	1	2	1	3
sp|Q6GSS7|H2A2A_MOUSE;sp|Q64523|H2A2C_MOUSE	sp|Q6GSS7|H2A2A_MOUSE;sp|Q64523|H2A2C_MOUSE	19;17	5;5	2;2	sp|Q6GSS7|H2A2A_MOUSE Histone H2A type 2-A OS=Mus musculus OX=10090 GN=Hist2h2aa1 PE=1 SV=3;sp|Q64523|H2A2C_MOUSE Histone H2A type 2-C OS=Mus musculus OX=10090 GN=H2ac20 PE=1 SV=3	Histone H2A type 2-A	Hist2h2aa1	2	19	5	2	17	16	12	16	17	11	16	15	17	15	13	15	15	16	16	14	13	12	11	15	13	17	12	12	3	3	3	4	5	2	3	2	3	2	3	2	4	4
tr|G3UXC3|G3UXC3_MOUSE;sp|P16951-2|ATF2_MOUSE;sp|P16951|ATF2_MOUSE;tr|F6Z2B2|F6Z2B2_MOUSE;sp|P16951-3|ATF2_MOUSE;tr|A2AQE9|A2AQE9_MOUSE;tr|A2AQF0|A2AQF0_MOUSE	tr|G3UXC3|G3UXC3_MOUSE;sp|P16951-2|ATF2_MOUSE;sp|P16951|ATF2_MOUSE;tr|F6Z2B2|F6Z2B2_MOUSE;sp|P16951-3|ATF2_MOUSE;tr|A2AQE9|A2AQE9_MOUSE	4;4;4;3;3;2;1	4;4;4;3;3;2;1	4;4;4;3;3;2;1	tr|G3UXC3|G3UXC3_MOUSE Cyclic AMP-dependent transcription factor ATF-2 OS=Mus musculus OX=10090 GN=Atf2 PE=1 SV=1;sp|P16951-2|ATF2_MOUSE Isoform 2 of Cyclic AMP-dependent transcription factor ATF-2 OS=Mus musculus OX=10090 GN=Atf2;sp|P16951|ATF2_MOUSE Cycl	Cyclic AMP-dependent transcription factor ATF-2	Atf2	7	4	4	4	2	2	2	2	3	3	4	3	3	2	3	3	2	2	3	4	3	2	4	3	2	3	3	4	2	2	2	2	3	3	4	3	3	2	3	3	2	2
sp|Q91VN4|MIC25_MOUSE;tr|E9Q4M4|E9Q4M4_MOUSE	sp|Q91VN4|MIC25_MOUSE;tr|E9Q4M4|E9Q4M4_MOUSE	3;2	3;2	3;2	sp|Q91VN4|MIC25_MOUSE MICOS complex subunit Mic25 OS=Mus musculus OX=10090 GN=Chchd6 PE=1 SV=2;tr|E9Q4M4|E9Q4M4_MOUSE MICOS complex subunit OS=Mus musculus OX=10090 GN=Chchd6 PE=1 SV=1	MICOS complex subunit Mic25	Chchd6	2	3	3	3	2	2	2	3	2	2	2	2	3	1	1	1	1	2	3	2	2	2	2	0	3	2	2	0	2	2	2	3	2	2	2	2	3	1	1	1	1	2
sp|P26638|SYSC_MOUSE;tr|Q8C483|Q8C483_MOUSE;tr|A2AFS0|A2AFS0_MOUSE;tr|A2AFS1|A2AFS1_MOUSE	sp|P26638|SYSC_MOUSE;tr|Q8C483|Q8C483_MOUSE;tr|A2AFS0|A2AFS0_MOUSE;tr|A2AFS1|A2AFS1_MOUSE	5;5;4;3	5;5;4;3	5;5;4;3	sp|P26638|SYSC_MOUSE Serine--tRNA ligase, cytoplasmic OS=Mus musculus OX=10090 GN=Sars1 PE=1 SV=3;tr|Q8C483|Q8C483_MOUSE Seryl-tRNA synthetase OS=Mus musculus OX=10090 GN=Sars PE=1 SV=1;tr|A2AFS0|A2AFS0_MOUSE Seryl-tRNA synthetase (Fragment) OS=Mus musculu	Serine--tRNA ligase, cytoplasmic	Sars1	4	5	5	5	2	2	2	1	1	2	1	1	3	3	4	4	2	4	3	3	4	2	4	4	3	3	4	5	2	2	2	1	1	2	1	1	3	3	4	4	2	4
tr|A0A0B4J1E2|A0A0B4J1E2_MOUSE;sp|Q9CSN1|SNW1_MOUSE	tr|A0A0B4J1E2|A0A0B4J1E2_MOUSE;sp|Q9CSN1|SNW1_MOUSE	5;5	5;5	5;5	tr|A0A0B4J1E2|A0A0B4J1E2_MOUSE SNW domain-containing protein 1 OS=Mus musculus OX=10090 GN=Snw1 PE=1 SV=1;sp|Q9CSN1|SNW1_MOUSE SNW domain-containing protein 1 OS=Mus musculus OX=10090 GN=Snw1 PE=1 SV=3	SNW domain-containing protein 1	Snw1	2	5	5	5	3	2	5	4	3	3	4	5	4	5	3	4	4	5	4	2	2	2	3	4	4	3	4	4	3	2	5	4	3	3	4	5	4	5	3	4	4	5
tr|Q8JZN2|Q8JZN2_MOUSE;sp|Q91W50|CSDE1_MOUSE;tr|A0A0G2JF72|A0A0G2JF72_MOUSE;tr|A0A0G2JDJ7|A0A0G2JDJ7_MOUSE;tr|A0A0G2JE62|A0A0G2JE62_MOUSE	tr|Q8JZN2|Q8JZN2_MOUSE;sp|Q91W50|CSDE1_MOUSE;tr|A0A0G2JF72|A0A0G2JF72_MOUSE	5;5;4;1;1	5;5;4;1;1	5;5;4;1;1	tr|Q8JZN2|Q8JZN2_MOUSE Cold shock domain-containing protein E1 OS=Mus musculus OX=10090 GN=Csde1 PE=1 SV=1;sp|Q91W50|CSDE1_MOUSE Cold shock domain-containing protein E1 OS=Mus musculus OX=10090 GN=Csde1 PE=1 SV=1;tr|A0A0G2JF72|A0A0G2JF72_MOUSE Cold shock d	Cold shock domain-containing protein E1	Csde1	5	5	5	5	3	2	3	2	2	2	4	3	2	3	2	2	2	3	3	2	3	3	3	2	2	2	4	2	3	2	3	2	2	2	4	3	2	3	2	2	2	3
sp|Q9DBJ1|PGAM1_MOUSE;sp|O70250|PGAM2_MOUSE	sp|Q9DBJ1|PGAM1_MOUSE	11;2	11;2	11;2	sp|Q9DBJ1|PGAM1_MOUSE Phosphoglycerate mutase 1 OS=Mus musculus OX=10090 GN=Pgam1 PE=1 SV=3	Phosphoglycerate mutase 1	Pgam1	2	11	11	11	8	7	10	6	6	8	9	9	7	6	9	7	6	6	7	7	7	6	7	6	6	8	9	4	8	7	10	6	6	8	9	9	7	6	9	7	6	6
tr|E9Q242|E9Q242_MOUSE;sp|P54822|PUR8_MOUSE;tr|E9Q3T7|E9Q3T7_MOUSE;tr|A0A140LHU1|A0A140LHU1_MOUSE	tr|E9Q242|E9Q242_MOUSE;sp|P54822|PUR8_MOUSE;tr|E9Q3T7|E9Q3T7_MOUSE	3;3;2;1	3;3;2;1	3;3;2;1	tr|E9Q242|E9Q242_MOUSE Adenylosuccinate lyase OS=Mus musculus OX=10090 GN=Adsl PE=1 SV=1;sp|P54822|PUR8_MOUSE Adenylosuccinate lyase OS=Mus musculus OX=10090 GN=Adsl PE=1 SV=2;tr|E9Q3T7|E9Q3T7_MOUSE Adenylosuccinase OS=Mus musculus OX=10090 GN=Adsl PE=1 SV	Adenylosuccinate lyase	Adsl	4	3	3	3	2	2	2	2	2	1	2	1	2	1	2	3	3	3	3	3	3	2	2	2	2	3	3	2	2	2	2	2	2	1	2	1	2	1	2	3	3	3
sp|Q9R190|MTA2_MOUSE;tr|H3BLE1|H3BLE1_MOUSE	sp|Q9R190|MTA2_MOUSE	5;1	5;1	4;0	sp|Q9R190|MTA2_MOUSE Metastasis-associated protein MTA2 OS=Mus musculus OX=10090 GN=Mta2 PE=1 SV=1	Metastasis-associated protein MTA2	Mta2	2	5	5	4	3	2	2	3	3	3	2	2	2	1	3	3	1	0	0	1	2	2	4	1	0	1	0	0	3	2	2	3	3	3	2	2	2	1	3	3	1	0
sp|Q9D211|C2AIL_MOUSE	sp|Q9D211|C2AIL_MOUSE	2	2	2	sp|Q9D211|C2AIL_MOUSE CDKN2AIP N-terminal-like protein OS=Mus musculus OX=10090 GN=Cdkn2aipnl PE=3 SV=1	CDKN2AIP N-terminal-like protein	Cdkn2aipnl	1	2	2	2	2	2	2	2	2	1	2	2	1	1	1	2	1	1	1	2	2	2	1	2	2	2	0	1	2	2	2	2	2	1	2	2	1	1	1	2	1	1
tr|A0A338P6X2|A0A338P6X2_MOUSE;sp|Q9D6U8|F162A_MOUSE	tr|A0A338P6X2|A0A338P6X2_MOUSE;sp|Q9D6U8|F162A_MOUSE	2;2	2;2	2;2	tr|A0A338P6X2|A0A338P6X2_MOUSE Protein FAM162A OS=Mus musculus OX=10090 GN=Fam162a PE=1 SV=1;sp|Q9D6U8|F162A_MOUSE Protein FAM162A OS=Mus musculus OX=10090 GN=Fam162a PE=1 SV=1	Protein FAM162A	Fam162a	2	2	2	2	2	2	2	2	1	2	1	2	1	2	2	1	2	2	2	2	1	1	0	1	0	1	0	1	2	2	2	2	1	2	1	2	1	2	2	1	2	2
sp|Q9Z110|P5CS_MOUSE;sp|Q9Z110-2|P5CS_MOUSE;tr|D3Z0B4|D3Z0B4_MOUSE	sp|Q9Z110|P5CS_MOUSE;sp|Q9Z110-2|P5CS_MOUSE	3;3;1	3;3;1	3;3;1	sp|Q9Z110|P5CS_MOUSE Delta-1-pyrroline-5-carboxylate synthase OS=Mus musculus OX=10090 GN=Aldh18a1 PE=1 SV=2;sp|Q9Z110-2|P5CS_MOUSE Isoform Short of Delta-1-pyrroline-5-carboxylate synthase OS=Mus musculus OX=10090 GN=Aldh18a1	Delta-1-pyrroline-5-carboxylate synthase	Aldh18a1	3	3	3	3	3	2	3	2	0	1	2	1	2	2	2	1	1	2	1	1	1	2	2	3	0	1	1	0	3	2	3	2	0	1	2	1	2	2	2	1	1	2
tr|E9Q3G0|E9Q3G0_MOUSE;tr|A0A1C7CYU6|A0A1C7CYU6_MOUSE;tr|A0A1B0GRH6|A0A1B0GRH6_MOUSE;sp|Q80VJ6|ZSC4C_MOUSE;sp|Q3URS2|ZSC4F_MOUSE	tr|E9Q3G0|E9Q3G0_MOUSE;tr|A0A1C7CYU6|A0A1C7CYU6_MOUSE;tr|A0A1B0GRH6|A0A1B0GRH6_MOUSE;sp|Q80VJ6|ZSC4C_MOUSE;sp|Q3URS2|ZSC4F_MOUSE	1;1;1;1;1	1;1;1;1;1	1;1;1;1;1	tr|E9Q3G0|E9Q3G0_MOUSE Zinc finger and SCAN domain-containing 4B OS=Mus musculus OX=10090 GN=Zscan4b PE=4 SV=1;tr|A0A1C7CYU6|A0A1C7CYU6_MOUSE Zinc finger and SCAN domain containing 4, pseudogene 2 OS=Mus musculus OX=10090 GN=Zscan4-ps2 PE=4 SV=1;tr|A0A1B0G	Zinc finger and SCAN domain-containing 4B	Zscan4b	5	1	1	1	0	0	0	0	0	0	0	0	1	1	1	1	1	1	1	1	0	0	0	1	1	1	1	1	0	0	0	0	0	0	0	0	1	1	1	1	1	1
tr|G3UXX3|G3UXX3_MOUSE;sp|Q64105|SPRE_MOUSE;tr|Q91XH5|Q91XH5_MOUSE	tr|G3UXX3|G3UXX3_MOUSE;sp|Q64105|SPRE_MOUSE;tr|Q91XH5|Q91XH5_MOUSE	1;1;1	1;1;1	1;1;1	tr|G3UXX3|G3UXX3_MOUSE Sepiapterin reductase OS=Mus musculus OX=10090 GN=Spr PE=1 SV=1;sp|Q64105|SPRE_MOUSE Sepiapterin reductase OS=Mus musculus OX=10090 GN=Spr PE=1 SV=1;tr|Q91XH5|Q91XH5_MOUSE Sepiapterin reductase OS=Mus musculus OX=10090 GN=Spr PE=1 SV	Sepiapterin reductase	Spr	3	1	1	1	1	1	1	1	1	1	1	1	1	0	1	1	0	0	0	1	1	0	0	1	0	0	0	1	1	1	1	1	1	1	1	1	1	0	1	1	0	0
sp|Q91WN1|DNJC9_MOUSE	sp|Q91WN1|DNJC9_MOUSE	3	3	3	sp|Q91WN1|DNJC9_MOUSE DnaJ homolog subfamily C member 9 OS=Mus musculus OX=10090 GN=Dnajc9 PE=1 SV=2	DnaJ homolog subfamily C member 9	Dnajc9	1	3	3	3	1	1	2	2	2	2	0	1	2	2	1	2	3	2	3	1	0	1	2	1	1	2	0	2	1	1	2	2	2	2	0	1	2	2	1	2	3	2
tr|F8WJK8|F8WJK8_MOUSE;sp|Q99L47|F10A1_MOUSE;tr|E9Q1X9|E9Q1X9_MOUSE;tr|E9Q1V0|E9Q1V0_MOUSE	tr|F8WJK8|F8WJK8_MOUSE;sp|Q99L47|F10A1_MOUSE	4;4;1;1	4;4;1;1	4;4;1;1	tr|F8WJK8|F8WJK8_MOUSE Hsc70-interacting protein OS=Mus musculus OX=10090 GN=St13 PE=1 SV=1;sp|Q99L47|F10A1_MOUSE Hsc70-interacting protein OS=Mus musculus OX=10090 GN=St13 PE=1 SV=1	Hsc70-interacting protein	St13	4	4	4	4	3	3	3	3	3	3	3	3	2	3	3	2	3	3	3	2	1	1	2	3	3	2	3	1	3	3	3	3	3	3	3	3	2	3	3	2	3	3
sp|A2AN08-3|UBR4_MOUSE;sp|A2AN08|UBR4_MOUSE;sp|A2AN08-5|UBR4_MOUSE;sp|A2AN08-2|UBR4_MOUSE;tr|Z4YMA7|Z4YMA7_MOUSE;sp|A2AN08-4|UBR4_MOUSE;tr|F6SSP6|F6SSP6_MOUSE	sp|A2AN08-3|UBR4_MOUSE;sp|A2AN08|UBR4_MOUSE;sp|A2AN08-5|UBR4_MOUSE;sp|A2AN08-2|UBR4_MOUSE	6;6;6;4;2;1;1	6;6;6;4;2;1;1	6;6;6;4;2;1;1	sp|A2AN08-3|UBR4_MOUSE Isoform 3 of E3 ubiquitin-protein ligase UBR4 OS=Mus musculus OX=10090 GN=Ubr4;sp|A2AN08|UBR4_MOUSE E3 ubiquitin-protein ligase UBR4 OS=Mus musculus OX=10090 GN=Ubr4 PE=1 SV=1;sp|A2AN08-5|UBR4_MOUSE Isoform 5 of E3 ubiquitin-protein	Isoform 3 of E3 ubiquitin-protein ligase UBR4	Ubr4	7	6	6	6	2	3	2	3	1	1	2	3	3	2	2	0	3	2	2	2	1	4	2	2	2	2	2	2	2	3	2	3	1	1	2	3	3	2	2	0	3	2
sp|Q8BFZ3|ACTBL_MOUSE	sp|Q8BFZ3|ACTBL_MOUSE	6	1	1	sp|Q8BFZ3|ACTBL_MOUSE Beta-actin-like protein 2 OS=Mus musculus OX=10090 GN=Actbl2 PE=1 SV=1	Beta-actin-like protein 2	Actbl2	1	6	1	1	4	3	4	4	4	4	4	4	5	4	3	3	5	5	5	5	4	5	6	4	5	3	4	5	0	0	0	0	0	0	0	0	0	0	0	0	0	0
tr|D3Z7U0|D3Z7U0_MOUSE;sp|P97384|ANX11_MOUSE	tr|D3Z7U0|D3Z7U0_MOUSE;sp|P97384|ANX11_MOUSE	2;2	2;2	2;2	tr|D3Z7U0|D3Z7U0_MOUSE Annexin OS=Mus musculus OX=10090 GN=Anxa11 PE=1 SV=1;sp|P97384|ANX11_MOUSE Annexin A11 OS=Mus musculus OX=10090 GN=Anxa11 PE=1 SV=2	Annexin	Anxa11	2	2	2	2	2	1	1	1	2	1	2	1	1	1	1	2	2	0	2	2	1	1	2	1	1	2	1	1	2	1	1	1	2	1	2	1	1	1	1	2	2	0
sp|Q8CGC7|SYEP_MOUSE	sp|Q8CGC7|SYEP_MOUSE	6	6	6	sp|Q8CGC7|SYEP_MOUSE Bifunctional glutamate/proline--tRNA ligase OS=Mus musculus OX=10090 GN=Eprs1 PE=1 SV=4	Bifunctional glutamate/proline--tRNA ligase	Eprs1	1	6	6	6	4	3	3	3	5	2	4	4	5	4	1	5	5	3	5	5	3	2	5	2	3	2	2	3	4	3	3	3	5	2	4	4	5	4	1	5	5	3
sp|Q9ESU6|BRD4_MOUSE;tr|Q3UH70|Q3UH70_MOUSE;sp|Q9ESU6-2|BRD4_MOUSE;tr|B0V2V6|B0V2V6_MOUSE;tr|A0A494BAK1|A0A494BAK1_MOUSE	sp|Q9ESU6|BRD4_MOUSE;tr|Q3UH70|Q3UH70_MOUSE;sp|Q9ESU6-2|BRD4_MOUSE	11;11;8;4;4	11;11;8;4;4	9;9;6;3;3	sp|Q9ESU6|BRD4_MOUSE Bromodomain-containing protein 4 OS=Mus musculus OX=10090 GN=Brd4 PE=1 SV=2;tr|Q3UH70|Q3UH70_MOUSE Bromodomain-containing protein 4 OS=Mus musculus OX=10090 GN=Brd4 PE=1 SV=1;sp|Q9ESU6-2|BRD4_MOUSE Isoform 2 of Bromodomain-containing p	Bromodomain-containing protein 4	Brd4	5	11	11	9	7	8	6	6	6	6	5	6	5	5	7	7	5	6	6	10	8	5	8	6	5	4	8	6	7	8	6	6	6	6	5	6	5	5	7	7	5	6
sp|Q9CXS4|CENPV_MOUSE;sp|Q9CXS4-2|CENPV_MOUSE	sp|Q9CXS4|CENPV_MOUSE	3;1	3;1	3;1	sp|Q9CXS4|CENPV_MOUSE Centromere protein V OS=Mus musculus OX=10090 GN=Cenpv PE=1 SV=2	Centromere protein V	Cenpv	2	3	3	3	3	2	2	3	1	2	2	1	2	2	2	1	1	3	3	2	3	3	2	3	2	3	3	2	3	2	2	3	1	2	2	1	2	2	2	1	1	3
sp|Q5PSV9|MDC1_MOUSE;tr|E9QK89|E9QK89_MOUSE	sp|Q5PSV9|MDC1_MOUSE;tr|E9QK89|E9QK89_MOUSE	6;6	6;6	6;6	sp|Q5PSV9|MDC1_MOUSE Mediator of DNA damage checkpoint protein 1 OS=Mus musculus OX=10090 GN=Mdc1 PE=1 SV=1;tr|E9QK89|E9QK89_MOUSE Mediator of DNA damage checkpoint protein 1 OS=Mus musculus OX=10090 GN=Mdc1 PE=1 SV=1	Mediator of DNA damage checkpoint protein 1	Mdc1	2	6	6	6	3	3	4	4	2	3	4	3	4	4	3	3	3	1	4	4	4	3	3	2	3	3	0	2	3	3	4	4	2	3	4	3	4	4	3	3	3	1
sp|Q9Z0X1|AIFM1_MOUSE;tr|B1AU25|B1AU25_MOUSE;sp|Q9Z0X1-2|AIFM1_MOUSE	sp|Q9Z0X1|AIFM1_MOUSE;tr|B1AU25|B1AU25_MOUSE;sp|Q9Z0X1-2|AIFM1_MOUSE	2;2;1	2;2;1	2;2;1	sp|Q9Z0X1|AIFM1_MOUSE Apoptosis-inducing factor 1, mitochondrial OS=Mus musculus OX=10090 GN=Aifm1 PE=1 SV=1;tr|B1AU25|B1AU25_MOUSE Apoptosis-inducing factor 1, mitochondrial OS=Mus musculus OX=10090 GN=Aifm1 PE=1 SV=1;sp|Q9Z0X1-2|AIFM1_MOUSE Isoform 2 of	Apoptosis-inducing factor 1, mitochondrial	Aifm1	3	2	2	2	2	1	2	2	2	2	2	1	2	2	0	1	2	2	2	2	2	2	2	1	0	0	0	2	2	1	2	2	2	2	2	1	2	2	0	1	2	2
sp|Q3UEB3-3|PUF60_MOUSE;sp|Q3UEB3-2|PUF60_MOUSE;sp|Q3UEB3|PUF60_MOUSE	sp|Q3UEB3-3|PUF60_MOUSE;sp|Q3UEB3-2|PUF60_MOUSE;sp|Q3UEB3|PUF60_MOUSE	4;4;4	4;4;4	4;4;4	sp|Q3UEB3-3|PUF60_MOUSE Isoform 3 of Poly(U)-binding-splicing factor PUF60 OS=Mus musculus OX=10090 GN=Puf60;sp|Q3UEB3-2|PUF60_MOUSE Isoform 2 of Poly(U)-binding-splicing factor PUF60 OS=Mus musculus OX=10090 GN=Puf60;sp|Q3UEB3|PUF60_MOUSE Poly(U)-binding-	Isoform 3 of Poly(U)-binding-splicing factor PUF60	Puf60	3	4	4	4	4	4	3	3	3	3	4	3	4	3	2	3	4	3	2	2	3	4	4	2	3	4	2	3	4	4	3	3	3	3	4	3	4	3	2	3	4	3
sp|Q9CZN7-2|GLYM_MOUSE;sp|Q9CZN7|GLYM_MOUSE	sp|Q9CZN7-2|GLYM_MOUSE;sp|Q9CZN7|GLYM_MOUSE	4;4	4;4	4;4	sp|Q9CZN7-2|GLYM_MOUSE Isoform 2 of Serine hydroxymethyltransferase, mitochondrial OS=Mus musculus OX=10090 GN=Shmt2;sp|Q9CZN7|GLYM_MOUSE Serine hydroxymethyltransferase, mitochondrial OS=Mus musculus OX=10090 GN=Shmt2 PE=1 SV=1	Isoform 2 of Serine hydroxymethyltransferase, mitochondrial	Shmt2	2	4	4	4	2	2	3	2	3	2	2	3	4	2	0	1	3	2	2	1	3	2	1	1	2	0	2	2	2	2	3	2	3	2	2	3	4	2	0	1	3	2
tr|A0A2R8VKL5|A0A2R8VKL5_MOUSE;tr|E9Q066|E9Q066_MOUSE;tr|G3X9Q6|G3X9Q6_MOUSE;sp|Q8BWW4|LARP4_MOUSE;tr|A0A2R8W6Y5|A0A2R8W6Y5_MOUSE	tr|A0A2R8VKL5|A0A2R8VKL5_MOUSE;tr|E9Q066|E9Q066_MOUSE;tr|G3X9Q6|G3X9Q6_MOUSE;sp|Q8BWW4|LARP4_MOUSE;tr|A0A2R8W6Y5|A0A2R8W6Y5_MOUSE	5;5;5;5;4	5;5;5;5;4	5;5;5;5;4	tr|A0A2R8VKL5|A0A2R8VKL5_MOUSE La-related protein 4 OS=Mus musculus OX=10090 GN=Larp4 PE=1 SV=1;tr|E9Q066|E9Q066_MOUSE La-related protein 4 OS=Mus musculus OX=10090 GN=Larp4 PE=1 SV=1;tr|G3X9Q6|G3X9Q6_MOUSE La-related protein 4 OS=Mus musculus OX=10090 GN=	La-related protein 4	Larp4	5	5	5	5	1	2	1	1	3	4	2	2	4	3	1	4	4	3	3	2	3	4	4	4	2	2	2	5	1	2	1	1	3	4	2	2	4	3	1	4	4	3
tr|Q3UF95|Q3UF95_MOUSE;sp|Q9Z1R2|BAG6_MOUSE;tr|G3UYQ2|G3UYQ2_MOUSE;tr|G3UZT6|G3UZT6_MOUSE;tr|A0A1B0GX81|A0A1B0GX81_MOUSE;tr|G3UXT8|G3UXT8_MOUSE;tr|S4R224|S4R224_MOUSE;tr|G3UYZ0|G3UYZ0_MOUSE;tr|G3V013|G3V013_MOUSE;tr|S4R183|S4R183_MOUSE	tr|Q3UF95|Q3UF95_MOUSE;sp|Q9Z1R2|BAG6_MOUSE;tr|G3UYQ2|G3UYQ2_MOUSE;tr|G3UZT6|G3UZT6_MOUSE;tr|A0A1B0GX81|A0A1B0GX81_MOUSE;tr|G3UXT8|G3UXT8_MOUSE	6;6;5;5;4;3;2;2;2;1	6;6;5;5;4;3;2;2;2;1	6;6;5;5;4;3;2;2;2;1	tr|Q3UF95|Q3UF95_MOUSE BCL2-associated athanogene 6 OS=Mus musculus OX=10090 GN=Bag6 PE=1 SV=1;sp|Q9Z1R2|BAG6_MOUSE Large proline-rich protein BAG6 OS=Mus musculus OX=10090 GN=Bag6 PE=1 SV=1;tr|G3UYQ2|G3UYQ2_MOUSE BCL2-associated athanogene 6 OS=Mus muscul	BCL2-associated athanogene 6	Bag6	10	6	6	6	2	3	4	3	3	4	3	2	2	1	3	1	3	3	3	4	2	2	2	1	1	1	3	1	2	3	4	3	3	4	3	2	2	1	3	1	3	3
sp|P08752|GNAI2_MOUSE;tr|A0A0A6YXN0|A0A0A6YXN0_MOUSE;tr|A0A0A6YXC2|A0A0A6YXC2_MOUSE;tr|A0A0A6YWA9|A0A0A6YWA9_MOUSE	sp|P08752|GNAI2_MOUSE;tr|A0A0A6YXN0|A0A0A6YXN0_MOUSE;tr|A0A0A6YXC2|A0A0A6YXC2_MOUSE	3;2;2;1	3;2;2;1	3;2;2;1	sp|P08752|GNAI2_MOUSE Guanine nucleotide-binding protein G(i) subunit alpha-2 OS=Mus musculus OX=10090 GN=Gnai2 PE=1 SV=5;tr|A0A0A6YXN0|A0A0A6YXN0_MOUSE Guanine nucleotide-binding protein G(i) subunit alpha-2 (Fragment) OS=Mus musculus OX=10090 GN=Gnai2 PE	Guanine nucleotide-binding protein G(i) subunit alpha-2	Gnai2	4	3	3	3	2	1	1	3	2	1	2	2	2	1	0	0	1	2	2	1	2	2	0	1	1	1	1	0	2	1	1	3	2	1	2	2	2	1	0	0	1	2
sp|Q9D6S7|RRFM_MOUSE	sp|Q9D6S7|RRFM_MOUSE	1	1	1	sp|Q9D6S7|RRFM_MOUSE Ribosome-recycling factor, mitochondrial OS=Mus musculus OX=10090 GN=Mrrf PE=1 SV=1	Ribosome-recycling factor, mitochondrial	Mrrf	1	1	1	1	1	1	1	1	1	1	1	1	1	1	1	0	0	1	1	1	1	1	1	1	1	1	1	1	1	1	1	1	1	1	1	1	1	1	1	0	0	1
sp|Q6PAM1|TXLNA_MOUSE;tr|A8Y5J8|A8Y5J8_MOUSE;tr|A2ADZ3|A2ADZ3_MOUSE;tr|A2ADZ4|A2ADZ4_MOUSE;tr|A2ADZ2|A2ADZ2_MOUSE;sp|Q6PAM1-2|TXLNA_MOUSE;sp|Q8BHN1-3|TXLNG_MOUSE;sp|Q8BHN1|TXLNG_MOUSE	sp|Q6PAM1|TXLNA_MOUSE	5;1;1;1;1;1;1;1	5;1;1;1;1;1;1;1	4;1;1;1;1;1;0;0	sp|Q6PAM1|TXLNA_MOUSE Alpha-taxilin OS=Mus musculus OX=10090 GN=Txlna PE=1 SV=1	Alpha-taxilin	Txlna	8	5	5	4	3	1	3	3	2	3	1	2	3	2	1	2	3	3	4	4	1	3	4	4	4	3	2	2	3	1	3	3	2	3	1	2	3	2	1	2	3	3
sp|Q99KJ8|DCTN2_MOUSE	sp|Q99KJ8|DCTN2_MOUSE	2	2	2	sp|Q99KJ8|DCTN2_MOUSE Dynactin subunit 2 OS=Mus musculus OX=10090 GN=Dctn2 PE=1 SV=3	Dynactin subunit 2	Dctn2	1	2	2	2	2	2	2	2	2	2	2	2	2	2	0	2	2	1	0	1	2	1	1	2	1	1	2	2	2	2	2	2	2	2	2	2	2	2	0	2	2	1
sp|Q91VX2|UBAP2_MOUSE;tr|A2AMY5|A2AMY5_MOUSE;tr|A2AMY7|A2AMY7_MOUSE	sp|Q91VX2|UBAP2_MOUSE;tr|A2AMY5|A2AMY5_MOUSE	5;5;1	5;5;1	5;5;1	sp|Q91VX2|UBAP2_MOUSE Ubiquitin-associated protein 2 OS=Mus musculus OX=10090 GN=Ubap2 PE=1 SV=1;tr|A2AMY5|A2AMY5_MOUSE Ubiquitin-associated protein 2 OS=Mus musculus OX=10090 GN=Ubap2 PE=1 SV=1	Ubiquitin-associated protein 2	Ubap2	3	5	5	5	5	5	4	4	5	5	5	4	4	5	4	5	4	5	5	5	4	4	4	2	3	2	5	5	5	5	4	4	5	5	5	4	4	5	4	5	4	5
sp|Q9CY57-3|CHTOP_MOUSE;sp|Q9CY57-5|CHTOP_MOUSE	sp|Q9CY57-3|CHTOP_MOUSE;sp|Q9CY57-5|CHTOP_MOUSE	9;6	9;6	3;3	sp|Q9CY57-3|CHTOP_MOUSE Isoform 3 of Chromatin target of PRMT1 protein OS=Mus musculus OX=10090 GN=Chtop;sp|Q9CY57-5|CHTOP_MOUSE Isoform 5 of Chromatin target of PRMT1 protein OS=Mus musculus OX=10090 GN=Chtop	Isoform 3 of Chromatin target of PRMT1 protein	Chtop	2	9	9	3	6	5	4	7	4	5	5	6	5	7	5	6	7	7	8	6	5	6	6	4	5	6	6	6	6	5	4	7	4	5	5	6	5	7	5	6	7	7
sp|Q9Z1Z2|STRAP_MOUSE	sp|Q9Z1Z2|STRAP_MOUSE	1	1	1	sp|Q9Z1Z2|STRAP_MOUSE Serine-threonine kinase receptor-associated protein OS=Mus musculus OX=10090 GN=Strap PE=1 SV=2	Serine-threonine kinase receptor-associated protein	Strap	1	1	1	1	1	1	1	1	1	1	1	1	1	1	1	1	1	1	0	1	1	1	1	1	1	1	1	1	1	1	1	1	1	1	1	1	1	1	1	1	1	1
sp|O54825|BYST_MOUSE	sp|O54825|BYST_MOUSE	3	3	3	sp|O54825|BYST_MOUSE Bystin OS=Mus musculus OX=10090 GN=Bysl PE=1 SV=3	Bystin	Bysl	1	3	3	3	3	3	2	2	3	2	3	3	3	2	2	3	2	2	1	3	3	1	1	1	1	3	3	3	3	3	2	2	3	2	3	3	3	2	2	3	2	2
sp|P97931-2|UNG_MOUSE;sp|P97931|UNG_MOUSE;tr|A0A0G2JDS8|A0A0G2JDS8_MOUSE;tr|D3YW18|D3YW18_MOUSE;tr|D3Z1G1|D3Z1G1_MOUSE	sp|P97931-2|UNG_MOUSE;sp|P97931|UNG_MOUSE;tr|A0A0G2JDS8|A0A0G2JDS8_MOUSE;tr|D3YW18|D3YW18_MOUSE;tr|D3Z1G1|D3Z1G1_MOUSE	2;2;1;1;1	2;2;1;1;1	2;2;1;1;1	sp|P97931-2|UNG_MOUSE Isoform 1 of Uracil-DNA glycosylase OS=Mus musculus OX=10090 GN=Ung;sp|P97931|UNG_MOUSE Uracil-DNA glycosylase OS=Mus musculus OX=10090 GN=Ung PE=1 SV=3;tr|A0A0G2JDS8|A0A0G2JDS8_MOUSE Uracil-DNA glycosylase OS=Mus musculus OX=10090 GN	Isoform 1 of Uracil-DNA glycosylase	Ung	5	2	2	2	1	1	1	1	1	1	1	1	1	2	1	2	2	2	2	2	2	2	1	2	1	2	1	2	1	1	1	1	1	1	1	1	1	2	1	2	2	2
sp|Q8CJF7|ELYS_MOUSE	sp|Q8CJF7|ELYS_MOUSE	7	7	7	sp|Q8CJF7|ELYS_MOUSE Protein ELYS OS=Mus musculus OX=10090 GN=Ahctf1 PE=1 SV=1	Protein ELYS	Ahctf1	1	7	7	7	4	6	6	6	5	4	4	7	4	5	3	5	5	5	4	5	4	5	4	4	3	4	3	3	4	6	6	6	5	4	4	7	4	5	3	5	5	5
tr|A6X8Z3|A6X8Z3_MOUSE;sp|Q5SF07-2|IF2B2_MOUSE;sp|Q5SF07|IF2B2_MOUSE	tr|A6X8Z3|A6X8Z3_MOUSE;sp|Q5SF07-2|IF2B2_MOUSE;sp|Q5SF07|IF2B2_MOUSE	5;5;5	4;4;4	4;4;4	tr|A6X8Z3|A6X8Z3_MOUSE Insulin-like growth factor 2 mRNA-binding protein 2 OS=Mus musculus OX=10090 GN=Igf2bp2 PE=1 SV=1;sp|Q5SF07-2|IF2B2_MOUSE Isoform 2 of Insulin-like growth factor 2 mRNA-binding protein 2 OS=Mus musculus OX=10090 GN=Igf2bp2;sp|Q5SF07|	Insulin-like growth factor 2 mRNA-binding protein 2	Igf2bp2	3	5	4	4	3	5	5	4	4	5	4	5	3	4	3	4	4	4	5	4	3	4	4	4	5	4	4	4	2	4	4	3	3	4	3	4	2	3	2	3	3	3
sp|P54728|RD23B_MOUSE	sp|P54728|RD23B_MOUSE	1	1	1	sp|P54728|RD23B_MOUSE UV excision repair protein RAD23 homolog B OS=Mus musculus OX=10090 GN=Rad23b PE=1 SV=2	UV excision repair protein RAD23 homolog B	Rad23b	1	1	1	1	0	1	1	1	1	0	1	1	1	1	1	0	0	0	0	1	0	0	1	1	1	0	1	0	0	1	1	1	1	0	1	1	1	1	1	0	0	0
sp|Q8K2B3|SDHA_MOUSE;tr|A0A1Y7VJ55|A0A1Y7VJ55_MOUSE	sp|Q8K2B3|SDHA_MOUSE	4;1	4;1	4;1	sp|Q8K2B3|SDHA_MOUSE Succinate dehydrogenase [ubiquinone] flavoprotein subunit, mitochondrial OS=Mus musculus OX=10090 GN=Sdha PE=1 SV=1	Succinate dehydrogenase [ubiquinone] flavoprotein subunit, mitochondrial	Sdha	2	4	4	4	4	3	3	2	3	4	3	4	4	2	2	2	3	4	3	3	3	2	2	3	3	3	3	3	4	3	3	2	3	4	3	4	4	2	2	2	3	4
tr|E9Q5E0|E9Q5E0_MOUSE;tr|Q921S6|Q921S6_MOUSE;sp|Q63943|MEF2D_MOUSE;tr|E9QKT0|E9QKT0_MOUSE;sp|Q63943-2|MEF2D_MOUSE	tr|E9Q5E0|E9Q5E0_MOUSE;tr|Q921S6|Q921S6_MOUSE;sp|Q63943|MEF2D_MOUSE;tr|E9QKT0|E9QKT0_MOUSE;sp|Q63943-2|MEF2D_MOUSE	2;2;2;1;1	2;2;2;1;1	2;2;2;1;1	tr|E9Q5E0|E9Q5E0_MOUSE Myocyte-specific enhancer factor 2D OS=Mus musculus OX=10090 GN=Mef2d PE=1 SV=1;tr|Q921S6|Q921S6_MOUSE Myocyte enhancer factor 2D OS=Mus musculus OX=10090 GN=Mef2d PE=1 SV=1;sp|Q63943|MEF2D_MOUSE Myocyte-specific enhancer factor 2D O	Myocyte-specific enhancer factor 2D	Mef2d	5	2	2	2	1	1	2	2	2	1	1	2	2	1	2	2	2	2	2	2	1	2	2	2	1	2	2	2	1	1	2	2	2	1	1	2	2	1	2	2	2	2
tr|A0A0A6YWC8|A0A0A6YWC8_MOUSE;sp|P20152|VIME_MOUSE;tr|A2AKJ2|A2AKJ2_MOUSE;sp|P31001|DESM_MOUSE;sp|P15331-3|PERI_MOUSE;tr|G5E846|G5E846_MOUSE;sp|P15331|PERI_MOUSE;tr|A0A2R8W6R6|A0A2R8W6R6_MOUSE;tr|G3X981|G3X981_MOUSE;sp|P15331-2|PERI_MOUSE	tr|A0A0A6YWC8|A0A0A6YWC8_MOUSE;sp|P20152|VIME_MOUSE;tr|A2AKJ2|A2AKJ2_MOUSE;sp|P31001|DESM_MOUSE	4;4;2;2;1;1;1;1;1;1	4;4;2;2;1;1;1;1;1;1	3;3;2;1;0;0;0;0;0;0	tr|A0A0A6YWC8|A0A0A6YWC8_MOUSE Vimentin OS=Mus musculus OX=10090 GN=Vim PE=1 SV=1;sp|P20152|VIME_MOUSE Vimentin OS=Mus musculus OX=10090 GN=Vim PE=1 SV=3;tr|A2AKJ2|A2AKJ2_MOUSE Vimentin (Fragment) OS=Mus musculus OX=10090 GN=Vim PE=1 SV=2;sp|P31001|DESM_MO	Vimentin	Vim	10	4	4	3	3	3	3	3	2	3	3	4	3	3	1	1	2	2	2	3	2	2	3	2	3	2	1	1	3	3	3	3	2	3	3	4	3	3	1	1	2	2
tr|A2AVJ7|A2AVJ7_MOUSE;sp|Q99PL5|RRBP1_MOUSE;sp|Q99PL5-4|RRBP1_MOUSE;sp|Q99PL5-3|RRBP1_MOUSE;sp|Q99PL5-2|RRBP1_MOUSE	tr|A2AVJ7|A2AVJ7_MOUSE;sp|Q99PL5|RRBP1_MOUSE	6;6;1;1;1	6;6;1;1;1	6;6;1;1;1	tr|A2AVJ7|A2AVJ7_MOUSE Ribosome-binding protein 1 OS=Mus musculus OX=10090 GN=Rrbp1 PE=1 SV=1;sp|Q99PL5|RRBP1_MOUSE Ribosome-binding protein 1 OS=Mus musculus OX=10090 GN=Rrbp1 PE=1 SV=2	Ribosome-binding protein 1	Rrbp1	5	6	6	6	2	1	4	3	3	4	3	4	4	4	1	3	3	5	5	5	4	2	3	2	3	3	3	3	2	1	4	3	3	4	3	4	4	4	1	3	3	5
sp|Q80WJ7|LYRIC_MOUSE;tr|E9PUX0|E9PUX0_MOUSE;tr|F6QFT1|F6QFT1_MOUSE;tr|F6QHD1|F6QHD1_MOUSE;tr|F6ZQL0|F6ZQL0_MOUSE	sp|Q80WJ7|LYRIC_MOUSE;tr|E9PUX0|E9PUX0_MOUSE;tr|F6QFT1|F6QFT1_MOUSE;tr|F6QHD1|F6QHD1_MOUSE	4;3;2;2;1	4;3;2;2;1	4;3;2;2;1	sp|Q80WJ7|LYRIC_MOUSE Protein LYRIC OS=Mus musculus OX=10090 GN=Mtdh PE=1 SV=1;tr|E9PUX0|E9PUX0_MOUSE Protein LYRIC OS=Mus musculus OX=10090 GN=Mtdh PE=1 SV=1;tr|F6QFT1|F6QFT1_MOUSE Protein LYRIC (Fragment) OS=Mus musculus OX=10090 GN=Mtdh PE=1 SV=8;tr|F6Q	Protein LYRIC	Mtdh	5	4	4	4	4	4	4	4	3	4	4	4	4	3	2	4	4	4	3	2	4	4	2	3	3	3	3	2	4	4	4	4	3	4	4	4	4	3	2	4	4	4
sp|P18760|COF1_MOUSE;tr|A0A494B9A7|A0A494B9A7_MOUSE;tr|F8WGL3|F8WGL3_MOUSE	sp|P18760|COF1_MOUSE;tr|A0A494B9A7|A0A494B9A7_MOUSE;tr|F8WGL3|F8WGL3_MOUSE	3;3;3	3;3;3	2;2;2	sp|P18760|COF1_MOUSE Cofilin-1 OS=Mus musculus OX=10090 GN=Cfl1 PE=1 SV=3;tr|A0A494B9A7|A0A494B9A7_MOUSE Cofilin, non-muscle isoform OS=Mus musculus OX=10090 GN=Cfl1 PE=1 SV=1;tr|F8WGL3|F8WGL3_MOUSE Cofilin, non-muscle isoform OS=Mus musculus OX=10090 GN=C	Cofilin-1	Cfl1	3	3	3	2	3	2	3	3	3	3	3	3	3	3	2	2	2	2	3	3	2	2	1	2	3	2	3	2	3	2	3	3	3	3	3	3	3	3	2	2	2	2
tr|G5E850|G5E850_MOUSE;tr|E0CY88|E0CY88_MOUSE;sp|P56395|CYB5_MOUSE	tr|G5E850|G5E850_MOUSE;tr|E0CY88|E0CY88_MOUSE;sp|P56395|CYB5_MOUSE	1;1;1	1;1;1	1;1;1	tr|G5E850|G5E850_MOUSE Cytochrome b5 OS=Mus musculus OX=10090 GN=Cyb5a PE=1 SV=1;tr|E0CY88|E0CY88_MOUSE Cytochrome b5 OS=Mus musculus OX=10090 GN=Cyb5a PE=1 SV=1;sp|P56395|CYB5_MOUSE Cytochrome b5 OS=Mus musculus OX=10090 GN=Cyb5a PE=1 SV=2	Cytochrome b5	Cyb5a	3	1	1	1	1	1	1	1	0	1	0	1	1	1	1	1	1	1	1	0	1	1	1	1	0	1	1	1	1	1	1	1	0	1	0	1	1	1	1	1	1	1
sp|Q3THJ3|EIF1A_MOUSE	sp|Q3THJ3|EIF1A_MOUSE	1	1	1	sp|Q3THJ3|EIF1A_MOUSE Probable RNA-binding protein EIF1AD OS=Mus musculus OX=10090 GN=Eif1ad PE=1 SV=2	Probable RNA-binding protein EIF1AD	Eif1ad	1	1	1	1	1	1	1	1	1	1	1	1	1	1	0	1	1	1	1	1	1	1	0	0	1	1	1	1	1	1	1	1	1	1	1	1	1	1	0	1	1	1
sp|Q7TML3|S35F2_MOUSE	sp|Q7TML3|S35F2_MOUSE	1	1	1	sp|Q7TML3|S35F2_MOUSE Solute carrier family 35 member F2 OS=Mus musculus OX=10090 GN=Slc35f2 PE=1 SV=2	Solute carrier family 35 member F2	Slc35f2	1	1	1	1	1	1	1	1	1	1	0	1	1	1	1	1	1	1	1	1	1	1	1	0	1	1	1	1	1	1	1	1	1	1	0	1	1	1	1	1	1	1
sp|Q8BG30|NELFA_MOUSE	sp|Q8BG30|NELFA_MOUSE	4	4	4	sp|Q8BG30|NELFA_MOUSE Negative elongation factor A OS=Mus musculus OX=10090 GN=Nelfa PE=1 SV=1	Negative elongation factor A	Nelfa	1	4	4	4	2	2	2	3	3	2	2	2	3	2	3	4	3	4	4	3	2	4	4	3	2	3	1	2	2	2	2	3	3	2	2	2	3	2	3	4	3	4
sp|Q6ZQ58|LARP1_MOUSE;tr|Z4YJT3|Z4YJT3_MOUSE;tr|Q9D423|Q9D423_MOUSE	sp|Q6ZQ58|LARP1_MOUSE;tr|Z4YJT3|Z4YJT3_MOUSE	5;5;1	5;5;1	5;5;1	sp|Q6ZQ58|LARP1_MOUSE La-related protein 1 OS=Mus musculus OX=10090 GN=Larp1 PE=1 SV=3;tr|Z4YJT3|Z4YJT3_MOUSE La-related protein 1 OS=Mus musculus OX=10090 GN=Larp1 PE=1 SV=1	La-related protein 1	Larp1	3	5	5	5	4	4	4	3	3	4	2	2	5	4	3	4	4	4	3	4	5	5	2	2	4	4	4	4	4	4	4	3	3	4	2	2	5	4	3	4	4	4
sp|B2RQC6-2|PYR1_MOUSE;tr|E9QAI5|E9QAI5_MOUSE;tr|G3UWN2|G3UWN2_MOUSE;sp|B2RQC6|PYR1_MOUSE;tr|F6S3Z3|F6S3Z3_MOUSE	sp|B2RQC6-2|PYR1_MOUSE;tr|E9QAI5|E9QAI5_MOUSE;tr|G3UWN2|G3UWN2_MOUSE;sp|B2RQC6|PYR1_MOUSE	3;3;3;3;1	3;3;3;3;1	3;3;3;3;1	sp|B2RQC6-2|PYR1_MOUSE Isoform 2 of CAD protein OS=Mus musculus OX=10090 GN=Cad;tr|E9QAI5|E9QAI5_MOUSE Aspartate carbamoyltransferase OS=Mus musculus OX=10090 GN=Cad PE=1 SV=1;tr|G3UWN2|G3UWN2_MOUSE CAD protein OS=Mus musculus OX=10090 GN=Cad PE=1 SV=1;sp|	Isoform 2 of CAD protein	Cad	5	3	3	3	3	2	2	2	2	3	2	2	3	3	3	2	3	3	3	3	3	3	3	3	2	2	2	3	3	2	2	2	2	3	2	2	3	3	3	2	3	3
tr|A0A498WGK2|A0A498WGK2_MOUSE;sp|Q8BP47|SYNC_MOUSE;tr|A0A494BAX5|A0A494BAX5_MOUSE;tr|A0A494BB89|A0A494BB89_MOUSE;tr|A0A494B996|A0A494B996_MOUSE;tr|A0A494BAW6|A0A494BAW6_MOUSE;tr|A0A494B927|A0A494B927_MOUSE	tr|A0A498WGK2|A0A498WGK2_MOUSE;sp|Q8BP47|SYNC_MOUSE;tr|A0A494BAX5|A0A494BAX5_MOUSE;tr|A0A494BB89|A0A494BB89_MOUSE	3;3;2;2;1;1;1	3;3;2;2;1;1;1	3;3;2;2;1;1;1	tr|A0A498WGK2|A0A498WGK2_MOUSE Asparagine--tRNA ligase OS=Mus musculus OX=10090 GN=Nars PE=1 SV=1;sp|Q8BP47|SYNC_MOUSE Asparagine--tRNA ligase, cytoplasmic OS=Mus musculus OX=10090 GN=NARS1 PE=1 SV=2;tr|A0A494BAX5|A0A494BAX5_MOUSE Asparagine--tRNA ligase (	Asparagine--tRNA ligase	Nars	7	3	3	3	3	3	3	2	3	3	2	2	3	3	1	2	2	2	2	3	3	2	2	3	1	2	1	1	3	3	3	2	3	3	2	2	3	3	1	2	2	2
sp|P97825|JUPI1_MOUSE	sp|P97825|JUPI1_MOUSE	1	1	1	sp|P97825|JUPI1_MOUSE Jupiter microtubule associated homolog 1 OS=Mus musculus OX=10090 GN=Jpt1 PE=1 SV=3	Jupiter microtubule associated homolog 1	Jpt1	1	1	1	1	1	1	1	1	1	1	1	1	1	1	1	0	0	1	0	0	1	1	1	1	1	1	1	0	1	1	1	1	1	1	1	1	1	1	1	0	0	1
tr|Q8C845|Q8C845_MOUSE;sp|Q9D8Y0|EFHD2_MOUSE	tr|Q8C845|Q8C845_MOUSE;sp|Q9D8Y0|EFHD2_MOUSE	8;7	8;7	8;7	tr|Q8C845|Q8C845_MOUSE EF-hand domain-containing protein D2 OS=Mus musculus OX=10090 GN=Efhd2 PE=1 SV=1;sp|Q9D8Y0|EFHD2_MOUSE EF-hand domain-containing protein D2 OS=Mus musculus OX=10090 GN=Efhd2 PE=1 SV=1	EF-hand domain-containing protein D2	Efhd2	2	8	8	8	5	7	5	5	6	4	3	3	6	7	2	4	6	5	5	5	4	3	4	4	4	3	6	3	5	7	5	5	6	4	3	3	6	7	2	4	6	5
sp|Q5XJY5|COPD_MOUSE	sp|Q5XJY5|COPD_MOUSE	2	2	2	sp|Q5XJY5|COPD_MOUSE Coatomer subunit delta OS=Mus musculus OX=10090 GN=Arcn1 PE=1 SV=2	Coatomer subunit delta	Arcn1	1	2	2	2	2	2	2	2	2	2	2	1	2	2	1	2	2	2	2	2	1	0	0	1	2	1	1	2	2	2	2	2	2	2	2	1	2	2	1	2	2	2
tr|G8JL40|G8JL40_MOUSE;sp|Q6ZQ88|KDM1A_MOUSE;tr|A3KG93|A3KG93_MOUSE	tr|G8JL40|G8JL40_MOUSE;sp|Q6ZQ88|KDM1A_MOUSE;tr|A3KG93|A3KG93_MOUSE	1;1;1	1;1;1	1;1;1	tr|G8JL40|G8JL40_MOUSE Lysine-specific histone demethylase 1A (Fragment) OS=Mus musculus OX=10090 GN=Kdm1a PE=1 SV=1;sp|Q6ZQ88|KDM1A_MOUSE Lysine-specific histone demethylase 1A OS=Mus musculus OX=10090 GN=Kdm1a PE=1 SV=2;tr|A3KG93|A3KG93_MOUSE Lysine-spec	Lysine-specific histone demethylase 1A (Fragment)	Kdm1a	3	1	1	1	0	1	1	1	1	1	1	1	1	1	0	1	1	1	1	1	1	1	1	1	1	0	0	0	0	1	1	1	1	1	1	1	1	1	0	1	1	1
sp|Q7TMY8-4|HUWE1_MOUSE;sp|Q7TMY8-3|HUWE1_MOUSE;sp|Q7TMY8|HUWE1_MOUSE;tr|A2AFQ0|A2AFQ0_MOUSE;sp|Q7TMY8-2|HUWE1_MOUSE;tr|F6XP90|F6XP90_MOUSE;tr|D6RDF2|D6RDF2_MOUSE	sp|Q7TMY8-4|HUWE1_MOUSE;sp|Q7TMY8-3|HUWE1_MOUSE;sp|Q7TMY8|HUWE1_MOUSE;tr|A2AFQ0|A2AFQ0_MOUSE;sp|Q7TMY8-2|HUWE1_MOUSE	6;6;6;6;5;2;1	6;6;6;6;5;2;1	6;6;6;6;5;2;1	sp|Q7TMY8-4|HUWE1_MOUSE Isoform 4 of E3 ubiquitin-protein ligase HUWE1 OS=Mus musculus OX=10090 GN=Huwe1;sp|Q7TMY8-3|HUWE1_MOUSE Isoform 3 of E3 ubiquitin-protein ligase HUWE1 OS=Mus musculus OX=10090 GN=Huwe1;sp|Q7TMY8|HUWE1_MOUSE E3 ubiquitin-protein lig	Isoform 4 of E3 ubiquitin-protein ligase HUWE1	Huwe1	7	6	6	6	3	2	2	3	2	4	2	2	3	4	3	4	4	3	2	4	4	3	3	3	1	2	2	2	3	2	2	3	2	4	2	2	3	4	3	4	4	3
tr|Q6GT24|Q6GT24_MOUSE;sp|O08709|PRDX6_MOUSE;tr|D3Z0Y2|D3Z0Y2_MOUSE;tr|Q8BG37|Q8BG37_MOUSE	tr|Q6GT24|Q6GT24_MOUSE;sp|O08709|PRDX6_MOUSE;tr|D3Z0Y2|D3Z0Y2_MOUSE;tr|Q8BG37|Q8BG37_MOUSE	3;3;2;2	3;3;2;2	3;3;2;2	tr|Q6GT24|Q6GT24_MOUSE Peroxiredoxin-6 OS=Mus musculus OX=10090 GN=Prdx6 PE=1 SV=1;sp|O08709|PRDX6_MOUSE Peroxiredoxin-6 OS=Mus musculus OX=10090 GN=Prdx6 PE=1 SV=3;tr|D3Z0Y2|D3Z0Y2_MOUSE Peroxiredoxin-6 OS=Mus musculus OX=10090 GN=Prdx6 PE=1 SV=1;tr|Q8BG3	Peroxiredoxin-6	Prdx6	4	3	3	3	3	2	2	3	3	3	2	2	2	2	2	2	1	2	1	1	1	1	2	2	1	2	1	0	3	2	2	3	3	3	2	2	2	2	2	2	1	2
sp|P24527|LKHA4_MOUSE	sp|P24527|LKHA4_MOUSE	3	3	3	sp|P24527|LKHA4_MOUSE Leukotriene A-4 hydrolase OS=Mus musculus OX=10090 GN=Lta4h PE=1 SV=4	Leukotriene A-4 hydrolase	Lta4h	1	3	3	3	0	0	1	0	2	2	0	0	0	0	1	2	2	2	1	2	1	2	1	0	2	0	1	3	0	0	1	0	2	2	0	0	0	0	1	2	2	2
sp|P69566|RANB9_MOUSE;tr|E9Q5D6|E9Q5D6_MOUSE;tr|A0A1Y7VLX7|A0A1Y7VLX7_MOUSE;sp|P69566-2|RANB9_MOUSE	sp|P69566|RANB9_MOUSE;tr|E9Q5D6|E9Q5D6_MOUSE;tr|A0A1Y7VLX7|A0A1Y7VLX7_MOUSE;sp|P69566-2|RANB9_MOUSE	2;2;1;1	2;2;1;1	2;2;1;1	sp|P69566|RANB9_MOUSE Ran-binding protein 9 OS=Mus musculus OX=10090 GN=Ranbp9 PE=1 SV=1;tr|E9Q5D6|E9Q5D6_MOUSE Ran-binding protein 9 OS=Mus musculus OX=10090 GN=Ranbp9 PE=1 SV=1;tr|A0A1Y7VLX7|A0A1Y7VLX7_MOUSE Ran-binding protein 9 (Fragment) OS=Mus muscul	Ran-binding protein 9	Ranbp9	4	2	2	2	1	2	1	1	2	2	2	2	2	2	1	2	2	2	2	2	2	2	1	2	1	1	1	2	1	2	1	1	2	2	2	2	2	2	1	2	2	2
sp|P23116|EIF3A_MOUSE;tr|A0A494B9I0|A0A494B9I0_MOUSE	sp|P23116|EIF3A_MOUSE	17;2	17;2	17;2	sp|P23116|EIF3A_MOUSE Eukaryotic translation initiation factor 3 subunit A OS=Mus musculus OX=10090 GN=Eif3a PE=1 SV=5	Eukaryotic translation initiation factor 3 subunit A	Eif3a	2	17	17	17	14	12	12	9	11	13	11	10	11	10	9	10	10	12	9	13	13	9	11	7	8	10	9	7	14	12	12	9	11	13	11	10	11	10	9	10	10	12
sp|Q6A068|CDC5L_MOUSE;tr|A0A1W2P7Z8|A0A1W2P7Z8_MOUSE;tr|A0A1W2P7H4|A0A1W2P7H4_MOUSE;tr|A0A1W2P855|A0A1W2P855_MOUSE;tr|A0A1W2P6Q8|A0A1W2P6Q8_MOUSE	sp|Q6A068|CDC5L_MOUSE;tr|A0A1W2P7Z8|A0A1W2P7Z8_MOUSE;tr|A0A1W2P7H4|A0A1W2P7H4_MOUSE	6;4;4;2;2	6;4;4;2;2	3;2;2;0;0	sp|Q6A068|CDC5L_MOUSE Cell division cycle 5-like protein OS=Mus musculus OX=10090 GN=Cdc5l PE=1 SV=2;tr|A0A1W2P7Z8|A0A1W2P7Z8_MOUSE Predicted gene 9045 OS=Mus musculus OX=10090 GN=Gm9045 PE=3 SV=1;tr|A0A1W2P7H4|A0A1W2P7H4_MOUSE Predicted gene 9048 OS=Mus m	Cell division cycle 5-like protein	Cdc5l	5	6	6	3	3	3	3	4	3	3	3	2	3	3	5	3	4	4	3	4	2	5	3	4	3	4	5	4	3	3	3	4	3	3	3	2	3	3	5	3	4	4
sp|P17809|GTR1_MOUSE	sp|P17809|GTR1_MOUSE	4	4	4	sp|P17809|GTR1_MOUSE Solute carrier family 2, facilitated glucose transporter member 1 OS=Mus musculus OX=10090 GN=Slc2a1 PE=1 SV=4	Solute carrier family 2, facilitated glucose transporter member 1	Slc2a1	1	4	4	4	3	3	3	3	3	3	3	3	3	3	3	1	4	4	3	3	3	4	4	3	3	2	3	2	3	3	3	3	3	3	3	3	3	3	3	1	4	4
tr|A0A494BB84|A0A494BB84_MOUSE;tr|Q3U4F0|Q3U4F0_MOUSE;sp|Q91V61-2|SFXN3_MOUSE;sp|Q91V61|SFXN3_MOUSE	tr|A0A494BB84|A0A494BB84_MOUSE;tr|Q3U4F0|Q3U4F0_MOUSE;sp|Q91V61-2|SFXN3_MOUSE;sp|Q91V61|SFXN3_MOUSE	1;1;1;1	1;1;1;1	1;1;1;1	tr|A0A494BB84|A0A494BB84_MOUSE Sideroflexin-3 (Fragment) OS=Mus musculus OX=10090 GN=Sfxn3 PE=1 SV=1;tr|Q3U4F0|Q3U4F0_MOUSE Sideroflexin-3 OS=Mus musculus OX=10090 GN=Sfxn3 PE=1 SV=1;sp|Q91V61-2|SFXN3_MOUSE Isoform 2 of Sideroflexin-3 OS=Mus musculus OX=10	Sideroflexin-3 (Fragment)	Sfxn3	4	1	1	1	1	1	1	1	1	0	1	1	1	1	1	1	1	1	1	1	1	1	0	0	1	1	1	1	1	1	1	1	1	0	1	1	1	1	1	1	1	1
sp|P46935|NEDD4_MOUSE;tr|A0A571BDN7|A0A571BDN7_MOUSE;tr|A0A571BEP7|A0A571BEP7_MOUSE;tr|A0A494BAE4|A0A494BAE4_MOUSE;tr|A0A494B9L5|A0A494B9L5_MOUSE;tr|E9PXB7|E9PXB7_MOUSE;tr|G3X9H8|G3X9H8_MOUSE;sp|Q8CFI0-2|NED4L_MOUSE;tr|A0A494BA39|A0A494BA39_MOUSE;tr|A0A494B9F0|A0A494B9F0_MOUSE;tr|A0A494B953|A0A494B953_MOUSE;tr|A0A494BAG2|A0A494BAG2_MOUSE;sp|Q8CFI0-3|NED4L_MOUSE;tr|A0A494BAX0|A0A494BAX0_MOUSE;sp|Q…	sp|P46935|NEDD4_MOUSE;tr|A0A571BDN7|A0A571BDN7_MOUSE	3;3;1;1;1;1;1;1;1;1;1;1;1;1;1	3;3;1;1;1;1;1;1;1;1;1;1;1;1;1	3;3;1;1;1;1;1;1;1;1;1;1;1;1;1	sp|P46935|NEDD4_MOUSE E3 ubiquitin-protein ligase NEDD4 OS=Mus musculus OX=10090 GN=Nedd4 PE=1 SV=3;tr|A0A571BDN7|A0A571BDN7_MOUSE HECT-type E3 ubiquitin transferase OS=Mus musculus OX=10090 GN=Nedd4 PE=1 SV=1	E3 ubiquitin-protein ligase NEDD4	Nedd4	15	3	3	3	2	2	2	2	2	2	0	1	0	0	2	2	0	1	1	1	0	1	0	0	0	0	0	0	2	2	2	2	2	2	0	1	0	0	2	2	0	1
sp|P62843|RS15_MOUSE;tr|D3YTQ9|D3YTQ9_MOUSE	sp|P62843|RS15_MOUSE;tr|D3YTQ9|D3YTQ9_MOUSE	5;3	5;3	5;3	sp|P62843|RS15_MOUSE 40S ribosomal protein S15 OS=Mus musculus OX=10090 GN=Rps15 PE=1 SV=2;tr|D3YTQ9|D3YTQ9_MOUSE 40S ribosomal protein S15 OS=Mus musculus OX=10090 GN=Rps15 PE=1 SV=1	40S ribosomal protein S15	Rps15	2	5	5	5	3	2	4	3	1	3	4	4	2	2	2	2	3	4	4	3	3	2	2	1	3	2	4	3	3	2	4	3	1	3	4	4	2	2	2	2	3	4
sp|O54836|ZMAT3_MOUSE;tr|B9EI21|B9EI21_MOUSE	sp|O54836|ZMAT3_MOUSE;tr|B9EI21|B9EI21_MOUSE	3;2	3;2	3;2	sp|O54836|ZMAT3_MOUSE Zinc finger matrin-type protein 3 OS=Mus musculus OX=10090 GN=Zmat3 PE=2 SV=1;tr|B9EI21|B9EI21_MOUSE Zinc finger matrin type 3 OS=Mus musculus OX=10090 GN=Zmat3 PE=1 SV=1	Zinc finger matrin-type protein 3	Zmat3	2	3	3	3	1	2	2	1	1	1	1	2	2	1	2	2	1	2	2	2	2	1	1	2	1	1	1	1	1	2	2	1	1	1	1	2	2	1	2	2	1	2
sp|D3YXK1|SAMD1_MOUSE	sp|D3YXK1|SAMD1_MOUSE	2	2	2	sp|D3YXK1|SAMD1_MOUSE Atherin OS=Mus musculus OX=10090 GN=Samd1 PE=1 SV=1	Atherin	Samd1	1	2	2	2	1	2	1	2	2	2	2	2	2	2	2	2	2	2	2	2	2	2	1	2	2	2	2	2	1	2	1	2	2	2	2	2	2	2	2	2	2	2
sp|Q9QWT9|KIFC1_MOUSE;tr|G3UXN2|G3UXN2_MOUSE;sp|Q9QWT9-2|KIFC1_MOUSE;tr|E9PUA5|E9PUA5_MOUSE;sp|Q9QWT9-3|KIFC1_MOUSE	sp|Q9QWT9|KIFC1_MOUSE;tr|G3UXN2|G3UXN2_MOUSE;sp|Q9QWT9-2|KIFC1_MOUSE;tr|E9PUA5|E9PUA5_MOUSE;sp|Q9QWT9-3|KIFC1_MOUSE	4;3;3;3;2	4;3;3;3;2	4;3;3;3;2	sp|Q9QWT9|KIFC1_MOUSE Kinesin-like protein KIFC1 OS=Mus musculus OX=10090 GN=Kifc1 PE=1 SV=2;tr|G3UXN2|G3UXN2_MOUSE Kinesin-like protein KIFC1 (Fragment) OS=Mus musculus OX=10090 GN=Kifc1 PE=1 SV=1;sp|Q9QWT9-2|KIFC1_MOUSE Isoform 2 of Kinesin-like protein	Kinesin-like protein KIFC1	Kifc1	5	4	4	4	2	2	3	1	2	3	1	3	2	4	3	2	2	2	2	4	2	2	1	1	3	2	2	2	2	2	3	1	2	3	1	3	2	4	3	2	2	2
sp|P12970|RL7A_MOUSE;tr|V9GX35|V9GX35_MOUSE	sp|P12970|RL7A_MOUSE	22;5	22;5	22;5	sp|P12970|RL7A_MOUSE 60S ribosomal protein L7a OS=Mus musculus OX=10090 GN=Rpl7a PE=1 SV=2	60S ribosomal protein L7a	Rpl7a	2	22	22	22	20	19	18	18	19	18	19	20	17	22	16	17	19	20	20	21	19	19	16	18	16	16	18	16	20	19	18	18	19	18	19	20	17	22	16	17	19	20
tr|H3BLQ0|H3BLQ0_MOUSE;sp|Q7TNP2|2AAB_MOUSE;tr|Q3TTF6|Q3TTF6_MOUSE;tr|H3BKU1|H3BKU1_MOUSE;tr|G3UWS4|G3UWS4_MOUSE;tr|H3BLE7|H3BLE7_MOUSE	tr|H3BLQ0|H3BLQ0_MOUSE;sp|Q7TNP2|2AAB_MOUSE;tr|Q3TTF6|Q3TTF6_MOUSE;tr|H3BKU1|H3BKU1_MOUSE;tr|G3UWS4|G3UWS4_MOUSE;tr|H3BLE7|H3BLE7_MOUSE	2;2;2;2;2;1	1;1;1;1;1;1	1;1;1;1;1;1	tr|H3BLQ0|H3BLQ0_MOUSE Serine/threonine-protein phosphatase 2A 65 kDa regulatory subunit A beta isoform OS=Mus musculus OX=10090 GN=Ppp2r1b PE=1 SV=1;sp|Q7TNP2|2AAB_MOUSE Serine/threonine-protein phosphatase 2A 65 kDa regulatory subunit A beta isoform OS=M	Serine/threonine-protein phosphatase 2A 65 kDa regulatory subunit A beta isoform	Ppp2r1b	6	2	1	1	1	2	1	1	1	1	1	1	1	2	1	1	2	1	2	2	0	0	1	0	0	1	1	0	1	1	1	1	1	1	1	1	1	1	1	1	1	0
sp|P13864|DNMT1_MOUSE;tr|J3QNW0|J3QNW0_MOUSE;sp|P13864-2|DNMT1_MOUSE	sp|P13864|DNMT1_MOUSE;tr|J3QNW0|J3QNW0_MOUSE;sp|P13864-2|DNMT1_MOUSE	2;1;1	2;1;1	2;1;1	sp|P13864|DNMT1_MOUSE DNA (cytosine-5)-methyltransferase 1 OS=Mus musculus OX=10090 GN=Dnmt1 PE=1 SV=5;tr|J3QNW0|J3QNW0_MOUSE DNA (cytosine-5)-methyltransferase OS=Mus musculus OX=10090 GN=Dnmt1 PE=1 SV=1;sp|P13864-2|DNMT1_MOUSE Isoform 2 of DNA (cytosine-	DNA (cytosine-5)-methyltransferase 1	Dnmt1	3	2	2	2	1	2	1	2	1	2	0	0	2	2	2	0	2	1	2	2	2	1	2	2	2	1	0	1	1	2	1	2	1	2	0	0	2	2	2	0	2	1
tr|A0A0U1RPU7|A0A0U1RPU7_MOUSE;sp|Q923D2|BLVRB_MOUSE;tr|E9PZC3|E9PZC3_MOUSE	tr|A0A0U1RPU7|A0A0U1RPU7_MOUSE;sp|Q923D2|BLVRB_MOUSE;tr|E9PZC3|E9PZC3_MOUSE	1;1;1	1;1;1	1;1;1	tr|A0A0U1RPU7|A0A0U1RPU7_MOUSE Flavin reductase (NADPH) OS=Mus musculus OX=10090 GN=Blvrb PE=1 SV=1;sp|Q923D2|BLVRB_MOUSE Flavin reductase (NADPH) OS=Mus musculus OX=10090 GN=Blvrb PE=1 SV=3;tr|E9PZC3|E9PZC3_MOUSE Flavin reductase (NADPH) OS=Mus musculus O	Flavin reductase (NADPH)	Blvrb	3	1	1	1	1	1	1	0	1	1	1	1	0	0	1	1	1	1	1	1	0	1	1	0	1	1	1	1	1	1	1	0	1	1	1	1	0	0	1	1	1	1
sp|Q99MZ3-2|MLXPL_MOUSE;tr|A0A0J9YUR1|A0A0J9YUR1_MOUSE;tr|A0A0J9YUT0|A0A0J9YUT0_MOUSE;sp|Q99MZ3-5|MLXPL_MOUSE;sp|Q99MZ3-4|MLXPL_MOUSE;sp|Q99MZ3-3|MLXPL_MOUSE;sp|Q99MZ3|MLXPL_MOUSE	sp|Q99MZ3-2|MLXPL_MOUSE;tr|A0A0J9YUR1|A0A0J9YUR1_MOUSE;tr|A0A0J9YUT0|A0A0J9YUT0_MOUSE;sp|Q99MZ3-5|MLXPL_MOUSE;sp|Q99MZ3-4|MLXPL_MOUSE;sp|Q99MZ3-3|MLXPL_MOUSE;sp|Q99MZ3|MLXPL_MOUSE	2;1;1;1;1;1;1	2;1;1;1;1;1;1	2;1;1;1;1;1;1	sp|Q99MZ3-2|MLXPL_MOUSE Isoform 2 of Carbohydrate-responsive element-binding protein OS=Mus musculus OX=10090 GN=Mlxipl;tr|A0A0J9YUR1|A0A0J9YUR1_MOUSE Carbohydrate-responsive element-binding protein (Fragment) OS=Mus musculus OX=10090 GN=Mlxipl PE=1 SV=3;t	Isoform 2 of Carbohydrate-responsive element-binding protein	Mlxipl	7	2	2	2	1	1	1	1	0	0	1	1	1	1	1	1	1	1	1	1	1	1	1	0	1	1	0	1	1	1	1	1	0	0	1	1	1	1	1	1	1	1
tr|A0A0U1RQ49|A0A0U1RQ49_MOUSE;tr|A0A0U1RPE7|A0A0U1RPE7_MOUSE;tr|A0A0U1RPF2|A0A0U1RPF2_MOUSE;sp|Q99P31|HPBP1_MOUSE	tr|A0A0U1RQ49|A0A0U1RQ49_MOUSE;tr|A0A0U1RPE7|A0A0U1RPE7_MOUSE;tr|A0A0U1RPF2|A0A0U1RPF2_MOUSE;sp|Q99P31|HPBP1_MOUSE	2;1;1;1	2;1;1;1	2;1;1;1	tr|A0A0U1RQ49|A0A0U1RQ49_MOUSE Hsp70-binding protein 1 (Fragment) OS=Mus musculus OX=10090 GN=Hspbp1 PE=1 SV=1;tr|A0A0U1RPE7|A0A0U1RPE7_MOUSE Hsp70-binding protein 1 (Fragment) OS=Mus musculus OX=10090 GN=Hspbp1 PE=1 SV=1;tr|A0A0U1RPF2|A0A0U1RPF2_MOUSE Hsp	Hsp70-binding protein 1 (Fragment)	Hspbp1	4	2	2	2	1	1	1	1	2	1	1	1	1	1	1	1	1	1	0	1	1	2	1	1	1	1	1	1	1	1	1	1	2	1	1	1	1	1	1	1	1	1
sp|E9Q557|DESP_MOUSE;tr|E9PZW0|E9PZW0_MOUSE	sp|E9Q557|DESP_MOUSE;tr|E9PZW0|E9PZW0_MOUSE	7;4	7;4	7;4	sp|E9Q557|DESP_MOUSE Desmoplakin OS=Mus musculus OX=10090 GN=Dsp PE=1 SV=1;tr|E9PZW0|E9PZW0_MOUSE Desmoplakin OS=Mus musculus OX=10090 GN=Dsp PE=1 SV=1	Desmoplakin	Dsp	2	7	7	7	4	1	1	2	2	3	3	2	7	2	1	1	2	4	1	2	1	0	0	1	0	0	1	0	4	1	1	2	2	3	3	2	7	2	1	1	2	4
sp|Q9R1P1|PSB3_MOUSE	sp|Q9R1P1|PSB3_MOUSE	2	2	2	sp|Q9R1P1|PSB3_MOUSE Proteasome subunit beta type-3 OS=Mus musculus OX=10090 GN=Psmb3 PE=1 SV=1	Proteasome subunit beta type-3	Psmb3	1	2	2	2	1	1	1	1	1	2	2	1	2	2	1	1	1	1	0	2	0	1	1	1	2	0	2	1	1	1	1	1	1	2	2	1	2	2	1	1	1	1
tr|E9Q368|E9Q368_MOUSE	tr|E9Q368|E9Q368_MOUSE	2	2	2	tr|E9Q368|E9Q368_MOUSE TAR RNA-binding protein 1 OS=Mus musculus OX=10090 GN=Tarbp1 PE=1 SV=1	TAR RNA-binding protein 1	Tarbp1	1	2	2	2	2	1	2	2	2	2	1	1	1	2	2	2	2	2	2	2	2	2	2	2	2	2	2	2	2	1	2	2	2	2	1	1	1	2	2	2	2	2
tr|G3UYF9|G3UYF9_MOUSE;sp|Q03958|PFD6_MOUSE	tr|G3UYF9|G3UYF9_MOUSE;sp|Q03958|PFD6_MOUSE	1;1	1;1	1;1	tr|G3UYF9|G3UYF9_MOUSE Prefoldin subunit 6 OS=Mus musculus OX=10090 GN=Pfdn6 PE=1 SV=1;sp|Q03958|PFD6_MOUSE Prefoldin subunit 6 OS=Mus musculus OX=10090 GN=Pfdn6 PE=1 SV=1	Prefoldin subunit 6	Pfdn6	2	1	1	1	1	1	0	1	1	1	1	0	1	1	1	1	1	1	1	1	1	1	1	1	1	1	1	1	1	1	0	1	1	1	1	0	1	1	1	1	1	1
tr|D3Z3G6|D3Z3G6_MOUSE;sp|Q63844|MK03_MOUSE;tr|A0A0U1RPX4|A0A0U1RPX4_MOUSE;tr|A0A0U1RPZ0|A0A0U1RPZ0_MOUSE	tr|D3Z3G6|D3Z3G6_MOUSE;sp|Q63844|MK03_MOUSE;tr|A0A0U1RPX4|A0A0U1RPX4_MOUSE	3;3;2;1	3;3;2;1	3;3;2;1	tr|D3Z3G6|D3Z3G6_MOUSE Mitogen-activated protein kinase OS=Mus musculus OX=10090 GN=Mapk3 PE=1 SV=1;sp|Q63844|MK03_MOUSE Mitogen-activated protein kinase 3 OS=Mus musculus OX=10090 GN=Mapk3 PE=1 SV=5;tr|A0A0U1RPX4|A0A0U1RPX4_MOUSE Mitogen-activated protein	Mitogen-activated protein kinase	Mapk3	4	3	3	3	2	2	2	2	2	2	2	2	3	1	2	2	1	1	1	0	3	0	1	1	1	0	1	1	2	2	2	2	2	2	2	2	3	1	2	2	1	1
tr|F7CBP1|F7CBP1_MOUSE;sp|Q62448-2|IF4G2_MOUSE;tr|G3XA17|G3XA17_MOUSE;sp|Q62448|IF4G2_MOUSE;tr|F7DAB1|F7DAB1_MOUSE;tr|F6TW20|F6TW20_MOUSE	tr|F7CBP1|F7CBP1_MOUSE;sp|Q62448-2|IF4G2_MOUSE;tr|G3XA17|G3XA17_MOUSE;sp|Q62448|IF4G2_MOUSE	10;10;10;10;4;4	10;10;10;10;4;4	10;10;10;10;4;4	tr|F7CBP1|F7CBP1_MOUSE Eukaryotic translation initiation factor 4 gamma 2 OS=Mus musculus OX=10090 GN=Eif4g2 PE=1 SV=1;sp|Q62448-2|IF4G2_MOUSE Isoform 2 of Eukaryotic translation initiation factor 4 gamma 2 OS=Mus musculus OX=10090 GN=Eif4g2;tr|G3XA17|G3XA	Eukaryotic translation initiation factor 4 gamma 2	Eif4g2	6	10	10	10	8	6	7	8	6	6	6	5	7	8	8	6	8	8	6	6	7	4	6	5	7	7	7	7	8	6	7	8	6	6	6	5	7	8	8	6	8	8
sp|Q91W43|GCSP_MOUSE	sp|Q91W43|GCSP_MOUSE	2	2	2	sp|Q91W43|GCSP_MOUSE Glycine dehydrogenase (decarboxylating), mitochondrial OS=Mus musculus OX=10090 GN=Gldc PE=1 SV=1	Glycine dehydrogenase (decarboxylating), mitochondrial	Gldc	1	2	2	2	0	1	2	0	1	1	2	2	1	1	1	1	1	1	1	1	1	1	1	1	1	0	2	1	0	1	2	0	1	1	2	2	1	1	1	1	1	1
sp|P61982|1433G_MOUSE	sp|P61982|1433G_MOUSE	10	10	8	sp|P61982|1433G_MOUSE 14-3-3 protein gamma OS=Mus musculus OX=10090 GN=Ywhag PE=1 SV=2	14-3-3 protein gamma	Ywhag	1	10	10	8	9	7	8	8	7	8	8	9	8	6	7	8	8	9	7	9	7	7	9	7	6	6	7	7	9	7	8	8	7	8	8	9	8	6	7	8	8	9
sp|Q9WUU7|CATZ_MOUSE	sp|Q9WUU7|CATZ_MOUSE	1	1	1	sp|Q9WUU7|CATZ_MOUSE Cathepsin Z OS=Mus musculus OX=10090 GN=Ctsz PE=1 SV=1	Cathepsin Z	Ctsz	1	1	1	1	1	1	1	1	1	1	1	1	1	0	1	1	1	1	1	1	1	1	1	1	1	1	1	1	1	1	1	1	1	1	1	1	1	0	1	1	1	1
sp|P28658|ATX10_MOUSE	sp|P28658|ATX10_MOUSE	4	4	4	sp|P28658|ATX10_MOUSE Ataxin-10 OS=Mus musculus OX=10090 GN=Atxn10 PE=1 SV=2	Ataxin-10	Atxn10	1	4	4	4	2	2	1	3	3	2	2	3	2	1	1	1	2	2	3	2	2	2	3	1	2	2	2	2	2	2	1	3	3	2	2	3	2	1	1	1	2	2
sp|P26043|RADI_MOUSE;tr|A0A5F8MPB9|A0A5F8MPB9_MOUSE;tr|Q7TSG6|Q7TSG6_MOUSE	sp|P26043|RADI_MOUSE;tr|A0A5F8MPB9|A0A5F8MPB9_MOUSE;tr|Q7TSG6|Q7TSG6_MOUSE	15;14;8	15;14;8	8;8;3	sp|P26043|RADI_MOUSE Radixin OS=Mus musculus OX=10090 GN=Rdx PE=1 SV=3;tr|A0A5F8MPB9|A0A5F8MPB9_MOUSE Radixin OS=Mus musculus OX=10090 GN=Rdx PE=1 SV=1;tr|Q7TSG6|Q7TSG6_MOUSE Radixin OS=Mus musculus OX=10090 GN=Rdx PE=1 SV=1	Radixin	Rdx	3	15	15	8	9	9	10	9	10	10	9	8	9	10	7	10	11	13	13	10	9	10	11	13	11	12	8	13	9	9	10	9	10	10	9	8	9	10	7	10	11	13
sp|Q9EQP2|EHD4_MOUSE	sp|Q9EQP2|EHD4_MOUSE	2	1	1	sp|Q9EQP2|EHD4_MOUSE EH domain-containing protein 4 OS=Mus musculus OX=10090 GN=Ehd4 PE=1 SV=1	EH domain-containing protein 4	Ehd4	1	2	1	1	2	1	2	1	2	2	2	1	2	2	2	2	2	2	2	2	2	2	2	1	2	2	2	2	1	0	1	0	1	1	1	0	1	1	1	1	1	1
sp|Q8CIL4|CA131_MOUSE	sp|Q8CIL4|CA131_MOUSE	7	7	7	sp|Q8CIL4|CA131_MOUSE Uncharacterized protein C1orf131 homolog OS=Mus musculus OX=10090 PE=1 SV=1	Uncharacterized protein C1orf131 homolog OS=Mus musculus OX=10090 PE=1 SV=1		1	7	7	7	6	7	7	7	6	7	7	6	7	5	5	6	5	6	4	5	6	6	5	6	6	6	6	6	6	7	7	7	6	7	7	6	7	5	5	6	5	6
sp|P61161|ARP2_MOUSE	sp|P61161|ARP2_MOUSE	3	3	3	sp|P61161|ARP2_MOUSE Actin-related protein 2 OS=Mus musculus OX=10090 GN=Actr2 PE=1 SV=1	Actin-related protein 2	Actr2	1	3	3	3	1	1	1	2	3	3	2	3	2	3	1	3	2	2	0	3	2	1	1	0	2	0	2	1	1	1	1	2	3	3	2	3	2	3	1	3	2	2
tr|Q9CZM3|Q9CZM3_MOUSE;tr|A0A0R4J1Z3|A0A0R4J1Z3_MOUSE;sp|Q9CR67|TMM33_MOUSE	tr|Q9CZM3|Q9CZM3_MOUSE;tr|A0A0R4J1Z3|A0A0R4J1Z3_MOUSE;sp|Q9CR67|TMM33_MOUSE	1;1;1	1;1;1	1;1;1	tr|Q9CZM3|Q9CZM3_MOUSE Transmembrane protein 33 OS=Mus musculus OX=10090 GN=Tmem33 PE=1 SV=1;tr|A0A0R4J1Z3|A0A0R4J1Z3_MOUSE Transmembrane protein 33 OS=Mus musculus OX=10090 GN=Tmem33 PE=1 SV=1;sp|Q9CR67|TMM33_MOUSE Transmembrane protein 33 OS=Mus musculus	Transmembrane protein 33	Tmem33	3	1	1	1	0	0	1	1	0	1	1	1	0	1	0	0	0	0	0	0	0	0	0	0	0	0	0	0	0	0	1	1	0	1	1	1	0	1	0	0	0	0
sp|Q9WU78|PDC6I_MOUSE;sp|Q9WU78-3|PDC6I_MOUSE	sp|Q9WU78|PDC6I_MOUSE;sp|Q9WU78-3|PDC6I_MOUSE	5;5	5;5	5;5	sp|Q9WU78|PDC6I_MOUSE Programmed cell death 6-interacting protein OS=Mus musculus OX=10090 GN=Pdcd6ip PE=1 SV=3;sp|Q9WU78-3|PDC6I_MOUSE Isoform 3 of Programmed cell death 6-interacting protein OS=Mus musculus OX=10090 GN=Pdcd6ip	Programmed cell death 6-interacting protein	Pdcd6ip	2	5	5	5	2	2	2	2	4	4	3	2	2	2	0	1	2	3	3	2	2	2	1	2	3	1	1	2	2	2	2	2	4	4	3	2	2	2	0	1	2	3
sp|Q91ZW3|SMCA5_MOUSE;sp|Q6PGB8|SMCA1_MOUSE;sp|Q6PGB8-2|SMCA1_MOUSE;tr|F6Z6F4|F6Z6F4_MOUSE;tr|Q8BS67|Q8BS67_MOUSE	sp|Q91ZW3|SMCA5_MOUSE;sp|Q6PGB8|SMCA1_MOUSE;sp|Q6PGB8-2|SMCA1_MOUSE	6;4;4;2;1	6;4;4;2;1	6;4;4;2;1	sp|Q91ZW3|SMCA5_MOUSE SWI/SNF-related matrix-associated actin-dependent regulator of chromatin subfamily A member 5 OS=Mus musculus OX=10090 GN=Smarca5 PE=1 SV=1;sp|Q6PGB8|SMCA1_MOUSE Probable global transcription activator SNF2L1 OS=Mus musculus OX=10090	SWI/SNF-related matrix-associated actin-dependent regulator of chromatin subfamily A member 5	Smarca5	5	6	6	6	4	4	4	4	3	5	3	4	6	5	6	4	6	6	6	6	6	5	3	3	4	3	4	4	4	4	4	4	3	5	3	4	6	5	6	4	6	6
sp|Q61881|MCM7_MOUSE;tr|D3Z6N3|D3Z6N3_MOUSE;tr|D3Z0J6|D3Z0J6_MOUSE;tr|D3Z2K9|D3Z2K9_MOUSE;tr|D3Z335|D3Z335_MOUSE	sp|Q61881|MCM7_MOUSE;tr|D3Z6N3|D3Z6N3_MOUSE	7;4;3;3;2	7;4;3;3;2	7;4;3;3;2	sp|Q61881|MCM7_MOUSE DNA replication licensing factor MCM7 OS=Mus musculus OX=10090 GN=Mcm7 PE=1 SV=1;tr|D3Z6N3|D3Z6N3_MOUSE DNA replication licensing factor MCM7 OS=Mus musculus OX=10090 GN=Mcm7 PE=1 SV=1	DNA replication licensing factor MCM7	Mcm7	5	7	7	7	5	3	3	2	2	3	3	2	3	6	3	4	4	3	3	2	3	2	4	2	2	0	2	4	5	3	3	2	2	3	3	2	3	6	3	4	4	3
tr|J3QMC5|J3QMC5_MOUSE;tr|A2ANY6|A2ANY6_MOUSE	tr|J3QMC5|J3QMC5_MOUSE;tr|A2ANY6|A2ANY6_MOUSE	7;7	7;7	7;7	tr|J3QMC5|J3QMC5_MOUSE Midasin OS=Mus musculus OX=10090 GN=Mdn1 PE=1 SV=1;tr|A2ANY6|A2ANY6_MOUSE Midasin OS=Mus musculus OX=10090 GN=Mdn1 PE=1 SV=1	Midasin	Mdn1	2	7	7	7	5	5	2	3	3	5	3	1	6	4	2	5	3	5	4	6	3	4	5	3	3	1	2	4	5	5	2	3	3	5	3	1	6	4	2	5	3	5
tr|A0A338P735|A0A338P735_MOUSE;tr|A0A338P7L1|A0A338P7L1_MOUSE;sp|Q6ZPR5-5|NSMA3_MOUSE;tr|A0A338P6S3|A0A338P6S3_MOUSE;sp|Q6ZPR5-3|NSMA3_MOUSE;sp|Q6ZPR5-2|NSMA3_MOUSE;sp|Q6ZPR5-4|NSMA3_MOUSE;sp|Q6ZPR5|NSMA3_MOUSE;tr|A0A338P695|A0A338P695_MOUSE	tr|A0A338P735|A0A338P735_MOUSE;tr|A0A338P7L1|A0A338P7L1_MOUSE;sp|Q6ZPR5-5|NSMA3_MOUSE;tr|A0A338P6S3|A0A338P6S3_MOUSE;sp|Q6ZPR5-3|NSMA3_MOUSE;sp|Q6ZPR5-2|NSMA3_MOUSE;sp|Q6ZPR5-4|NSMA3_MOUSE;sp|Q6ZPR5|NSMA3_MOUSE;tr|A0A338P695|A0A338P695_MOUSE	2;2;2;2;2;2;2;2;1	2;2;2;2;2;2;2;2;1	2;2;2;2;2;2;2;2;1	tr|A0A338P735|A0A338P735_MOUSE Sphingomyelin phosphodiesterase 4 OS=Mus musculus OX=10090 GN=Smpd4 PE=1 SV=1;tr|A0A338P7L1|A0A338P7L1_MOUSE Sphingomyelin phosphodiesterase 4 OS=Mus musculus OX=10090 GN=Smpd4 PE=1 SV=1;sp|Q6ZPR5-5|NSMA3_MOUSE Isoform 5 of S	Sphingomyelin phosphodiesterase 4	Smpd4	9	2	2	2	1	2	1	1	2	2	2	2	2	2	2	1	2	1	2	2	1	2	2	2	2	2	2	2	1	2	1	1	2	2	2	2	2	2	2	1	2	1
tr|A0A2R8W6N0|A0A2R8W6N0_MOUSE;tr|A0A2R8VKL9|A0A2R8VKL9_MOUSE;tr|A0A2R8VHD0|A0A2R8VHD0_MOUSE;sp|P23591|FCL_MOUSE;tr|A0A2R8W6P6|A0A2R8W6P6_MOUSE;tr|A0A2R8VI39|A0A2R8VI39_MOUSE	tr|A0A2R8W6N0|A0A2R8W6N0_MOUSE;tr|A0A2R8VKL9|A0A2R8VKL9_MOUSE;tr|A0A2R8VHD0|A0A2R8VHD0_MOUSE;sp|P23591|FCL_MOUSE;tr|A0A2R8W6P6|A0A2R8W6P6_MOUSE;tr|A0A2R8VI39|A0A2R8VI39_MOUSE	1;1;1;1;1;1	1;1;1;1;1;1	1;1;1;1;1;1	tr|A0A2R8W6N0|A0A2R8W6N0_MOUSE GDP-L-fucose synthase OS=Mus musculus OX=10090 GN=Tsta3 PE=1 SV=1;tr|A0A2R8VKL9|A0A2R8VKL9_MOUSE GDP-L-fucose synthase OS=Mus musculus OX=10090 GN=Tsta3 PE=1 SV=1;tr|A0A2R8VHD0|A0A2R8VHD0_MOUSE GDP-4-keto-6-deoxy-D-mannose-3,	GDP-L-fucose synthase	Tsta3	6	1	1	1	1	1	1	1	1	1	1	1	0	0	1	1	1	1	1	1	1	1	0	1	0	0	0	0	1	1	1	1	1	1	1	1	0	0	1	1	1	1
sp|G5E870|TRIPC_MOUSE;tr|A0A087WNZ7|A0A087WNZ7_MOUSE;tr|A0A0B4J1N9|A0A0B4J1N9_MOUSE;tr|A0A087WP92|A0A087WP92_MOUSE;tr|A0A087WQ02|A0A087WQ02_MOUSE;tr|Q3TP48|Q3TP48_MOUSE;tr|A0A087WSG4|A0A087WSG4_MOUSE;tr|A0A087WRV6|A0A087WRV6_MOUSE	sp|G5E870|TRIPC_MOUSE;tr|A0A087WNZ7|A0A087WNZ7_MOUSE;tr|A0A0B4J1N9|A0A0B4J1N9_MOUSE;tr|A0A087WP92|A0A087WP92_MOUSE;tr|A0A087WQ02|A0A087WQ02_MOUSE	10;9;8;7;6;3;1;1	10;9;8;7;6;3;1;1	10;9;8;7;6;3;1;1	sp|G5E870|TRIPC_MOUSE E3 ubiquitin-protein ligase TRIP12 OS=Mus musculus OX=10090 GN=Trip12 PE=1 SV=1;tr|A0A087WNZ7|A0A087WNZ7_MOUSE E3 ubiquitin-protein ligase TRIP12 OS=Mus musculus OX=10090 GN=Trip12 PE=1 SV=1;tr|A0A0B4J1N9|A0A0B4J1N9_MOUSE HECT-type E3	E3 ubiquitin-protein ligase TRIP12	Trip12	8	10	10	10	7	8	5	5	7	6	7	6	7	6	5	8	6	5	6	5	6	6	6	6	4	5	6	4	7	8	5	5	7	6	7	6	7	6	5	8	6	5
sp|Q8R3G1|PP1R8_MOUSE;tr|A2ADR8|A2ADR8_MOUSE	sp|Q8R3G1|PP1R8_MOUSE;tr|A2ADR8|A2ADR8_MOUSE	5;4	5;4	5;4	sp|Q8R3G1|PP1R8_MOUSE Nuclear inhibitor of protein phosphatase 1 OS=Mus musculus OX=10090 GN=Ppp1r8 PE=1 SV=1;tr|A2ADR8|A2ADR8_MOUSE Nuclear inhibitor of protein phosphatase 1 OS=Mus musculus OX=10090 GN=Ppp1r8 PE=1 SV=1	Nuclear inhibitor of protein phosphatase 1	Ppp1r8	2	5	5	5	4	2	4	4	4	3	4	3	4	4	5	4	3	2	4	5	3	4	4	4	3	2	2	1	4	2	4	4	4	3	4	3	4	4	5	4	3	2
sp|Q8K2H2|OTU6B_MOUSE;tr|A0A0A0MQF5|A0A0A0MQF5_MOUSE	sp|Q8K2H2|OTU6B_MOUSE;tr|A0A0A0MQF5|A0A0A0MQF5_MOUSE	1;1	1;1	1;1	sp|Q8K2H2|OTU6B_MOUSE Deubiquitinase OTUD6B OS=Mus musculus OX=10090 GN=Otud6b PE=1 SV=1;tr|A0A0A0MQF5|A0A0A0MQF5_MOUSE Ubiquitinyl hydrolase 1 OS=Mus musculus OX=10090 GN=Otud6b PE=1 SV=1	Deubiquitinase OTUD6B	Otud6b	2	1	1	1	1	1	1	1	1	1	1	1	1	1	1	1	1	1	1	1	1	1	1	1	0	1	1	1	1	1	1	1	1	1	1	1	1	1	1	1	1	1
tr|Q6ZWZ7|Q6ZWZ7_MOUSE;sp|Q9CPR4|RL17_MOUSE	tr|Q6ZWZ7|Q6ZWZ7_MOUSE;sp|Q9CPR4|RL17_MOUSE	6;6	6;6	6;6	tr|Q6ZWZ7|Q6ZWZ7_MOUSE 60S ribosomal protein L17 OS=Mus musculus OX=10090 GN=Rpl17 PE=1 SV=1;sp|Q9CPR4|RL17_MOUSE 60S ribosomal protein L17 OS=Mus musculus OX=10090 GN=Rpl17 PE=1 SV=3	60S ribosomal protein L17	Rpl17	2	6	6	6	4	4	5	3	3	5	5	4	5	5	2	5	3	2	3	3	3	2	3	2	3	2	2	2	4	4	5	3	3	5	5	4	5	5	2	5	3	2
sp|Q60737|CSK21_MOUSE;tr|Q6NSS6|Q6NSS6_MOUSE;tr|A2ANR6|A2ANR6_MOUSE	sp|Q60737|CSK21_MOUSE	3;1;1	3;1;1	3;1;1	sp|Q60737|CSK21_MOUSE Casein kinase II subunit alpha OS=Mus musculus OX=10090 GN=Csnk2a1 PE=1 SV=2	Casein kinase II subunit alpha	Csnk2a1	3	3	3	3	3	3	3	2	3	2	1	3	2	2	2	3	1	0	1	2	2	2	2	3	1	2	2	2	3	3	3	2	3	2	1	3	2	2	2	3	1	0
tr|Q9DCC5|Q9DCC5_MOUSE;sp|P23198|CBX3_MOUSE;tr|D3Z313|D3Z313_MOUSE;tr|D3Z1A9|D3Z1A9_MOUSE	tr|Q9DCC5|Q9DCC5_MOUSE;sp|P23198|CBX3_MOUSE;tr|D3Z313|D3Z313_MOUSE	4;4;3;1	4;4;3;1	4;4;3;1	tr|Q9DCC5|Q9DCC5_MOUSE Cbx3 protein OS=Mus musculus OX=10090 GN=Cbx3 PE=1 SV=1;sp|P23198|CBX3_MOUSE Chromobox protein homolog 3 OS=Mus musculus OX=10090 GN=Cbx3 PE=1 SV=2;tr|D3Z313|D3Z313_MOUSE Chromobox protein homolog 3 (Fragment) OS=Mus musculus OX=1009	Cbx3 protein	Cbx3	4	4	4	4	2	2	2	2	1	2	2	1	3	3	3	3	1	1	2	3	3	3	4	3	3	3	1	2	2	2	2	2	1	2	2	1	3	3	3	3	1	1
sp|Q8K305|NSL1_MOUSE;tr|E9QME3|E9QME3_MOUSE	sp|Q8K305|NSL1_MOUSE;tr|E9QME3|E9QME3_MOUSE	2;1	2;1	2;1	sp|Q8K305|NSL1_MOUSE Kinetochore-associated protein NSL1 homolog OS=Mus musculus OX=10090 GN=Nsl1 PE=2 SV=1;tr|E9QME3|E9QME3_MOUSE Kinetochore-associated protein NSL1 homolog OS=Mus musculus OX=10090 GN=Nsl1 PE=1 SV=1	Kinetochore-associated protein NSL1 homolog	Nsl1	2	2	2	2	2	2	2	2	2	2	2	2	1	2	1	2	2	2	1	2	1	2	1	2	2	2	2	2	2	2	2	2	2	2	2	2	1	2	1	2	2	2
sp|Q8QZY1|EIF3L_MOUSE	sp|Q8QZY1|EIF3L_MOUSE	6	6	6	sp|Q8QZY1|EIF3L_MOUSE Eukaryotic translation initiation factor 3 subunit L OS=Mus musculus OX=10090 GN=Eif3l PE=1 SV=1	Eukaryotic translation initiation factor 3 subunit L	Eif3l	1	6	6	6	5	4	4	2	3	3	3	3	5	5	4	4	4	3	5	6	1	5	6	5	5	5	3	4	5	4	4	2	3	3	3	3	5	5	4	4	4	3
sp|O09130|NF2IP_MOUSE	sp|O09130|NF2IP_MOUSE	2	2	2	sp|O09130|NF2IP_MOUSE NFATC2-interacting protein OS=Mus musculus OX=10090 GN=Nfatc2ip PE=1 SV=1	NFATC2-interacting protein	Nfatc2ip	1	2	2	2	1	1	1	1	1	1	1	1	2	2	2	2	2	2	1	1	2	1	1	2	0	1	0	2	1	1	1	1	1	1	1	1	2	2	2	2	2	2
sp|P08030|APT_MOUSE;tr|A0A1D5RLR6|A0A1D5RLR6_MOUSE	sp|P08030|APT_MOUSE	3;1	3;1	3;1	sp|P08030|APT_MOUSE Adenine phosphoribosyltransferase OS=Mus musculus OX=10090 GN=Aprt PE=1 SV=2	Adenine phosphoribosyltransferase	Aprt	2	3	3	3	1	2	2	2	2	2	1	2	2	3	1	1	3	3	2	2	3	2	1	2	2	2	1	2	1	2	2	2	2	2	1	2	2	3	1	1	3	3
sp|O55029|COPB2_MOUSE	sp|O55029|COPB2_MOUSE	3	3	3	sp|O55029|COPB2_MOUSE Coatomer subunit beta OS=Mus musculus OX=10090 GN=Copb2 PE=1 SV=2	Coatomer subunit beta	Copb2	1	3	3	3	2	1	2	1	2	3	3	1	2	1	2	2	2	1	2	2	2	1	1	1	0	1	1	1	2	1	2	1	2	3	3	1	2	1	2	2	2	1
sp|Q9JMH9-4|MY18A_MOUSE;sp|Q9JMH9-1|MY18A_MOUSE;tr|K3W4L0|K3W4L0_MOUSE;tr|B2RRE2|B2RRE2_MOUSE;sp|Q9JMH9|MY18A_MOUSE;sp|Q9JMH9-6|MY18A_MOUSE;tr|E9QAX2|E9QAX2_MOUSE;tr|E9QA74|E9QA74_MOUSE;tr|E9Q405|E9Q405_MOUSE;sp|Q9JMH9-5|MY18A_MOUSE;sp|Q9JMH9-7|MY18A_MOUSE;sp|Q9JMH9-2|MY18A_MOUSE;tr|A0A1C7ZN10|A0A1C7ZN10_MOUSE	sp|Q9JMH9-4|MY18A_MOUSE;sp|Q9JMH9-1|MY18A_MOUSE;tr|K3W4L0|K3W4L0_MOUSE;tr|B2RRE2|B2RRE2_MOUSE;sp|Q9JMH9|MY18A_MOUSE;sp|Q9JMH9-6|MY18A_MOUSE;tr|E9QAX2|E9QAX2_MOUSE;tr|E9QA74|E9QA74_MOUSE;tr|E9Q405|E9Q405_MOUSE;sp|Q9JMH9-5|MY18A_MOUSE;sp|Q9JMH9-7|MY18A_MOUSE;sp|Q9JMH9-2|MY18A_MOUSE;tr|A0A1C7ZN10|A0A1C7ZN10_MOUSE	4;4;4;4;4;4;4;3;3;3;3;3;3	4;4;4;4;4;4;4;3;3;3;3;3;3	4;4;4;4;4;4;4;3;3;3;3;3;3	sp|Q9JMH9-4|MY18A_MOUSE Isoform 4 of Unconventional myosin-XVIIIa OS=Mus musculus OX=10090 GN=Myo18a;sp|Q9JMH9-1|MY18A_MOUSE Isoform 1 of Unconventional myosin-XVIIIa OS=Mus musculus OX=10090 GN=Myo18a;tr|K3W4L0|K3W4L0_MOUSE Unconventional myosin-XVIIIa OS	Isoform 4 of Unconventional myosin-XVIIIa	Myo18a	13	4	4	4	2	3	3	2	2	2	3	2	2	2	1	2	2	2	2	2	2	2	2	2	2	2	2	2	2	3	3	2	2	2	3	2	2	2	1	2	2	2
sp|Q6P5E6|GGA2_MOUSE;sp|Q6P5E6-2|GGA2_MOUSE	sp|Q6P5E6|GGA2_MOUSE;sp|Q6P5E6-2|GGA2_MOUSE	2;1	2;1	2;1	sp|Q6P5E6|GGA2_MOUSE ADP-ribosylation factor-binding protein GGA2 OS=Mus musculus OX=10090 GN=Gga2 PE=1 SV=1;sp|Q6P5E6-2|GGA2_MOUSE Isoform 2 of ADP-ribosylation factor-binding protein GGA2 OS=Mus musculus OX=10090 GN=Gga2	ADP-ribosylation factor-binding protein GGA2	Gga2	2	2	2	2	2	2	2	2	2	2	2	2	2	2	2	2	1	1	1	2	1	2	2	2	2	1	1	1	2	2	2	2	2	2	2	2	2	2	2	2	1	1
sp|Q9D6J6|NDUV2_MOUSE;tr|D6RGN4|D6RGN4_MOUSE;tr|M0QWP9|M0QWP9_MOUSE;sp|Q9D6J6-2|NDUV2_MOUSE	sp|Q9D6J6|NDUV2_MOUSE	3;1;1;1	3;1;1;1	3;1;1;1	sp|Q9D6J6|NDUV2_MOUSE NADH dehydrogenase [ubiquinone] flavoprotein 2, mitochondrial OS=Mus musculus OX=10090 GN=Ndufv2 PE=1 SV=2	NADH dehydrogenase [ubiquinone] flavoprotein 2, mitochondrial	Ndufv2	4	3	3	3	1	2	2	2	1	2	3	1	2	2	1	1	2	2	2	2	2	2	1	2	1	0	0	0	1	2	2	2	1	2	3	1	2	2	1	1	2	2
tr|B2RUF0|B2RUF0_MOUSE;sp|Q9Z2C8|YBOX2_MOUSE	tr|B2RUF0|B2RUF0_MOUSE;sp|Q9Z2C8|YBOX2_MOUSE	1;1	1;1	1;1	tr|B2RUF0|B2RUF0_MOUSE Y box protein 2 OS=Mus musculus OX=10090 GN=Ybx2 PE=1 SV=1;sp|Q9Z2C8|YBOX2_MOUSE Y-box-binding protein 2 OS=Mus musculus OX=10090 GN=Ybx2 PE=1 SV=1	Y box protein 2	Ybx2	2	1	1	1	1	1	1	1	1	1	1	1	1	1	1	1	1	1	1	1	1	1	1	1	1	1	1	1	1	1	1	1	1	1	1	1	1	1	1	1	1	1
sp|Q8CHW4|EI2BE_MOUSE;tr|A0A338P6D9|A0A338P6D9_MOUSE	sp|Q8CHW4|EI2BE_MOUSE;tr|A0A338P6D9|A0A338P6D9_MOUSE	2;1	2;1	2;1	sp|Q8CHW4|EI2BE_MOUSE Translation initiation factor eIF-2B subunit epsilon OS=Mus musculus OX=10090 GN=Eif2b5 PE=1 SV=1;tr|A0A338P6D9|A0A338P6D9_MOUSE Translation initiation factor eIF-2B subunit epsilon (Fragment) OS=Mus musculus OX=10090 GN=Eif2b5 PE=1 S	Translation initiation factor eIF-2B subunit epsilon	Eif2b5	2	2	2	2	1	0	0	0	0	1	1	0	2	2	1	2	2	1	1	0	2	1	0	2	1	0	1	0	1	0	0	0	0	1	1	0	2	2	1	2	2	1
sp|P48432|SOX2_MOUSE;tr|Q60I23|Q60I23_MOUSE;sp|P53783|SOX1_MOUSE;tr|S4R1I8|S4R1I8_MOUSE;sp|Q04892|SOX14_MOUSE;sp|Q811W0|SOX21_MOUSE	sp|P48432|SOX2_MOUSE;tr|Q60I23|Q60I23_MOUSE;sp|P53783|SOX1_MOUSE	7;6;4;2;2;2	7;6;4;2;2;2	6;5;3;2;2;2	sp|P48432|SOX2_MOUSE Transcription factor SOX-2 OS=Mus musculus OX=10090 GN=Sox2 PE=1 SV=2;tr|Q60I23|Q60I23_MOUSE Sox2 protein OS=Mus musculus OX=10090 GN=Sox2 PE=1 SV=1;sp|P53783|SOX1_MOUSE Transcription factor SOX-1 OS=Mus musculus OX=10090 GN=Sox1 PE=2	Transcription factor SOX-2	Sox2	6	7	7	6	5	5	4	5	6	5	4	5	5	5	4	5	3	4	3	4	6	4	5	3	3	3	4	4	5	5	4	5	6	5	4	5	5	5	4	5	3	4
tr|A0A668KLE6|A0A668KLE6_MOUSE;tr|E9PYX7|E9PYX7_MOUSE;tr|E9Q852|E9Q852_MOUSE;sp|Q9QZQ1-2|AFAD_MOUSE;sp|Q9QZQ1|AFAD_MOUSE;tr|E9Q9C3|E9Q9C3_MOUSE	tr|A0A668KLE6|A0A668KLE6_MOUSE;tr|E9PYX7|E9PYX7_MOUSE;tr|E9Q852|E9Q852_MOUSE;sp|Q9QZQ1-2|AFAD_MOUSE;sp|Q9QZQ1|AFAD_MOUSE;tr|E9Q9C3|E9Q9C3_MOUSE	1;1;1;1;1;1	1;1;1;1;1;1	1;1;1;1;1;1	tr|A0A668KLE6|A0A668KLE6_MOUSE Afadin (Fragment) OS=Mus musculus OX=10090 GN=Afdn PE=1 SV=1;tr|E9PYX7|E9PYX7_MOUSE Afadin OS=Mus musculus OX=10090 GN=Afdn PE=1 SV=1;tr|E9Q852|E9Q852_MOUSE Afadin OS=Mus musculus OX=10090 GN=Afdn PE=1 SV=2;sp|Q9QZQ1-2|AFAD_M	Afadin (Fragment)	Afdn	6	1	1	1	1	1	1	1	1	1	1	1	1	1	0	1	1	1	1	1	1	1	0	0	1	0	1	1	1	1	1	1	1	1	1	1	1	1	0	1	1	1
sp|Q80VC9-2|CAMP3_MOUSE;sp|Q80VC9|CAMP3_MOUSE;sp|Q80VC9-13|CAMP3_MOUSE;sp|Q80VC9-10|CAMP3_MOUSE;sp|Q80VC9-9|CAMP3_MOUSE;sp|Q80VC9-5|CAMP3_MOUSE;sp|Q80VC9-11|CAMP3_MOUSE;sp|Q80VC9-4|CAMP3_MOUSE;sp|Q80VC9-12|CAMP3_MOUSE;sp|Q80VC9-3|CAMP3_MOUSE;sp|Q80VC9-14|CAMP3_MOUSE;sp|Q80VC9-17|CAMP3_MOUSE;sp|Q80VC9-8|CAMP3_MOUSE;sp|Q80VC9-16|CAMP3_MOUSE;sp|Q80VC9-7|CAMP3_MOUSE;sp|Q80VC9-15|CAMP3_MOUSE;sp|Q80VC9…	sp|Q80VC9-2|CAMP3_MOUSE;sp|Q80VC9|CAMP3_MOUSE;sp|Q80VC9-13|CAMP3_MOUSE;sp|Q80VC9-10|CAMP3_MOUSE;sp|Q80VC9-9|CAMP3_MOUSE;sp|Q80VC9-5|CAMP3_MOUSE;sp|Q80VC9-11|CAMP3_MOUSE;sp|Q80VC9-4|CAMP3_MOUSE;sp|Q80VC9-12|CAMP3_MOUSE;sp|Q80VC9-3|CAMP3_MOUSE;sp|Q80VC9-14|CAMP3_MOUSE;sp|Q80VC9-17|CAMP3_MOUSE;sp|Q80VC9-8|CAMP3_MOUSE;sp|Q80VC9-16|CAMP3_MOUSE;sp|Q80VC9-7|CAMP3_MOUSE;sp|Q80VC9-15|CAMP3_MOUSE;sp|Q80VC9…	3;3;3;3;3;2;2;2;2;2;2;2;2;2;2;2;2;1	3;3;3;3;3;2;2;2;2;2;2;2;2;2;2;2;2;1	3;3;3;3;3;2;2;2;2;2;2;2;2;2;2;2;2;1	sp|Q80VC9-2|CAMP3_MOUSE Isoform 2 of Calmodulin-regulated spectrin-associated protein 3 OS=Mus musculus OX=10090 GN=Camsap3;sp|Q80VC9|CAMP3_MOUSE Calmodulin-regulated spectrin-associated protein 3 OS=Mus musculus OX=10090 GN=Camsap3 PE=1 SV=1;sp|Q80VC9-13|	Isoform 2 of Calmodulin-regulated spectrin-associated protein 3	Camsap3	18	3	3	3	0	1	1	1	0	1	1	0	2	2	2	2	2	2	2	3	2	1	1	1	0	1	2	0	0	1	1	1	0	1	1	0	2	2	2	2	2	2
sp|P11157|RIR2_MOUSE;tr|D3Z0D8|D3Z0D8_MOUSE;tr|F6RUC3|F6RUC3_MOUSE	sp|P11157|RIR2_MOUSE	6;2;2	6;2;2	6;2;2	sp|P11157|RIR2_MOUSE Ribonucleoside-diphosphate reductase subunit M2 OS=Mus musculus OX=10090 GN=Rrm2 PE=1 SV=1	Ribonucleoside-diphosphate reductase subunit M2	Rrm2	3	6	6	6	5	4	4	5	4	4	6	3	4	4	3	2	3	5	5	2	4	3	3	4	5	4	4	3	5	4	4	5	4	4	6	3	4	4	3	2	3	5
tr|Q91YZ2|Q91YZ2_MOUSE	tr|Q91YZ2|Q91YZ2_MOUSE	3	1	1	tr|Q91YZ2|Q91YZ2_MOUSE C-terminal-binding protein 2 OS=Mus musculus OX=10090 GN=Ctbp2 PE=1 SV=1	C-terminal-binding protein 2	Ctbp2	1	3	1	1	2	2	2	2	3	0	1	1	2	3	1	3	3	3	3	2	3	3	3	2	2	3	3	3	1	1	0	0	1	0	0	0	0	1	0	1	1	1
tr|D3Z7J6|D3Z7J6_MOUSE;tr|D3Z487|D3Z487_MOUSE;sp|Q99LD9|EI2BB_MOUSE	tr|D3Z7J6|D3Z7J6_MOUSE;tr|D3Z487|D3Z487_MOUSE;sp|Q99LD9|EI2BB_MOUSE	1;1;1	1;1;1	1;1;1	tr|D3Z7J6|D3Z7J6_MOUSE Translation initiation factor eIF-2B subunit beta (Fragment) OS=Mus musculus OX=10090 GN=Eif2b2 PE=1 SV=1;tr|D3Z487|D3Z487_MOUSE Translation initiation factor eIF-2B subunit beta (Fragment) OS=Mus musculus OX=10090 GN=Eif2b2 PE=1 SV=	Translation initiation factor eIF-2B subunit beta (Fragment)	Eif2b2	3	1	1	1	1	1	0	0	1	1	1	1	1	1	1	1	1	1	1	1	1	1	1	1	1	1	1	1	1	1	0	0	1	1	1	1	1	1	1	1	1	1
sp|P46664|PURA2_MOUSE	sp|P46664|PURA2_MOUSE	4	4	4	sp|P46664|PURA2_MOUSE Adenylosuccinate synthetase isozyme 2 OS=Mus musculus OX=10090 GN=Adss2 PE=1 SV=2	Adenylosuccinate synthetase isozyme 2	Adss2	1	4	4	4	3	2	3	3	1	3	3	2	2	2	3	2	4	2	2	1	2	2	1	1	3	1	2	1	3	2	3	3	1	3	3	2	2	2	3	2	4	2
sp|Q7TQI3|OTUB1_MOUSE;tr|D3YWF6|D3YWF6_MOUSE;tr|D3Z7K0|D3Z7K0_MOUSE	sp|Q7TQI3|OTUB1_MOUSE;tr|D3YWF6|D3YWF6_MOUSE;tr|D3Z7K0|D3Z7K0_MOUSE	3;3;2	3;3;2	3;3;2	sp|Q7TQI3|OTUB1_MOUSE Ubiquitin thioesterase OTUB1 OS=Mus musculus OX=10090 GN=Otub1 PE=1 SV=2;tr|D3YWF6|D3YWF6_MOUSE Ubiquitinyl hydrolase 1 OS=Mus musculus OX=10090 GN=Otub1 PE=1 SV=1;tr|D3Z7K0|D3Z7K0_MOUSE Ubiquitinyl hydrolase 1 (Fragment) OS=Mus muscu	Ubiquitin thioesterase OTUB1	Otub1	3	3	3	3	2	3	2	2	2	2	3	2	3	2	3	3	2	2	2	2	2	1	2	2	2	1	2	2	2	3	2	2	2	2	3	2	3	2	3	3	2	2
sp|Q9DC51|GNAI3_MOUSE	sp|Q9DC51|GNAI3_MOUSE	1	1	1	sp|Q9DC51|GNAI3_MOUSE Guanine nucleotide-binding protein G(i) subunit alpha OS=Mus musculus OX=10090 GN=Gnai3 PE=1 SV=3	Guanine nucleotide-binding protein G(i) subunit alpha	Gnai3	1	1	1	1	1	1	1	1	1	1	1	1	1	1	1	1	0	1	1	1	1	1	1	1	1	1	1	1	1	1	1	1	1	1	1	1	1	1	1	1	0	1
tr|A0A0R4J0H7|A0A0R4J0H7_MOUSE;sp|Q8K2Z4|CND1_MOUSE;sp|Q8K2Z4-2|CND1_MOUSE	tr|A0A0R4J0H7|A0A0R4J0H7_MOUSE;sp|Q8K2Z4|CND1_MOUSE;sp|Q8K2Z4-2|CND1_MOUSE	6;6;6	6;6;6	6;6;6	tr|A0A0R4J0H7|A0A0R4J0H7_MOUSE Condensin complex subunit 1 OS=Mus musculus OX=10090 GN=Ncapd2 PE=1 SV=1;sp|Q8K2Z4|CND1_MOUSE Condensin complex subunit 1 OS=Mus musculus OX=10090 GN=Ncapd2 PE=1 SV=2;sp|Q8K2Z4-2|CND1_MOUSE Isoform 2 of Condensin complex subu	Condensin complex subunit 1	Ncapd2	3	6	6	6	6	5	3	4	4	3	4	2	5	5	6	4	5	5	5	5	3	3	5	4	5	5	4	5	6	5	3	4	4	3	4	2	5	5	6	4	5	5
sp|Q8QZT1|THIL_MOUSE	sp|Q8QZT1|THIL_MOUSE	1	1	1	sp|Q8QZT1|THIL_MOUSE Acetyl-CoA acetyltransferase, mitochondrial OS=Mus musculus OX=10090 GN=Acat1 PE=1 SV=1	Acetyl-CoA acetyltransferase, mitochondrial	Acat1	1	1	1	1	1	1	1	1	0	1	1	1	1	1	1	0	1	1	1	1	1	1	1	1	1	1	1	1	1	1	1	1	0	1	1	1	1	1	1	0	1	1
tr|A2AKA9|A2AKA9_MOUSE;sp|Q8K2F0|BRD3_MOUSE;sp|Q8K2F0-2|BRD3_MOUSE	tr|A2AKA9|A2AKA9_MOUSE;sp|Q8K2F0|BRD3_MOUSE;sp|Q8K2F0-2|BRD3_MOUSE	3;3;3	2;2;2	2;2;2	tr|A2AKA9|A2AKA9_MOUSE Bromodomain-containing protein 3 (Fragment) OS=Mus musculus OX=10090 GN=Brd3 PE=1 SV=1;sp|Q8K2F0|BRD3_MOUSE Bromodomain-containing protein 3 OS=Mus musculus OX=10090 GN=Brd3 PE=1 SV=2;sp|Q8K2F0-2|BRD3_MOUSE Isoform 2 of Bromodomain-c	Bromodomain-containing protein 3 (Fragment)	Brd3	3	3	2	2	3	3	3	3	3	2	2	3	2	3	2	1	3	3	2	2	3	2	2	2	2	2	2	2	2	2	2	2	2	1	1	2	1	2	1	0	2	2
sp|Q9D1I6|RM14_MOUSE	sp|Q9D1I6|RM14_MOUSE	1	1	1	sp|Q9D1I6|RM14_MOUSE 39S ribosomal protein L14, mitochondrial OS=Mus musculus OX=10090 GN=Mrpl14 PE=1 SV=1	39S ribosomal protein L14, mitochondrial	Mrpl14	1	1	1	1	1	1	1	1	1	1	1	1	1	1	1	1	1	1	1	0	0	1	0	0	1	0	1	1	1	1	1	1	1	1	1	1	1	1	1	1	1	1
sp|Q62261-2|SPTB2_MOUSE;tr|A0A5F8MPM8|A0A5F8MPM8_MOUSE	sp|Q62261-2|SPTB2_MOUSE	32;2	3;2	3;2	sp|Q62261-2|SPTB2_MOUSE Isoform 2 of Spectrin beta chain, non-erythrocytic 1 OS=Mus musculus OX=10090 GN=Sptbn1	Isoform 2 of Spectrin beta chain, non-erythrocytic 1	Sptbn1	2	32	3	3	30	23	24	26	30	32	26	26	27	28	21	26	26	23	25	21	24	26	22	22	23	16	23	20	2	2	2	2	3	3	2	3	3	3	2	3	3	3
sp|Q9QXS1|PLEC_MOUSE;sp|Q9QXS1-2|PLEC_MOUSE;sp|Q9QXS1-16|PLEC_MOUSE;sp|Q9QXS1-8|PLEC_MOUSE;sp|Q9QXS1-7|PLEC_MOUSE;sp|Q9QXS1-6|PLEC_MOUSE;sp|Q9QXS1-14|PLEC_MOUSE;sp|Q9QXS1-4|PLEC_MOUSE;sp|Q9QXS1-3|PLEC_MOUSE;sp|Q9QXS1-5|PLEC_MOUSE;sp|Q9QXS1-13|PLEC_MOUSE;sp|Q9QXS1-11|PLEC_MOUSE;sp|Q9QXS1-12|PLEC_MOUSE;sp|Q9QXS1-9|PLEC_MOUSE;sp|Q9QXS1-10|PLEC_MOUSE;sp|Q9QXS1-15|PLEC_MOUSE;tr|A0A3B2W7J8|A0A3B2W7J8_M…	sp|Q9QXS1|PLEC_MOUSE;sp|Q9QXS1-2|PLEC_MOUSE;sp|Q9QXS1-16|PLEC_MOUSE;sp|Q9QXS1-8|PLEC_MOUSE;sp|Q9QXS1-7|PLEC_MOUSE;sp|Q9QXS1-6|PLEC_MOUSE;sp|Q9QXS1-14|PLEC_MOUSE;sp|Q9QXS1-4|PLEC_MOUSE;sp|Q9QXS1-3|PLEC_MOUSE;sp|Q9QXS1-5|PLEC_MOUSE;sp|Q9QXS1-13|PLEC_MOUSE;sp|Q9QXS1-11|PLEC_MOUSE;sp|Q9QXS1-12|PLEC_MOUSE;sp|Q9QXS1-9|PLEC_MOUSE;sp|Q9QXS1-10|PLEC_MOUSE;sp|Q9QXS1-15|PLEC_MOUSE	5;5;4;4;4;4;4;4;4;4;4;4;4;4;4;4;1;1	5;5;4;4;4;4;4;4;4;4;4;4;4;4;4;4;1;1	1;1;0;0;0;0;0;0;0;0;0;0;0;0;0;0;0;1	sp|Q9QXS1|PLEC_MOUSE Plectin OS=Mus musculus OX=10090 GN=Plec PE=1 SV=3;sp|Q9QXS1-2|PLEC_MOUSE Isoform PLEC-1 of Plectin OS=Mus musculus OX=10090 GN=Plec;sp|Q9QXS1-16|PLEC_MOUSE Isoform PLEC-1I of Plectin OS=Mus musculus OX=10090 GN=Plec;sp|Q9QXS1-8|PLEC_M	Plectin	Plec	18	5	5	1	3	3	5	3	4	4	2	3	4	3	3	3	3	4	4	2	2	2	2	1	3	2	3	1	3	3	5	3	4	4	2	3	4	3	3	3	3	4
sp|Q8BLH7|HIRP3_MOUSE;tr|D3YWU7|D3YWU7_MOUSE	sp|Q8BLH7|HIRP3_MOUSE	8;2	8;2	8;2	sp|Q8BLH7|HIRP3_MOUSE HIRA-interacting protein 3 OS=Mus musculus OX=10090 GN=Hirip3 PE=1 SV=1	HIRA-interacting protein 3	Hirip3	2	8	8	8	7	7	7	8	6	6	8	7	7	8	8	7	5	5	5	3	7	6	6	7	4	5	4	4	7	7	7	8	6	6	8	7	7	8	8	7	5	5
tr|A0A668KL51|A0A668KL51_MOUSE;tr|Q91VA7|Q91VA7_MOUSE	tr|A0A668KL51|A0A668KL51_MOUSE;tr|Q91VA7|Q91VA7_MOUSE	1;1	1;1	1;1	tr|A0A668KL51|A0A668KL51_MOUSE Isocitrate dehydrogenase [NAD] subunit, mitochondrial OS=Mus musculus OX=10090 GN=Idh3b PE=1 SV=1;tr|Q91VA7|Q91VA7_MOUSE Isocitrate dehydrogenase [NAD] subunit, mitochondrial OS=Mus musculus OX=10090 GN=Idh3b PE=1 SV=1	Isocitrate dehydrogenase [NAD] subunit, mitochondrial	Idh3b	2	1	1	1	1	1	0	1	1	0	0	1	1	0	1	1	0	1	1	0	1	0	0	0	0	0	0	1	1	1	0	1	1	0	0	1	1	0	1	1	0	1
tr|D6RE33|D6RE33_MOUSE;tr|A0A0R4J1Q0|A0A0R4J1Q0_MOUSE;sp|Q3UJB9-2|EDC4_MOUSE;tr|G5E896|G5E896_MOUSE;sp|Q3UJB9|EDC4_MOUSE	tr|D6RE33|D6RE33_MOUSE;tr|A0A0R4J1Q0|A0A0R4J1Q0_MOUSE;sp|Q3UJB9-2|EDC4_MOUSE;tr|G5E896|G5E896_MOUSE;sp|Q3UJB9|EDC4_MOUSE	3;3;3;3;3	3;3;3;3;3	3;3;3;3;3	tr|D6RE33|D6RE33_MOUSE Enhancer of mRNA-decapping protein 4 OS=Mus musculus OX=10090 GN=Edc4 PE=1 SV=1;tr|A0A0R4J1Q0|A0A0R4J1Q0_MOUSE Enhancer of mRNA-decapping protein 4 OS=Mus musculus OX=10090 GN=Edc4 PE=1 SV=1;sp|Q3UJB9-2|EDC4_MOUSE Isoform 2 of Enhanc	Enhancer of mRNA-decapping protein 4	Edc4	5	3	3	3	2	2	1	1	1	3	1	1	3	3	3	3	3	2	2	3	3	3	3	2	1	3	3	3	2	2	1	1	1	3	1	1	3	3	3	3	3	2
sp|P26039|TLN1_MOUSE;tr|A2AIM2|A2AIM2_MOUSE	sp|P26039|TLN1_MOUSE;tr|A2AIM2|A2AIM2_MOUSE	4;2	4;2	4;2	sp|P26039|TLN1_MOUSE Talin-1 OS=Mus musculus OX=10090 GN=Tln1 PE=1 SV=2;tr|A2AIM2|A2AIM2_MOUSE Talin-1 (Fragment) OS=Mus musculus OX=10090 GN=Tln1 PE=1 SV=1	Talin-1	Tln1	2	4	4	4	3	3	3	3	4	3	3	2	3	2	2	3	3	3	3	3	3	1	2	2	2	2	2	1	3	3	3	3	4	3	3	2	3	2	2	3	3	3
tr|A0A494BBF6|A0A494BBF6_MOUSE;tr|A0A494BBI6|A0A494BBI6_MOUSE;sp|Q9WUD1|CHIP_MOUSE	tr|A0A494BBF6|A0A494BBF6_MOUSE;tr|A0A494BBI6|A0A494BBI6_MOUSE;sp|Q9WUD1|CHIP_MOUSE	2;2;2	2;2;2	2;2;2	tr|A0A494BBF6|A0A494BBF6_MOUSE STIP1 homology and U box-containing protein 1 OS=Mus musculus OX=10090 GN=Stub1 PE=1 SV=1;tr|A0A494BBI6|A0A494BBI6_MOUSE STIP1 homology and U box-containing protein 1 OS=Mus musculus OX=10090 GN=Stub1 PE=1 SV=1;sp|Q9WUD1|CHIP	STIP1 homology and U box-containing protein 1	Stub1	3	2	2	2	2	2	1	1	2	2	1	1	2	1	2	2	2	1	2	2	2	2	2	1	1	2	1	2	2	2	1	1	2	2	1	1	2	1	2	2	2	1
sp|Q9QYY0|GAB1_MOUSE;tr|A0A1B0GS41|A0A1B0GS41_MOUSE	sp|Q9QYY0|GAB1_MOUSE;tr|A0A1B0GS41|A0A1B0GS41_MOUSE	2;2	2;2	2;2	sp|Q9QYY0|GAB1_MOUSE GRB2-associated-binding protein 1 OS=Mus musculus OX=10090 GN=Gab1 PE=1 SV=2;tr|A0A1B0GS41|A0A1B0GS41_MOUSE GRB2-associated-binding protein 1 OS=Mus musculus OX=10090 GN=Gab1 PE=1 SV=1	GRB2-associated-binding protein 1	Gab1	2	2	2	2	2	2	2	2	0	1	2	1	1	1	1	2	2	2	1	1	1	1	1	1	1	1	1	1	2	2	2	2	0	1	2	1	1	1	1	2	2	2
sp|Q8CI94|PYGB_MOUSE	sp|Q8CI94|PYGB_MOUSE	3	3	2	sp|Q8CI94|PYGB_MOUSE Glycogen phosphorylase, brain form OS=Mus musculus OX=10090 GN=Pygb PE=1 SV=3	Glycogen phosphorylase, brain form	Pygb	1	3	3	2	3	2	2	2	1	2	2	2	2	1	2	2	3	2	2	1	2	2	1	0	2	0	1	2	3	2	2	2	1	2	2	2	2	1	2	2	3	2
tr|E9Q8Z8|E9Q8Z8_MOUSE;tr|E9Q901|E9Q901_MOUSE;tr|E9Q8Z6|E9Q8Z6_MOUSE;tr|E9Q8Z5|E9Q8Z5_MOUSE;sp|P30999|CTND1_MOUSE;tr|G3X9V2|G3X9V2_MOUSE;sp|P30999-3|CTND1_MOUSE;tr|E9Q904|E9Q904_MOUSE;sp|P30999-2|CTND1_MOUSE;tr|E9Q903|E9Q903_MOUSE;tr|E9Q986|E9Q986_MOUSE;tr|D3Z2H2|D3Z2H2_MOUSE;tr|E9Q8Z9|E9Q8Z9_MOUSE;tr|E9Q8Z4|E9Q8Z4_MOUSE;tr|E9Q905|E9Q905_MOUSE;tr|E9Q907|E9Q907_MOUSE;tr|E9Q906|E9Q906_MOUSE;tr|D3Z7…	tr|E9Q8Z8|E9Q8Z8_MOUSE;tr|E9Q901|E9Q901_MOUSE;tr|E9Q8Z6|E9Q8Z6_MOUSE;tr|E9Q8Z5|E9Q8Z5_MOUSE;sp|P30999|CTND1_MOUSE;tr|G3X9V2|G3X9V2_MOUSE;sp|P30999-3|CTND1_MOUSE;tr|E9Q904|E9Q904_MOUSE;sp|P30999-2|CTND1_MOUSE;tr|E9Q903|E9Q903_MOUSE;tr|E9Q986|E9Q986_MOUSE;tr|D3Z2H2|D3Z2H2_MOUSE;tr|E9Q8Z9|E9Q8Z9_MOUSE;tr|E9Q8Z4|E9Q8Z4_MOUSE;tr|E9Q905|E9Q905_MOUSE;tr|E9Q907|E9Q907_MOUSE;tr|E9Q906|E9Q906_MOUSE;tr|D3Z7…	3;3;3;3;3;3;3;3;3;3;3;3;3;3;3;3;3;3;1	3;3;3;3;3;3;3;3;3;3;3;3;3;3;3;3;3;3;1	3;3;3;3;3;3;3;3;3;3;3;3;3;3;3;3;3;3;1	tr|E9Q8Z8|E9Q8Z8_MOUSE Catenin delta-1 OS=Mus musculus OX=10090 GN=Ctnnd1 PE=1 SV=1;tr|E9Q901|E9Q901_MOUSE Catenin delta-1 OS=Mus musculus OX=10090 GN=Ctnnd1 PE=1 SV=1;tr|E9Q8Z6|E9Q8Z6_MOUSE Catenin delta-1 OS=Mus musculus OX=10090 GN=Ctnnd1 PE=1 SV=1;tr|E	Catenin delta-1	Ctnnd1	19	3	3	3	2	2	2	2	2	2	1	2	2	2	2	3	3	2	2	3	2	2	2	3	2	3	2	3	2	2	2	2	2	2	1	2	2	2	2	3	3	2
sp|Q8C9B9|DIDO1_MOUSE;sp|Q8C9B9-3|DIDO1_MOUSE;tr|A0A0R4J0L7|A0A0R4J0L7_MOUSE;sp|Q8C9B9-2|DIDO1_MOUSE	sp|Q8C9B9|DIDO1_MOUSE;sp|Q8C9B9-3|DIDO1_MOUSE;tr|A0A0R4J0L7|A0A0R4J0L7_MOUSE	4;3;2;1	4;3;2;1	4;3;2;1	sp|Q8C9B9|DIDO1_MOUSE Death-inducer obliterator 1 OS=Mus musculus OX=10090 GN=Dido1 PE=1 SV=4;sp|Q8C9B9-3|DIDO1_MOUSE Isoform 3 of Death-inducer obliterator 1 OS=Mus musculus OX=10090 GN=Dido1;tr|A0A0R4J0L7|A0A0R4J0L7_MOUSE Death-inducer obliterator 1 OS=M	Death-inducer obliterator 1	Dido1	4	4	4	4	2	2	3	2	2	3	1	2	1	2	2	2	2	2	3	2	1	2	3	2	2	3	3	2	2	2	3	2	2	3	1	2	1	2	2	2	2	2
sp|Q60865|CAPR1_MOUSE;tr|F6YP03|F6YP03_MOUSE	sp|Q60865|CAPR1_MOUSE	6;1	6;1	6;1	sp|Q60865|CAPR1_MOUSE Caprin-1 OS=Mus musculus OX=10090 GN=Caprin1 PE=1 SV=2	Caprin-1	Caprin1	2	6	6	6	4	4	6	3	4	6	5	4	3	4	3	4	3	5	4	4	4	4	4	3	6	5	5	4	4	4	6	3	4	6	5	4	3	4	3	4	3	5
sp|Q61166|MARE1_MOUSE	sp|Q61166|MARE1_MOUSE	3	3	3	sp|Q61166|MARE1_MOUSE Microtubule-associated protein RP/EB family member 1 OS=Mus musculus OX=10090 GN=Mapre1 PE=1 SV=3	Microtubule-associated protein RP/EB family member 1	Mapre1	1	3	3	3	3	3	3	3	3	3	3	3	3	3	1	2	3	2	2	2	2	2	2	2	2	2	1	1	3	3	3	3	3	3	3	3	3	3	1	2	3	2
sp|P62317|SMD2_MOUSE	sp|P62317|SMD2_MOUSE	6	6	6	sp|P62317|SMD2_MOUSE Small nuclear ribonucleoprotein Sm D2 OS=Mus musculus OX=10090 GN=Snrpd2 PE=1 SV=1	Small nuclear ribonucleoprotein Sm D2	Snrpd2	1	6	6	6	6	6	5	6	5	4	5	5	5	4	5	5	4	5	5	4	5	5	5	4	5	5	2	4	6	6	5	6	5	4	5	5	5	4	5	5	4	5
sp|Q9CT10|RANB3_MOUSE;tr|A0A3B2WCL5|A0A3B2WCL5_MOUSE	sp|Q9CT10|RANB3_MOUSE;tr|A0A3B2WCL5|A0A3B2WCL5_MOUSE	4;4	4;4	4;4	sp|Q9CT10|RANB3_MOUSE Ran-binding protein 3 OS=Mus musculus OX=10090 GN=Ranbp3 PE=1 SV=2;tr|A0A3B2WCL5|A0A3B2WCL5_MOUSE Ran-binding protein 3 OS=Mus musculus OX=10090 GN=Ranbp3 PE=1 SV=1	Ran-binding protein 3	Ranbp3	2	4	4	4	3	3	2	2	2	2	2	2	2	2	4	3	2	3	3	2	3	2	4	2	1	2	2	3	3	3	2	2	2	2	2	2	2	2	4	3	2	3
sp|Q6P9R1|DDX51_MOUSE	sp|Q6P9R1|DDX51_MOUSE	5	5	5	sp|Q6P9R1|DDX51_MOUSE ATP-dependent RNA helicase DDX51 OS=Mus musculus OX=10090 GN=Ddx51 PE=1 SV=1	ATP-dependent RNA helicase DDX51	Ddx51	1	5	5	5	4	3	3	3	2	4	3	4	5	3	5	5	4	3	4	3	3	3	2	3	3	3	2	2	4	3	3	3	2	4	3	4	5	3	5	5	4	3
sp|Q8BG15-5|CTSL2_MOUSE;sp|Q8BG15-4|CTSL2_MOUSE;sp|Q8BG15-3|CTSL2_MOUSE;sp|Q8BG15-6|CTSL2_MOUSE;sp|Q8BG15-2|CTSL2_MOUSE;sp|Q8BG15|CTSL2_MOUSE	sp|Q8BG15-5|CTSL2_MOUSE;sp|Q8BG15-4|CTSL2_MOUSE;sp|Q8BG15-3|CTSL2_MOUSE;sp|Q8BG15-6|CTSL2_MOUSE;sp|Q8BG15-2|CTSL2_MOUSE;sp|Q8BG15|CTSL2_MOUSE	5;5;5;5;5;5	5;5;5;5;5;5	5;5;5;5;5;5	sp|Q8BG15-5|CTSL2_MOUSE Isoform 5 of CTD small phosphatase-like protein 2 OS=Mus musculus OX=10090 GN=Ctdspl2;sp|Q8BG15-4|CTSL2_MOUSE Isoform 4 of CTD small phosphatase-like protein 2 OS=Mus musculus OX=10090 GN=Ctdspl2;sp|Q8BG15-3|CTSL2_MOUSE Isoform 3 of	Isoform 5 of CTD small phosphatase-like protein 2	Ctdspl2	6	5	5	5	2	2	1	3	2	2	2	3	2	2	1	2	2	2	2	2	1	2	2	2	1	1	4	1	2	2	1	3	2	2	2	3	2	2	1	2	2	2
sp|Q9JKR6|HYOU1_MOUSE;tr|A0A1L1SQ34|A0A1L1SQ34_MOUSE;tr|E0CYZ2|E0CYZ2_MOUSE;tr|F6TRP3|F6TRP3_MOUSE	sp|Q9JKR6|HYOU1_MOUSE;tr|A0A1L1SQ34|A0A1L1SQ34_MOUSE;tr|E0CYZ2|E0CYZ2_MOUSE	9;5;5;2	9;5;5;2	9;5;5;2	sp|Q9JKR6|HYOU1_MOUSE Hypoxia up-regulated protein 1 OS=Mus musculus OX=10090 GN=Hyou1 PE=1 SV=1;tr|A0A1L1SQ34|A0A1L1SQ34_MOUSE Hypoxia up-regulated protein 1 (Fragment) OS=Mus musculus OX=10090 GN=Hyou1 PE=1 SV=1;tr|E0CYZ2|E0CYZ2_MOUSE Hypoxia up-regulate	Hypoxia up-regulated protein 1	Hyou1	4	9	9	9	7	6	6	5	6	6	6	7	7	8	5	7	7	6	6	6	5	3	5	6	6	5	7	4	7	6	6	5	6	6	6	7	7	8	5	7	7	6
sp|P57784|RU2A_MOUSE;tr|G5E883|G5E883_MOUSE;tr|A0A0U1RNZ6|A0A0U1RNZ6_MOUSE	sp|P57784|RU2A_MOUSE	14;5;3	14;5;3	14;5;3	sp|P57784|RU2A_MOUSE U2 small nuclear ribonucleoprotein A OS=Mus musculus OX=10090 GN=Snrpa1 PE=1 SV=2	U2 small nuclear ribonucleoprotein A	Snrpa1	3	14	14	14	12	12	13	13	12	12	12	13	13	13	13	12	9	13	14	10	11	11	13	13	11	12	10	12	12	12	13	13	12	12	12	13	13	13	13	12	9	13
sp|Q8CBW3-5|ABI1_MOUSE;sp|Q8CBW3-2|ABI1_MOUSE;sp|Q8CBW3-4|ABI1_MOUSE;sp|Q8CBW3-3|ABI1_MOUSE;tr|B7ZCU0|B7ZCU0_MOUSE;tr|B7ZCU2|B7ZCU2_MOUSE;tr|B7ZCU5|B7ZCU5_MOUSE;sp|Q8CBW3|ABI1_MOUSE;tr|B7ZCU4|B7ZCU4_MOUSE;tr|B7ZCU3|B7ZCU3_MOUSE;tr|J3QNK8|J3QNK8_MOUSE;tr|A0A087WR90|A0A087WR90_MOUSE;tr|Q6AXH6|Q6AXH6_MOUSE;tr|A0A087WRS3|A0A087WRS3_MOUSE;tr|A0A087WPP8|A0A087WPP8_MOUSE;tr|A0A087WNT3|A0A087WNT3_MOUSE;s…	sp|Q8CBW3-5|ABI1_MOUSE;sp|Q8CBW3-2|ABI1_MOUSE;sp|Q8CBW3-4|ABI1_MOUSE;sp|Q8CBW3-3|ABI1_MOUSE;tr|B7ZCU0|B7ZCU0_MOUSE;tr|B7ZCU2|B7ZCU2_MOUSE;tr|B7ZCU5|B7ZCU5_MOUSE;sp|Q8CBW3|ABI1_MOUSE;tr|B7ZCU4|B7ZCU4_MOUSE;tr|B7ZCU3|B7ZCU3_MOUSE;tr|J3QNK8|J3QNK8_MOUSE	3;3;3;3;2;2;2;2;2;2;2;1;1;1;1;1;1;1	3;3;3;3;2;2;2;2;2;2;2;1;1;1;1;1;1;1	3;3;3;3;2;2;2;2;2;2;2;1;1;1;1;1;1;1	sp|Q8CBW3-5|ABI1_MOUSE Isoform 5 of Abl interactor 1 OS=Mus musculus OX=10090 GN=Abi1;sp|Q8CBW3-2|ABI1_MOUSE Isoform 2 of Abl interactor 1 OS=Mus musculus OX=10090 GN=Abi1;sp|Q8CBW3-4|ABI1_MOUSE Isoform 4 of Abl interactor 1 OS=Mus musculus OX=10090 GN=Abi	Isoform 5 of Abl interactor 1	Abi1	18	3	3	3	3	2	2	2	3	1	3	1	3	1	2	2	3	2	2	2	3	3	1	2	2	0	1	1	3	2	2	2	3	1	3	1	3	1	2	2	3	2
sp|E9Q8D0|DJC21_MOUSE	sp|E9Q8D0|DJC21_MOUSE	2	2	2	sp|E9Q8D0|DJC21_MOUSE DnaJ homolog subfamily C member 21 OS=Mus musculus OX=10090 GN=Dnajc21 PE=1 SV=1	DnaJ homolog subfamily C member 21	Dnajc21	1	2	2	2	2	2	2	1	2	2	2	2	1	2	2	1	2	2	2	2	1	2	2	2	2	2	2	1	2	2	2	1	2	2	2	2	1	2	2	1	2	2
sp|Q8C156|CND2_MOUSE	sp|Q8C156|CND2_MOUSE	1	1	1	sp|Q8C156|CND2_MOUSE Condensin complex subunit 2 OS=Mus musculus OX=10090 GN=Ncaph PE=1 SV=1	Condensin complex subunit 2	Ncaph	1	1	1	1	0	1	1	1	0	1	1	1	1	1	1	1	1	0	1	1	1	1	0	0	1	1	1	1	0	1	1	1	0	1	1	1	1	1	1	1	1	0
tr|A0A0G2JDM3|A0A0G2JDM3_MOUSE;tr|A0A0G2JDW2|A0A0G2JDW2_MOUSE;sp|P09542|MYL3_MOUSE	tr|A0A0G2JDM3|A0A0G2JDM3_MOUSE;tr|A0A0G2JDW2|A0A0G2JDW2_MOUSE;sp|P09542|MYL3_MOUSE	1;1;1	1;1;1	1;1;1	tr|A0A0G2JDM3|A0A0G2JDM3_MOUSE Myosin light chain 3 OS=Mus musculus OX=10090 GN=Myl3 PE=1 SV=1;tr|A0A0G2JDW2|A0A0G2JDW2_MOUSE Myosin light chain 3 (Fragment) OS=Mus musculus OX=10090 GN=Myl3 PE=1 SV=1;sp|P09542|MYL3_MOUSE Myosin light chain 3 OS=Mus muscul	Myosin light chain 3	Myl3	3	1	1	1	0	0	0	0	0	0	0	0	0	0	1	0	1	1	1	1	0	0	0	0	1	1	1	1	0	0	0	0	0	0	0	0	0	0	1	0	1	1
tr|A0A1B0GSU4|A0A1B0GSU4_MOUSE;sp|Q9D3N8-3|GRTP1_MOUSE;sp|Q9D3N8-4|GRTP1_MOUSE;sp|Q9D3N8-2|GRTP1_MOUSE;sp|Q9D3N8|GRTP1_MOUSE	tr|A0A1B0GSU4|A0A1B0GSU4_MOUSE;sp|Q9D3N8-3|GRTP1_MOUSE;sp|Q9D3N8-4|GRTP1_MOUSE;sp|Q9D3N8-2|GRTP1_MOUSE;sp|Q9D3N8|GRTP1_MOUSE	1;1;1;1;1	1;1;1;1;1	1;1;1;1;1	tr|A0A1B0GSU4|A0A1B0GSU4_MOUSE Growth hormone-regulated TBC protein 1 OS=Mus musculus OX=10090 GN=Grtp1 PE=1 SV=1;sp|Q9D3N8-3|GRTP1_MOUSE Isoform 3 of Growth hormone-regulated TBC protein 1 OS=Mus musculus OX=10090 GN=Grtp1;sp|Q9D3N8-4|GRTP1_MOUSE Isoform	Growth hormone-regulated TBC protein 1	Grtp1	5	1	1	1	1	1	1	1	1	1	1	1	1	1	1	1	1	1	1	1	1	1	1	1	1	1	1	1	1	1	1	1	1	1	1	1	1	1	1	1	1	1
tr|Q6P5B5|Q6P5B5_MOUSE;sp|Q9WVR4|FXR2_MOUSE	tr|Q6P5B5|Q6P5B5_MOUSE;sp|Q9WVR4|FXR2_MOUSE	4;3	3;2	3;2	tr|Q6P5B5|Q6P5B5_MOUSE Fragile X mental retardation syndrome-related protein 2 OS=Mus musculus OX=10090 GN=Fxr2 PE=1 SV=1;sp|Q9WVR4|FXR2_MOUSE Fragile X mental retardation syndrome-related protein 2 OS=Mus musculus OX=10090 GN=Fxr2 PE=1 SV=1	Fragile X mental retardation syndrome-related protein 2	Fxr2	2	4	3	3	2	2	4	2	3	3	2	3	3	3	2	2	2	3	2	3	2	3	3	2	1	1	2	1	1	2	3	2	2	2	1	2	2	2	1	1	1	2
sp|Q3U9G9|LBR_MOUSE;tr|A0A0A6YWS3|A0A0A6YWS3_MOUSE;tr|A0A0A6YXW3|A0A0A6YXW3_MOUSE;tr|A0A0A6YXT6|A0A0A6YXT6_MOUSE;tr|A0A0A6YW01|A0A0A6YW01_MOUSE;tr|A0A0A6YY12|A0A0A6YY12_MOUSE	sp|Q3U9G9|LBR_MOUSE;tr|A0A0A6YWS3|A0A0A6YWS3_MOUSE;tr|A0A0A6YXW3|A0A0A6YXW3_MOUSE;tr|A0A0A6YXT6|A0A0A6YXT6_MOUSE;tr|A0A0A6YW01|A0A0A6YW01_MOUSE;tr|A0A0A6YY12|A0A0A6YY12_MOUSE	2;1;1;1;1;1	2;1;1;1;1;1	2;1;1;1;1;1	sp|Q3U9G9|LBR_MOUSE Delta(14)-sterol reductase LBR OS=Mus musculus OX=10090 GN=Lbr PE=1 SV=2;tr|A0A0A6YWS3|A0A0A6YWS3_MOUSE Delta(14)-sterol reductase LBR (Fragment) OS=Mus musculus OX=10090 GN=Lbr PE=1 SV=1;tr|A0A0A6YXW3|A0A0A6YXW3_MOUSE Delta(14)-sterol	Delta(14)-sterol reductase LBR	Lbr	6	2	2	2	2	2	2	2	2	2	2	2	1	2	2	2	2	2	2	2	2	2	1	1	2	1	2	2	2	2	2	2	2	2	2	2	1	2	2	2	2	2
sp|P63101|1433Z_MOUSE;tr|A0A2I3BQ03|A0A2I3BQ03_MOUSE;tr|D3YXN6|D3YXN6_MOUSE;tr|D3YXF4|D3YXF4_MOUSE;tr|D3YW45|D3YW45_MOUSE	sp|P63101|1433Z_MOUSE;tr|A0A2I3BQ03|A0A2I3BQ03_MOUSE;tr|D3YXN6|D3YXN6_MOUSE	10;9;6;2;1	8;7;5;2;1	8;7;5;2;1	sp|P63101|1433Z_MOUSE 14-3-3 protein zeta/delta OS=Mus musculus OX=10090 GN=Ywhaz PE=1 SV=1;tr|A0A2I3BQ03|A0A2I3BQ03_MOUSE 14-3-3 protein zeta/delta (Fragment) OS=Mus musculus OX=10090 GN=Ywhaz PE=1 SV=1;tr|D3YXN6|D3YXN6_MOUSE 14-3-3 protein zeta/delta (Fr	14-3-3 protein zeta/delta	Ywhaz	5	10	8	8	4	3	3	3	4	2	3	5	5	4	5	4	5	8	5	7	3	4	4	4	6	4	4	1	3	3	2	2	3	2	2	3	5	3	5	3	4	6
tr|Q3UJQ9|Q3UJQ9_MOUSE;sp|Q9D0K2|SCOT1_MOUSE	tr|Q3UJQ9|Q3UJQ9_MOUSE;sp|Q9D0K2|SCOT1_MOUSE	3;3	3;3	3;3	tr|Q3UJQ9|Q3UJQ9_MOUSE Succinyl-CoA:3-ketoacid-coenzyme A transferase OS=Mus musculus OX=10090 GN=Oxct1 PE=1 SV=1;sp|Q9D0K2|SCOT1_MOUSE Succinyl-CoA:3-ketoacid coenzyme A transferase 1, mitochondrial OS=Mus musculus OX=10090 GN=Oxct1 PE=1 SV=1	Succinyl-CoA:3-ketoacid-coenzyme A transferase	Oxct1	2	3	3	3	1	0	1	0	1	2	2	1	2	1	2	2	2	3	2	1	2	1	2	1	0	1	1	2	1	0	1	0	1	2	2	1	2	1	2	2	2	3
sp|Q9R0N0|GALK1_MOUSE	sp|Q9R0N0|GALK1_MOUSE	4	4	4	sp|Q9R0N0|GALK1_MOUSE Galactokinase OS=Mus musculus OX=10090 GN=Galk1 PE=1 SV=2	Galactokinase	Galk1	1	4	4	4	2	2	2	3	3	3	2	2	2	2	0	1	1	2	2	2	2	3	0	1	0	0	2	0	2	2	2	3	3	3	2	2	2	2	0	1	1	2
sp|Q8R3F9|STPAP_MOUSE	sp|Q8R3F9|STPAP_MOUSE	2	2	1	sp|Q8R3F9|STPAP_MOUSE Speckle targeted PIP5K1A-regulated poly(A) polymerase OS=Mus musculus OX=10090 GN=Tut1 PE=1 SV=1	Speckle targeted PIP5K1A-regulated poly(A) polymerase	Tut1	1	2	2	1	2	0	2	1	0	2	2	2	1	0	0	1	0	1	1	1	2	1	1	1	2	1	1	1	2	0	2	1	0	2	2	2	1	0	0	1	0	1
sp|Q9Z0G0|GIPC1_MOUSE;tr|A0A1D5RML2|A0A1D5RML2_MOUSE	sp|Q9Z0G0|GIPC1_MOUSE;tr|A0A1D5RML2|A0A1D5RML2_MOUSE	3;2	3;2	3;2	sp|Q9Z0G0|GIPC1_MOUSE PDZ domain-containing protein GIPC1 OS=Mus musculus OX=10090 GN=Gipc1 PE=1 SV=1;tr|A0A1D5RML2|A0A1D5RML2_MOUSE PDZ domain-containing protein GIPC1 (Fragment) OS=Mus musculus OX=10090 GN=Gipc1 PE=1 SV=1	PDZ domain-containing protein GIPC1	Gipc1	2	3	3	3	0	1	1	2	3	3	1	2	2	1	2	2	2	2	3	1	1	2	2	2	2	2	1	1	0	1	1	2	3	3	1	2	2	1	2	2	2	2
tr|Q9R1R8|Q9R1R8_MOUSE;sp|Q9QYF1|RDH11_MOUSE	tr|Q9R1R8|Q9R1R8_MOUSE;sp|Q9QYF1|RDH11_MOUSE	1;1	1;1	1;1	tr|Q9R1R8|Q9R1R8_MOUSE Retinol dehydrogenase 11 OS=Mus musculus OX=10090 GN=Rdh11 PE=1 SV=1;sp|Q9QYF1|RDH11_MOUSE Retinol dehydrogenase 11 OS=Mus musculus OX=10090 GN=Rdh11 PE=1 SV=2	Retinol dehydrogenase 11	Rdh11	2	1	1	1	1	1	1	1	1	1	1	1	1	1	1	1	1	1	1	1	1	0	1	1	1	1	1	1	1	1	1	1	1	1	1	1	1	1	1	1	1	1
sp|P70441|NHRF1_MOUSE	sp|P70441|NHRF1_MOUSE	3	3	3	sp|P70441|NHRF1_MOUSE Na(+)/H(+) exchange regulatory cofactor NHE-RF1 OS=Mus musculus OX=10090 GN=Slc9a3r1 PE=1 SV=3	Na(+)/H(+) exchange regulatory cofactor NHE-RF1	Slc9a3r1	1	3	3	3	3	3	3	2	3	3	3	3	2	2	3	1	2	3	1	1	1	1	1	0	0	2	3	1	3	3	3	2	3	3	3	3	2	2	3	1	2	3
sp|Q61191|HCFC1_MOUSE;tr|B1AUX2|B1AUX2_MOUSE;tr|F6SJS2|F6SJS2_MOUSE;tr|F6T088|F6T088_MOUSE;sp|Q9D968|HCFC2_MOUSE	sp|Q61191|HCFC1_MOUSE;tr|B1AUX2|B1AUX2_MOUSE;tr|F6SJS2|F6SJS2_MOUSE	4;4;2;1;1	4;4;2;1;1	4;4;2;1;1	sp|Q61191|HCFC1_MOUSE Host cell factor 1 OS=Mus musculus OX=10090 GN=Hcfc1 PE=1 SV=2;tr|B1AUX2|B1AUX2_MOUSE Host cell factor 1 OS=Mus musculus OX=10090 GN=Hcfc1 PE=1 SV=1;tr|F6SJS2|F6SJS2_MOUSE Host cell factor 1 (Fragment) OS=Mus musculus OX=10090 GN=Hcfc	Host cell factor 1	Hcfc1	5	4	4	4	4	3	3	2	3	3	3	3	4	2	3	1	3	1	2	2	1	2	2	1	2	1	3	1	4	3	3	2	3	3	3	3	4	2	3	1	3	1
sp|B9EJR8|DAAF5_MOUSE	sp|B9EJR8|DAAF5_MOUSE	2	2	2	sp|B9EJR8|DAAF5_MOUSE Dynein assembly factor 5, axonemal OS=Mus musculus OX=10090 GN=Dnaaf5 PE=1 SV=1	Dynein assembly factor 5, axonemal	Dnaaf5	1	2	2	2	1	2	2	1	1	2	2	2	2	2	2	1	2	2	2	2	2	2	1	2	2	2	2	2	1	2	2	1	1	2	2	2	2	2	2	1	2	2
sp|Q8K3X4|I2BPL_MOUSE	sp|Q8K3X4|I2BPL_MOUSE	2	2	2	sp|Q8K3X4|I2BPL_MOUSE Probable E3 ubiquitin-protein ligase IRF2BPL OS=Mus musculus OX=10090 GN=Irf2bpl PE=1 SV=1	Probable E3 ubiquitin-protein ligase IRF2BPL	Irf2bpl	1	2	2	2	0	0	1	1	0	0	0	0	1	2	0	1	1	1	2	2	1	2	2	1	1	0	1	0	0	0	1	1	0	0	0	0	1	2	0	1	1	1
tr|G3UYD0|G3UYD0_MOUSE;sp|Q9ESZ8-5|GTF2I_MOUSE;sp|Q9ESZ8-4|GTF2I_MOUSE;sp|Q9ESZ8-3|GTF2I_MOUSE;tr|Q3UHU8|Q3UHU8_MOUSE;sp|Q9ESZ8-6|GTF2I_MOUSE;sp|Q9ESZ8-2|GTF2I_MOUSE;sp|Q9ESZ8|GTF2I_MOUSE;tr|G3UX27|G3UX27_MOUSE	tr|G3UYD0|G3UYD0_MOUSE;sp|Q9ESZ8-5|GTF2I_MOUSE;sp|Q9ESZ8-4|GTF2I_MOUSE;sp|Q9ESZ8-3|GTF2I_MOUSE;tr|Q3UHU8|Q3UHU8_MOUSE;sp|Q9ESZ8-6|GTF2I_MOUSE;sp|Q9ESZ8-2|GTF2I_MOUSE;sp|Q9ESZ8|GTF2I_MOUSE	5;5;5;5;5;5;5;5;1	5;5;5;5;5;5;5;5;1	5;5;5;5;5;5;5;5;1	tr|G3UYD0|G3UYD0_MOUSE General transcription factor II-I OS=Mus musculus OX=10090 GN=Gtf2i PE=1 SV=1;sp|Q9ESZ8-5|GTF2I_MOUSE Isoform 5 of General transcription factor II-I OS=Mus musculus OX=10090 GN=Gtf2i;sp|Q9ESZ8-4|GTF2I_MOUSE Isoform 4 of General trans	General transcription factor II-I	Gtf2i	9	5	5	5	3	4	3	3	4	4	5	3	4	4	5	3	5	4	4	3	4	4	4	4	3	2	3	2	3	4	3	3	4	4	5	3	4	4	5	3	5	4
sp|Q8C4B4|U119B_MOUSE	sp|Q8C4B4|U119B_MOUSE	1	1	1	sp|Q8C4B4|U119B_MOUSE Protein unc-119 homolog B OS=Mus musculus OX=10090 GN=Unc119b PE=1 SV=1	Protein unc-119 homolog B	Unc119b	1	1	1	1	1	1	1	1	1	1	1	1	1	1	1	1	1	1	1	1	1	1	1	1	1	1	1	1	1	1	1	1	1	1	1	1	1	1	1	1	1	1
sp|Q921I0|ORML1_MOUSE;sp|Q9CQZ0|ORML2_MOUSE;tr|A0A087WSK7|A0A087WSK7_MOUSE	sp|Q921I0|ORML1_MOUSE;sp|Q9CQZ0|ORML2_MOUSE;tr|A0A087WSK7|A0A087WSK7_MOUSE	1;1;1	1;1;1	1;1;1	sp|Q921I0|ORML1_MOUSE ORM1-like protein 1 OS=Mus musculus OX=10090 GN=Ormdl1 PE=2 SV=1;sp|Q9CQZ0|ORML2_MOUSE ORM1-like protein 2 OS=Mus musculus OX=10090 GN=Ormdl2 PE=1 SV=1;tr|A0A087WSK7|A0A087WSK7_MOUSE ORM1-like protein 1 (Fragment) OS=Mus musculus OX=1	ORM1-like protein 1	Ormdl1	3	1	1	1	1	1	1	1	1	1	1	1	1	0	0	1	1	0	1	1	1	1	1	1	1	1	1	1	1	1	1	1	1	1	1	1	1	0	0	1	1	0
tr|A0A2I3BQC6|A0A2I3BQC6_MOUSE;tr|A0A2I3BRX1|A0A2I3BRX1_MOUSE;tr|A0A2I3BQL9|A0A2I3BQL9_MOUSE;tr|A0A2I3BS39|A0A2I3BS39_MOUSE;sp|Q8BH04|PCKGM_MOUSE;tr|A0A0R4J0G0|A0A0R4J0G0_MOUSE	tr|A0A2I3BQC6|A0A2I3BQC6_MOUSE;tr|A0A2I3BRX1|A0A2I3BRX1_MOUSE;tr|A0A2I3BQL9|A0A2I3BQL9_MOUSE;tr|A0A2I3BS39|A0A2I3BS39_MOUSE;sp|Q8BH04|PCKGM_MOUSE;tr|A0A0R4J0G0|A0A0R4J0G0_MOUSE	1;1;1;1;1;1	1;1;1;1;1;1	1;1;1;1;1;1	tr|A0A2I3BQC6|A0A2I3BQC6_MOUSE Phosphoenolpyruvate carboxykinase [GTP], mitochondrial (Fragment) OS=Mus musculus OX=10090 GN=Pck2 PE=1 SV=1;tr|A0A2I3BRX1|A0A2I3BRX1_MOUSE Phosphoenolpyruvate carboxykinase (GTP) (Fragment) OS=Mus musculus OX=10090 GN=Pck2 P	Phosphoenolpyruvate carboxykinase [GTP], mitochondrial (Fragment)	Pck2	6	1	1	1	1	1	1	1	1	1	1	1	1	1	1	1	1	0	0	0	0	0	1	1	1	0	1	0	1	1	1	1	1	1	1	1	1	1	1	1	1	0
sp|Q62481|VPS72_MOUSE	sp|Q62481|VPS72_MOUSE	2	2	2	sp|Q62481|VPS72_MOUSE Vacuolar protein sorting-associated protein 72 homolog OS=Mus musculus OX=10090 GN=Vps72 PE=2 SV=2	Vacuolar protein sorting-associated protein 72 homolog	Vps72	1	2	2	2	0	1	1	1	1	1	1	1	2	1	1	1	0	1	0	0	1	0	0	0	2	0	0	1	0	1	1	1	1	1	1	1	2	1	1	1	0	1
sp|Q9D7H3|RTCA_MOUSE;tr|D6REI7|D6REI7_MOUSE;tr|D6RD00|D6RD00_MOUSE;tr|D3Z263|D3Z263_MOUSE	sp|Q9D7H3|RTCA_MOUSE;tr|D6REI7|D6REI7_MOUSE;tr|D6RD00|D6RD00_MOUSE;tr|D3Z263|D3Z263_MOUSE	2;1;1;1	2;1;1;1	2;1;1;1	sp|Q9D7H3|RTCA_MOUSE RNA 3-terminal phosphate cyclase OS=Mus musculus OX=10090 GN=RtcA PE=1 SV=2;tr|D6REI7|D6REI7_MOUSE RNA 3-terminal phosphate cyclase OS=Mus musculus OX=10090 GN=Rtca PE=1 SV=1;tr|D6RD00|D6RD00_MOUSE RNA 3-terminal phosphate cyclase O	RNA 3-terminal phosphate cyclase	RtcA	4	2	2	2	0	1	1	2	2	1	1	2	2	1	2	1	2	1	1	2	2	2	2	2	2	2	2	2	0	1	1	2	2	1	1	2	2	1	2	1	2	1
sp|Q8K1N4|SPAS2_MOUSE;sp|Q8K1N4-2|SPAS2_MOUSE;tr|A0A2R8W6T4|A0A2R8W6T4_MOUSE;tr|A0A2R8W6M8|A0A2R8W6M8_MOUSE;tr|A0A2R8VJN7|A0A2R8VJN7_MOUSE	sp|Q8K1N4|SPAS2_MOUSE;sp|Q8K1N4-2|SPAS2_MOUSE	5;4;2;2;1	5;4;2;2;1	5;4;2;2;1	sp|Q8K1N4|SPAS2_MOUSE Spermatogenesis-associated serine-rich protein 2 OS=Mus musculus OX=10090 GN=Spats2 PE=1 SV=1;sp|Q8K1N4-2|SPAS2_MOUSE Isoform 2 of Spermatogenesis-associated serine-rich protein 2 OS=Mus musculus OX=10090 GN=Spats2	Spermatogenesis-associated serine-rich protein 2	Spats2	5	5	5	5	2	1	3	1	2	3	2	3	2	1	0	2	1	1	0	1	1	1	1	2	1	1	0	0	2	1	3	1	2	3	2	3	2	1	0	2	1	1
sp|P42208|SEPT2_MOUSE;tr|E9Q3V6|E9Q3V6_MOUSE;tr|D3YZU7|D3YZU7_MOUSE;tr|F6WYM0|F6WYM0_MOUSE;tr|D3YYB1|D3YYB1_MOUSE;tr|D3Z3C0|D3Z3C0_MOUSE;tr|D3YV76|D3YV76_MOUSE;tr|F6UKN5|F6UKN5_MOUSE;tr|D3Z1S1|D3Z1S1_MOUSE	sp|P42208|SEPT2_MOUSE;tr|E9Q3V6|E9Q3V6_MOUSE;tr|D3YZU7|D3YZU7_MOUSE;tr|F6WYM0|F6WYM0_MOUSE;tr|D3YYB1|D3YYB1_MOUSE;tr|D3Z3C0|D3Z3C0_MOUSE	4;3;2;2;2;2;1;1;1	4;3;2;2;2;2;1;1;1	4;3;2;2;2;2;1;1;1	sp|P42208|SEPT2_MOUSE Septin-2 OS=Mus musculus OX=10090 GN=Septin2 PE=1 SV=2;tr|E9Q3V6|E9Q3V6_MOUSE Septin-2 OS=Mus musculus OX=10090 GN=Septin2 PE=1 SV=1;tr|D3YZU7|D3YZU7_MOUSE Septin-2 (Fragment) OS=Mus musculus OX=10090 GN=Septin2 PE=1 SV=1;tr|F6WYM0|F6	Septin-2	Septin2	9	4	4	4	3	4	4	4	2	4	2	3	3	3	2	3	3	3	3	3	3	4	1	4	2	2	3	4	3	4	4	4	2	4	2	3	3	3	2	3	3	3
tr|A0A0G2JG10|A0A0G2JG10_MOUSE;tr|Q497W9|Q497W9_MOUSE;sp|O35286|DHX15_MOUSE;tr|A0A0G2JGQ5|A0A0G2JGQ5_MOUSE	tr|A0A0G2JG10|A0A0G2JG10_MOUSE;tr|Q497W9|Q497W9_MOUSE;sp|O35286|DHX15_MOUSE	4;4;4;1	4;4;4;1	4;4;4;1	tr|A0A0G2JG10|A0A0G2JG10_MOUSE RNA helicase OS=Mus musculus OX=10090 GN=Dhx15 PE=1 SV=1;tr|Q497W9|Q497W9_MOUSE RNA helicase OS=Mus musculus OX=10090 GN=Dhx15 PE=1 SV=1;sp|O35286|DHX15_MOUSE Pre-mRNA-splicing factor ATP-dependent RNA helicase DHX15 OS=Mus m	RNA helicase	Dhx15	4	4	4	4	2	0	2	0	1	3	2	2	1	2	2	2	2	2	2	3	0	1	2	3	0	2	1	1	2	0	2	0	1	3	2	2	1	2	2	2	2	2
sp|P21278|GNA11_MOUSE	sp|P21278|GNA11_MOUSE	2	2	2	sp|P21278|GNA11_MOUSE Guanine nucleotide-binding protein subunit alpha-11 OS=Mus musculus OX=10090 GN=Gna11 PE=1 SV=1	Guanine nucleotide-binding protein subunit alpha-11	Gna11	1	2	2	2	2	1	2	2	1	1	2	2	1	1	1	2	1	2	1	1	2	0	0	0	1	1	2	1	2	1	2	2	1	1	2	2	1	1	1	2	1	2
tr|A0A140LJF4|A0A140LJF4_MOUSE;tr|A0A140LHF7|A0A140LHF7_MOUSE;tr|A0A171KXD3|A0A171KXD3_MOUSE;sp|Q9JIF0-3|ANM1_MOUSE;sp|Q9JIF0-2|ANM1_MOUSE;sp|Q9JIF0|ANM1_MOUSE	tr|A0A140LJF4|A0A140LJF4_MOUSE;tr|A0A140LHF7|A0A140LHF7_MOUSE;tr|A0A171KXD3|A0A171KXD3_MOUSE;sp|Q9JIF0-3|ANM1_MOUSE;sp|Q9JIF0-2|ANM1_MOUSE;sp|Q9JIF0|ANM1_MOUSE	1;1;1;1;1;1	1;1;1;1;1;1	1;1;1;1;1;1	tr|A0A140LJF4|A0A140LJF4_MOUSE Protein arginine N-methyltransferase 1 (Fragment) OS=Mus musculus OX=10090 GN=Prmt1 PE=1 SV=1;tr|A0A140LHF7|A0A140LHF7_MOUSE Protein arginine N-methyltransferase 1 OS=Mus musculus OX=10090 GN=Prmt1 PE=1 SV=1;tr|A0A171KXD3|A0A	Protein arginine N-methyltransferase 1 (Fragment)	Prmt1	6	1	1	1	0	0	0	0	0	0	0	0	0	0	1	0	0	0	0	1	1	1	0	0	1	1	0	1	0	0	0	0	0	0	0	0	0	0	1	0	0	0
tr|A2A7B5|A2A7B5_MOUSE	tr|A2A7B5|A2A7B5_MOUSE	3	3	3	tr|A2A7B5|A2A7B5_MOUSE PR domain-containing 2, with ZNF domain OS=Mus musculus OX=10090 GN=Prdm2 PE=1 SV=1	PR domain-containing 2, with ZNF domain	Prdm2	1	3	3	3	1	1	0	2	2	2	1	2	0	3	1	2	3	2	3	2	0	3	1	2	1	1	2	1	1	1	0	2	2	2	1	2	0	3	1	2	3	2
tr|S4R1V0|S4R1V0_MOUSE;sp|O70400|PDLI1_MOUSE	tr|S4R1V0|S4R1V0_MOUSE;sp|O70400|PDLI1_MOUSE	3;3	3;3	3;3	tr|S4R1V0|S4R1V0_MOUSE PDZ and LIM domain protein 1 (Fragment) OS=Mus musculus OX=10090 GN=Pdlim1 PE=1 SV=1;sp|O70400|PDLI1_MOUSE PDZ and LIM domain protein 1 OS=Mus musculus OX=10090 GN=Pdlim1 PE=1 SV=4	PDZ and LIM domain protein 1 (Fragment)	Pdlim1	2	3	3	3	2	3	3	3	2	2	3	2	3	3	2	3	3	2	3	1	2	1	1	2	2	1	3	2	2	3	3	3	2	2	3	2	3	3	2	3	3	2
sp|Q8BK58|HBAP1_MOUSE	sp|Q8BK58|HBAP1_MOUSE	1	1	1	sp|Q8BK58|HBAP1_MOUSE HSPB1-associated protein 1 OS=Mus musculus OX=10090 GN=Hspbap1 PE=1 SV=2	HSPB1-associated protein 1	Hspbap1	1	1	1	1	1	1	1	0	1	1	1	1	1	1	1	1	0	1	1	1	1	1	1	1	1	1	1	1	1	1	1	0	1	1	1	1	1	1	1	1	0	1
tr|G8JL46|G8JL46_MOUSE;sp|Q3UVK0-2|ERMP1_MOUSE;sp|Q3UVK0|ERMP1_MOUSE	tr|G8JL46|G8JL46_MOUSE;sp|Q3UVK0-2|ERMP1_MOUSE;sp|Q3UVK0|ERMP1_MOUSE	1;1;1	1;1;1	1;1;1	tr|G8JL46|G8JL46_MOUSE Endoplasmic reticulum metallopeptidase 1 (Fragment) OS=Mus musculus OX=10090 GN=Ermp1 PE=1 SV=1;sp|Q3UVK0-2|ERMP1_MOUSE Isoform 2 of Endoplasmic reticulum metallopeptidase 1 OS=Mus musculus OX=10090 GN=Ermp1;sp|Q3UVK0|ERMP1_MOUSE End	Endoplasmic reticulum metallopeptidase 1 (Fragment)	Ermp1	3	1	1	1	1	0	1	1	1	1	1	1	1	1	0	1	1	1	1	1	1	1	0	0	1	1	1	1	1	0	1	1	1	1	1	1	1	1	0	1	1	1
sp|P70460|VASP_MOUSE	sp|P70460|VASP_MOUSE	7	7	7	sp|P70460|VASP_MOUSE Vasodilator-stimulated phosphoprotein OS=Mus musculus OX=10090 GN=Vasp PE=1 SV=4	Vasodilator-stimulated phosphoprotein	Vasp	1	7	7	7	6	6	6	4	4	3	2	2	6	5	6	4	6	4	5	5	3	4	4	3	3	4	3	3	6	6	6	4	4	3	2	2	6	5	6	4	6	4
tr|A0A0R3P9C8|A0A0R3P9C8_MOUSE;sp|Q9DC69|NDUA9_MOUSE	tr|A0A0R3P9C8|A0A0R3P9C8_MOUSE;sp|Q9DC69|NDUA9_MOUSE	3;3	3;3	3;3	tr|A0A0R3P9C8|A0A0R3P9C8_MOUSE NADH dehydrogenase [ubiquinone] 1 alpha subcomplex subunit 9, mitochondrial OS=Mus musculus OX=10090 GN=Ndufa9 PE=1 SV=1;sp|Q9DC69|NDUA9_MOUSE NADH dehydrogenase [ubiquinone] 1 alpha subcomplex subunit 9, mitochondrial OS=Mus	NADH dehydrogenase [ubiquinone] 1 alpha subcomplex subunit 9, mitochondrial	Ndufa9	2	3	3	3	2	0	2	2	2	1	0	2	2	3	3	3	3	3	3	1	3	2	2	0	1	1	2	2	2	0	2	2	2	1	0	2	2	3	3	3	3	3
sp|Q9CQF9|PCYOX_MOUSE;tr|A0A0N4SWD3|A0A0N4SWD3_MOUSE	sp|Q9CQF9|PCYOX_MOUSE;tr|A0A0N4SWD3|A0A0N4SWD3_MOUSE	2;1	2;1	2;1	sp|Q9CQF9|PCYOX_MOUSE Prenylcysteine oxidase OS=Mus musculus OX=10090 GN=Pcyox1 PE=1 SV=1;tr|A0A0N4SWD3|A0A0N4SWD3_MOUSE Prenylcysteine oxidase OS=Mus musculus OX=10090 GN=Pcyox1 PE=1 SV=1	Prenylcysteine oxidase	Pcyox1	2	2	2	2	1	2	2	1	0	0	1	1	2	1	1	1	1	1	1	2	1	2	1	1	1	1	0	2	1	2	2	1	0	0	1	1	2	1	1	1	1	1
sp|Q922D4-2|PP6R3_MOUSE;sp|Q922D4|PP6R3_MOUSE;tr|G5E8R4|G5E8R4_MOUSE;tr|A0A286YE88|A0A286YE88_MOUSE;sp|Q922D4-4|PP6R3_MOUSE;sp|Q922D4-3|PP6R3_MOUSE	sp|Q922D4-2|PP6R3_MOUSE;sp|Q922D4|PP6R3_MOUSE;tr|G5E8R4|G5E8R4_MOUSE;tr|A0A286YE88|A0A286YE88_MOUSE;sp|Q922D4-4|PP6R3_MOUSE;sp|Q922D4-3|PP6R3_MOUSE	2;2;2;1;1;1	2;2;2;1;1;1	2;2;2;1;1;1	sp|Q922D4-2|PP6R3_MOUSE Isoform 2 of Serine/threonine-protein phosphatase 6 regulatory subunit 3 OS=Mus musculus OX=10090 GN=Ppp6r3;sp|Q922D4|PP6R3_MOUSE Serine/threonine-protein phosphatase 6 regulatory subunit 3 OS=Mus musculus OX=10090 GN=Ppp6r3 PE=1 SV	Isoform 2 of Serine/threonine-protein phosphatase 6 regulatory subunit 3	Ppp6r3	6	2	2	2	0	0	0	0	1	0	0	0	0	0	0	0	0	0	1	1	0	0	0	1	0	0	0	0	0	0	0	0	1	0	0	0	0	0	0	0	0	0
sp|Q8BYA0|TBCD_MOUSE	sp|Q8BYA0|TBCD_MOUSE	3	3	3	sp|Q8BYA0|TBCD_MOUSE Tubulin-specific chaperone D OS=Mus musculus OX=10090 GN=Tbcd PE=1 SV=1	Tubulin-specific chaperone D	Tbcd	1	3	3	3	1	1	0	1	2	1	2	1	1	0	0	1	2	2	0	0	0	0	0	0	0	0	1	0	1	1	0	1	2	1	2	1	1	0	0	1	2	2
sp|Q9CXT8|MPPB_MOUSE	sp|Q9CXT8|MPPB_MOUSE	2	2	2	sp|Q9CXT8|MPPB_MOUSE Mitochondrial-processing peptidase subunit beta OS=Mus musculus OX=10090 GN=Pmpcb PE=1 SV=1	Mitochondrial-processing peptidase subunit beta	Pmpcb	1	2	2	2	2	1	2	1	2	2	2	1	2	2	2	2	2	1	2	2	2	2	2	1	2	2	2	1	2	1	2	1	2	2	2	1	2	2	2	2	2	1
sp|Q00547-2|HMMR_MOUSE;sp|Q00547|HMMR_MOUSE	sp|Q00547-2|HMMR_MOUSE;sp|Q00547|HMMR_MOUSE	3;3	3;3	3;3	sp|Q00547-2|HMMR_MOUSE Isoform RHAMM1 of Hyaluronan mediated motility receptor OS=Mus musculus OX=10090 GN=Hmmr;sp|Q00547|HMMR_MOUSE Hyaluronan mediated motility receptor OS=Mus musculus OX=10090 GN=Hmmr PE=1 SV=4	Isoform RHAMM1 of Hyaluronan mediated motility receptor	Hmmr	2	3	3	3	0	0	1	0	1	1	2	0	0	2	1	1	2	1	2	1	2	2	1	2	2	3	3	2	0	0	1	0	1	1	2	0	0	2	1	1	2	1
tr|E9QMB7|E9QMB7_MOUSE;sp|Q8CES0|NAA30_MOUSE;tr|F6QNU4|F6QNU4_MOUSE	tr|E9QMB7|E9QMB7_MOUSE;sp|Q8CES0|NAA30_MOUSE	3;3;1	3;3;1	3;3;1	tr|E9QMB7|E9QMB7_MOUSE N-alpha-acetyltransferase 30 OS=Mus musculus OX=10090 GN=Naa30 PE=1 SV=1;sp|Q8CES0|NAA30_MOUSE N-alpha-acetyltransferase 30 OS=Mus musculus OX=10090 GN=Naa30 PE=1 SV=2	N-alpha-acetyltransferase 30	Naa30	3	3	3	3	1	2	2	2	2	2	1	2	2	1	1	2	1	2	3	2	2	2	1	2	1	1	2	2	1	2	2	2	2	2	1	2	2	1	1	2	1	2
sp|P43276|H15_MOUSE	sp|P43276|H15_MOUSE	73	64	62	sp|P43276|H15_MOUSE Histone H1.5 OS=Mus musculus OX=10090 GN=H1-5 PE=1 SV=2	Histone H1.5	H1-5	1	73	64	62	42	42	34	37	32	28	39	38	31	52	43	32	31	47	56	41	46	48	47	49	47	55	47	22	35	36	29	33	27	24	34	34	25	45	38	27	29	41
tr|A0A3B2WBH9|A0A3B2WBH9_MOUSE;sp|Q9Z0U1|ZO2_MOUSE;tr|A0A3B2WCN9|A0A3B2WCN9_MOUSE	tr|A0A3B2WBH9|A0A3B2WBH9_MOUSE;sp|Q9Z0U1|ZO2_MOUSE;tr|A0A3B2WCN9|A0A3B2WCN9_MOUSE	5;5;5	5;5;5	5;5;5	tr|A0A3B2WBH9|A0A3B2WBH9_MOUSE Tight junction protein ZO-2 OS=Mus musculus OX=10090 GN=Tjp2 PE=1 SV=1;sp|Q9Z0U1|ZO2_MOUSE Tight junction protein ZO-2 OS=Mus musculus OX=10090 GN=Tjp2 PE=1 SV=2;tr|A0A3B2WCN9|A0A3B2WCN9_MOUSE Tight junction protein ZO-2 OS=M	Tight junction protein ZO-2	Tjp2	3	5	5	5	2	2	2	0	2	2	1	1	3	3	3	1	4	3	1	4	2	2	0	2	2	2	1	2	2	2	2	0	2	2	1	1	3	3	3	1	4	3
tr|A0A0G2JE88|A0A0G2JE88_MOUSE;sp|Q9JJY4|DDX20_MOUSE	tr|A0A0G2JE88|A0A0G2JE88_MOUSE;sp|Q9JJY4|DDX20_MOUSE	1;1	1;1	1;1	tr|A0A0G2JE88|A0A0G2JE88_MOUSE RNA helicase OS=Mus musculus OX=10090 GN=Ddx20 PE=1 SV=1;sp|Q9JJY4|DDX20_MOUSE Probable ATP-dependent RNA helicase DDX20 OS=Mus musculus OX=10090 GN=Ddx20 PE=1 SV=2	RNA helicase	Ddx20	2	1	1	1	1	1	1	1	0	1	1	1	1	1	1	1	1	1	1	1	1	1	1	1	1	1	1	1	1	1	1	1	0	1	1	1	1	1	1	1	1	1
sp|Q6ZWM4|LSM8_MOUSE;tr|A0A0N4SUZ3|A0A0N4SUZ3_MOUSE	sp|Q6ZWM4|LSM8_MOUSE;tr|A0A0N4SUZ3|A0A0N4SUZ3_MOUSE	2;1	2;1	2;1	sp|Q6ZWM4|LSM8_MOUSE U6 snRNA-associated Sm-like protein LSm8 OS=Mus musculus OX=10090 GN=Lsm8 PE=1 SV=3;tr|A0A0N4SUZ3|A0A0N4SUZ3_MOUSE U6 snRNA-associated Sm-like protein LSm8 OS=Mus musculus OX=10090 GN=Lsm8 PE=1 SV=1	U6 snRNA-associated Sm-like protein LSm8	Lsm8	2	2	2	2	2	2	2	1	1	2	2	2	2	0	1	2	1	1	1	1	0	1	1	1	0	1	1	0	2	2	2	1	1	2	2	2	2	0	1	2	1	1
sp|Q5F2E7|NUFP2_MOUSE;sp|Q5F2E7-2|NUFP2_MOUSE	sp|Q5F2E7|NUFP2_MOUSE;sp|Q5F2E7-2|NUFP2_MOUSE	3;3	3;3	3;3	sp|Q5F2E7|NUFP2_MOUSE Nuclear fragile X mental retardation-interacting protein 2 OS=Mus musculus OX=10090 GN=Nufip2 PE=1 SV=1;sp|Q5F2E7-2|NUFP2_MOUSE Isoform 2 of Nuclear fragile X mental retardation-interacting protein 2 OS=Mus musculus OX=10090 GN=Nufip2	Nuclear fragile X mental retardation-interacting protein 2	Nufip2	2	3	3	3	2	3	2	3	2	1	3	2	2	1	1	3	3	2	2	1	2	2	2	2	1	1	3	1	2	3	2	3	2	1	3	2	2	1	1	3	3	2
sp|Q3UPL0|SC31A_MOUSE;sp|Q3UPL0-2|SC31A_MOUSE;tr|S4R2A9|S4R2A9_MOUSE	sp|Q3UPL0|SC31A_MOUSE;sp|Q3UPL0-2|SC31A_MOUSE;tr|S4R2A9|S4R2A9_MOUSE	2;2;1	2;2;1	2;2;1	sp|Q3UPL0|SC31A_MOUSE Protein transport protein Sec31A OS=Mus musculus OX=10090 GN=Sec31a PE=1 SV=2;sp|Q3UPL0-2|SC31A_MOUSE Isoform 2 of Protein transport protein Sec31A OS=Mus musculus OX=10090 GN=Sec31a;tr|S4R2A9|S4R2A9_MOUSE Protein transport protein Se	Protein transport protein Sec31A	Sec31a	3	2	2	2	2	1	1	2	2	2	2	1	1	1	0	0	1	1	2	2	2	1	1	1	2	2	1	1	2	1	1	2	2	2	2	1	1	1	0	0	1	1
sp|Q64514-2|TPP2_MOUSE;sp|Q64514|TPP2_MOUSE;tr|Q05DJ9|Q05DJ9_MOUSE;tr|A0A087WRC0|A0A087WRC0_MOUSE;tr|A0A087WQR6|A0A087WQR6_MOUSE	sp|Q64514-2|TPP2_MOUSE;sp|Q64514|TPP2_MOUSE;tr|Q05DJ9|Q05DJ9_MOUSE;tr|A0A087WRC0|A0A087WRC0_MOUSE	3;3;2;2;1	3;3;2;2;1	3;3;2;2;1	sp|Q64514-2|TPP2_MOUSE Isoform Short of Tripeptidyl-peptidase 2 OS=Mus musculus OX=10090 GN=Tpp2;sp|Q64514|TPP2_MOUSE Tripeptidyl-peptidase 2 OS=Mus musculus OX=10090 GN=Tpp2 PE=1 SV=3;tr|Q05DJ9|Q05DJ9_MOUSE Tpp2 protein OS=Mus musculus OX=10090 GN=Tpp2 PE	Isoform Short of Tripeptidyl-peptidase 2	Tpp2	5	3	3	3	2	1	2	1	1	1	2	2	2	0	1	1	1	1	0	1	0	0	1	1	0	0	1	2	2	1	2	1	1	1	2	2	2	0	1	1	1	1
sp|P43274|H14_MOUSE	sp|P43274|H14_MOUSE	72	46	42	sp|P43274|H14_MOUSE Histone H1.4 OS=Mus musculus OX=10090 GN=H1-4 PE=1 SV=2	Histone H1.4	H1-4	1	72	46	42	40	41	40	32	34	37	44	44	43	43	47	29	44	54	49	55	57	47	49	53	55	61	53	29	20	22	20	16	18	22	26	26	23	21	32	13	29	33
tr|A0A0R4J224|A0A0R4J224_MOUSE	tr|A0A0R4J224|A0A0R4J224_MOUSE	1	1	1	tr|A0A0R4J224|A0A0R4J224_MOUSE Exo-alpha-sialidase OS=Mus musculus OX=10090 GN=Neu2 PE=1 SV=1	Exo-alpha-sialidase	Neu2	1	1	1	1	0	1	1	1	1	1	0	0	0	1	0	1	1	1	1	1	1	0	1	0	0	0	0	1	0	1	1	1	1	1	0	0	0	1	0	1	1	1
sp|Q9D0G0|RT30_MOUSE	sp|Q9D0G0|RT30_MOUSE	1	1	1	sp|Q9D0G0|RT30_MOUSE 28S ribosomal protein S30, mitochondrial OS=Mus musculus OX=10090 GN=Mrps30 PE=1 SV=1	28S ribosomal protein S30, mitochondrial	Mrps30	1	1	1	1	1	1	1	1	1	1	1	1	1	1	1	1	1	1	0	1	1	1	1	1	1	0	0	0	1	1	1	1	1	1	1	1	1	1	1	1	1	1
tr|D3Z282|D3Z282_MOUSE;tr|D3YZS5|D3YZS5_MOUSE;sp|P97473|TRBP2_MOUSE;tr|Q3UNH9|Q3UNH9_MOUSE;tr|D6RCY4|D6RCY4_MOUSE;tr|D6RE49|D6RE49_MOUSE;tr|D3Z033|D3Z033_MOUSE;tr|A0A2R8VHA7|A0A2R8VHA7_MOUSE	tr|D3Z282|D3Z282_MOUSE;tr|D3YZS5|D3YZS5_MOUSE;sp|P97473|TRBP2_MOUSE;tr|Q3UNH9|Q3UNH9_MOUSE	3;3;3;2;1;1;1;1	3;3;3;2;1;1;1;1	3;3;3;2;1;1;1;1	tr|D3Z282|D3Z282_MOUSE RISC-loading complex subunit TARBP2 (Fragment) OS=Mus musculus OX=10090 GN=Tarbp2 PE=1 SV=1;tr|D3YZS5|D3YZS5_MOUSE RISC-loading complex subunit TARBP2 (Fragment) OS=Mus musculus OX=10090 GN=Tarbp2 PE=1 SV=1;sp|P97473|TRBP2_MOUSE RISC	RISC-loading complex subunit TARBP2 (Fragment)	Tarbp2	8	3	3	3	3	2	3	3	3	3	3	1	3	3	1	1	1	2	2	3	2	2	2	2	1	1	0	1	3	2	3	3	3	3	3	1	3	3	1	1	1	2
tr|Q8BXU5|Q8BXU5_MOUSE;sp|Q62420|SH3G2_MOUSE;tr|A2ALV3|A2ALV3_MOUSE;tr|A0A3B2W7K0|A0A3B2W7K0_MOUSE;sp|Q62419|SH3G1_MOUSE;tr|F6ZL13|F6ZL13_MOUSE;tr|A2ALV1|A2ALV1_MOUSE	tr|Q8BXU5|Q8BXU5_MOUSE;sp|Q62420|SH3G2_MOUSE;tr|A2ALV3|A2ALV3_MOUSE;tr|A0A3B2W7K0|A0A3B2W7K0_MOUSE;sp|Q62419|SH3G1_MOUSE;tr|F6ZL13|F6ZL13_MOUSE	6;6;6;5;5;4;2	6;6;6;5;5;4;2	6;6;6;5;5;4;2	tr|Q8BXU5|Q8BXU5_MOUSE Endophilin-A1 OS=Mus musculus OX=10090 GN=Sh3gl2 PE=1 SV=1;sp|Q62420|SH3G2_MOUSE Endophilin-A1 OS=Mus musculus OX=10090 GN=Sh3gl2 PE=1 SV=2;tr|A2ALV3|A2ALV3_MOUSE Endophilin-A1 OS=Mus musculus OX=10090 GN=Sh3gl2 PE=1 SV=1;tr|A0A3B2W7	Endophilin-A1	Sh3gl2	7	6	6	6	2	3	3	2	4	2	3	2	4	4	4	5	4	4	3	4	2	2	3	2	2	3	2	2	2	3	3	2	4	2	3	2	4	4	4	5	4	4
sp|Q9Z2X1-2|HNRPF_MOUSE;sp|Q9Z2X1|HNRPF_MOUSE;tr|J3QM80|J3QM80_MOUSE;tr|J3QMT0|J3QMT0_MOUSE;sp|O35737|HNRH1_MOUSE;tr|Q8C2Q7|Q8C2Q7_MOUSE;sp|P70333|HNRH2_MOUSE	sp|Q9Z2X1-2|HNRPF_MOUSE;sp|Q9Z2X1|HNRPF_MOUSE;tr|J3QM80|J3QM80_MOUSE	5;5;3;2;2;2;1	5;5;3;2;2;2;1	5;5;3;2;2;2;1	sp|Q9Z2X1-2|HNRPF_MOUSE Isoform 2 of Heterogeneous nuclear ribonucleoprotein F OS=Mus musculus OX=10090 GN=Hnrnpf;sp|Q9Z2X1|HNRPF_MOUSE Heterogeneous nuclear ribonucleoprotein F OS=Mus musculus OX=10090 GN=Hnrnpf PE=1 SV=3;tr|J3QM80|J3QM80_MOUSE Heterogene	Isoform 2 of Heterogeneous nuclear ribonucleoprotein F	Hnrnpf	7	5	5	5	2	1	4	2	3	3	3	4	3	3	2	3	4	3	2	4	2	3	4	4	2	4	2	3	2	1	4	2	3	3	3	4	3	3	2	3	4	3
tr|A0A338P7A1|A0A338P7A1_MOUSE;tr|A0A338P6G0|A0A338P6G0_MOUSE;sp|Q9JHW2|NIT2_MOUSE	tr|A0A338P7A1|A0A338P7A1_MOUSE;tr|A0A338P6G0|A0A338P6G0_MOUSE;sp|Q9JHW2|NIT2_MOUSE	1;1;1	1;1;1	1;1;1	tr|A0A338P7A1|A0A338P7A1_MOUSE Omega-amidase NIT2 (Fragment) OS=Mus musculus OX=10090 GN=Nit2 PE=1 SV=1;tr|A0A338P6G0|A0A338P6G0_MOUSE Omega-amidase NIT2 OS=Mus musculus OX=10090 GN=Nit2 PE=1 SV=1;sp|Q9JHW2|NIT2_MOUSE Omega-amidase NIT2 OS=Mus musculus OX=	Omega-amidase NIT2 (Fragment)	Nit2	3	1	1	1	1	1	1	0	1	0	0	1	1	1	1	1	0	1	1	1	1	1	1	1	1	1	1	1	1	1	1	0	1	0	0	1	1	1	1	1	0	1
sp|P97477|AURKA_MOUSE;sp|P97477-2|AURKA_MOUSE	sp|P97477|AURKA_MOUSE;sp|P97477-2|AURKA_MOUSE	2;2	2;2	2;2	sp|P97477|AURKA_MOUSE Aurora kinase A OS=Mus musculus OX=10090 GN=Aurka PE=1 SV=1;sp|P97477-2|AURKA_MOUSE Isoform 2 of Aurora kinase A OS=Mus musculus OX=10090 GN=Aurka	Aurora kinase A	Aurka	2	2	2	2	1	1	2	2	1	2	2	2	1	1	1	2	2	1	1	2	1	0	0	1	1	2	1	0	1	1	2	2	1	2	2	2	1	1	1	2	2	1
sp|Q3UYV9|NCBP1_MOUSE	sp|Q3UYV9|NCBP1_MOUSE	2	2	2	sp|Q3UYV9|NCBP1_MOUSE Nuclear cap-binding protein subunit 1 OS=Mus musculus OX=10090 GN=Ncbp1 PE=1 SV=2	Nuclear cap-binding protein subunit 1	Ncbp1	1	2	2	2	2	2	2	1	1	1	1	1	1	2	2	2	1	1	2	1	2	2	1	2	2	2	2	2	2	2	2	1	1	1	1	1	1	2	2	2	1	1
sp|Q8BIG4|FBX28_MOUSE;tr|A0A0A6YVQ6|A0A0A6YVQ6_MOUSE	sp|Q8BIG4|FBX28_MOUSE	5;1	5;1	5;1	sp|Q8BIG4|FBX28_MOUSE F-box only protein 28 OS=Mus musculus OX=10090 GN=Fbxo28 PE=1 SV=1	F-box only protein 28	Fbxo28	2	5	5	5	2	3	4	3	4	5	4	4	1	0	3	3	3	3	3	4	2	2	3	3	2	4	1	2	2	3	4	3	4	5	4	4	1	0	3	3	3	3
sp|Q8BGF3|WDR92_MOUSE	sp|Q8BGF3|WDR92_MOUSE	1	1	1	sp|Q8BGF3|WDR92_MOUSE WD repeat-containing protein 92 OS=Mus musculus OX=10090 GN=Wdr92 PE=1 SV=1	WD repeat-containing protein 92	Wdr92	1	1	1	1	0	1	1	1	1	1	1	1	1	1	1	1	0	0	1	1	1	0	1	1	0	1	0	1	0	1	1	1	1	1	1	1	1	1	1	1	0	0
sp|A2A432-2|CUL4B_MOUSE;sp|A2A432|CUL4B_MOUSE;tr|E9PXY1|E9PXY1_MOUSE;tr|J3QJX0|J3QJX0_MOUSE	sp|A2A432-2|CUL4B_MOUSE;sp|A2A432|CUL4B_MOUSE;tr|E9PXY1|E9PXY1_MOUSE;tr|J3QJX0|J3QJX0_MOUSE	5;5;4;3	5;5;4;3	5;5;4;3	sp|A2A432-2|CUL4B_MOUSE Isoform 2 of Cullin-4B OS=Mus musculus OX=10090 GN=Cul4b;sp|A2A432|CUL4B_MOUSE Cullin-4B OS=Mus musculus OX=10090 GN=Cul4b PE=1 SV=1;tr|E9PXY1|E9PXY1_MOUSE Cullin-4B OS=Mus musculus OX=10090 GN=Cul4b PE=1 SV=2;tr|J3QJX0|J3QJX0_MOUSE	Isoform 2 of Cullin-4B	Cul4b	4	5	5	5	3	2	2	2	3	3	2	2	4	4	2	4	4	4	4	4	3	4	4	3	1	2	5	2	3	2	2	2	3	3	2	2	4	4	2	4	4	4
tr|E9Q5I9|E9Q5I9_MOUSE;sp|Q9WVJ2|PSD13_MOUSE;tr|E9Q0U1|E9Q0U1_MOUSE;tr|F6ZQQ3|F6ZQQ3_MOUSE	tr|E9Q5I9|E9Q5I9_MOUSE;sp|Q9WVJ2|PSD13_MOUSE;tr|E9Q0U1|E9Q0U1_MOUSE	3;3;2;1	3;3;2;1	3;3;2;1	tr|E9Q5I9|E9Q5I9_MOUSE 26S proteasome non-ATPase regulatory subunit 13 OS=Mus musculus OX=10090 GN=Psmd13 PE=1 SV=1;sp|Q9WVJ2|PSD13_MOUSE 26S proteasome non-ATPase regulatory subunit 13 OS=Mus musculus OX=10090 GN=Psmd13 PE=1 SV=1;tr|E9Q0U1|E9Q0U1_MOUSE 26	26S proteasome non-ATPase regulatory subunit 13	Psmd13	4	3	3	3	3	2	2	2	2	2	2	3	3	3	3	3	3	3	3	2	3	3	2	2	1	2	1	2	3	2	2	2	2	2	2	3	3	3	3	3	3	3
tr|D3YTQ5|D3YTQ5_MOUSE;tr|A0A0R4J0I6|A0A0R4J0I6_MOUSE;sp|Q80XL6|ACD11_MOUSE	tr|D3YTQ5|D3YTQ5_MOUSE;tr|A0A0R4J0I6|A0A0R4J0I6_MOUSE;sp|Q80XL6|ACD11_MOUSE	1;1;1	1;1;1	1;1;1	tr|D3YTQ5|D3YTQ5_MOUSE Acyl-CoA dehydrogenase family member 11 OS=Mus musculus OX=10090 GN=Acad11 PE=1 SV=1;tr|A0A0R4J0I6|A0A0R4J0I6_MOUSE Acyl-CoA dehydrogenase family member 11 OS=Mus musculus OX=10090 GN=Acad11 PE=1 SV=1;sp|Q80XL6|ACD11_MOUSE Acyl-CoA d	Acyl-CoA dehydrogenase family member 11	Acad11	3	1	1	1	1	1	1	1	0	1	1	0	1	1	1	1	1	1	0	1	1	1	1	0	1	1	0	1	1	1	1	1	0	1	1	0	1	1	1	1	1	1
tr|Q3UJB0|Q3UJB0_MOUSE;tr|A0A494B9S9|A0A494B9S9_MOUSE	tr|Q3UJB0|Q3UJB0_MOUSE;tr|A0A494B9S9|A0A494B9S9_MOUSE	7;5	7;5	7;5	tr|Q3UJB0|Q3UJB0_MOUSE Splicing factor 3b, subunit 2 OS=Mus musculus OX=10090 GN=Sf3b2 PE=1 SV=1;tr|A0A494B9S9|A0A494B9S9_MOUSE Splicing factor 3b, subunit 2 (Fragment) OS=Mus musculus OX=10090 GN=Sf3b2 PE=1 SV=1	Splicing factor 3b, subunit 2	Sf3b2	2	7	7	7	6	4	5	3	4	5	5	2	6	5	3	2	5	4	4	3	6	5	7	6	2	4	5	5	6	4	5	3	4	5	5	2	6	5	3	2	5	4
sp|P61255|RL26_MOUSE;tr|B1ARA5|B1ARA5_MOUSE;tr|B1ARA3|B1ARA3_MOUSE	sp|P61255|RL26_MOUSE;tr|B1ARA5|B1ARA5_MOUSE;tr|B1ARA3|B1ARA3_MOUSE	17;15;12	17;15;12	17;15;12	sp|P61255|RL26_MOUSE 60S ribosomal protein L26 OS=Mus musculus OX=10090 GN=Rpl26 PE=1 SV=1;tr|B1ARA5|B1ARA5_MOUSE 60S ribosomal protein L26 OS=Mus musculus OX=10090 GN=Rpl26 PE=1 SV=1;tr|B1ARA3|B1ARA3_MOUSE 60S ribosomal protein L26 (Fragment) OS=Mus muscu	60S ribosomal protein L26	Rpl26	3	17	17	17	14	14	13	13	14	12	16	14	13	14	15	13	12	12	13	14	14	12	15	13	13	11	13	11	14	14	13	13	14	12	16	14	13	14	15	13	12	12
tr|A8Y5G7|A8Y5G7_MOUSE;sp|O35654|DPOD2_MOUSE	tr|A8Y5G7|A8Y5G7_MOUSE;sp|O35654|DPOD2_MOUSE	1;1	1;1	1;1	tr|A8Y5G7|A8Y5G7_MOUSE DNA polymerase delta subunit 2 (Fragment) OS=Mus musculus OX=10090 GN=Pold2 PE=1 SV=1;sp|O35654|DPOD2_MOUSE DNA polymerase delta subunit 2 OS=Mus musculus OX=10090 GN=Pold2 PE=1 SV=2	DNA polymerase delta subunit 2 (Fragment)	Pold2	2	1	1	1	1	1	0	0	0	1	0	0	1	1	1	1	1	1	1	1	0	1	0	1	0	1	0	1	1	1	0	0	0	1	0	0	1	1	1	1	1	1
tr|E9PY43|E9PY43_MOUSE	tr|E9PY43|E9PY43_MOUSE	2	2	2	tr|E9PY43|E9PY43_MOUSE Glutamate-rich 1 OS=Mus musculus OX=10090 GN=Erich1 PE=1 SV=1	Glutamate-rich 1	Erich1	1	2	2	2	2	2	1	1	1	2	1	1	1	1	1	2	1	1	2	1	2	1	1	2	1	1	1	1	2	2	1	1	1	2	1	1	1	1	1	2	1	1
tr|E9QMU3|E9QMU3_MOUSE;sp|O88735|MAP7_MOUSE;tr|D3YWN7|D3YWN7_MOUSE;sp|O88735-2|MAP7_MOUSE;tr|A0A1L1SVB6|A0A1L1SVB6_MOUSE;tr|A0A1L1SUN4|A0A1L1SUN4_MOUSE;tr|A0A1L1SR93|A0A1L1SR93_MOUSE	tr|E9QMU3|E9QMU3_MOUSE;sp|O88735|MAP7_MOUSE;tr|D3YWN7|D3YWN7_MOUSE;sp|O88735-2|MAP7_MOUSE;tr|A0A1L1SVB6|A0A1L1SVB6_MOUSE	10;10;10;10;6;3;1	10;10;10;10;6;3;1	9;9;9;9;6;3;1	tr|E9QMU3|E9QMU3_MOUSE Ensconsin OS=Mus musculus OX=10090 GN=Map7 PE=1 SV=3;sp|O88735|MAP7_MOUSE Ensconsin OS=Mus musculus OX=10090 GN=Map7 PE=1 SV=1;tr|D3YWN7|D3YWN7_MOUSE Ensconsin OS=Mus musculus OX=10090 GN=Map7 PE=1 SV=2;sp|O88735-2|MAP7_MOUSE Isoform	Ensconsin	Map7	7	10	10	9	5	6	5	6	6	7	8	7	6	6	4	6	5	6	4	6	7	5	5	4	7	7	9	7	5	6	5	6	6	7	8	7	6	6	4	6	5	6
tr|Q9CQM8|Q9CQM8_MOUSE;sp|O09167|RL21_MOUSE	tr|Q9CQM8|Q9CQM8_MOUSE;sp|O09167|RL21_MOUSE	10;9	10;9	10;9	tr|Q9CQM8|Q9CQM8_MOUSE 60S ribosomal protein L21 OS=Mus musculus OX=10090 GN=Rpl21 PE=1 SV=1;sp|O09167|RL21_MOUSE 60S ribosomal protein L21 OS=Mus musculus OX=10090 GN=Rpl21 PE=1 SV=3	60S ribosomal protein L21	Rpl21	2	10	10	10	7	7	7	5	4	7	6	6	6	9	6	6	7	7	8	7	5	6	7	5	7	6	5	6	7	7	7	5	4	7	6	6	6	9	6	6	7	7
tr|E9Q8F0|E9Q8F0_MOUSE;sp|Q8VH51-2|RBM39_MOUSE;sp|Q8VH51|RBM39_MOUSE;tr|B7ZD61|B7ZD61_MOUSE;tr|F7AA45|F7AA45_MOUSE;sp|Q8VH51-3|RBM39_MOUSE	tr|E9Q8F0|E9Q8F0_MOUSE;sp|Q8VH51-2|RBM39_MOUSE;sp|Q8VH51|RBM39_MOUSE;tr|B7ZD61|B7ZD61_MOUSE;tr|F7AA45|F7AA45_MOUSE;sp|Q8VH51-3|RBM39_MOUSE	5;5;5;3;3;3	5;5;5;3;3;3	5;5;5;3;3;3	tr|E9Q8F0|E9Q8F0_MOUSE RNA-binding protein 39 OS=Mus musculus OX=10090 GN=Rbm39 PE=1 SV=1;sp|Q8VH51-2|RBM39_MOUSE Isoform 2 of RNA-binding protein 39 OS=Mus musculus OX=10090 GN=Rbm39;sp|Q8VH51|RBM39_MOUSE RNA-binding protein 39 OS=Mus musculus OX=10090 GN	RNA-binding protein 39	Rbm39	6	5	5	5	3	3	3	2	3	3	3	1	3	3	1	3	3	2	2	2	3	4	4	4	3	2	2	2	3	3	3	2	3	3	3	1	3	3	1	3	3	2
sp|Q6PGG6|GNL3L_MOUSE	sp|Q6PGG6|GNL3L_MOUSE	1	1	1	sp|Q6PGG6|GNL3L_MOUSE Guanine nucleotide-binding protein-like 3-like protein OS=Mus musculus OX=10090 GN=Gnl3l PE=1 SV=1	Guanine nucleotide-binding protein-like 3-like protein	Gnl3l	1	1	1	1	1	1	1	1	1	1	1	1	1	1	0	0	1	1	1	1	1	1	1	0	0	0	0	0	1	1	1	1	1	1	1	1	1	1	0	0	1	1
tr|Q5SVG5|Q5SVG5_MOUSE;tr|Q5SVG4|Q5SVG4_MOUSE;sp|Q9DBG3|AP2B1_MOUSE;tr|H3BIY9|H3BIY9_MOUSE;sp|O35643|AP1B1_MOUSE;sp|Q9DBG3-2|AP2B1_MOUSE;tr|H3BJ06|H3BJ06_MOUSE;tr|H3BKM0|H3BKM0_MOUSE	tr|Q5SVG5|Q5SVG5_MOUSE;tr|Q5SVG4|Q5SVG4_MOUSE;sp|Q9DBG3|AP2B1_MOUSE;tr|H3BIY9|H3BIY9_MOUSE;sp|O35643|AP1B1_MOUSE;sp|Q9DBG3-2|AP2B1_MOUSE;tr|H3BJ06|H3BJ06_MOUSE;tr|H3BKM0|H3BKM0_MOUSE	2;2;2;2;2;2;1;1	2;2;2;2;2;2;1;1	2;2;2;2;2;2;1;1	tr|Q5SVG5|Q5SVG5_MOUSE AP complex subunit beta OS=Mus musculus OX=10090 GN=Ap1b1 PE=1 SV=1;tr|Q5SVG4|Q5SVG4_MOUSE AP complex subunit beta OS=Mus musculus OX=10090 GN=Ap1b1 PE=1 SV=1;sp|Q9DBG3|AP2B1_MOUSE AP-2 complex subunit beta OS=Mus musculus OX=10090 G	AP complex subunit beta	Ap1b1	8	2	2	2	1	1	1	0	0	1	1	1	0	0	1	1	1	0	0	0	1	1	0	0	1	0	0	0	1	1	1	0	0	1	1	1	0	0	1	1	1	0
tr|H3BKS8|H3BKS8_MOUSE;tr|E9PWD4|E9PWD4_MOUSE;tr|A0A0R4IZW7|A0A0R4IZW7_MOUSE;sp|Q3TX08|TRM1_MOUSE;tr|G3V019|G3V019_MOUSE	tr|H3BKS8|H3BKS8_MOUSE;tr|E9PWD4|E9PWD4_MOUSE;tr|A0A0R4IZW7|A0A0R4IZW7_MOUSE;sp|Q3TX08|TRM1_MOUSE;tr|G3V019|G3V019_MOUSE	2;2;2;2;1	2;2;2;2;1	2;2;2;2;1	tr|H3BKS8|H3BKS8_MOUSE tRNA (guanine(26)-N(2))-dimethyltransferase OS=Mus musculus OX=10090 GN=Trmt1 PE=1 SV=1;tr|E9PWD4|E9PWD4_MOUSE tRNA (guanine(26)-N(2))-dimethyltransferase OS=Mus musculus OX=10090 GN=Trmt1 PE=1 SV=1;tr|A0A0R4IZW7|A0A0R4IZW7_MOUSE tRN	tRNA (guanine(26)-N(2))-dimethyltransferase	Trmt1	5	2	2	2	2	2	2	2	2	2	2	2	2	2	0	1	2	2	2	2	2	1	0	1	1	1	2	2	2	2	2	2	2	2	2	2	2	2	0	1	2	2
tr|A0A0N4SW94|A0A0N4SW94_MOUSE;sp|O35682|MYADM_MOUSE	tr|A0A0N4SW94|A0A0N4SW94_MOUSE;sp|O35682|MYADM_MOUSE	1;1	1;1	1;1	tr|A0A0N4SW94|A0A0N4SW94_MOUSE Myeloid-associated differentiation marker (Fragment) OS=Mus musculus OX=10090 GN=Myadm PE=1 SV=1;sp|O35682|MYADM_MOUSE Myeloid-associated differentiation marker OS=Mus musculus OX=10090 GN=Myadm PE=1 SV=2	Myeloid-associated differentiation marker (Fragment)	Myadm	2	1	1	1	1	1	1	1	1	1	1	1	1	1	0	1	1	1	0	0	1	0	1	1	1	0	1	1	1	1	1	1	1	1	1	1	1	1	0	1	1	1
sp|Q02257|PLAK_MOUSE	sp|Q02257|PLAK_MOUSE	2	2	2	sp|Q02257|PLAK_MOUSE Junction plakoglobin OS=Mus musculus OX=10090 GN=Jup PE=1 SV=3	Junction plakoglobin	Jup	1	2	2	2	2	1	2	1	2	2	2	2	2	1	1	0	2	1	1	1	2	0	2	2	2	1	1	1	2	1	2	1	2	2	2	2	2	1	1	0	2	1
sp|Q8BGZ4-2|CDC23_MOUSE;tr|A0A0R4J1W7|A0A0R4J1W7_MOUSE;sp|Q8BGZ4|CDC23_MOUSE	sp|Q8BGZ4-2|CDC23_MOUSE;tr|A0A0R4J1W7|A0A0R4J1W7_MOUSE;sp|Q8BGZ4|CDC23_MOUSE	1;1;1	1;1;1	1;1;1	sp|Q8BGZ4-2|CDC23_MOUSE Isoform 2 of Cell division cycle protein 23 homolog OS=Mus musculus OX=10090 GN=Cdc23;tr|A0A0R4J1W7|A0A0R4J1W7_MOUSE Cell division cycle protein 23 homolog OS=Mus musculus OX=10090 GN=Cdc23 PE=1 SV=1;sp|Q8BGZ4|CDC23_MOUSE Cell divis	Isoform 2 of Cell division cycle protein 23 homolog	Cdc23	3	1	1	1	1	0	1	0	0	0	1	1	1	1	0	1	1	1	0	0	1	1	1	0	1	1	0	0	1	0	1	0	0	0	1	1	1	1	0	1	1	1
sp|P35278|RAB5C_MOUSE;tr|Q8C266|Q8C266_MOUSE	sp|P35278|RAB5C_MOUSE;tr|Q8C266|Q8C266_MOUSE	1;1	1;1	1;1	sp|P35278|RAB5C_MOUSE Ras-related protein Rab-5C OS=Mus musculus OX=10090 GN=Rab5c PE=1 SV=2;tr|Q8C266|Q8C266_MOUSE Ras-related protein Rab-5C OS=Mus musculus OX=10090 GN=Rab5c PE=1 SV=1	Ras-related protein Rab-5C	Rab5c	2	1	1	1	1	1	1	1	1	0	1	1	1	1	0	1	0	1	1	1	1	1	1	1	0	0	0	1	1	1	1	1	1	0	1	1	1	1	0	1	0	1
tr|A2AIW9|A2AIW9_MOUSE;sp|Q9DC61|MPPA_MOUSE	tr|A2AIW9|A2AIW9_MOUSE;sp|Q9DC61|MPPA_MOUSE	2;2	2;2	2;2	tr|A2AIW9|A2AIW9_MOUSE Alpha-MPP OS=Mus musculus OX=10090 GN=Pmpca PE=1 SV=1;sp|Q9DC61|MPPA_MOUSE Mitochondrial-processing peptidase subunit alpha OS=Mus musculus OX=10090 GN=Pmpca PE=1 SV=1	Alpha-MPP	Pmpca	2	2	2	2	2	1	2	1	1	2	1	2	2	1	1	1	2	2	1	1	1	1	0	0	1	2	1	2	2	1	2	1	1	2	1	2	2	1	1	1	2	2
sp|Q99JY9|ARP3_MOUSE;tr|A0A087WS98|A0A087WS98_MOUSE;tr|A0A087WP86|A0A087WP86_MOUSE;tr|A0A087WQ14|A0A087WQ14_MOUSE;tr|A0A087WRA1|A0A087WRA1_MOUSE;tr|A0A087WQ83|A0A087WQ83_MOUSE;sp|Q641P0|ARP3B_MOUSE	sp|Q99JY9|ARP3_MOUSE;tr|A0A087WS98|A0A087WS98_MOUSE;tr|A0A087WP86|A0A087WP86_MOUSE;tr|A0A087WQ14|A0A087WQ14_MOUSE;tr|A0A087WRA1|A0A087WRA1_MOUSE	4;2;2;2;2;1;1	4;2;2;2;2;1;1	4;2;2;2;2;1;1	sp|Q99JY9|ARP3_MOUSE Actin-related protein 3 OS=Mus musculus OX=10090 GN=Actr3 PE=1 SV=3;tr|A0A087WS98|A0A087WS98_MOUSE Actin-related protein 3 (Fragment) OS=Mus musculus OX=10090 GN=Actr3 PE=1 SV=1;tr|A0A087WP86|A0A087WP86_MOUSE Actin-related protein 3 (F	Actin-related protein 3	Actr3	7	4	4	4	4	4	4	4	4	3	1	2	2	3	3	2	3	2	2	0	1	2	0	1	2	1	1	2	4	4	4	4	4	3	1	2	2	3	3	2	3	2
sp|Q99LE6|ABCF2_MOUSE;REV__tr|E9PWP9|E9PWP9_MOUSE	sp|Q99LE6|ABCF2_MOUSE	10;1	10;1	10;1	sp|Q99LE6|ABCF2_MOUSE ATP-binding cassette sub-family F member 2 OS=Mus musculus OX=10090 GN=Abcf2 PE=1 SV=1	ATP-binding cassette sub-family F member 2	Abcf2	2	10	10	10	6	7	7	5	7	7	5	6	6	3	2	4	5	6	5	7	6	5	3	5	6	6	6	7	6	7	7	5	7	7	5	6	6	3	2	4	5	6
sp|P35585|AP1M1_MOUSE	sp|P35585|AP1M1_MOUSE	2	2	2	sp|P35585|AP1M1_MOUSE AP-1 complex subunit mu-1 OS=Mus musculus OX=10090 GN=Ap1m1 PE=1 SV=3	AP-1 complex subunit mu-1	Ap1m1	1	2	2	2	2	2	1	0	1	1	1	0	2	2	1	2	0	2	2	1	1	1	2	2	1	1	0	0	2	2	1	0	1	1	1	0	2	2	1	2	0	2
sp|Q80W00-2|PP1RA_MOUSE;sp|Q80W00|PP1RA_MOUSE	sp|Q80W00-2|PP1RA_MOUSE;sp|Q80W00|PP1RA_MOUSE	5;5	5;5	5;5	sp|Q80W00-2|PP1RA_MOUSE Isoform 2 of Serine/threonine-protein phosphatase 1 regulatory subunit 10 OS=Mus musculus OX=10090 GN=Ppp1r10;sp|Q80W00|PP1RA_MOUSE Serine/threonine-protein phosphatase 1 regulatory subunit 10 OS=Mus musculus OX=10090 GN=Ppp1r10 PE=	Isoform 2 of Serine/threonine-protein phosphatase 1 regulatory subunit 10	Ppp1r10	2	5	5	5	3	0	3	3	3	1	3	2	3	3	2	2	2	2	2	2	2	1	2	0	2	1	2	3	3	0	3	3	3	1	3	2	3	3	2	2	2	2
sp|Q7TNE3|SPAG7_MOUSE;tr|Q5SX56|Q5SX56_MOUSE	sp|Q7TNE3|SPAG7_MOUSE;tr|Q5SX56|Q5SX56_MOUSE	4;2	4;2	4;2	sp|Q7TNE3|SPAG7_MOUSE Sperm-associated antigen 7 OS=Mus musculus OX=10090 GN=Spag7 PE=1 SV=1;tr|Q5SX56|Q5SX56_MOUSE Sperm-associated antigen 7 (Fragment) OS=Mus musculus OX=10090 GN=Spag7 PE=1 SV=1	Sperm-associated antigen 7	Spag7	2	4	4	4	4	3	3	3	2	4	3	1	3	3	2	2	3	2	2	2	2	2	2	2	3	3	2	2	4	3	3	3	2	4	3	1	3	3	2	2	3	2
tr|A0A2R8VI25|A0A2R8VI25_MOUSE;tr|Q3TT81|Q3TT81_MOUSE;sp|Q61990-2|PCBP2_MOUSE;tr|A0A2R8VHP9|A0A2R8VHP9_MOUSE;sp|Q61990-3|PCBP2_MOUSE;tr|B2M1R7|B2M1R7_MOUSE;sp|Q61990|PCBP2_MOUSE;tr|A0A2R8W6U6|A0A2R8W6U6_MOUSE;tr|A0A2R8VHN3|A0A2R8VHN3_MOUSE;tr|A0A2R8VI92|A0A2R8VI92_MOUSE;tr|A0A2R8W6H3|A0A2R8W6H3_MOUSE;tr|A0A2R8W6L5|A0A2R8W6L5_MOUSE;tr|A0A2R8VI71|A0A2R8VI71_MOUSE;tr|A0A2R8VHY9|A0A2R8VHY9_MOUSE;tr|A…	tr|A0A2R8VI25|A0A2R8VI25_MOUSE;tr|Q3TT81|Q3TT81_MOUSE;sp|Q61990-2|PCBP2_MOUSE;tr|A0A2R8VHP9|A0A2R8VHP9_MOUSE;sp|Q61990-3|PCBP2_MOUSE;tr|B2M1R7|B2M1R7_MOUSE;sp|Q61990|PCBP2_MOUSE;tr|A0A2R8W6U6|A0A2R8W6U6_MOUSE;tr|A0A2R8VHN3|A0A2R8VHN3_MOUSE;tr|A0A2R8VI92|A0A2R8VI92_MOUSE;tr|A0A2R8W6H3|A0A2R8W6H3_MOUSE;tr|A0A2R8W6L5|A0A2R8W6L5_MOUSE;tr|A0A2R8VI71|A0A2R8VI71_MOUSE;tr|A0A2R8VHY9|A0A2R8VHY9_MOUSE;tr|A…	6;6;6;6;6;6;6;4;3;3;3;3;3;3;3;2	4;4;4;4;4;4;4;3;1;3;3;1;1;1;1;1	4;4;4;4;4;4;4;3;1;3;3;1;1;1;1;1	tr|A0A2R8VI25|A0A2R8VI25_MOUSE Poly(rC)-binding protein 2 OS=Mus musculus OX=10090 GN=Pcbp2 PE=1 SV=1;tr|Q3TT81|Q3TT81_MOUSE Poly(rC)-binding protein 2 OS=Mus musculus OX=10090 GN=Pcbp2 PE=1 SV=1;sp|Q61990-2|PCBP2_MOUSE Isoform 2 of Poly(rC)-binding protei	Poly(rC)-binding protein 2	Pcbp2	16	6	4	4	4	3	4	4	3	3	5	4	4	4	5	4	4	4	4	4	3	3	3	3	4	2	4	2	3	2	2	2	2	2	3	2	3	3	4	3	3	3
sp|Q3US17|ZNF48_MOUSE	sp|Q3US17|ZNF48_MOUSE	3	3	3	sp|Q3US17|ZNF48_MOUSE Zinc finger protein 48 OS=Mus musculus OX=10090 GN=Znf48 PE=1 SV=2	Zinc finger protein 48	Znf48	1	3	3	3	0	0	1	0	2	1	0	3	1	1	1	2	1	1	2	2	2	2	1	1	3	0	1	0	0	0	1	0	2	1	0	3	1	1	1	2	1	1
tr|E9Q6M7|E9Q6M7_MOUSE;tr|Q3TTW5|Q3TTW5_MOUSE;sp|Q80U78-2|PUM1_MOUSE;sp|Q80U78-3|PUM1_MOUSE;sp|Q80U78|PUM1_MOUSE;sp|Q80U78-4|PUM1_MOUSE;tr|A8WHM8|A8WHM8_MOUSE;tr|F6YD01|F6YD01_MOUSE;sp|Q80U58-3|PUM2_MOUSE;tr|Q3TQ29|Q3TQ29_MOUSE;sp|Q80U58-2|PUM2_MOUSE;tr|Q3UR91|Q3UR91_MOUSE;sp|Q80U58|PUM2_MOUSE	tr|E9Q6M7|E9Q6M7_MOUSE;tr|Q3TTW5|Q3TTW5_MOUSE;sp|Q80U78-2|PUM1_MOUSE;sp|Q80U78-3|PUM1_MOUSE;sp|Q80U78|PUM1_MOUSE	3;3;3;3;3;1;1;1;1;1;1;1;1	3;3;3;3;3;1;1;1;1;1;1;1;1	3;3;3;3;3;1;1;1;1;1;1;1;1	tr|E9Q6M7|E9Q6M7_MOUSE Pumilio homolog 1 OS=Mus musculus OX=10090 GN=Pum1 PE=1 SV=1;tr|Q3TTW5|Q3TTW5_MOUSE Pumilio homolog 1 OS=Mus musculus OX=10090 GN=Pum1 PE=1 SV=1;sp|Q80U78-2|PUM1_MOUSE Isoform 2 of Pumilio homolog 1 OS=Mus musculus OX=10090 GN=Pum1;s	Pumilio homolog 1	Pum1	13	3	3	3	2	2	3	2	2	2	3	3	2	2	1	3	3	1	2	2	2	2	2	2	2	2	3	1	2	2	3	2	2	2	3	3	2	2	1	3	3	1
sp|Q9DB98|LENG1_MOUSE	sp|Q9DB98|LENG1_MOUSE	3	3	3	sp|Q9DB98|LENG1_MOUSE Leukocyte receptor cluster member 1 homolog OS=Mus musculus OX=10090 GN=Leng1 PE=2 SV=1	Leukocyte receptor cluster member 1 homolog	Leng1	1	3	3	3	1	3	2	3	2	3	2	3	1	1	2	3	1	1	1	1	1	2	2	1	2	2	1	2	1	3	2	3	2	3	2	3	1	1	2	3	1	1
sp|Q62418-3|DBNL_MOUSE;sp|Q62418-2|DBNL_MOUSE;sp|Q62418|DBNL_MOUSE	sp|Q62418-3|DBNL_MOUSE;sp|Q62418-2|DBNL_MOUSE;sp|Q62418|DBNL_MOUSE	3;3;3	3;3;3	3;3;3	sp|Q62418-3|DBNL_MOUSE Isoform 3 of Drebrin-like protein OS=Mus musculus OX=10090 GN=Dbnl;sp|Q62418-2|DBNL_MOUSE Isoform 2 of Drebrin-like protein OS=Mus musculus OX=10090 GN=Dbnl;sp|Q62418|DBNL_MOUSE Drebrin-like protein OS=Mus musculus OX=10090 GN=Dbnl P	Isoform 3 of Drebrin-like protein	Dbnl	3	3	3	3	1	0	2	1	2	3	1	3	2	1	0	3	2	2	3	0	2	1	0	0	2	1	2	3	1	0	2	1	2	3	1	3	2	1	0	3	2	2
sp|Q9CSH3|RRP44_MOUSE;tr|A0A2I3BR78|A0A2I3BR78_MOUSE	sp|Q9CSH3|RRP44_MOUSE	3;1	3;1	3;1	sp|Q9CSH3|RRP44_MOUSE Exosome complex exonuclease RRP44 OS=Mus musculus OX=10090 GN=Dis3 PE=1 SV=4	Exosome complex exonuclease RRP44	Dis3	2	3	3	3	2	2	2	2	3	3	2	2	2	2	2	2	3	1	2	2	1	2	1	2	2	3	3	1	2	2	2	2	3	3	2	2	2	2	2	2	3	1
tr|A0A494B933|A0A494B933_MOUSE;sp|Q62084|PP14B_MOUSE;tr|A0A494B9R1|A0A494B9R1_MOUSE;tr|A0A494BB30|A0A494BB30_MOUSE	tr|A0A494B933|A0A494B933_MOUSE;sp|Q62084|PP14B_MOUSE;tr|A0A494B9R1|A0A494B9R1_MOUSE;tr|A0A494BB30|A0A494BB30_MOUSE	1;1;1;1	1;1;1;1	1;1;1;1	tr|A0A494B933|A0A494B933_MOUSE Protein phosphatase 1 regulatory subunit 14B (Fragment) OS=Mus musculus OX=10090 GN=Ppp1r14b PE=1 SV=1;sp|Q62084|PP14B_MOUSE Protein phosphatase 1 regulatory subunit 14B OS=Mus musculus OX=10090 GN=Ppp1r14b PE=1 SV=2;tr|A0A49	Protein phosphatase 1 regulatory subunit 14B (Fragment)	Ppp1r14b	4	1	1	1	1	1	0	0	0	0	0	1	0	1	1	1	1	1	1	1	0	1	1	1	0	0	0	0	1	1	0	0	0	0	0	1	0	1	1	1	1	1
sp|P33174|KIF4_MOUSE	sp|P33174|KIF4_MOUSE	2	2	2	sp|P33174|KIF4_MOUSE Chromosome-associated kinesin KIF4 OS=Mus musculus OX=10090 GN=Kif4 PE=1 SV=3	Chromosome-associated kinesin KIF4	Kif4	1	2	2	2	1	0	1	1	1	1	0	1	1	1	1	1	1	1	1	1	1	1	0	1	1	1	1	0	1	0	1	1	1	1	0	1	1	1	1	1	1	1
tr|G8JL51|G8JL51_MOUSE;sp|Q8K202-2|RPA49_MOUSE;sp|Q8K202|RPA49_MOUSE;sp|Q8K202-3|RPA49_MOUSE	tr|G8JL51|G8JL51_MOUSE;sp|Q8K202-2|RPA49_MOUSE;sp|Q8K202|RPA49_MOUSE;sp|Q8K202-3|RPA49_MOUSE	2;2;2;1	2;2;2;1	2;2;2;1	tr|G8JL51|G8JL51_MOUSE DNA-directed RNA polymerase I subunit RPA49 (Fragment) OS=Mus musculus OX=10090 GN=Polr1e PE=1 SV=1;sp|Q8K202-2|RPA49_MOUSE Isoform 2 of DNA-directed RNA polymerase I subunit RPA49 OS=Mus musculus OX=10090 GN=Polr1e;sp|Q8K202|RPA49_M	DNA-directed RNA polymerase I subunit RPA49 (Fragment)	Polr1e	4	2	2	2	1	2	2	2	2	2	2	2	2	1	2	1	2	1	2	2	1	1	2	2	1	1	2	1	1	2	2	2	2	2	2	2	2	1	2	1	2	1
sp|P97377-2|CDK2_MOUSE;sp|P97377|CDK2_MOUSE	sp|P97377-2|CDK2_MOUSE;sp|P97377|CDK2_MOUSE	2;2	2;2	2;2	sp|P97377-2|CDK2_MOUSE Isoform CDK2-alpha of Cyclin-dependent kinase 2 OS=Mus musculus OX=10090 GN=Cdk2;sp|P97377|CDK2_MOUSE Cyclin-dependent kinase 2 OS=Mus musculus OX=10090 GN=Cdk2 PE=1 SV=2	Isoform CDK2-alpha of Cyclin-dependent kinase 2	Cdk2	2	2	2	2	1	1	1	1	1	2	1	1	1	1	0	1	0	0	0	0	1	0	1	1	1	1	1	1	1	1	1	1	1	2	1	1	1	1	0	1	0	0
sp|Q9CPY7|AMPL_MOUSE;sp|Q9CPY7-2|AMPL_MOUSE;tr|A0A0G2JEM7|A0A0G2JEM7_MOUSE	sp|Q9CPY7|AMPL_MOUSE;sp|Q9CPY7-2|AMPL_MOUSE	5;5;1	5;5;1	5;5;1	sp|Q9CPY7|AMPL_MOUSE Cytosol aminopeptidase OS=Mus musculus OX=10090 GN=Lap3 PE=1 SV=3;sp|Q9CPY7-2|AMPL_MOUSE Isoform 2 of Cytosol aminopeptidase OS=Mus musculus OX=10090 GN=Lap3	Cytosol aminopeptidase	Lap3	3	5	5	5	5	4	3	4	5	5	3	3	4	4	5	4	2	3	2	5	5	4	5	5	4	3	1	3	5	4	3	4	5	5	3	3	4	4	5	4	2	3
tr|A0A087WR75|A0A087WR75_MOUSE;sp|Q7TT18|MCAF1_MOUSE;tr|A0A087WQB3|A0A087WQB3_MOUSE;tr|A0A0N4SVP5|A0A0N4SVP5_MOUSE	tr|A0A087WR75|A0A087WR75_MOUSE;sp|Q7TT18|MCAF1_MOUSE;tr|A0A087WQB3|A0A087WQB3_MOUSE;tr|A0A0N4SVP5|A0A0N4SVP5_MOUSE	2;2;1;1	2;2;1;1	2;2;1;1	tr|A0A087WR75|A0A087WR75_MOUSE Activating transcription factor 7-interacting protein 1 (Fragment) OS=Mus musculus OX=10090 GN=Atf7ip PE=1 SV=2;sp|Q7TT18|MCAF1_MOUSE Activating transcription factor 7-interacting protein 1 OS=Mus musculus OX=10090 GN=Atf7ip	Activating transcription factor 7-interacting protein 1 (Fragment)	Atf7ip	4	2	2	2	1	1	1	0	0	2	1	0	1	0	0	0	2	2	2	1	1	0	1	0	0	0	1	1	1	1	1	0	0	2	1	0	1	0	0	0	2	2
sp|Q9D0T1|NH2L1_MOUSE	sp|Q9D0T1|NH2L1_MOUSE	2	2	2	sp|Q9D0T1|NH2L1_MOUSE NHP2-like protein 1 OS=Mus musculus OX=10090 GN=Snu13 PE=1 SV=4	NHP2-like protein 1	Snu13	1	2	2	2	2	2	2	2	2	2	2	2	1	1	1	2	1	2	0	1	1	0	2	0	1	2	1	1	2	2	2	2	2	2	2	2	1	1	1	2	1	2
sp|Q9QZE5|COPG1_MOUSE;tr|Q7TNQ1|Q7TNQ1_MOUSE	sp|Q9QZE5|COPG1_MOUSE;tr|Q7TNQ1|Q7TNQ1_MOUSE	2;1	2;1	2;1	sp|Q9QZE5|COPG1_MOUSE Coatomer subunit gamma-1 OS=Mus musculus OX=10090 GN=Copg1 PE=1 SV=1;tr|Q7TNQ1|Q7TNQ1_MOUSE Coatomer protein complex, subunit gamma OS=Mus musculus OX=10090 GN=Copg1 PE=1 SV=1	Coatomer subunit gamma-1	Copg1	2	2	2	2	1	1	1	1	1	2	2	0	0	1	0	1	1	1	0	1	0	0	0	1	0	2	1	1	1	1	1	1	1	2	2	0	0	1	0	1	1	1
tr|J3JS94|J3JS94_MOUSE;sp|Q9CR70|LAGE3_MOUSE	tr|J3JS94|J3JS94_MOUSE;sp|Q9CR70|LAGE3_MOUSE	1;1	1;1	1;1	tr|J3JS94|J3JS94_MOUSE EKC/KEOPS complex subunit Lage3 OS=Mus musculus OX=10090 GN=Lage3 PE=1 SV=1;sp|Q9CR70|LAGE3_MOUSE EKC/KEOPS complex subunit Lage3 OS=Mus musculus OX=10090 GN=Lage3 PE=2 SV=1	EKC/KEOPS complex subunit Lage3	Lage3	2	1	1	1	1	1	1	0	1	1	1	1	1	1	1	1	0	0	1	1	0	1	1	1	1	1	1	1	1	1	1	0	1	1	1	1	1	1	1	1	0	0
sp|Q8CFA2|GCST_MOUSE	sp|Q8CFA2|GCST_MOUSE	1	1	1	sp|Q8CFA2|GCST_MOUSE Aminomethyltransferase, mitochondrial OS=Mus musculus OX=10090 GN=Amt PE=1 SV=1	Aminomethyltransferase, mitochondrial	Amt	1	1	1	1	1	1	1	1	1	1	1	1	1	1	1	0	0	0	1	1	1	0	0	0	1	1	0	1	1	1	1	1	1	1	1	1	1	1	1	0	0	0
tr|Q80ZM5|Q80ZM5_MOUSE	tr|Q80ZM5|Q80ZM5_MOUSE	12	12	12	tr|Q80ZM5|Q80ZM5_MOUSE H1 histone family, member X OS=Mus musculus OX=10090 GN=H1f10 PE=1 SV=1	H1 histone family, member X	H1f10	1	12	12	12	10	9	9	10	9	8	10	9	9	9	8	7	10	11	10	10	7	8	8	8	9	9	10	9	10	9	9	10	9	8	10	9	9	9	8	7	10	11
sp|Q61768|KINH_MOUSE	sp|Q61768|KINH_MOUSE	4	4	4	sp|Q61768|KINH_MOUSE Kinesin-1 heavy chain OS=Mus musculus OX=10090 GN=Kif5b PE=1 SV=3	Kinesin-1 heavy chain	Kif5b	1	4	4	4	3	3	2	1	1	2	3	1	3	2	3	3	2	1	2	3	2	3	2	3	3	3	2	2	3	3	2	1	1	2	3	1	3	2	3	3	2	1
tr|D3Z2M0|D3Z2M0_MOUSE;tr|G3UXB4|G3UXB4_MOUSE;sp|Q3U308|CTU2_MOUSE	tr|D3Z2M0|D3Z2M0_MOUSE;tr|G3UXB4|G3UXB4_MOUSE;sp|Q3U308|CTU2_MOUSE	1;1;1	1;1;1	1;1;1	tr|D3Z2M0|D3Z2M0_MOUSE Cytoplasmic tRNA 2-thiolation protein 2 (Fragment) OS=Mus musculus OX=10090 GN=Ctu2 PE=1 SV=1;tr|G3UXB4|G3UXB4_MOUSE Cytoplasmic tRNA 2-thiolation protein 2 OS=Mus musculus OX=10090 GN=Ctu2 PE=1 SV=1;sp|Q3U308|CTU2_MOUSE Cytoplasmic	Cytoplasmic tRNA 2-thiolation protein 2 (Fragment)	Ctu2	3	1	1	1	1	1	1	1	1	1	0	1	1	1	1	1	1	1	1	1	1	1	1	1	1	1	1	1	1	1	1	1	1	1	0	1	1	1	1	1	1	1
sp|Q9CW03|SMC3_MOUSE	sp|Q9CW03|SMC3_MOUSE	4	4	4	sp|Q9CW03|SMC3_MOUSE Structural maintenance of chromosomes protein 3 OS=Mus musculus OX=10090 GN=Smc3 PE=1 SV=2	Structural maintenance of chromosomes protein 3	Smc3	1	4	4	4	2	3	3	1	3	3	3	1	3	3	3	3	4	1	3	2	1	3	3	2	2	2	3	3	2	3	3	1	3	3	3	1	3	3	3	3	4	1
sp|Q3UHJ0-2|AAK1_MOUSE;sp|Q3UHJ0|AAK1_MOUSE	sp|Q3UHJ0-2|AAK1_MOUSE;sp|Q3UHJ0|AAK1_MOUSE	2;2	2;2	2;2	sp|Q3UHJ0-2|AAK1_MOUSE Isoform 2 of AP2-associated protein kinase 1 OS=Mus musculus OX=10090 GN=Aak1;sp|Q3UHJ0|AAK1_MOUSE AP2-associated protein kinase 1 OS=Mus musculus OX=10090 GN=Aak1 PE=1 SV=2	Isoform 2 of AP2-associated protein kinase 1	Aak1	2	2	2	2	2	0	2	0	1	1	1	1	2	1	1	1	1	1	1	2	0	0	0	0	1	1	2	1	2	0	2	0	1	1	1	1	2	1	1	1	1	1
tr|G3X9V0|G3X9V0_MOUSE;sp|P97372|PSME2_MOUSE	tr|G3X9V0|G3X9V0_MOUSE;sp|P97372|PSME2_MOUSE	1;1	1;1	1;1	tr|G3X9V0|G3X9V0_MOUSE Proteasome activator complex subunit 2 OS=Mus musculus OX=10090 GN=Psme2 PE=1 SV=1;sp|P97372|PSME2_MOUSE Proteasome activator complex subunit 2 OS=Mus musculus OX=10090 GN=Psme2 PE=1 SV=4	Proteasome activator complex subunit 2	Psme2	2	1	1	1	1	1	1	1	1	1	1	1	0	0	1	0	0	1	0	1	1	1	0	1	1	1	0	0	1	1	1	1	1	1	1	1	0	0	1	0	0	1
sp|Q8CCS6-2|PABP2_MOUSE;sp|Q8CCS6|PABP2_MOUSE;tr|G3UX74|G3UX74_MOUSE;tr|D3YUB9|D3YUB9_MOUSE;tr|D3Z055|D3Z055_MOUSE;tr|G3UWS5|G3UWS5_MOUSE;tr|G3UY42|G3UY42_MOUSE;tr|D3Z5F7|D3Z5F7_MOUSE	sp|Q8CCS6-2|PABP2_MOUSE;sp|Q8CCS6|PABP2_MOUSE;tr|G3UX74|G3UX74_MOUSE;tr|D3YUB9|D3YUB9_MOUSE;tr|D3Z055|D3Z055_MOUSE;tr|G3UWS5|G3UWS5_MOUSE;tr|G3UY42|G3UY42_MOUSE;tr|D3Z5F7|D3Z5F7_MOUSE	2;2;1;1;1;1;1;1	2;2;1;1;1;1;1;1	2;2;1;1;1;1;1;1	sp|Q8CCS6-2|PABP2_MOUSE Isoform 2 of Polyadenylate-binding protein 2 OS=Mus musculus OX=10090 GN=Pabpn1;sp|Q8CCS6|PABP2_MOUSE Polyadenylate-binding protein 2 OS=Mus musculus OX=10090 GN=Pabpn1 PE=1 SV=3;tr|G3UX74|G3UX74_MOUSE Polyadenylate-binding protein	Isoform 2 of Polyadenylate-binding protein 2	Pabpn1	8	2	2	2	2	2	1	2	2	1	2	2	2	2	2	2	0	1	1	1	2	1	2	2	1	2	1	2	2	2	1	2	2	1	2	2	2	2	2	2	0	1
tr|G3UXL2|G3UXL2_MOUSE;sp|Q9D7G0|PRPS1_MOUSE;tr|Q8C5R8|Q8C5R8_MOUSE;sp|Q9CS42|PRPS2_MOUSE	tr|G3UXL2|G3UXL2_MOUSE;sp|Q9D7G0|PRPS1_MOUSE;tr|Q8C5R8|Q8C5R8_MOUSE;sp|Q9CS42|PRPS2_MOUSE	4;4;3;3	4;4;3;3	4;4;3;3	tr|G3UXL2|G3UXL2_MOUSE Ribose-phosphate diphosphokinase OS=Mus musculus OX=10090 GN=Prps1l3 PE=3 SV=1;sp|Q9D7G0|PRPS1_MOUSE Ribose-phosphate pyrophosphokinase 1 OS=Mus musculus OX=10090 GN=Prps1 PE=1 SV=4;tr|Q8C5R8|Q8C5R8_MOUSE Ribose-phosphate diphosphoki	Ribose-phosphate diphosphokinase	Prps1l3	4	4	4	4	3	3	2	1	1	2	1	0	2	3	4	3	3	1	3	2	1	2	2	2	1	2	2	2	3	3	2	1	1	2	1	0	2	3	4	3	3	1
sp|Q8BHN3-2|GANAB_MOUSE;sp|Q8BHN3|GANAB_MOUSE;sp|Q8BHN3-3|GANAB_MOUSE	sp|Q8BHN3-2|GANAB_MOUSE;sp|Q8BHN3|GANAB_MOUSE;sp|Q8BHN3-3|GANAB_MOUSE	2;2;1	2;2;1	2;2;1	sp|Q8BHN3-2|GANAB_MOUSE Isoform 2 of Neutral alpha-glucosidase AB OS=Mus musculus OX=10090 GN=Ganab;sp|Q8BHN3|GANAB_MOUSE Neutral alpha-glucosidase AB OS=Mus musculus OX=10090 GN=Ganab PE=1 SV=1;sp|Q8BHN3-3|GANAB_MOUSE Isoform 3 of Neutral alpha-glucosidas	Isoform 2 of Neutral alpha-glucosidase AB	Ganab	3	2	2	2	2	2	2	2	2	1	2	1	2	2	1	1	1	1	2	1	1	1	0	0	1	0	2	1	2	2	2	2	2	1	2	1	2	2	1	1	1	1
sp|Q9EPU4|CPSF1_MOUSE;tr|A0A2R8VK76|A0A2R8VK76_MOUSE	sp|Q9EPU4|CPSF1_MOUSE;tr|A0A2R8VK76|A0A2R8VK76_MOUSE	1;1	1;1	1;1	sp|Q9EPU4|CPSF1_MOUSE Cleavage and polyadenylation specificity factor subunit 1 OS=Mus musculus OX=10090 GN=Cpsf1 PE=1 SV=1;tr|A0A2R8VK76|A0A2R8VK76_MOUSE Cleavage and polyadenylation-specificity factor subunit 1 OS=Mus musculus OX=10090 GN=Cpsf1 PE=1 SV=1	Cleavage and polyadenylation specificity factor subunit 1	Cpsf1	2	1	1	1	1	1	1	1	0	1	0	1	1	1	1	1	1	1	1	1	1	1	0	1	1	1	1	1	1	1	1	1	0	1	0	1	1	1	1	1	1	1
tr|B7ZW84|B7ZW84_MOUSE;sp|Q80ZA7-2|FMR1N_MOUSE;tr|B7ZNB2|B7ZNB2_MOUSE;sp|Q80ZA7|FMR1N_MOUSE	tr|B7ZW84|B7ZW84_MOUSE;sp|Q80ZA7-2|FMR1N_MOUSE;tr|B7ZNB2|B7ZNB2_MOUSE;sp|Q80ZA7|FMR1N_MOUSE	3;3;3;3	3;3;3;3	3;3;3;3	tr|B7ZW84|B7ZW84_MOUSE Fmr1nb protein OS=Mus musculus OX=10090 GN=Fmr1nb PE=1 SV=1;sp|Q80ZA7-2|FMR1N_MOUSE Isoform 2 of Fragile X mental retardation 1 neighbor protein OS=Mus musculus OX=10090 GN=Fmr1nb;tr|B7ZNB2|B7ZNB2_MOUSE Fragile X mental retardation 1	Fmr1nb protein	Fmr1nb	4	3	3	3	1	0	1	1	0	1	0	1	1	0	1	1	1	2	1	2	0	2	2	1	1	1	0	0	1	0	1	1	0	1	0	1	1	0	1	1	1	2
tr|D3Z1U9|D3Z1U9_MOUSE;tr|D3YUM1|D3YUM1_MOUSE;sp|Q91YT0|NDUV1_MOUSE;tr|D3YXX5|D3YXX5_MOUSE;tr|A0A494BAS8|A0A494BAS8_MOUSE;tr|D3Z0K1|D3Z0K1_MOUSE	tr|D3Z1U9|D3Z1U9_MOUSE;tr|D3YUM1|D3YUM1_MOUSE;sp|Q91YT0|NDUV1_MOUSE;tr|D3YXX5|D3YXX5_MOUSE;tr|A0A494BAS8|A0A494BAS8_MOUSE;tr|D3Z0K1|D3Z0K1_MOUSE	2;2;2;1;1;1	2;2;2;1;1;1	2;2;2;1;1;1	tr|D3Z1U9|D3Z1U9_MOUSE NADH dehydrogenase [ubiquinone] flavoprotein 1, mitochondrial OS=Mus musculus OX=10090 GN=Ndufv1 PE=1 SV=1;tr|D3YUM1|D3YUM1_MOUSE NADH dehydrogenase [ubiquinone] flavoprotein 1, mitochondrial OS=Mus musculus OX=10090 GN=Ndufv1 PE=1 S	NADH dehydrogenase [ubiquinone] flavoprotein 1, mitochondrial	Ndufv1	6	2	2	2	2	2	1	2	2	2	2	1	2	2	2	2	2	2	2	1	2	0	1	2	1	2	1	0	2	2	1	2	2	2	2	1	2	2	2	2	2	2
tr|E9Q8N5|E9Q8N5_MOUSE;sp|Q8BRT1|CLAP2_MOUSE;tr|Q08EB6|Q08EB6_MOUSE;tr|Q08EB5|Q08EB5_MOUSE;tr|F7DCH5|F7DCH5_MOUSE	tr|E9Q8N5|E9Q8N5_MOUSE;sp|Q8BRT1|CLAP2_MOUSE;tr|Q08EB6|Q08EB6_MOUSE;tr|Q08EB5|Q08EB5_MOUSE;tr|F7DCH5|F7DCH5_MOUSE	8;8;8;8;7	8;8;8;8;7	8;8;8;8;7	tr|E9Q8N5|E9Q8N5_MOUSE CLIP-associating protein 2 OS=Mus musculus OX=10090 GN=Clasp2 PE=1 SV=1;sp|Q8BRT1|CLAP2_MOUSE CLIP-associating protein 2 OS=Mus musculus OX=10090 GN=Clasp2 PE=1 SV=1;tr|Q08EB6|Q08EB6_MOUSE CLIP-associating protein 2 OS=Mus musculus O	CLIP-associating protein 2	Clasp2	5	8	8	8	4	2	4	3	5	5	2	3	4	2	4	5	4	5	4	4	2	5	4	3	1	2	2	3	4	2	4	3	5	5	2	3	4	2	4	5	4	5
tr|A0A0R4J169|A0A0R4J169_MOUSE;sp|Q91WK0-2|LRRF2_MOUSE;tr|A0A0G2JEP4|A0A0G2JEP4_MOUSE;tr|E9QN52|E9QN52_MOUSE;sp|Q91WK0|LRRF2_MOUSE;tr|A0A0G2JFV5|A0A0G2JFV5_MOUSE;tr|A0A1L1SSC0|A0A1L1SSC0_MOUSE;tr|A0A668KLE1|A0A668KLE1_MOUSE;tr|A0A1L1SVG1|A0A1L1SVG1_MOUSE;tr|A0A1L1SQW1|A0A1L1SQW1_MOUSE;tr|A0A0G2JDR6|A0A0G2JDR6_MOUSE	tr|A0A0R4J169|A0A0R4J169_MOUSE;sp|Q91WK0-2|LRRF2_MOUSE;tr|A0A0G2JEP4|A0A0G2JEP4_MOUSE;tr|E9QN52|E9QN52_MOUSE;sp|Q91WK0|LRRF2_MOUSE;tr|A0A0G2JFV5|A0A0G2JFV5_MOUSE;tr|A0A1L1SSC0|A0A1L1SSC0_MOUSE;tr|A0A668KLE1|A0A668KLE1_MOUSE;tr|A0A1L1SVG1|A0A1L1SVG1_MOUSE;tr|A0A1L1SQW1|A0A1L1SQW1_MOUSE	6;6;6;5;5;5;5;5;4;3;2	6;6;6;5;5;5;5;5;4;3;2	6;6;6;5;5;5;5;5;4;3;2	tr|A0A0R4J169|A0A0R4J169_MOUSE Leucine-rich repeat flightless-interacting protein 2 OS=Mus musculus OX=10090 GN=Lrrfip2 PE=1 SV=1;sp|Q91WK0-2|LRRF2_MOUSE Isoform 2 of Leucine-rich repeat flightless-interacting protein 2 OS=Mus musculus OX=10090 GN=Lrrfip2;	Leucine-rich repeat flightless-interacting protein 2	Lrrfip2	11	6	6	6	5	4	4	4	5	6	5	5	3	4	1	4	5	3	4	5	2	3	3	4	3	2	5	3	5	4	4	4	5	6	5	5	3	4	1	4	5	3
sp|Q2VPQ9|EAF6_MOUSE;tr|V9GX42|V9GX42_MOUSE;sp|Q2VPQ9-2|EAF6_MOUSE;tr|B1ASC8|B1ASC8_MOUSE;tr|V9GXH6|V9GXH6_MOUSE	sp|Q2VPQ9|EAF6_MOUSE;tr|V9GX42|V9GX42_MOUSE;sp|Q2VPQ9-2|EAF6_MOUSE;tr|B1ASC8|B1ASC8_MOUSE	10;9;9;5;4	10;9;9;5;4	10;9;9;5;4	sp|Q2VPQ9|EAF6_MOUSE Chromatin modification-related protein MEAF6 OS=Mus musculus OX=10090 GN=Meaf6 PE=1 SV=1;tr|V9GX42|V9GX42_MOUSE Chromatin modification-related protein MEAF6 OS=Mus musculus OX=10090 GN=Meaf6 PE=1 SV=1;sp|Q2VPQ9-2|EAF6_MOUSE Isoform 2 o	Chromatin modification-related protein MEAF6	Meaf6	5	10	10	10	7	8	7	7	7	7	7	6	7	6	5	8	7	8	5	7	7	8	8	9	9	7	7	6	7	8	7	7	7	7	7	6	7	6	5	8	7	8
sp|Q80ZV0|RNH2B_MOUSE	sp|Q80ZV0|RNH2B_MOUSE	1	1	1	sp|Q80ZV0|RNH2B_MOUSE Ribonuclease H2 subunit B OS=Mus musculus OX=10090 GN=Rnaseh2b PE=1 SV=2	Ribonuclease H2 subunit B	Rnaseh2b	1	1	1	1	1	1	1	1	1	1	1	1	1	1	1	0	0	0	1	1	1	0	1	0	1	1	0	1	1	1	1	1	1	1	1	1	1	1	1	0	0	0
tr|E9QA68|E9QA68_MOUSE;tr|B1ASA5|B1ASA5_MOUSE	tr|E9QA68|E9QA68_MOUSE;tr|B1ASA5|B1ASA5_MOUSE	1;1	1;1	1;1	tr|E9QA68|E9QA68_MOUSE Zinc finger protein 362 (Fragment) OS=Mus musculus OX=10090 GN=Zfp362 PE=1 SV=1;tr|B1ASA5|B1ASA5_MOUSE Zinc finger protein 362 OS=Mus musculus OX=10090 GN=Zfp362 PE=1 SV=1	Zinc finger protein 362 (Fragment)	Zfp362	2	1	1	1	1	0	1	1	1	1	1	1	1	0	1	1	1	0	1	0	0	1	0	1	0	1	1	1	1	0	1	1	1	1	1	1	1	0	1	1	1	0
sp|Q5SSI6|UTP18_MOUSE	sp|Q5SSI6|UTP18_MOUSE	2	2	2	sp|Q5SSI6|UTP18_MOUSE U3 small nucleolar RNA-associated protein 18 homolog OS=Mus musculus OX=10090 GN=Utp18 PE=1 SV=1	U3 small nucleolar RNA-associated protein 18 homolog	Utp18	1	2	2	2	1	0	2	2	1	2	1	0	1	2	1	2	1	1	2	0	2	1	1	0	1	1	0	1	1	0	2	2	1	2	1	0	1	2	1	2	1	1
sp|P63024|VAMP3_MOUSE;tr|A0A0N4SUV3|A0A0N4SUV3_MOUSE;sp|P63044|VAMP2_MOUSE;sp|Q62442-2|VAMP1_MOUSE;sp|Q62442|VAMP1_MOUSE;tr|B0QZN5|B0QZN5_MOUSE;tr|D3YTU0|D3YTU0_MOUSE	sp|P63024|VAMP3_MOUSE;tr|A0A0N4SUV3|A0A0N4SUV3_MOUSE;sp|P63044|VAMP2_MOUSE;sp|Q62442-2|VAMP1_MOUSE;sp|Q62442|VAMP1_MOUSE;tr|B0QZN5|B0QZN5_MOUSE;tr|D3YTU0|D3YTU0_MOUSE	2;1;1;1;1;1;1	2;1;1;1;1;1;1	2;1;1;1;1;1;1	sp|P63024|VAMP3_MOUSE Vesicle-associated membrane protein 3 OS=Mus musculus OX=10090 GN=Vamp3 PE=1 SV=1;tr|A0A0N4SUV3|A0A0N4SUV3_MOUSE Vesicle-associated membrane protein 1 (Fragment) OS=Mus musculus OX=10090 GN=Vamp1 PE=1 SV=1;sp|P63044|VAMP2_MOUSE Vesicl	Vesicle-associated membrane protein 3	Vamp3	7	2	2	2	2	2	2	2	2	1	2	1	2	1	1	1	2	2	1	2	1	2	2	2	2	2	2	1	2	2	2	2	2	1	2	1	2	1	1	1	2	2
sp|Q8CGY8|OGT1_MOUSE;sp|Q8CGY8-2|OGT1_MOUSE	sp|Q8CGY8|OGT1_MOUSE;sp|Q8CGY8-2|OGT1_MOUSE	5;4	5;4	5;4	sp|Q8CGY8|OGT1_MOUSE UDP-N-acetylglucosamine--peptide N-acetylglucosaminyltransferase 110 kDa subunit OS=Mus musculus OX=10090 GN=Ogt PE=1 SV=2;sp|Q8CGY8-2|OGT1_MOUSE Isoform 2 of UDP-N-acetylglucosamine--peptide N-acetylglucosaminyltransferase 110 kDa sub	UDP-N-acetylglucosamine--peptide N-acetylglucosaminyltransferase 110 kDa subunit	Ogt	2	5	5	5	5	3	2	2	2	3	3	2	2	3	2	1	3	3	5	3	3	3	2	3	3	1	2	2	5	3	2	2	2	3	3	2	2	3	2	1	3	3
tr|A0A087WNU5|A0A087WNU5_MOUSE;tr|A0A087WRU2|A0A087WRU2_MOUSE	tr|A0A087WNU5|A0A087WNU5_MOUSE	3;1	3;1	3;1	tr|A0A087WNU5|A0A087WNU5_MOUSE Ankyrin-3 (Fragment) OS=Mus musculus OX=10090 GN=Ank3 PE=1 SV=1	Ankyrin-3 (Fragment)	Ank3	2	3	3	3	1	0	1	1	0	1	0	1	0	0	0	0	0	1	0	0	0	1	2	1	0	1	2	1	1	0	1	1	0	1	0	1	0	0	0	0	0	1
sp|Q8VBV7|CSN8_MOUSE;tr|A0A087WPM5|A0A087WPM5_MOUSE	sp|Q8VBV7|CSN8_MOUSE	3;1	3;1	3;1	sp|Q8VBV7|CSN8_MOUSE COP9 signalosome complex subunit 8 OS=Mus musculus OX=10090 GN=Cops8 PE=1 SV=1	COP9 signalosome complex subunit 8	Cops8	2	3	3	3	3	3	3	3	3	3	3	3	3	3	2	3	2	3	3	3	3	2	2	2	2	2	2	3	3	3	3	3	3	3	3	3	3	3	2	3	2	3
sp|Q9WU62-2|INCE_MOUSE;sp|Q9WU62|INCE_MOUSE;tr|A0A494B9T7|A0A494B9T7_MOUSE;tr|A0A494BAW4|A0A494BAW4_MOUSE	sp|Q9WU62-2|INCE_MOUSE;sp|Q9WU62|INCE_MOUSE	7;7;2;2	7;7;2;2	7;7;2;2	sp|Q9WU62-2|INCE_MOUSE Isoform 2 of Inner centromere protein OS=Mus musculus OX=10090 GN=Incenp;sp|Q9WU62|INCE_MOUSE Inner centromere protein OS=Mus musculus OX=10090 GN=Incenp PE=1 SV=2	Isoform 2 of Inner centromere protein	Incenp	4	7	7	7	5	6	5	6	4	5	4	3	6	4	6	5	4	5	6	4	6	6	6	5	3	3	2	5	5	6	5	6	4	5	4	3	6	4	6	5	4	5
sp|Q8R0K4|CC137_MOUSE;tr|H3BLI5|H3BLI5_MOUSE;tr|H3BJB7|H3BJB7_MOUSE	sp|Q8R0K4|CC137_MOUSE;tr|H3BLI5|H3BLI5_MOUSE	5;4;2	5;4;2	5;4;2	sp|Q8R0K4|CC137_MOUSE Coiled-coil domain-containing protein 137 OS=Mus musculus OX=10090 GN=Ccdc137 PE=2 SV=1;tr|H3BLI5|H3BLI5_MOUSE Coiled-coil domain-containing protein 137 (Fragment) OS=Mus musculus OX=10090 GN=Ccdc137 PE=1 SV=1	Coiled-coil domain-containing protein 137	Ccdc137	3	5	5	5	2	3	4	4	2	3	3	1	3	2	3	2	3	2	2	2	4	2	3	2	1	2	2	1	2	3	4	4	2	3	3	1	3	2	3	2	3	2
tr|A2ANA0|A2ANA0_MOUSE;sp|Q9D662|SC23B_MOUSE;tr|A2AN97|A2AN97_MOUSE;tr|A2AN98|A2AN98_MOUSE;tr|A2AN99|A2AN99_MOUSE	tr|A2ANA0|A2ANA0_MOUSE;sp|Q9D662|SC23B_MOUSE;tr|A2AN97|A2AN97_MOUSE;tr|A2AN98|A2AN98_MOUSE;tr|A2AN99|A2AN99_MOUSE	2;2;1;1;1	2;2;1;1;1	2;2;1;1;1	tr|A2ANA0|A2ANA0_MOUSE Protein transport protein SEC23 (Fragment) OS=Mus musculus OX=10090 GN=Sec23b PE=1 SV=1;sp|Q9D662|SC23B_MOUSE Protein transport protein Sec23B OS=Mus musculus OX=10090 GN=Sec23b PE=1 SV=1;tr|A2AN97|A2AN97_MOUSE Protein transport prot	Protein transport protein SEC23 (Fragment)	Sec23b	5	2	2	2	0	0	1	1	2	1	0	0	2	1	0	1	1	2	0	1	1	0	1	0	2	2	1	1	0	0	1	1	2	1	0	0	2	1	0	1	1	2
tr|F7CUV7|F7CUV7_MOUSE;tr|Q5NCM6|Q5NCM6_MOUSE;sp|Q8CHU3-2|EPN2_MOUSE;sp|Q8CHU3|EPN2_MOUSE;tr|Q5NCM5|Q5NCM5_MOUSE;tr|J3QNT7|J3QNT7_MOUSE	tr|F7CUV7|F7CUV7_MOUSE;tr|Q5NCM6|Q5NCM6_MOUSE;sp|Q8CHU3-2|EPN2_MOUSE;sp|Q8CHU3|EPN2_MOUSE;tr|Q5NCM5|Q5NCM5_MOUSE;tr|J3QNT7|J3QNT7_MOUSE	2;2;2;2;2;2	2;2;2;2;2;2	2;2;2;2;2;2	tr|F7CUV7|F7CUV7_MOUSE Epsin-2 (Fragment) OS=Mus musculus OX=10090 GN=Epn2 PE=1 SV=1;tr|Q5NCM6|Q5NCM6_MOUSE Epsin-2 OS=Mus musculus OX=10090 GN=Epn2 PE=1 SV=1;sp|Q8CHU3-2|EPN2_MOUSE Isoform 2 of Epsin-2 OS=Mus musculus OX=10090 GN=Epn2;sp|Q8CHU3|EPN2_MOUSE	Epsin-2 (Fragment)	Epn2	6	2	2	2	1	1	1	1	1	1	2	2	1	1	1	1	2	2	2	2	0	1	0	0	2	1	2	1	1	1	1	1	1	1	2	2	1	1	1	1	2	2
sp|Q9Z204-5|HNRPC_MOUSE;sp|Q9Z204|HNRPC_MOUSE;tr|A0A2I3BQW7|A0A2I3BQW7_MOUSE;tr|A0A2I3BQH3|A0A2I3BQH3_MOUSE	sp|Q9Z204-5|HNRPC_MOUSE;sp|Q9Z204|HNRPC_MOUSE	9;9;1;1	1;1;0;0	1;1;0;0	sp|Q9Z204-5|HNRPC_MOUSE Isoform 5 of Heterogeneous nuclear ribonucleoproteins C1/C2 OS=Mus musculus OX=10090 GN=Hnrnpc;sp|Q9Z204|HNRPC_MOUSE Heterogeneous nuclear ribonucleoproteins C1/C2 OS=Mus musculus OX=10090 GN=Hnrnpc PE=1 SV=1	Isoform 5 of Heterogeneous nuclear ribonucleoproteins C1/C2	Hnrnpc	4	9	1	1	5	6	5	8	6	6	7	6	8	6	3	6	7	8	7	6	7	5	7	4	7	5	8	5	0	1	0	1	1	1	0	0	1	0	0	0	0	0
tr|A0A1D5RLD7|A0A1D5RLD7_MOUSE;tr|A0A1D5RLT4|A0A1D5RLT4_MOUSE;tr|A0A1D5RLJ3|A0A1D5RLJ3_MOUSE;tr|A0A1D5RLF2|A0A1D5RLF2_MOUSE;tr|A0A1D5RLI3|A0A1D5RLI3_MOUSE;tr|A0A1D5RLY1|A0A1D5RLY1_MOUSE;tr|A0A1D5RLX7|A0A1D5RLX7_MOUSE;tr|A0A1D5RLW0|A0A1D5RLW0_MOUSE;tr|A0A1D5RLU2|A0A1D5RLU2_MOUSE;sp|Q91WE2|PIP30_MOUSE;tr|A0A1D5RM30|A0A1D5RM30_MOUSE	tr|A0A1D5RLD7|A0A1D5RLD7_MOUSE;tr|A0A1D5RLT4|A0A1D5RLT4_MOUSE;tr|A0A1D5RLJ3|A0A1D5RLJ3_MOUSE;tr|A0A1D5RLF2|A0A1D5RLF2_MOUSE;tr|A0A1D5RLI3|A0A1D5RLI3_MOUSE;tr|A0A1D5RLY1|A0A1D5RLY1_MOUSE;tr|A0A1D5RLX7|A0A1D5RLX7_MOUSE;tr|A0A1D5RLW0|A0A1D5RLW0_MOUSE;tr|A0A1D5RLU2|A0A1D5RLU2_MOUSE;sp|Q91WE2|PIP30_MOUSE;tr|A0A1D5RM30|A0A1D5RM30_MOUSE	2;2;2;2;2;2;2;2;2;2;1	2;2;2;2;2;2;2;2;2;2;1	2;2;2;2;2;2;2;2;2;2;1	tr|A0A1D5RLD7|A0A1D5RLD7_MOUSE PSME3-interacting protein (Fragment) OS=Mus musculus OX=10090 GN=Psme3ip1 PE=1 SV=1;tr|A0A1D5RLT4|A0A1D5RLT4_MOUSE PSME3-interacting protein (Fragment) OS=Mus musculus OX=10090 GN=Psme3ip1 PE=1 SV=1;tr|A0A1D5RLJ3|A0A1D5RLJ3_M	PSME3-interacting protein (Fragment)	Psme3ip1	11	2	2	2	1	1	1	0	1	0	0	1	1	1	2	1	1	1	1	1	1	2	1	1	1	1	1	2	1	1	1	0	1	0	0	1	1	1	2	1	1	1
tr|A0A3B2WAZ7|A0A3B2WAZ7_MOUSE;tr|B2KF34|B2KF34_MOUSE;sp|P47811-2|MK14_MOUSE;tr|A0A3B2WB60|A0A3B2WB60_MOUSE;sp|P47811-3|MK14_MOUSE;sp|P47811|MK14_MOUSE	tr|A0A3B2WAZ7|A0A3B2WAZ7_MOUSE;tr|B2KF34|B2KF34_MOUSE;sp|P47811-2|MK14_MOUSE;tr|A0A3B2WB60|A0A3B2WB60_MOUSE;sp|P47811-3|MK14_MOUSE;sp|P47811|MK14_MOUSE	2;2;2;2;2;2	2;2;2;2;2;2	2;2;2;2;2;2	tr|A0A3B2WAZ7|A0A3B2WAZ7_MOUSE Mitogen-activated protein kinase 14 OS=Mus musculus OX=10090 GN=Mapk14 PE=1 SV=1;tr|B2KF34|B2KF34_MOUSE Mitogen-activated protein kinase (Fragment) OS=Mus musculus OX=10090 GN=Mapk14 PE=1 SV=2;sp|P47811-2|MK14_MOUSE Isoform 2	Mitogen-activated protein kinase 14	Mapk14	6	2	2	2	0	0	1	0	1	1	0	1	1	2	1	1	0	2	1	2	0	1	1	0	1	1	0	1	0	0	1	0	1	1	0	1	1	2	1	1	0	2
tr|A0A0J9YUI1|A0A0J9YUI1_MOUSE;tr|D3Z4U3|D3Z4U3_MOUSE;sp|P61087|UBE2K_MOUSE	tr|A0A0J9YUI1|A0A0J9YUI1_MOUSE;tr|D3Z4U3|D3Z4U3_MOUSE;sp|P61087|UBE2K_MOUSE	1;1;1	1;1;1	1;1;1	tr|A0A0J9YUI1|A0A0J9YUI1_MOUSE Ubiquitin-conjugating enzyme E2 K OS=Mus musculus OX=10090 GN=Ube2k PE=1 SV=1;tr|D3Z4U3|D3Z4U3_MOUSE E2 ubiquitin-conjugating enzyme OS=Mus musculus OX=10090 GN=Ube2k PE=1 SV=1;sp|P61087|UBE2K_MOUSE Ubiquitin-conjugating enzy	Ubiquitin-conjugating enzyme E2 K	Ube2k	3	1	1	1	0	1	1	0	1	1	0	1	1	0	1	1	1	1	0	1	0	0	1	1	0	1	1	1	0	1	1	0	1	1	0	1	1	0	1	1	1	1
sp|Q61749|EI2BD_MOUSE;sp|Q61749-2|EI2BD_MOUSE;tr|D3Z780|D3Z780_MOUSE;tr|A0A0J9YTQ7|A0A0J9YTQ7_MOUSE;tr|A0A0J9YUY0|A0A0J9YUY0_MOUSE	sp|Q61749|EI2BD_MOUSE;sp|Q61749-2|EI2BD_MOUSE;tr|D3Z780|D3Z780_MOUSE	4;3;3;1;1	4;3;3;1;1	4;3;3;1;1	sp|Q61749|EI2BD_MOUSE Translation initiation factor eIF-2B subunit delta OS=Mus musculus OX=10090 GN=Eif2b4 PE=1 SV=2;sp|Q61749-2|EI2BD_MOUSE Isoform 2 of Translation initiation factor eIF-2B subunit delta OS=Mus musculus OX=10090 GN=Eif2b4;tr|D3Z780|D3Z78	Translation initiation factor eIF-2B subunit delta	Eif2b4	5	4	4	4	1	2	3	2	2	2	3	2	1	1	1	2	2	2	1	2	3	2	1	1	3	2	2	3	1	2	3	2	2	2	3	2	1	1	1	2	2	2
sp|Q8CGC6|RBM28_MOUSE	sp|Q8CGC6|RBM28_MOUSE	9	9	9	sp|Q8CGC6|RBM28_MOUSE RNA-binding protein 28 OS=Mus musculus OX=10090 GN=Rbm28 PE=1 SV=4	RNA-binding protein 28	Rbm28	1	9	9	9	6	6	6	5	6	5	4	7	6	5	7	6	5	7	7	8	6	6	6	5	5	6	5	5	6	6	6	5	6	5	4	7	6	5	7	6	5	7
tr|E9PYU4|E9PYU4_MOUSE;sp|A2A8L1|CHD5_MOUSE;tr|E9PYL1|E9PYL1_MOUSE	tr|E9PYU4|E9PYU4_MOUSE;sp|A2A8L1|CHD5_MOUSE;tr|E9PYL1|E9PYL1_MOUSE	2;2;2	2;2;2	2;2;2	tr|E9PYU4|E9PYU4_MOUSE DNA helicase OS=Mus musculus OX=10090 GN=Chd5 PE=1 SV=1;sp|A2A8L1|CHD5_MOUSE Chromodomain-helicase-DNA-binding protein 5 OS=Mus musculus OX=10090 GN=Chd5 PE=1 SV=1;tr|E9PYL1|E9PYL1_MOUSE DNA helicase OS=Mus musculus OX=10090 GN=Chd5	DNA helicase	Chd5	3	2	2	2	0	0	0	0	0	0	1	0	1	1	0	1	0	1	0	1	0	1	1	1	0	1	1	0	0	0	0	0	0	0	1	0	1	1	0	1	0	1
sp|Q5SW19-2|CLU_MOUSE;sp|Q5SW19-3|CLU_MOUSE;tr|Z4YLI8|Z4YLI8_MOUSE;sp|Q5SW19|CLU_MOUSE;tr|A0A0R4J140|A0A0R4J140_MOUSE	sp|Q5SW19-2|CLU_MOUSE;sp|Q5SW19-3|CLU_MOUSE;tr|Z4YLI8|Z4YLI8_MOUSE;sp|Q5SW19|CLU_MOUSE;tr|A0A0R4J140|A0A0R4J140_MOUSE	1;1;1;1;1	1;1;1;1;1	1;1;1;1;1	sp|Q5SW19-2|CLU_MOUSE Isoform 2 of Clustered mitochondria protein homolog OS=Mus musculus OX=10090 GN=Cluh;sp|Q5SW19-3|CLU_MOUSE Isoform 3 of Clustered mitochondria protein homolog OS=Mus musculus OX=10090 GN=Cluh;tr|Z4YLI8|Z4YLI8_MOUSE Clustered mitochond	Isoform 2 of Clustered mitochondria protein homolog	Cluh	5	1	1	1	1	0	1	1	1	0	1	0	1	1	0	0	1	1	1	1	1	1	0	0	0	1	1	0	1	0	1	1	1	0	1	0	1	1	0	0	1	1
sp|P45952|ACADM_MOUSE	sp|P45952|ACADM_MOUSE	3	3	3	sp|P45952|ACADM_MOUSE Medium-chain specific acyl-CoA dehydrogenase, mitochondrial OS=Mus musculus OX=10090 GN=Acadm PE=1 SV=1	Medium-chain specific acyl-CoA dehydrogenase, mitochondrial	Acadm	1	3	3	3	2	1	2	2	1	2	3	1	3	2	2	1	2	2	2	2	2	1	2	1	1	1	1	2	2	1	2	2	1	2	3	1	3	2	2	1	2	2
sp|Q64324|STXB2_MOUSE;tr|F8WGM5|F8WGM5_MOUSE	sp|Q64324|STXB2_MOUSE;tr|F8WGM5|F8WGM5_MOUSE	1;1	1;1	1;1	sp|Q64324|STXB2_MOUSE Syntaxin-binding protein 2 OS=Mus musculus OX=10090 GN=Stxbp2 PE=1 SV=1;tr|F8WGM5|F8WGM5_MOUSE Syntaxin-binding protein 2 (Fragment) OS=Mus musculus OX=10090 GN=Stxbp2 PE=1 SV=1	Syntaxin-binding protein 2	Stxbp2	2	1	1	1	1	0	1	0	1	1	0	0	0	1	1	1	0	1	1	1	0	1	1	0	1	0	1	1	1	0	1	0	1	1	0	0	0	1	1	1	0	1
tr|A0A0R4J107|A0A0R4J107_MOUSE;sp|Q8R146-2|APEH_MOUSE;sp|Q8R146|APEH_MOUSE	tr|A0A0R4J107|A0A0R4J107_MOUSE;sp|Q8R146-2|APEH_MOUSE;sp|Q8R146|APEH_MOUSE	1;1;1	1;1;1	1;1;1	tr|A0A0R4J107|A0A0R4J107_MOUSE Acyl-peptide hydrolase (Fragment) OS=Mus musculus OX=10090 GN=Apeh PE=1 SV=1;sp|Q8R146-2|APEH_MOUSE Isoform 2 of Acylamino-acid-releasing enzyme OS=Mus musculus OX=10090 GN=Apeh;sp|Q8R146|APEH_MOUSE Acylamino-acid-releasing e	Acyl-peptide hydrolase (Fragment)	Apeh	3	1	1	1	1	1	1	1	1	1	1	1	0	1	1	1	1	1	1	0	1	1	0	1	1	1	0	0	1	1	1	1	1	1	1	1	0	1	1	1	1	1
sp|P24668|MPRD_MOUSE	sp|P24668|MPRD_MOUSE	1	1	1	sp|P24668|MPRD_MOUSE Cation-dependent mannose-6-phosphate receptor OS=Mus musculus OX=10090 GN=M6pr PE=1 SV=1	Cation-dependent mannose-6-phosphate receptor	M6pr	1	1	1	1	1	1	1	0	1	1	1	0	1	1	1	1	1	1	1	0	1	1	1	1	1	1	0	0	1	1	1	0	1	1	1	0	1	1	1	1	1	1
sp|P47856|GFPT1_MOUSE;sp|P47856-2|GFPT1_MOUSE;tr|D3YYD9|D3YYD9_MOUSE	sp|P47856|GFPT1_MOUSE;sp|P47856-2|GFPT1_MOUSE	3;3;1	1;1;1	1;1;1	sp|P47856|GFPT1_MOUSE Glutamine--fructose-6-phosphate aminotransferase [isomerizing] 1 OS=Mus musculus OX=10090 GN=Gfpt1 PE=1 SV=3;sp|P47856-2|GFPT1_MOUSE Isoform 2 of Glutamine--fructose-6-phosphate aminotransferase [isomerizing] 1 OS=Mus musculus OX=1009	Glutamine--fructose-6-phosphate aminotransferase [isomerizing] 1	Gfpt1	3	3	1	1	3	2	3	3	3	3	3	3	3	3	1	2	3	2	2	2	2	0	1	2	3	3	3	2	1	1	1	1	1	1	1	1	1	1	0	1	1	1
sp|Q9CQL1|MGN2_MOUSE;sp|P61327|MGN_MOUSE;tr|A0A023T778|A0A023T778_MOUSE;tr|G3UZW7|G3UZW7_MOUSE	sp|Q9CQL1|MGN2_MOUSE;sp|P61327|MGN_MOUSE;tr|A0A023T778|A0A023T778_MOUSE	3;2;2;1	3;2;2;1	3;2;2;1	sp|Q9CQL1|MGN2_MOUSE Protein mago nashi homolog 2 OS=Mus musculus OX=10090 GN=Magohb PE=2 SV=1;sp|P61327|MGN_MOUSE Protein mago nashi homolog OS=Mus musculus OX=10090 GN=Magoh PE=2 SV=1;tr|A0A023T778|A0A023T778_MOUSE Mago nashi protein OS=Mus musculus OX=1	Protein mago nashi homolog 2	Magohb	4	3	3	3	2	3	2	1	3	3	3	2	3	3	1	2	3	3	3	3	3	3	2	2	2	3	3	1	2	3	2	1	3	3	3	2	3	3	1	2	3	3
sp|Q8K409|DPOLB_MOUSE;tr|A0A1B0GT62|A0A1B0GT62_MOUSE	sp|Q8K409|DPOLB_MOUSE;tr|A0A1B0GT62|A0A1B0GT62_MOUSE	2;1	2;1	2;1	sp|Q8K409|DPOLB_MOUSE DNA polymerase beta OS=Mus musculus OX=10090 GN=Polb PE=1 SV=3;tr|A0A1B0GT62|A0A1B0GT62_MOUSE DNA polymerase beta OS=Mus musculus OX=10090 GN=Polb PE=1 SV=1	DNA polymerase beta	Polb	2	2	2	2	2	2	2	2	1	2	2	2	2	1	1	1	2	2	2	2	2	2	2	2	1	2	2	1	2	2	2	2	1	2	2	2	2	1	1	1	2	2
tr|Q5SU72|Q5SU72_MOUSE;tr|Q5SU71|Q5SU71_MOUSE;sp|Q61510|TRI25_MOUSE	tr|Q5SU72|Q5SU72_MOUSE;tr|Q5SU71|Q5SU71_MOUSE;sp|Q61510|TRI25_MOUSE	3;3;3	3;3;3	3;3;3	tr|Q5SU72|Q5SU72_MOUSE E3 ubiquitin/ISG15 ligase TRIM25 OS=Mus musculus OX=10090 GN=Trim25 PE=1 SV=1;tr|Q5SU71|Q5SU71_MOUSE E3 ubiquitin/ISG15 ligase TRIM25 OS=Mus musculus OX=10090 GN=Trim25 PE=1 SV=1;sp|Q61510|TRI25_MOUSE E3 ubiquitin/ISG15 ligase TRIM25	E3 ubiquitin/ISG15 ligase TRIM25	Trim25	3	3	3	3	2	0	1	0	0	2	1	1	1	0	0	1	2	1	1	1	0	2	1	2	1	0	0	1	2	0	1	0	0	2	1	1	1	0	0	1	2	1
sp|P70388-2|RAD50_MOUSE;tr|Q5SV02|Q5SV02_MOUSE;sp|P70388|RAD50_MOUSE;sp|P70388-3|RAD50_MOUSE	sp|P70388-2|RAD50_MOUSE;tr|Q5SV02|Q5SV02_MOUSE;sp|P70388|RAD50_MOUSE;sp|P70388-3|RAD50_MOUSE	2;2;2;1	2;2;2;1	2;2;2;1	sp|P70388-2|RAD50_MOUSE Isoform 2 of DNA repair protein RAD50 OS=Mus musculus OX=10090 GN=Rad50;tr|Q5SV02|Q5SV02_MOUSE DNA repair protein RAD50 OS=Mus musculus OX=10090 GN=Rad50 PE=1 SV=1;sp|P70388|RAD50_MOUSE DNA repair protein RAD50 OS=Mus musculus OX=10	Isoform 2 of DNA repair protein RAD50	Rad50	4	2	2	2	2	1	0	1	2	2	1	1	2	1	1	0	1	1	1	1	1	2	2	2	0	0	1	0	2	1	0	1	2	2	1	1	2	1	1	0	1	1
sp|Q9CY58-2|PAIRB_MOUSE;sp|Q9CY58|PAIRB_MOUSE;tr|A0A0N4SV32|A0A0N4SV32_MOUSE;tr|A0A0N4SWH2|A0A0N4SWH2_MOUSE;sp|Q9CY58-4|PAIRB_MOUSE;tr|A0A0N4SUQ1|A0A0N4SUQ1_MOUSE;tr|A0A0N4SUN8|A0A0N4SUN8_MOUSE;tr|A0A0N4SVK5|A0A0N4SVK5_MOUSE	sp|Q9CY58-2|PAIRB_MOUSE;sp|Q9CY58|PAIRB_MOUSE;tr|A0A0N4SV32|A0A0N4SV32_MOUSE;tr|A0A0N4SWH2|A0A0N4SWH2_MOUSE;sp|Q9CY58-4|PAIRB_MOUSE;tr|A0A0N4SUQ1|A0A0N4SUQ1_MOUSE;tr|A0A0N4SUN8|A0A0N4SUN8_MOUSE	16;16;15;12;12;9;9;5	16;16;15;12;12;9;9;5	1;1;0;0;1;0;0;0	sp|Q9CY58-2|PAIRB_MOUSE Isoform 2 of Plasminogen activator inhibitor 1 RNA-binding protein OS=Mus musculus OX=10090 GN=Serbp1;sp|Q9CY58|PAIRB_MOUSE Plasminogen activator inhibitor 1 RNA-binding protein OS=Mus musculus OX=10090 GN=Serbp1 PE=1 SV=2;tr|A0A0N4	Isoform 2 of Plasminogen activator inhibitor 1 RNA-binding protein	Serbp1	8	16	16	1	12	12	14	12	12	11	10	12	11	14	14	14	15	15	15	11	12	13	13	12	11	12	14	13	12	12	14	12	12	11	10	12	11	14	14	14	15	15
sp|Q8K298|ANLN_MOUSE;tr|A0A1L1SS34|A0A1L1SS34_MOUSE	sp|Q8K298|ANLN_MOUSE	9;1	9;1	9;1	sp|Q8K298|ANLN_MOUSE Anillin OS=Mus musculus OX=10090 GN=Anln PE=1 SV=2	Anillin	Anln	2	9	9	9	2	3	2	2	1	5	3	2	3	2	4	2	5	6	5	5	4	2	2	3	2	6	5	4	2	3	2	2	1	5	3	2	3	2	4	2	5	6
tr|F8WIN2|F8WIN2_MOUSE;sp|Q9Z1N7|ARI3B_MOUSE	tr|F8WIN2|F8WIN2_MOUSE;sp|Q9Z1N7|ARI3B_MOUSE	3;3	3;3	3;3	tr|F8WIN2|F8WIN2_MOUSE AT-rich interactive domain-containing protein 3B OS=Mus musculus OX=10090 GN=Arid3b PE=1 SV=1;sp|Q9Z1N7|ARI3B_MOUSE AT-rich interactive domain-containing protein 3B OS=Mus musculus OX=10090 GN=Arid3b PE=1 SV=1	AT-rich interactive domain-containing protein 3B	Arid3b	2	3	3	3	2	2	1	2	0	2	0	0	2	1	2	2	2	1	1	1	1	1	1	2	2	1	1	1	2	2	1	2	0	2	0	0	2	1	2	2	2	1
sp|P47962|RL5_MOUSE;tr|D3YYV8|D3YYV8_MOUSE	sp|P47962|RL5_MOUSE	12;4	12;4	12;4	sp|P47962|RL5_MOUSE 60S ribosomal protein L5 OS=Mus musculus OX=10090 GN=Rpl5 PE=1 SV=3	60S ribosomal protein L5	Rpl5	2	12	12	12	9	9	8	8	8	7	8	8	9	8	8	9	8	8	8	7	7	9	8	7	9	9	9	9	9	9	8	8	8	7	8	8	9	8	8	9	8	8
tr|A2AL78|A2AL78_MOUSE;tr|A2AL83|A2AL83_MOUSE;tr|A2AL79|A2AL79_MOUSE;tr|Q6P8S1|Q6P8S1_MOUSE;tr|Q3TU40|Q3TU40_MOUSE;tr|A2AL81|A2AL81_MOUSE;tr|A2AL85|A2AL85_MOUSE;sp|Q8BSY0|ASPH_MOUSE;tr|Q9CR06|Q9CR06_MOUSE;sp|Q8BSY0-2|ASPH_MOUSE	tr|A2AL78|A2AL78_MOUSE;tr|A2AL83|A2AL83_MOUSE;tr|A2AL79|A2AL79_MOUSE;tr|Q6P8S1|Q6P8S1_MOUSE;tr|Q3TU40|Q3TU40_MOUSE;tr|A2AL81|A2AL81_MOUSE;tr|A2AL85|A2AL85_MOUSE;sp|Q8BSY0|ASPH_MOUSE	3;2;2;2;2;2;2;2;1;1	3;2;2;2;2;2;2;2;1;1	3;2;2;2;2;2;2;2;1;1	tr|A2AL78|A2AL78_MOUSE Aspartyl/asparaginyl beta-hydroxylase OS=Mus musculus OX=10090 GN=Asph PE=1 SV=1;tr|A2AL83|A2AL83_MOUSE Aspartyl/asparaginyl beta-hydroxylase (Fragment) OS=Mus musculus OX=10090 GN=Asph PE=1 SV=1;tr|A2AL79|A2AL79_MOUSE Aspartyl/aspar	Aspartyl/asparaginyl beta-hydroxylase	Asph	10	3	3	3	3	3	2	3	3	2	2	1	3	3	3	2	2	1	3	2	1	2	1	1	2	1	0	1	3	3	2	3	3	2	2	1	3	3	3	2	2	1
sp|P57722-2|PCBP3_MOUSE;sp|P57722|PCBP3_MOUSE;tr|E9Q7D8|E9Q7D8_MOUSE;tr|G3UYM5|G3UYM5_MOUSE;tr|A0A2R8VHG2|A0A2R8VHG2_MOUSE;tr|A0A2R8VKF0|A0A2R8VKF0_MOUSE;tr|A0A2R8VJY1|A0A2R8VJY1_MOUSE;tr|A0A2R8VHZ0|A0A2R8VHZ0_MOUSE;tr|A0A2R8VKN0|A0A2R8VKN0_MOUSE;tr|A0A2R8VI73|A0A2R8VI73_MOUSE;tr|A0A2R8VI15|A0A2R8VI15_MOUSE;tr|A0A2R8VHL8|A0A2R8VHL8_MOUSE	sp|P57722-2|PCBP3_MOUSE;sp|P57722|PCBP3_MOUSE;tr|E9Q7D8|E9Q7D8_MOUSE	5;5;3;2;2;2;2;2;2;2;1;1	3;3;1;2;0;0;0;0;0;0;0;0	3;3;1;2;0;0;0;0;0;0;0;0	sp|P57722-2|PCBP3_MOUSE Isoform 2 of Poly(rC)-binding protein 3 OS=Mus musculus OX=10090 GN=Pcbp3;sp|P57722|PCBP3_MOUSE Poly(rC)-binding protein 3 OS=Mus musculus OX=10090 GN=Pcbp3 PE=1 SV=3;tr|E9Q7D8|E9Q7D8_MOUSE Poly(rC)-binding protein 3 OS=Mus musculus	Isoform 2 of Poly(rC)-binding protein 3	Pcbp3	12	5	3	3	3	3	2	4	3	4	5	4	3	3	1	3	2	2	4	2	3	2	3	2	3	1	5	4	2	2	0	2	2	3	3	2	2	2	0	2	1	1
sp|Q9ESW4|AGK_MOUSE	sp|Q9ESW4|AGK_MOUSE	1	1	1	sp|Q9ESW4|AGK_MOUSE Acylglycerol kinase, mitochondrial OS=Mus musculus OX=10090 GN=Agk PE=1 SV=1	Acylglycerol kinase, mitochondrial	Agk	1	1	1	1	1	1	1	1	0	0	0	0	0	1	0	1	1	0	1	1	0	1	1	1	1	1	1	1	1	1	1	1	0	0	0	0	0	1	0	1	1	0
sp|Q03173-6|ENAH_MOUSE;tr|A0A0A6YXC8|A0A0A6YXC8_MOUSE;sp|Q03173-3|ENAH_MOUSE;tr|E9QKR1|E9QKR1_MOUSE;sp|Q03173-4|ENAH_MOUSE;tr|A0A0A6YW06|A0A0A6YW06_MOUSE;sp|Q03173-5|ENAH_MOUSE;tr|J3QNM3|J3QNM3_MOUSE;tr|E9QKQ9|E9QKQ9_MOUSE;sp|Q03173|ENAH_MOUSE;tr|E9QLZ9|E9QLZ9_MOUSE;tr|A0A0A6YVZ6|A0A0A6YVZ6_MOUSE	sp|Q03173-6|ENAH_MOUSE;tr|A0A0A6YXC8|A0A0A6YXC8_MOUSE;sp|Q03173-3|ENAH_MOUSE;tr|E9QKR1|E9QKR1_MOUSE;sp|Q03173-4|ENAH_MOUSE;tr|A0A0A6YW06|A0A0A6YW06_MOUSE;sp|Q03173-5|ENAH_MOUSE;tr|J3QNM3|J3QNM3_MOUSE;tr|E9QKQ9|E9QKQ9_MOUSE;sp|Q03173|ENAH_MOUSE;tr|E9QLZ9|E9QLZ9_MOUSE;tr|A0A0A6YVZ6|A0A0A6YVZ6_MOUSE	2;2;2;2;2;2;2;2;2;2;2;1	2;2;2;2;2;2;2;2;2;2;2;1	2;2;2;2;2;2;2;2;2;2;2;1	sp|Q03173-6|ENAH_MOUSE Isoform 6 of Protein enabled homolog OS=Mus musculus OX=10090 GN=Enah;tr|A0A0A6YXC8|A0A0A6YXC8_MOUSE Protein enabled homolog OS=Mus musculus OX=10090 GN=Enah PE=1 SV=1;sp|Q03173-3|ENAH_MOUSE Isoform 2 of Protein enabled homolog OS=Mu	Isoform 6 of Protein enabled homolog	Enah	12	2	2	2	0	0	0	1	2	0	0	0	1	1	0	1	0	2	2	1	1	0	0	0	0	1	2	1	0	0	0	1	2	0	0	0	1	1	0	1	0	2
sp|A2A9R3|MAGB4_MOUSE	sp|A2A9R3|MAGB4_MOUSE	1	1	1	sp|A2A9R3|MAGB4_MOUSE Melanoma-associated antigen B4 OS=Mus musculus OX=10090 GN=Mageb4 PE=1 SV=1	Melanoma-associated antigen B4	Mageb4	1	1	1	1	0	0	0	0	0	0	0	0	1	0	0	0	1	1	1	1	0	0	0	0	0	0	0	0	0	0	0	0	0	0	0	0	1	0	0	0	1	1
sp|Q9EPU0-2|RENT1_MOUSE;sp|Q9EPU0|RENT1_MOUSE	sp|Q9EPU0-2|RENT1_MOUSE;sp|Q9EPU0|RENT1_MOUSE	2;2	2;2	2;2	sp|Q9EPU0-2|RENT1_MOUSE Isoform 2 of Regulator of nonsense transcripts 1 OS=Mus musculus OX=10090 GN=Upf1;sp|Q9EPU0|RENT1_MOUSE Regulator of nonsense transcripts 1 OS=Mus musculus OX=10090 GN=Upf1 PE=1 SV=2	Isoform 2 of Regulator of nonsense transcripts 1	Upf1	2	2	2	2	2	1	2	1	1	1	1	2	1	1	2	0	2	1	2	1	1	2	1	1	1	1	1	2	2	1	2	1	1	1	1	2	1	1	2	0	2	1
tr|B1ATP7|B1ATP7_MOUSE;sp|Q80Y81-2|RNZ2_MOUSE;sp|Q80Y81|RNZ2_MOUSE	tr|B1ATP7|B1ATP7_MOUSE;sp|Q80Y81-2|RNZ2_MOUSE;sp|Q80Y81|RNZ2_MOUSE	4;4;3	4;4;3	4;4;3	tr|B1ATP7|B1ATP7_MOUSE ElaC homolog protein 2 OS=Mus musculus OX=10090 GN=Elac2 PE=1 SV=1;sp|Q80Y81-2|RNZ2_MOUSE Isoform 2 of Zinc phosphodiesterase ELAC protein 2 OS=Mus musculus OX=10090 GN=Elac2;sp|Q80Y81|RNZ2_MOUSE Zinc phosphodiesterase ELAC protein 2	ElaC homolog protein 2	Elac2	3	4	4	4	3	2	4	4	2	4	3	3	4	3	1	3	4	4	4	3	3	3	2	3	3	2	4	3	3	2	4	4	2	4	3	3	4	3	1	3	4	4
sp|Q9DCZ4-2|MIC26_MOUSE;sp|Q9DCZ4|MIC26_MOUSE;sp|Q9DCZ4-3|MIC26_MOUSE	sp|Q9DCZ4-2|MIC26_MOUSE;sp|Q9DCZ4|MIC26_MOUSE;sp|Q9DCZ4-3|MIC26_MOUSE	1;1;1	1;1;1	1;1;1	sp|Q9DCZ4-2|MIC26_MOUSE Isoform 2 of MICOS complex subunit Mic26 OS=Mus musculus OX=10090 GN=Apoo;sp|Q9DCZ4|MIC26_MOUSE MICOS complex subunit Mic26 OS=Mus musculus OX=10090 GN=Apoo PE=1 SV=2;sp|Q9DCZ4-3|MIC26_MOUSE Isoform 3 of MICOS complex subunit Mic26	Isoform 2 of MICOS complex subunit Mic26	Apoo	3	1	1	1	1	1	1	0	0	1	1	1	0	0	0	0	0	0	0	0	0	0	0	0	1	1	1	0	1	1	1	0	0	1	1	1	0	0	0	0	0	0
sp|Q8BFR5-2|EFTU_MOUSE;sp|Q8BFR5|EFTU_MOUSE	sp|Q8BFR5-2|EFTU_MOUSE;sp|Q8BFR5|EFTU_MOUSE	1;1	1;1	1;1	sp|Q8BFR5-2|EFTU_MOUSE Isoform 2 of Elongation factor Tu, mitochondrial OS=Mus musculus OX=10090 GN=Tufm;sp|Q8BFR5|EFTU_MOUSE Elongation factor Tu, mitochondrial OS=Mus musculus OX=10090 GN=Tufm PE=1 SV=1	Isoform 2 of Elongation factor Tu, mitochondrial	Tufm	2	1	1	1	0	1	1	0	0	0	0	0	1	1	0	1	1	1	1	1	0	1	1	0	0	1	0	1	0	1	1	0	0	0	0	0	1	1	0	1	1	1
tr|F6WHQ7|F6WHQ7_MOUSE;sp|P10649|GSTM1_MOUSE;tr|A2AE89|A2AE89_MOUSE	tr|F6WHQ7|F6WHQ7_MOUSE;sp|P10649|GSTM1_MOUSE;tr|A2AE89|A2AE89_MOUSE	2;2;2	2;2;2	2;2;2	tr|F6WHQ7|F6WHQ7_MOUSE Glutathione S-transferase Mu 1 (Fragment) OS=Mus musculus OX=10090 GN=Gstm1 PE=1 SV=1;sp|P10649|GSTM1_MOUSE Glutathione S-transferase Mu 1 OS=Mus musculus OX=10090 GN=Gstm1 PE=1 SV=2;tr|A2AE89|A2AE89_MOUSE Glutathione transferase OS=	Glutathione S-transferase Mu 1 (Fragment)	Gstm1	3	2	2	2	1	0	2	2	1	0	0	1	0	0	0	1	1	1	0	1	2	1	1	1	2	1	1	2	1	0	2	2	1	0	0	1	0	0	0	1	1	1
sp|Q9CQV1|TIM16_MOUSE;tr|A0A1L1SQA2|A0A1L1SQA2_MOUSE	sp|Q9CQV1|TIM16_MOUSE	3;1	3;1	3;1	sp|Q9CQV1|TIM16_MOUSE Mitochondrial import inner membrane translocase subunit TIM16 OS=Mus musculus OX=10090 GN=Pam16 PE=1 SV=1	Mitochondrial import inner membrane translocase subunit TIM16	Pam16	2	3	3	3	3	1	1	1	1	2	2	1	3	3	0	1	3	3	2	2	3	1	0	2	1	1	0	1	3	1	1	1	1	2	2	1	3	3	0	1	3	3
sp|P17879|HS71B_MOUSE;sp|Q61696|HS71A_MOUSE;sp|P16627|HS71L_MOUSE	sp|P17879|HS71B_MOUSE;sp|Q61696|HS71A_MOUSE;sp|P16627|HS71L_MOUSE	3;3;2	2;2;1	2;2;1	sp|P17879|HS71B_MOUSE Heat shock 70 kDa protein 1B OS=Mus musculus OX=10090 GN=Hspa1b PE=1 SV=3;sp|Q61696|HS71A_MOUSE Heat shock 70 kDa protein 1A OS=Mus musculus OX=10090 GN=Hspa1a PE=1 SV=2;sp|P16627|HS71L_MOUSE Heat shock 70 kDa protein 1-like OS=Mus mu	Heat shock 70 kDa protein 1B	Hspa1b	3	3	2	2	2	1	1	1	1	1	2	1	1	2	1	2	3	3	3	1	1	1	1	1	1	2	3	2	1	0	0	0	0	0	1	0	0	1	0	1	2	2
sp|Q9JLQ0|CD2AP_MOUSE;tr|A0A3B2W812|A0A3B2W812_MOUSE	sp|Q9JLQ0|CD2AP_MOUSE	3;1	3;1	3;1	sp|Q9JLQ0|CD2AP_MOUSE CD2-associated protein OS=Mus musculus OX=10090 GN=Cd2ap PE=1 SV=3	CD2-associated protein	Cd2ap	2	3	3	3	1	1	3	2	1	1	1	2	2	0	0	2	2	2	0	0	1	0	0	2	0	1	1	2	1	1	3	2	1	1	1	2	2	0	0	2	2	2
sp|Q9CQ56|USE1_MOUSE;tr|D3Z6D3|D3Z6D3_MOUSE;sp|Q9CQ56-2|USE1_MOUSE;tr|E9Q496|E9Q496_MOUSE	sp|Q9CQ56|USE1_MOUSE;tr|D3Z6D3|D3Z6D3_MOUSE;sp|Q9CQ56-2|USE1_MOUSE;tr|E9Q496|E9Q496_MOUSE	2;1;1;1	2;1;1;1	2;1;1;1	sp|Q9CQ56|USE1_MOUSE Vesicle transport protein USE1 OS=Mus musculus OX=10090 GN=Use1 PE=1 SV=1;tr|D3Z6D3|D3Z6D3_MOUSE USE1-like protein (Fragment) OS=Mus musculus OX=10090 GN=Use1 PE=1 SV=1;sp|Q9CQ56-2|USE1_MOUSE Isoform 2 of Vesicle transport protein USE1	Vesicle transport protein USE1	Use1	4	2	2	2	1	2	1	0	1	1	0	1	1	1	2	2	1	1	2	1	1	1	1	1	1	1	0	1	1	2	1	0	1	1	0	1	1	1	2	2	1	1
sp|Q8BRB7-2|KAT6B_MOUSE;sp|Q8BRB7|KAT6B_MOUSE;tr|A0A5F8MQ39|A0A5F8MQ39_MOUSE	sp|Q8BRB7-2|KAT6B_MOUSE;sp|Q8BRB7|KAT6B_MOUSE;tr|A0A5F8MQ39|A0A5F8MQ39_MOUSE	2;2;2	2;2;2	2;2;2	sp|Q8BRB7-2|KAT6B_MOUSE Isoform 2 of Histone acetyltransferase KAT6B OS=Mus musculus OX=10090 GN=Kat6b;sp|Q8BRB7|KAT6B_MOUSE Histone acetyltransferase KAT6B OS=Mus musculus OX=10090 GN=Kat6b PE=1 SV=3;tr|A0A5F8MQ39|A0A5F8MQ39_MOUSE Histone acetyltransferas	Isoform 2 of Histone acetyltransferase KAT6B	Kat6b	3	2	2	2	2	2	2	2	2	2	2	2	2	1	1	0	2	1	2	2	2	0	1	1	0	0	1	1	2	2	2	2	2	2	2	2	2	1	1	0	2	1
sp|Q6IQY5-2|CEP70_MOUSE;sp|Q6IQY5|CEP70_MOUSE;tr|A0A0R4J2B4|A0A0R4J2B4_MOUSE;tr|A0A087WQX1|A0A087WQX1_MOUSE	sp|Q6IQY5-2|CEP70_MOUSE;sp|Q6IQY5|CEP70_MOUSE;tr|A0A0R4J2B4|A0A0R4J2B4_MOUSE;tr|A0A087WQX1|A0A087WQX1_MOUSE	2;2;1;1	2;2;1;1	2;2;1;1	sp|Q6IQY5-2|CEP70_MOUSE Isoform 2 of Centrosomal protein of 70 kDa OS=Mus musculus OX=10090 GN=Cep70;sp|Q6IQY5|CEP70_MOUSE Centrosomal protein of 70 kDa OS=Mus musculus OX=10090 GN=Cep70 PE=2 SV=1;tr|A0A0R4J2B4|A0A0R4J2B4_MOUSE Centrosomal protein of 70 kD	Isoform 2 of Centrosomal protein of 70 kDa	Cep70	4	2	2	2	1	0	1	1	1	1	1	1	0	1	0	0	1	1	1	0	1	0	0	0	1	0	2	1	1	0	1	1	1	1	1	1	0	1	0	0	1	1
sp|Q8BI72|CARF_MOUSE;tr|A0A1I7Q4A1|A0A1I7Q4A1_MOUSE	sp|Q8BI72|CARF_MOUSE;tr|A0A1I7Q4A1|A0A1I7Q4A1_MOUSE	2;1	2;1	2;1	sp|Q8BI72|CARF_MOUSE CDKN2A-interacting protein OS=Mus musculus OX=10090 GN=Cdkn2aip PE=1 SV=1;tr|A0A1I7Q4A1|A0A1I7Q4A1_MOUSE CDKN2A-interacting protein OS=Mus musculus OX=10090 GN=Cdkn2aip PE=1 SV=1	CDKN2A-interacting protein	Cdkn2aip	2	2	2	2	2	2	2	2	1	2	2	2	1	2	2	1	2	2	2	1	1	1	0	1	1	1	2	1	2	2	2	2	1	2	2	2	1	2	2	1	2	2
sp|Q8C570|RAE1L_MOUSE	sp|Q8C570|RAE1L_MOUSE	1	1	1	sp|Q8C570|RAE1L_MOUSE mRNA export factor OS=Mus musculus OX=10090 GN=Rae1 PE=1 SV=1	mRNA export factor	Rae1	1	1	1	1	0	0	1	1	0	0	1	1	0	1	0	0	1	0	0	0	0	0	0	0	0	1	1	0	0	0	1	1	0	0	1	1	0	1	0	0	1	0
tr|A0A2R8VKP3|A0A2R8VKP3_MOUSE;sp|Q61466|SMRD1_MOUSE;tr|A0A2R8VI06|A0A2R8VI06_MOUSE;tr|A0A2R8VHB7|A0A2R8VHB7_MOUSE;tr|A0A2R8VI28|A0A2R8VI28_MOUSE;tr|A0A0G2JG60|A0A0G2JG60_MOUSE;sp|Q6P9Z1|SMRD3_MOUSE	tr|A0A2R8VKP3|A0A2R8VKP3_MOUSE;sp|Q61466|SMRD1_MOUSE	7;7;3;2;2;2;2	7;7;3;2;2;2;2	6;6;2;1;1;1;1	tr|A0A2R8VKP3|A0A2R8VKP3_MOUSE SWI/SNF-related matrix-associated actin-dependent regulator of chromatin subfamily D member 1 OS=Mus musculus OX=10090 GN=Smarcd1 PE=1 SV=1;sp|Q61466|SMRD1_MOUSE SWI/SNF-related matrix-associated actin-dependent regulator of	SWI/SNF-related matrix-associated actin-dependent regulator of chromatin subfamily D member 1	Smarcd1	7	7	7	6	5	5	5	2	6	6	3	3	5	6	5	6	5	3	3	3	4	3	4	4	3	3	3	3	5	5	5	2	6	6	3	3	5	6	5	6	5	3
sp|P07356|ANXA2_MOUSE;tr|B0V2N5|B0V2N5_MOUSE;tr|B0V2N7|B0V2N7_MOUSE;tr|B0V2N8|B0V2N8_MOUSE	sp|P07356|ANXA2_MOUSE;tr|B0V2N5|B0V2N5_MOUSE;tr|B0V2N7|B0V2N7_MOUSE	5;4;3;1	5;4;3;1	5;4;3;1	sp|P07356|ANXA2_MOUSE Annexin A2 OS=Mus musculus OX=10090 GN=Anxa2 PE=1 SV=2;tr|B0V2N5|B0V2N5_MOUSE Annexin (Fragment) OS=Mus musculus OX=10090 GN=Anxa2 PE=1 SV=1;tr|B0V2N7|B0V2N7_MOUSE Annexin (Fragment) OS=Mus musculus OX=10090 GN=Anxa2 PE=1 SV=1	Annexin A2	Anxa2	4	5	5	5	4	4	4	3	3	3	4	4	5	4	3	2	4	4	4	3	3	3	1	2	1	3	4	2	4	4	4	3	3	3	4	4	5	4	3	2	4	4
tr|Q5U4C5|Q5U4C5_MOUSE;sp|Q8VI75|IPO4_MOUSE	tr|Q5U4C5|Q5U4C5_MOUSE;sp|Q8VI75|IPO4_MOUSE	2;2	2;2	2;2	tr|Q5U4C5|Q5U4C5_MOUSE Importin-4 OS=Mus musculus OX=10090 GN=Ipo4 PE=1 SV=1;sp|Q8VI75|IPO4_MOUSE Importin-4 OS=Mus musculus OX=10090 GN=Ipo4 PE=1 SV=1	Importin-4	Ipo4	2	2	2	2	1	1	2	0	2	2	2	1	2	2	1	2	2	1	1	1	1	0	0	1	2	2	2	1	1	1	2	0	2	2	2	1	2	2	1	2	2	1
sp|Q8BIW1|PRUN1_MOUSE	sp|Q8BIW1|PRUN1_MOUSE	2	2	2	sp|Q8BIW1|PRUN1_MOUSE Exopolyphosphatase PRUNE1 OS=Mus musculus OX=10090 GN=Prune1 PE=1 SV=1	Exopolyphosphatase PRUNE1	Prune1	1	2	2	2	1	2	2	2	1	2	1	2	2	2	1	0	1	1	1	1	0	1	1	1	0	0	0	1	1	2	2	2	1	2	1	2	2	2	1	0	1	1
tr|Q05C51|Q05C51_MOUSE;tr|F6RP29|F6RP29_MOUSE;sp|Q9CWY8|RNH2A_MOUSE;tr|D3YWG3|D3YWG3_MOUSE	tr|Q05C51|Q05C51_MOUSE;tr|F6RP29|F6RP29_MOUSE;sp|Q9CWY8|RNH2A_MOUSE;tr|D3YWG3|D3YWG3_MOUSE	2;2;2;1	2;2;2;1	2;2;2;1	tr|Q05C51|Q05C51_MOUSE Ribonuclease OS=Mus musculus OX=10090 GN=Rnaseh2a PE=1 SV=1;tr|F6RP29|F6RP29_MOUSE Ribonuclease OS=Mus musculus OX=10090 GN=Rnaseh2a PE=1 SV=2;sp|Q9CWY8|RNH2A_MOUSE Ribonuclease H2 subunit A OS=Mus musculus OX=10090 GN=Rnaseh2a PE=1	Ribonuclease	Rnaseh2a	4	2	2	2	1	1	1	1	1	0	0	1	1	1	1	1	2	1	1	2	2	0	2	1	1	0	0	1	1	1	1	1	1	0	0	1	1	1	1	1	2	1
tr|A0A0U1RPW2|A0A0U1RPW2_MOUSE;tr|B9EHJ3|B9EHJ3_MOUSE;sp|P39447|ZO1_MOUSE	tr|A0A0U1RPW2|A0A0U1RPW2_MOUSE;tr|B9EHJ3|B9EHJ3_MOUSE;sp|P39447|ZO1_MOUSE	3;3;3	3;3;3	3;3;3	tr|A0A0U1RPW2|A0A0U1RPW2_MOUSE Tight junction protein ZO-1 OS=Mus musculus OX=10090 GN=Tjp1 PE=1 SV=1;tr|B9EHJ3|B9EHJ3_MOUSE Tight junction protein ZO-1 OS=Mus musculus OX=10090 GN=Tjp1 PE=1 SV=1;sp|P39447|ZO1_MOUSE Tight junction protein ZO-1 OS=Mus muscu	Tight junction protein ZO-1	Tjp1	3	3	3	3	2	2	3	2	2	2	2	3	2	2	1	2	2	3	2	2	2	1	1	1	2	2	3	2	2	2	3	2	2	2	2	3	2	2	1	2	2	3
sp|Q9Z1D1|EIF3G_MOUSE	sp|Q9Z1D1|EIF3G_MOUSE	1	1	1	sp|Q9Z1D1|EIF3G_MOUSE Eukaryotic translation initiation factor 3 subunit G OS=Mus musculus OX=10090 GN=Eif3g PE=1 SV=2	Eukaryotic translation initiation factor 3 subunit G	Eif3g	1	1	1	1	1	0	0	0	0	1	0	0	1	0	0	1	1	1	0	0	0	0	0	0	0	0	1	1	1	0	0	0	0	1	0	0	1	0	0	1	1	1
sp|P97470|PP4C_MOUSE;tr|A0A0U1RPR5|A0A0U1RPR5_MOUSE	sp|P97470|PP4C_MOUSE;tr|A0A0U1RPR5|A0A0U1RPR5_MOUSE	2;1	2;1	2;1	sp|P97470|PP4C_MOUSE Serine/threonine-protein phosphatase 4 catalytic subunit OS=Mus musculus OX=10090 GN=Ppp4c PE=1 SV=2;tr|A0A0U1RPR5|A0A0U1RPR5_MOUSE Protein-serine/threonine phosphatase (Fragment) OS=Mus musculus OX=10090 GN=Ppp4c PE=1 SV=1	Serine/threonine-protein phosphatase 4 catalytic subunit	Ppp4c	2	2	2	2	1	0	1	0	1	1	2	0	1	1	0	2	1	0	0	1	0	2	2	1	1	0	0	1	1	0	1	0	1	1	2	0	1	1	0	2	1	0
sp|P40142|TKT_MOUSE;tr|A0A286YE28|A0A286YE28_MOUSE;tr|E0CY51|E0CY51_MOUSE	sp|P40142|TKT_MOUSE;tr|A0A286YE28|A0A286YE28_MOUSE	9;6;2	9;6;2	9;6;2	sp|P40142|TKT_MOUSE Transketolase OS=Mus musculus OX=10090 GN=Tkt PE=1 SV=1;tr|A0A286YE28|A0A286YE28_MOUSE Transketolase (Fragment) OS=Mus musculus OX=10090 GN=Tkt PE=1 SV=1	Transketolase	Tkt	3	9	9	9	8	8	8	8	7	9	7	8	8	8	7	7	8	7	8	8	6	7	7	6	6	7	6	6	8	8	8	8	7	9	7	8	8	8	7	7	8	7
sp|Q9CQJ4|RING2_MOUSE;tr|A0A087WQQ3|A0A087WQQ3_MOUSE;sp|O35730-3|RING1_MOUSE;tr|A0A087WRE9|A0A087WRE9_MOUSE;sp|O35730-2|RING1_MOUSE;sp|O35730|RING1_MOUSE	sp|Q9CQJ4|RING2_MOUSE;tr|A0A087WQQ3|A0A087WQQ3_MOUSE;sp|O35730-3|RING1_MOUSE;tr|A0A087WRE9|A0A087WRE9_MOUSE;sp|O35730-2|RING1_MOUSE;sp|O35730|RING1_MOUSE	2;1;1;1;1;1	2;1;1;1;1;1	2;1;1;1;1;1	sp|Q9CQJ4|RING2_MOUSE E3 ubiquitin-protein ligase RING2 OS=Mus musculus OX=10090 GN=Rnf2 PE=1 SV=1;tr|A0A087WQQ3|A0A087WQQ3_MOUSE E3 ubiquitin-protein ligase RING2 (Fragment) OS=Mus musculus OX=10090 GN=Rnf2 PE=1 SV=1;sp|O35730-3|RING1_MOUSE Isoform 3 of E	E3 ubiquitin-protein ligase RING2	Rnf2	6	2	2	2	1	2	2	1	2	1	1	1	2	2	1	2	2	1	1	1	1	1	1	1	1	1	1	1	1	2	2	1	2	1	1	1	2	2	1	2	2	1
tr|E9PXM6|E9PXM6_MOUSE;sp|Q9JIM1-2|S29A1_MOUSE;sp|Q9JIM1|S29A1_MOUSE	tr|E9PXM6|E9PXM6_MOUSE;sp|Q9JIM1-2|S29A1_MOUSE;sp|Q9JIM1|S29A1_MOUSE	1;1;1	1;1;1	1;1;1	tr|E9PXM6|E9PXM6_MOUSE Equilibrative nucleoside transporter 1 OS=Mus musculus OX=10090 GN=Slc29a1 PE=1 SV=1;sp|Q9JIM1-2|S29A1_MOUSE Isoform 2 of Equilibrative nucleoside transporter 1 OS=Mus musculus OX=10090 GN=Slc29a1;sp|Q9JIM1|S29A1_MOUSE Equilibrative	Equilibrative nucleoside transporter 1	Slc29a1	3	1	1	1	1	1	1	1	1	1	1	1	1	1	1	1	1	1	1	1	1	1	1	1	1	1	1	1	1	1	1	1	1	1	1	1	1	1	1	1	1	1
[truncated: 1,414 more rows]
[truncated: 205 more columns]

## Sheet: acK sites
Proteins	Positions within proteins	Leading proteins	Protein	Fasta headers	Protein name	Gene name	Localization prob	Score diff	PEP	Score	Delta score	Score for localization	Localization prob AH1_WT_Neg_R1_01	Score diff AH1_WT_Neg_R1_01	PEP AH1_WT_Neg_R1_01	Score AH1_WT_Neg_R1_01	Localization prob AH1_WT_Neg_R2_01	Score diff AH1_WT_Neg_R2_01	PEP AH1_WT_Neg_R2_01	Score AH1_WT_Neg_R2_01	Localization prob AH1_WT_Neg_R3_01	Score diff AH1_WT_Neg_R3_01	PEP AH1_WT_Neg_R3_01	Score AH1_WT_Neg_R3_01	Localization prob AH1_WT_Neg_R4_01	Score diff AH1_WT_Neg_R4_01	PEP AH1_WT_Neg_R4_01	Score AH1_WT_Neg_R4_01	Localization prob AH1_WT_Pos_R1_01	Score diff AH1_WT_Pos_R1_01	PEP AH1_WT_Pos_R1_01	Score AH1_WT_Pos_R1_01	Localization prob AH1_WT_Pos_R2_01	Score diff AH1_WT_Pos_R2_01	PEP AH1_WT_Pos_R2_01	Score AH1_WT_Pos_R2_01	Localization prob AH1_WT_Pos_R3_01	Score diff AH1_WT_Pos_R3_01	PEP AH1_WT_Pos_R3_01	Score AH1_WT_Pos_R3_01	Localization prob AH1_WT_Pos_R4_01	Score diff AH1_WT_Pos_R4_01	PEP AH1_WT_Pos_R4_01	Score AH1_WT_Pos_R4_01	Localization prob AH2_Y48E_Neg_R1_01	Score diff AH2_Y48E_Neg_R1_01	PEP AH2_Y48E_Neg_R1_01	Score AH2_Y48E_Neg_R1_01	Localization prob AH2_Y48E_Neg_R2_01
[truncated: 73 more rows]
[truncated: 313 more columns]

[truncated: 2 more sheets: acK sites class I, stats]
